# Supplementary material for: mRNA and circRNA mislocalization to synapses are key features of Alzheimer’s disease
Source: PLoS Genet. 2024 Jul 29;20(7):e1011359. doi: 10.1371/journal.pgen.1011359 (PMC11309398; doi:10.1371/journal.pgen.1011359)
Supplement: S1 Table — (XLSX) [file pgen.1011359.s018.xlsx]

## Sheet: Sheet1
Human Frontal Lobe
Sample ID	Condition	Age (yr)	Sex	ApoE	Thal	Braak	PMI	Preservative
HF 18-023	AD	94	Female	E3E4	5	6	6.4	Sucrose
HF 15-068	Control	90	Female	E3E3	2	3	4.5	Sucrose
HF 18-001	AD	83	Female	E3E3	5	6	6.1	Sucrose
HF 18-038	AD	94	Female	Unk	4	5	4.6	Sucrose
HF 16-45	AD	85	Male	E3E3	5	6	3.5	Sucrose
HF 17-051	AD	96	Female	E3E4	5	6	6.8	Sucrose
HF 16-16	Control	92	Male	E3E3	0	3	5.3	Sucrose
HF 18-007	Control	93	Female	E3E3	1	3	4.3	Sucrose
HF 17-75	Control	90	Female	E3E3	0	4	7	Sucrose
HF 18-027	AD	87	Female	E3E3	5	6	5.4	Sucrose
HF 16-015	AD	85	Female	E3E4	5	6	5	Sucrose
HF 17-085	AD	82	Female	Unk	5	6	6.4	Sucrose
HF 16-039	Control	83	Female	E3E3	0	2	3.9	Sucrose
HF 15-048	Control	92	Female	E3E3	1	2	5.6	Sucrose
HF 15-051	Control	70	Female	E3E4	3	1	4.2	Sucrose
HF 7045	AD	81	Female	E3E4	5	6	4.5	Isopentane
HF 12-054	AD	99	Female	E3E3	-1	5	4.5	Isopentane
HF 16-025	AD	92	Female	E3E4	4	6	5.5	Isopentane
HF 09-108	Control	88	Female	E3E3	-1	3	3.5	Isopentane
HF 14-057	Control	88	Female	E2E3	0	2	3.2	Isopentane
HF 17-012	Control	98	Female	E3E3	0	3	5.5	Isopentane
HF 11-034	Control	90	Male	E3E3	-1	3	5	Isopentane
HF 15-080	Control	89	Female	E3E3	2	3	3.1	Sucrose
Human Temporal Lobe
Sample ID	Condition	Age (yr)	Sex	ApoE	Thal	Braak	PMI	Preservative
HF 16-16	Control	92	Male	E3E3	0	3	5.33	Sucrose
HF 18-007	Control	93	Female	E3E3	1	3	4.25	Sucrose
HF 17-75	Control	90	Female	E3E3	0	4	6.97	Sucrose
HF 18-038	AD	94	Female	Unk	4	5	4.62	Sucrose
HF 16-45	AD	85	Male	E3E3	5	6	3.5	Sucrose
HF 17-051	AD	96	Female	E3E4	5	6	6.75	Sucrose
HF 15-080	Control	89	Female	E3E3	2	3	3.12	Sucrose
HF 15-048	Control	92	Female	E3E3	1	2	5.58	Sucrose
HF 15-051	Control	70	Female	E3E4	3	1	4.17	Sucrose
HF 16-015	AD	85	Female	E3E4	5	6	5	Sucrose
HF 17-085	AD	82	Female	Unk	5	6	6.37	Sucrose
HF 15-068	Control	90	Female	E3E3	2	3	4.5	Sucrose
HF 18-001	AD	83	Female	E3E3	5	6	6.1	Sucrose
HF 16-039	Control	83	Female	E3E3	0	2	3.92	Sucrose
HF 18-027	AD	87	Female	E3E3	5	6	5.42	Sucrose
Mouse Frontal Lobe
Sample ID	Condition	Age (mo)	Sex
786	Control		Male
787	Control		Male
784	AD		Male
785	AD		Male
859	AD		Female
871	AD		Female
889	Control		Female
WT3	Control		Male
WT1	Control		Male
WT2	Control		Male
LR	AD		Male
L2	AD		Male
906	AD		Female
907	AD		Female
