# Supplementary material for: mRNA and circRNA mislocalization to synapses are key features of Alzheimer’s disease
Source: PLoS Genet. 2024 Jul 29;20(7):e1011359. doi: 10.1371/journal.pgen.1011359 (PMC11309398; doi:10.1371/journal.pgen.1011359)
Supplement: S2 Table — (XLSX) [file pgen.1011359.s019.xlsx]

## Sheet: Sheet1
Gene	Symbol	GeneName	log2FoldChange	pvalue
ENSG00000103591.13	AAGAB	alpha and gamma adaptin binding protein	1.20182	1.05295e-08
ENSG00000087884.14	AAMDC	adipogenesis associated Mth938 domain containing	1.56733	7.83193e-08
ENSG00000127837.9	AAMP	angio associated migratory cell protein	0.604076	0.00197444
ENSG00000124608.5	AARS2	alanyl-tRNA synthetase 2, mitochondrial	0.547025	0.00046442
ENSG00000275700.5	AATF	apoptosis antagonizing transcription factor	0.860437	6.6966e-06
ENSG00000183044.12	ABAT	4-aminobutyrate aminotransferase	1.01186	1.73038e-13
ENSG00000117528.14	ABCD3	ATP binding cassette subfamily D member 3	0.678697	7.40635e-06
ENSG00000100997.20	ABHD12	abhydrolase domain containing 12, lysophospholipase	0.535875	0.00423038
ENSG00000129968.15	ABHD17A	abhydrolase domain containing 17A, depalmitoylase	1.46334	1.12903e-07
ENSG00000100439.10	ABHD4	abhydrolase domain containing 4, N-acyl phospholipase B	0.882244	0.000836499
ENSG00000127220.6	ABHD8	abhydrolase domain containing 8	1.31371	1.58488e-06
ENSG00000136754.17	ABI1	abl interactor 1	0.419582	0.00939407
ENSG00000099204.20	ABLIM1	actin binding LIM protein 1	0.653692	3.70943e-06
ENSG00000173210.19	ABLIM3	actin binding LIM protein family member 3	0.659999	0.000311896
ENSG00000159842.15	ABR	ABR activator of RhoGEF and GTPase	0.659786	1.44524e-06
ENSG00000167315.18	ACAA2	acetyl-CoA acyltransferase 2	1.17516	9.78272e-10
ENSG00000117054.13	ACADM	acyl-CoA dehydrogenase medium chain	0.754732	3.48507e-05
ENSG00000122971.9	ACADS	acyl-CoA dehydrogenase short chain	2.07509	5.81868e-16
ENSG00000182827.9	ACBD3	acyl-CoA binding domain containing 3	0.671825	0.000154894
ENSG00000107897.19	ACBD5	acyl-CoA binding domain containing 5	0.877294	1.05447e-08
ENSG00000176244.7	ACBD7	acyl-CoA binding domain containing 7	1.50916	3.19606e-12
ENSG00000100412.16	ACO2	aconitase 2	1.38105	2.77135e-16
ENSG00000184227.8	ACOT1	acyl-CoA thioesterase 1	1.36395	0.000471066
ENSG00000119673.14	ACOT2	acyl-CoA thioesterase 2	1.24631	9.88535e-09
ENSG00000161533.12	ACOX1	acyl-CoA oxidase 1	0.495189	0.000568115
ENSG00000103740.10	ACSBG1	acyl-CoA synthetase bubblegum family member 1	1.09038	6.86618e-07
ENSG00000167107.12	ACSF2	acyl-CoA synthetase family member 2	0.935046	0.00070098
ENSG00000183549.10	ACSM5	acyl-CoA synthetase medium chain family member 5	1.07483	0.00281344
ENSG00000111058.8	ACSS3	acyl-CoA synthetase short chain family member 3	0.710513	0.00243343
ENSG00000075624.16	ACTB	actin beta	0.848049	0.000547259
ENSG00000184009.12	ACTG1	actin gamma 1	1.41951	3.23837e-11
ENSG00000136518.17	ACTL6A	actin like 6A	0.903913	0.00813843
ENSG00000133627.18	ACTR3B	actin related protein 3B	0.888839	3.56081e-07
ENSG00000121989.15	ACVR2A	activin A receptor type 2A	0.923478	1.60585e-05
ENSG00000243989.9	ACY1	aminoacylase 1	1.00687	0.00130488
ENSG00000170634.13	ACYP2	acylphosphatase 2	0.751722	1.33552e-05
ENSG00000093072.18	ADA2	adenosine deaminase 2	0.533098	0.0085932
ENSG00000168803.15	ADAL	adenosine deaminase like	0.630178	0.00160386
ENSG00000145808.10	ADAMTS19	ADAM metallopeptidase with thrombospondin type 1 motif 19	1.11291	2.60716e-05
ENSG00000105963.15	ADAP1	ArfGAP with dual PH domains 1	1.15078	0.000229187
ENSG00000185736.16	ADARB2	adenosine deaminase RNA specific B2 (inactive)	0.826081	0.00220853
ENSG00000173175.14	ADCY5	adenylate cyclase 5	0.903127	1.19986e-07
ENSG00000087274.17	ADD1	adducin 1	0.310027	0.00541235
ENSG00000148700.15	ADD3	adducin 3	0.95597	4.75582e-06
ENSG00000135298.14	ADGRB3	adhesion G protein-coupled receptor B3	0.572511	0.00689872
ENSG00000197894.11	ADH5	alcohol dehydrogenase 5 (class III), chi polypeptide	0.945959	8.68437e-09
ENSG00000148671.14	ADIRF	adipogenesis regulatory factor	2.23239	1.02597e-12
ENSG00000156110.14	ADK	adenosine kinase	0.529531	0.00204869
ENSG00000130706.13	ADRM1	ADRM1 26S proteasome ubiquitin receptor	1.26109	3.54778e-11
ENSG00000155966.14	AFF2	AF4/FMR2 family member 2	0.987474	8.92938e-08
ENSG00000135537.17	AFG1L	AFG1 like ATPase	0.553962	0.00132505
ENSG00000157985.19	AGAP1	ArfGAP with GTPase domain, ankyrin repeat and PH domain 1	1.10206	8.47218e-15
ENSG00000135439.11	AGAP2	ArfGAP with GTPase domain, ankyrin repeat and PH domain 2	1.27157	2.72822e-11
ENSG00000133612.19	AGAP3	ArfGAP with GTPase domain, ankyrin repeat and PH domain 3	0.89188	0.000107185
ENSG00000084693.16	AGBL5	AGBL carboxypeptidase 5	1.08098	4.49221e-08
ENSG00000160216.20	AGPAT3	1-acylglycerol-3-phosphate O-acyltransferase 3	0.442949	0.00128182
ENSG00000155189.12	AGPAT5	1-acylglycerol-3-phosphate O-acyltransferase 5	0.37102	0.00419263
ENSG00000018510.16	AGPS	alkylglycerone phosphate synthase	0.369755	0.00887531
ENSG00000135049.15	AGTPBP1	ATP/GTP binding carboxypeptidase 1	0.601979	0.00252072
ENSG00000101444.13	AHCY	adenosylhomocysteinase	0.809797	8.04932e-08
ENSG00000168710.18	AHCYL1	adenosylhomocysteinase like 1	1.06195	4.55182e-06
ENSG00000158467.16	AHCYL2	adenosylhomocysteinase like 2	0.75473	0.000111369
ENSG00000126878.13	AIF1L	allograft inflammatory factor 1 like	1.34971	1.38557e-07
ENSG00000183773.15	AIFM3	apoptosis inducing factor mitochondria associated 3	1.72733	1.1025e-09
ENSG00000106305.10	AIMP2	aminoacyl tRNA synthetase complex interacting multifunctional protein 2	0.849866	0.000108131
ENSG00000110711.10	AIP	aryl hydrocarbon receptor interacting protein	1.57642	2.73067e-12
ENSG00000232434.2	AJM1	apical junction component 1 homolog	2.10065	1.03941e-07
ENSG00000106992.19	AK1	adenylate kinase 1	1.65753	1.07879e-13
ENSG00000147853.17	AK3	adenylate kinase 3	0.703854	0.000859646
ENSG00000162433.15	AK4	adenylate kinase 4	1.08553	1.07299e-06
ENSG00000155085.15	AK9	adenylate kinase 9	0.656832	0.0017012
ENSG00000108599.15	AKAP10	A-kinase anchoring protein 10	0.356215	0.00452708
ENSG00000111254.8	AKAP3	A-kinase anchoring protein 3	1.08487	0.0045419
ENSG00000118507.17	AKAP7	A-kinase anchoring protein 7	1.06539	1.89177e-07
ENSG00000166452.12	AKIP1	A-kinase interacting protein 1	0.595072	0.000652805
ENSG00000135334.9	AKIRIN2	akirin 2	0.561523	0.00152156
ENSG00000117448.13	AKR1A1	aldo-keto reductase family 1 member A1	0.700452	1.60764e-05
ENSG00000196139.14	AKR1C3	aldo-keto reductase family 1 member C3	1.27775	5.30094e-06
ENSG00000165568.18	AKR1E2	aldo-keto reductase family 1 member E2	1.55539	3.23593e-06
ENSG00000053371.12	AKR7A2	aldo-keto reductase family 7 member A2	1.35127	1.57635e-12
ENSG00000142208.16	AKT1	AKT serine/threonine kinase 1	0.930553	1.35458e-05
ENSG00000117020.18	AKT3	AKT serine/threonine kinase 3	0.946927	3.09768e-06
ENSG00000166971.17	AKTIP	AKT interacting protein	0.476914	0.00148965
ENSG00000148218.16	ALAD	aminolevulinate dehydratase	0.861663	2.02145e-07
ENSG00000059573.9	ALDH18A1	aldehyde dehydrogenase 18 family member A1	0.449255	0.00627987
ENSG00000165092.13	ALDH1A1	aldehyde dehydrogenase 1 family member A1	1.47894	8.25137e-12
ENSG00000137124.8	ALDH1B1	aldehyde dehydrogenase 1 family member B1	0.854201	0.00143008
ENSG00000144908.13	ALDH1L1	aldehyde dehydrogenase 1 family member L1	0.773041	0.000522945
ENSG00000246022.3	ALDH1L1-AS2	ALDH1L1 antisense RNA 2	1.45498	1.35167e-05
ENSG00000111275.13	ALDH2	aldehyde dehydrogenase 2 family member	1.33574	7.98212e-15
ENSG00000159423.17	ALDH4A1	aldehyde dehydrogenase 4 family member A1	1.78595	4.34465e-11
ENSG00000112294.13	ALDH5A1	aldehyde dehydrogenase 5 family member A1	1.06133	6.36285e-10
ENSG00000119711.13	ALDH6A1	aldehyde dehydrogenase 6 family member A1	1.48924	2.86386e-14
ENSG00000164904.18	ALDH7A1	aldehyde dehydrogenase 7 family member A1	0.945432	5.78255e-05
ENSG00000143149.12	ALDH9A1	aldehyde dehydrogenase 9 family member A1	1.19815	5.70892e-10
ENSG00000149925.20	ALDOA	aldolase, fructose-bisphosphate A	0.908355	1.16733e-06
ENSG00000109107.14	ALDOC	aldolase, fructose-bisphosphate C	1.40366	1.71031e-12
ENSG00000091542.9	ALKBH5	alkB homolog 5, RNA demethylase	0.776376	1.74561e-05
ENSG00000125652.8	ALKBH7	alkB homolog 7	2.32074	1.36393e-10
ENSG00000183684.8	ALYREF	Aly/REF export factor	1.42143	5.60767e-15
ENSG00000165566.12	AMER2	APC membrane recruitment protein 2	0.664604	6.63491e-07
ENSG00000151743.11	AMN1	antagonist of mitotic exit network 1 homolog	0.510027	0.00901824
ENSG00000126016.15	AMOT	angiomotin	1.43331	4.83929e-10
ENSG00000166025.18	AMOTL1	angiomotin like 1	0.491491	0.000561286
ENSG00000116337.19	AMPD2	adenosine monophosphate deaminase 2	0.697156	5.27714e-05
ENSG00000141552.17	ANAPC11	anaphase promoting complex subunit 11	1.57719	3.05117e-09
ENSG00000129055.12	ANAPC13	anaphase promoting complex subunit 13	0.873465	6.18537e-05
ENSG00000110200.8	ANAPC15	anaphase promoting complex subunit 15	1.37108	7.52542e-10
ENSG00000151687.14	ANKAR	ankyrin and armadillo repeat containing	0.609448	0.00328974
ENSG00000001629.10	ANKIB1	ankyrin repeat and IBR domain containing 1	0.935549	1.464e-08
ENSG00000118454.13	ANKRD13C	ankyrin repeat domain 13C	0.560791	0.000266906
ENSG00000198483.13	ANKRD35	ankyrin repeat domain 35	1.26103	4.6175e-07
ENSG00000154945.7	ANKRD40	ankyrin repeat domain 40	1.13665	2.70158e-06
ENSG00000235098.8	ANKRD65	ankyrin repeat domain 65	1.41121	3.70301e-07
ENSG00000106013.15	ANKRD7	ankyrin repeat domain 7	1.48208	2.95302e-06
ENSG00000156381.9	ANKRD9	ankyrin repeat domain 9	0.971505	0.000768126
ENSG00000140350.15	ANP32A	acidic nuclear phosphoprotein 32 family member A	0.536286	0.00682379
ENSG00000143401.15	ANP32E	acidic nuclear phosphoprotein 32 family member E	1.06982	2.32505e-05
ENSG00000103254.10	ANTKMT	adenine nucleotide translocase lysine methyltransferase	1.59511	3.45989e-05
ENSG00000169604.19	ANTXR1	ANTXR cell adhesion molecule 1	0.859605	0.000958492
ENSG00000164111.15	ANXA5	annexin A5	0.991709	2.9178e-05
ENSG00000100280.16	AP1B1	adaptor related protein complex 1 subunit beta 1	0.59468	0.000235218
ENSG00000106367.15	AP1S1	adaptor related protein complex 1 subunit sigma 1	0.703153	0.000429804
ENSG00000196961.12	AP2A1	adaptor related protein complex 2 subunit alpha 1	0.492934	0.00701783
ENSG00000042753.11	AP2S1	adaptor related protein complex 2 subunit sigma 1	1.07092	7.46663e-07
ENSG00000065000.18	AP3D1	adaptor related protein complex 3 subunit delta 1	0.411476	0.00560116
ENSG00000157823.17	AP3S2	adaptor related protein complex 3 subunit sigma 2	0.524262	9.6271e-05
ENSG00000107282.8	APBA1	amyloid beta precursor protein binding family A member 1	0.484998	0.00106309
ENSG00000166313.19	APBB1	amyloid beta precursor protein binding family B member 1	0.672225	5.36906e-05
ENSG00000163697.17	APBB2	amyloid beta precursor protein binding family B member 2	0.616509	9.52515e-07
ENSG00000134982.17	APC	APC regulator of WNT signaling pathway	0.529428	0.000738709
ENSG00000100823.12	APEX1	apurinic/apyrimidinic endodeoxyribonuclease 1	0.659424	0.00182286
ENSG00000149089.13	APIP	APAF1 interacting protein	0.842047	0.000488146
ENSG00000169621.10	APLF	aprataxin and PNKP like factor	0.952701	0.000463303
ENSG00000171388.12	APLN	apelin	1.16162	0.000106844
ENSG00000130208.9	APOC1	apolipoprotein C1	1.20954	0.00206167
ENSG00000130203.10	APOE	apolipoprotein E	1.22532	4.10433e-06
ENSG00000157500.12	APPL1	adaptor protein, phosphotyrosine interacting with PH domain and leucine zipper 1	0.418316	0.000723496
ENSG00000198931.11	APRT	adenine phosphoribosyltransferase	1.51959	4.06042e-08
ENSG00000198576.4	ARC	activity regulated cytoskeleton associated protein	1.2668	0.00631476
ENSG00000134287.10	ARF3	ADP ribosylation factor 3	0.812615	3.48141e-06
ENSG00000149182.15	ARFGAP2	ADP ribosylation factor GTPase activating protein 2	0.489862	0.00653084
ENSG00000071205.12	ARHGAP10	Rho GTPase activating protein 10	0.939998	0.000872298
ENSG00000165322.18	ARHGAP12	Rho GTPase activating protein 12	0.892439	1.64863e-09
ENSG00000213390.11	ARHGAP19	Rho GTPase activating protein 19	0.705212	0.000284612
ENSG00000275832.5	ARHGAP23	Rho GTPase activating protein 23	0.861576	4.82638e-06
ENSG00000004777.18	ARHGAP33	Rho GTPase activating protein 33	0.745972	0.00139816
ENSG00000160007.19	ARHGAP35	Rho GTPase activating protein 35	0.664898	0.000288804
ENSG00000147799.11	ARHGAP39	Rho GTPase activating protein 39	0.797862	0.000830217
ENSG00000100852.13	ARHGAP5	Rho GTPase activating protein 5	0.594773	0.00108596
ENSG00000141522.12	ARHGDIA	Rho GDP dissociation inhibitor alpha	1.19185	2.06207e-08
ENSG00000242173.10	ARHGDIG	Rho GDP dissociation inhibitor gamma	1.23338	7.08039e-08
ENSG00000074964.17	ARHGEF10L	Rho guanine nucleotide exchange factor 10 like	0.912732	0.000112523
ENSG00000196914.9	ARHGEF12	Rho guanine nucleotide exchange factor 12	0.464515	0.000228594
ENSG00000104880.18	ARHGEF18	Rho/Rac guanine nucleotide exchange factor 18	0.726831	0.00522172
ENSG00000114790.13	ARHGEF26	Rho guanine nucleotide exchange factor 26	0.73995	0.00538527
ENSG00000183111.12	ARHGEF37	Rho guanine nucleotide exchange factor 37	0.689087	0.00660005
ENSG00000214087.8	ARL16	ADP ribosylation factor like GTPase 16	0.618078	0.00160425
ENSG00000213465.8	ARL2	ADP ribosylation factor like GTPase 2	1.0561	5.60034e-06
ENSG00000102931.8	ARL2BP	ADP ribosylation factor like GTPase 2 binding protein	0.671725	2.20367e-05
ENSG00000138175.9	ARL3	ADP ribosylation factor like GTPase 3	0.648353	4.78427e-06
ENSG00000162980.17	ARL5A	ADP ribosylation factor like GTPase 5A	0.537187	0.00387419
ENSG00000170540.15	ARL6IP1	ADP ribosylation factor like GTPase 6 interacting protein 1	0.656656	0.00167564
ENSG00000182196.13	ARL6IP4	ADP ribosylation factor like GTPase 6 interacting protein 4	1.37018	1.05903e-11
ENSG00000118690.13	ARMC2	armadillo repeat containing 2	1.06682	0.000103893
ENSG00000198960.11	ARMCX6	armadillo repeat containing X-linked 6	0.895842	0.00274781
ENSG00000120029.13	ARMH3	armadillo like helical domain containing 3	0.516945	0.0079547
ENSG00000172379.21	ARNT2	aryl hydrocarbon receptor nuclear translocator 2	0.655183	1.02429e-07
ENSG00000241685.10	ARPC1A	actin related protein 2/3 complex subunit 1A	0.530023	0.00970978
ENSG00000241553.12	ARPC4	actin related protein 2/3 complex subunit 4	0.853686	3.1175e-07
ENSG00000242498.8	ARPIN	actin related protein 2/3 complex inhibitor	1.01273	5.72836e-09
ENSG00000250021.7	ARPIN-AP3S2	ARPIN-AP3S2 readthrough	1.06722	1.16858e-06
ENSG00000128989.10	ARPP19	cAMP regulated phosphoprotein 19	0.817972	9.6824e-08
ENSG00000137486.17	ARRB1	arrestin beta 1	0.991115	2.81727e-11
ENSG00000105643.10	ARRDC2	arrestin domain containing 2	1.00909	0.000636319
ENSG00000140450.9	ARRDC4	arrestin domain containing 4	1.00602	4.77872e-06
ENSG00000065802.12	ASB1	ankyrin repeat and SOCS box containing 1	0.972346	5.28642e-09
ENSG00000196372.13	ASB13	ankyrin repeat and SOCS box containing 13	0.526615	0.00673655
ENSG00000005981.13	ASB4	ankyrin repeat and SOCS box containing 4	1.30108	1.98038e-05
ENSG00000139352.4	ASCL1	achaete-scute family bHLH transcription factor 1	1.18484	6.94038e-06
ENSG00000111875.8	ASF1A	anti-silencing function 1A histone chaperone	0.770914	0.000260984
ENSG00000116539.13	ASH1L	ASH1 like histone lysine methyltransferase	0.514498	1.22734e-05
ENSG00000129691.16	ASH2L	ASH2 like, histone lysine methyltransferase complex subunit	0.684525	0.000527816
ENSG00000169093.16	ASMTL	acetylserotonin O-methyltransferase like	1.13502	2.80077e-09
ENSG00000204653.10	ASPDH	aspartate dehydrogenase domain containing	1.59784	4.93226e-06
ENSG00000174939.11	ASPHD1	aspartate beta-hydroxylase domain containing 1	1.6102	1.90424e-13
ENSG00000162174.12	ASRGL1	asparaginase and isoaspartyl peptidase 1	1.51977	2.02888e-11
ENSG00000130707.18	ASS1	argininosuccinate synthase 1	0.598073	0.000968033
ENSG00000197785.14	ATAD3A	ATPase family AAA domain containing 3A	0.727632	0.0084242
ENSG00000107669.17	ATE1	arginyltransferase 1	1.21117	1.67315e-12
ENSG00000115966.17	ATF2	activating transcription factor 2	0.441175	0.00721655
ENSG00000128272.14	ATF4	activating transcription factor 4	1.1305	0.000609034
ENSG00000169136.11	ATF5	activating transcription factor 5	1.35301	8.64253e-07
ENSG00000123395.14	ATG101	autophagy related 101	1.11489	3.34828e-05
ENSG00000175224.16	ATG13	autophagy related 13	0.440333	0.00610184
ENSG00000130734.10	ATG4D	autophagy related 4D cysteine peptidase	0.777438	0.00539684
ENSG00000057663.16	ATG5	autophagy related 5	0.532702	0.00282178
ENSG00000111676.15	ATN1	atrophin 1	0.785422	0.000807624
ENSG00000177556.12	ATOX1	antioxidant 1 copper chaperone	0.77557	4.56799e-05
ENSG00000152234.16	ATP5F1A	ATP synthase F1 subunit alpha	0.705128	0.000627413
ENSG00000110955.9	ATP5F1B	ATP synthase F1 subunit beta	0.644815	0.00355212
ENSG00000165629.20	ATP5F1C	ATP synthase F1 subunit gamma	1.13227	8.1818e-09
ENSG00000099624.8	ATP5F1D	ATP synthase F1 subunit delta	1.46336	7.16764e-09
ENSG00000124172.10	ATP5F1E	ATP synthase F1 subunit epsilon	1.26654	4.81385e-16
ENSG00000130770.18	ATP5IF1	ATP synthase inhibitory factor subunit 1	0.59393	0.00175597
ENSG00000159199.14	ATP5MC1	ATP synthase membrane subunit c locus 1	0.693757	0.0005754
ENSG00000135390.20	ATP5MC2	ATP synthase membrane subunit c locus 2	1.36486	3.30661e-12
ENSG00000154518.9	ATP5MC3	ATP synthase membrane subunit c locus 3	0.95911	6.69149e-05
ENSG00000169020.10	ATP5ME	ATP synthase membrane subunit e	1.53141	2.62172e-17
ENSG00000241468.7	ATP5MF	ATP synthase membrane subunit f	1.09902	3.10912e-05
ENSG00000248919.7	ATP5MF-PTCD1	ATP5MF-PTCD1 readthrough	1.12047	0.000447448
ENSG00000167283.8	ATP5MG	ATP synthase membrane subunit g	1.1444	1.00758e-08
ENSG00000156411.9	ATP5MJ	ATP synthase membrane subunit j	1.12388	6.26166e-08
ENSG00000173915.16	ATP5MK	ATP synthase membrane subunit k	1.23749	9.14957e-07
ENSG00000116459.11	ATP5PB	ATP synthase peripheral stalk-membrane subunit b	0.713026	0.000337228
ENSG00000167863.12	ATP5PD	ATP synthase peripheral stalk subunit d	0.643707	0.00364089
ENSG00000154723.12	ATP5PF	ATP synthase peripheral stalk subunit F6	1.12046	4.14633e-08
ENSG00000241837.7	ATP5PO	ATP synthase peripheral stalk subunit OSCP	0.99529	1.11061e-06
ENSG00000197180.2	ATP6AP1-DT	ATP6AP1 divergent transcript	1.52357	0.00127829
ENSG00000171130.18	ATP6V0E2	ATPase H+ transporting V0 subunit e2	0.637209	0.00262998
ENSG00000128524.5	ATP6V1F	ATPase H+ transporting V1 subunit F	1.15118	3.45091e-06
ENSG00000272899.4	ATP6V1FNB	ATP6V1F neighbor	1.28218	0.000107079
ENSG00000104043.14	ATP8B4	ATPase phospholipid transporting 8B4 (putative)	1.05394	0.000404429
ENSG00000123472.12	ATPAF1	ATP synthase mitochondrial F1 complex assembly factor 1	0.826541	3.36004e-06
ENSG00000107518.18	ATRNL1	attractin like 1	1.00083	9.0639e-06
ENSG00000124788.18	ATXN1	ataxin 1	0.85817	5.06882e-09
ENSG00000130638.17	ATXN10	ataxin 10	1.36762	1.15362e-15
ENSG00000224470.8	ATXN1L	ataxin 1 like	0.803803	4.85724e-07
ENSG00000087152.15	ATXN7L3	ataxin 7 like 3	0.793931	1.19687e-05
ENSG00000253719.4	ATXN7L3B	ataxin 7 like 3B	0.621085	0.000543615
ENSG00000087586.17	AURKA	aurora kinase A	1.29663	9.4946e-06
ENSG00000175756.13	AURKAIP1	aurora kinase A interacting protein 1	1.89633	4.99999e-14
ENSG00000119986.7	AVPI1	arginine vasopressin induced 1	0.632172	0.00498928
ENSG00000103126.15	AXIN1	axin 1	0.871908	0.00121344
ENSG00000163512.14	AZI2	5-azacytidine induced 2	0.742964	0.000933571
ENSG00000155096.14	AZIN1	antizyme inhibitor 1	0.72081	1.55722e-05
ENSG00000109956.13	B3GAT1	beta-1,3-glucuronyltransferase 1	0.599342	0.00614247
ENSG00000182272.12	B4GALNT4	beta-1,4-N-acetyl-galactosaminyltransferase 4	0.741231	0.00452272
ENSG00000117411.16	B4GALT2	beta-1,4-galactosyltransferase 2	1.29297	2.2414e-10
ENSG00000164929.17	BAALC	BAALC binder of MAP3K1 and KLF4	1.49759	1.50856e-23
ENSG00000105393.16	BABAM1	BRISC and BRCA1 A complex member 1	0.654842	0.00126504
ENSG00000156273.16	BACH1	BTB domain and CNC homolog 1	0.721378	2.28273e-07
ENSG00000002330.13	BAD	BCL2 associated agonist of cell death	2.03729	2.65269e-15
ENSG00000107262.24	BAG1	BAG cochaperone 1	1.09085	2.63546e-12
ENSG00000204463.12	BAG6	BAG cochaperone 6	1.11666	6.41488e-15
ENSG00000226137.5	BAIAP2-DT	BAIAP2 divergent transcript	0.806096	0.000465416
ENSG00000175334.8	BANF1	BAF nuclear assembly factor 1	1.09137	0.000272129
ENSG00000163930.10	BAP1	BRCA1 associated protein 1	1.30407	6.18123e-12
ENSG00000138376.11	BARD1	BRCA1 associated RING domain 1	0.810512	0.00417659
ENSG00000168062.10	BATF2	basic leucine zipper ATF-like transcription factor 2	1.76316	0.000378867
ENSG00000224152.1	BAZ2B-AS1	BAZ2B antisense RNA 1	1.23271	9.83062e-06
ENSG00000105327.17	BBC3	BCL2 binding component 3	0.984277	0.00903503
ENSG00000171159.5	BBLN	bublin coiled coil protein	2.03545	5.90501e-09
ENSG00000129151.9	BBOX1	gamma-butyrobetaine hydroxylase 1	1.2224	9.63439e-06
ENSG00000174483.20	BBS1	Bardet-Biedl syndrome 1	0.420813	0.0059971
ENSG00000163093.12	BBS5	Bardet-Biedl syndrome 5	0.625039	0.000198439
ENSG00000122507.21	BBS9	Bardet-Biedl syndrome 9	0.980397	1.32873e-06
ENSG00000114439.19	BBX	BBX high mobility group box domain containing	0.579884	3.95924e-05
ENSG00000185825.17	BCAP31	B cell receptor associated protein 31	0.637105	0.00284892
ENSG00000248098.12	BCKDHA	branched chain keto acid dehydrogenase E1 subunit alpha	1.39757	3.68703e-07
ENSG00000083123.15	BCKDHB	branched chain keto acid dehydrogenase E1 subunit beta	0.845896	3.89551e-10
ENSG00000171552.13	BCL2L1	BCL2 like 1	0.737528	6.4838e-06
ENSG00000099968.18	BCL2L13	BCL2 like 13	0.549593	0.000727785
ENSG00000129473.9	BCL2L2	BCL2 like 2	0.70509	1.30531e-06
ENSG00000106635.8	BCL7B	BAF chromatin remodeling complex subunit BCL7B	0.586459	0.00519309
ENSG00000099385.11	BCL7C	BAF chromatin remodeling complex subunit BCL7C	1.19196	1.19273e-06
ENSG00000186716.21	BCR	BCR activator of RhoGEF and GTPase	0.906489	5.24235e-06
ENSG00000236824.2	BCYRN1	brain cytoplasmic RNA 1	1.41564	0.00882188
ENSG00000164039.15	BDH2	3-hydroxybutyrate dehydrogenase 2	1.17744	1.27308e-08
ENSG00000133134.11	BEX2	brain expressed X-linked 2	0.788682	0.00866959
ENSG00000166681.14	BEX3	brain expressed X-linked 3	0.888486	0.000113823
ENSG00000180828.3	BHLHE22	basic helix-loop-helix family member e22	0.865597	0.00662146
ENSG00000015475.18	BID	BH3 interacting domain death agonist	0.826975	0.00118294
ENSG00000135441.7	BLOC1S1	biogenesis of lysosomal organelles complex 1 subunit 1	1.34234	3.16641e-09
ENSG00000186222.5	BLOC1S4	biogenesis of lysosomal organelles complex 1 subunit 4	0.900134	0.00311603
ENSG00000188428.20	BLOC1S5	biogenesis of lysosomal organelles complex 1 subunit 5	0.511168	0.00947087
ENSG00000090013.11	BLVRB	biliverdin reductase B	1.92707	1.24613e-22
ENSG00000168283.14	BMI1	BMI1 proto-oncogene, polycomb ring finger	0.450927	9.57626e-05
ENSG00000164619.10	BMPER	BMP binding endothelial regulator	0.717908	0.00301012
ENSG00000270025.2	BMS1P7	BMS1 pseudogene 7	1.96537	1.38579e-06
ENSG00000113734.17	BNIP1	BCL2 interacting protein 1	0.585141	0.00464178
ENSG00000176171.11	BNIP3	BCL2 interacting protein 3	0.857646	2.02214e-06
ENSG00000178096.9	BOLA1	bolA family member 1	1.41161	7.01041e-07
ENSG00000169627.9	BOLA2	bolA family member 2	1.21403	0.000322591
ENSG00000225439.3	BOLA3-DT	BOLA3 divergent transcript	0.542311	0.00643733
ENSG00000261236.8	BOP1	BOP1 ribosomal biogenesis factor	0.86298	0.00032296
ENSG00000165714.11	BORCS5	BLOC-1 related complex subunit 5	0.637802	7.82193e-05
ENSG00000196544.8	BORCS6	BLOC-1 related complex subunit 6	1.41381	1.38991e-06
ENSG00000172331.12	BPGM	bisphosphoglycerate mutase	0.552079	0.00688217
ENSG00000089234.16	BRAP	BRCA1 associated protein	0.551636	3.04296e-05
ENSG00000169925.17	BRD3	bromodomain containing 3	0.95108	1.48274e-07
ENSG00000235106.10	BRD3OS	BRD3 opposite strand	0.749501	6.03872e-07
ENSG00000166164.15	BRD7	bromodomain containing 7	0.496677	0.00559571
ENSG00000164713.10	BRI3	brain protein I3	0.845757	7.03915e-05
ENSG00000254999.4	BRK1	BRICK1 subunit of SCAR/WAVE actin nucleating complex	1.03159	7.95832e-08
ENSG00000174744.14	BRMS1	BRMS1 transcriptional repressor and anoikis regulator	0.997455	0.000356528
ENSG00000160469.17	BRSK1	BR serine/threonine kinase 1	1.32684	2.72441e-11
ENSG00000174672.16	BRSK2	BR serine/threonine kinase 2	0.573023	0.00362885
ENSG00000064726.10	BTBD1	BTB domain containing 1	0.598681	0.000337065
ENSG00000148925.10	BTBD10	BTB domain containing 10	1.1745	3.48077e-08
ENSG00000133243.10	BTBD2	BTB domain containing 2	1.8258	8.42402e-11
ENSG00000184887.13	BTBD6	BTB domain containing 6	1.0952	3.25617e-09
ENSG00000011114.15	BTBD7	BTB domain containing 7	0.610956	0.000223381
ENSG00000145741.15	BTF3	basic transcription factor 3	0.985184	6.78521e-08
ENSG00000106245.11	BUD31	BUD31 homolog	1.00537	5.15778e-08
ENSG00000214688.6	C10orf105	chromosome 10 open reading frame 105	1.12265	0.00866546
ENSG00000137720.8	C11orf1	chromosome 11 open reading frame 1	0.810851	0.000329896
ENSG00000175573.7	C11orf68	chromosome 11 open reading frame 68	0.499117	0.00405074
ENSG00000278615.4	C11orf98	chromosome 11 open reading frame 98	1.48804	3.72612e-07
ENSG00000111678.11	C12orf57	chromosome 12 open reading frame 57	2.0905	6.97623e-17
ENSG00000235162.8	C12orf75	chromosome 12 open reading frame 75	1.38528	0.000154921
ENSG00000179933.6	C14orf119	chromosome 14 open reading frame 119	0.627748	0.000203809
ENSG00000227051.6	C14orf132	chromosome 14 open reading frame 132	0.608285	2.83782e-05
ENSG00000159761.15	C16orf86	chromosome 16 open reading frame 86	1.39338	0.0003202
ENSG00000174109.5	C16orf91	chromosome 16 open reading frame 91	0.803827	0.00621682
ENSG00000205710.4	C17orf107	chromosome 17 open reading frame 107	0.947486	0.00128644
ENSG00000258315.5	C17orf49	chromosome 17 open reading frame 49	1.21381	3.60793e-06
ENSG00000186665.9	C17orf58	chromosome 17 open reading frame 58	0.834176	0.00426443
ENSG00000177576.11	C18orf32	chromosome 18 open reading frame 32	0.690167	0.0010266
ENSG00000119559.16	C19orf25	chromosome 19 open reading frame 25	0.816051	0.00325463
ENSG00000167747.14	C19orf48	multidrug resistance-related protein	0.773065	0.00246277
ENSG00000104979.9	C19orf53	chromosome 19 open reading frame 53	1.57239	3.49421e-09
ENSG00000197982.14	C1orf122	chromosome 1 open reading frame 122	1.85662	1.34958e-11
ENSG00000119280.17	C1orf198	chromosome 1 open reading frame 198	1.50211	7.3118e-17
ENSG00000116667.14	C1orf21	chromosome 1 open reading frame 21	0.81604	3.37871e-10
ENSG00000143612.20	C1orf43	chromosome 1 open reading frame 43	1.01522	1.73394e-11
ENSG00000164008.16	C1orf50	chromosome 1 open reading frame 50	0.494711	0.00489645
ENSG00000108561.8	C1QBP	complement C1q binding protein	1.09582	1.42154e-07
ENSG00000131094.4	C1QL1	complement C1q like 1	1.28253	0.00041138
ENSG00000172247.4	C1QTNF4	C1q and TNF related 4	1.48935	0.0012658
ENSG00000101220.17	C20orf27	chromosome 20 open reading frame 27	1.52516	2.4938e-09
ENSG00000242259.8	C22orf39	chromosome 22 open reading frame 39	0.49712	0.00695097
ENSG00000184208.12	C22orf46	CTA-216E10.6	0.676841	0.00845524
ENSG00000183186.8	C2CD4C	C2 calcium dependent domain containing 4C	1.39931	1.20167e-05
ENSG00000115998.7	C2orf42	chromosome 2 open reading frame 42	0.894497	9.57624e-05
ENSG00000135974.10	C2orf49	chromosome 2 open reading frame 49	0.479183	0.00530921
ENSG00000212978.6	C2orf74-DT	C2orf74 divergent transcript	0.870233	6.03652e-05
ENSG00000186132.15	C2orf76	chromosome 2 open reading frame 76	0.693363	0.00118263
ENSG00000088543.15	C3orf18	chromosome 3 open reading frame 18	0.742827	1.27233e-06
ENSG00000187068.3	C3orf70	chromosome 3 open reading frame 70	1.08838	1.4922e-09
ENSG00000154274.15	C4orf19	chromosome 4 open reading frame 19	1.24285	0.00172266
ENSG00000164096.13	C4orf3	chromosome 4 open reading frame 3	0.849986	4.61517e-07
ENSG00000215217.7	C5orf49	chromosome 5 open reading frame 49	1.70431	5.92037e-06
ENSG00000204564.12	C6orf136	chromosome 6 open reading frame 136	0.728799	7.41075e-05
ENSG00000204439.4	C6orf47	chromosome 6 open reading frame 47	0.45806	0.00493904
ENSG00000112308.13	C6orf62	chromosome 6 open reading frame 62	0.760771	1.59889e-06
ENSG00000146540.15	C7orf50	chromosome 7 open reading frame 50	1.51831	8.71932e-11
ENSG00000182307.14	C8orf33	chromosome 8 open reading frame 33	1.22096	8.6255e-15
ENSG00000164972.13	C9orf24	chromosome 9 open reading frame 24	1.60169	3.27483e-08
ENSG00000136819.15	C9orf78	chromosome 9 open reading frame 78	0.720943	0.000465328
ENSG00000063180.9	CA11	carbonic anhydrase 11	1.13748	2.36089e-10
ENSG00000104267.10	CA2	carbonic anhydrase 2	0.883852	1.82686e-06
ENSG00000186312.10	CA5BP1	carbonic anhydrase 5B pseudogene 1	0.728599	0.00600359
ENSG00000102547.19	CAB39L	calcium binding protein 39 like	0.821775	0.00490087
ENSG00000183346.7	CABCOCO1	ciliary associated calcium binding coiled-coil 1	1.35759	8.16001e-05
ENSG00000134508.12	CABLES1	Cdk5 and Abl enzyme substrate 1	1.4022	9.55621e-09
ENSG00000100314.4	CABP7	calcium binding protein 7	0.933096	0.00335155
ENSG00000167535.8	CACNB3	calcium voltage-gated channel auxiliary subunit beta 3	0.653381	0.000147283
ENSG00000075461.6	CACNG4	calcium voltage-gated channel auxiliary subunit gamma 4	0.73926	0.00299978
ENSG00000105605.7	CACNG7	calcium voltage-gated channel auxiliary subunit gamma 7	0.659203	0.000891913
ENSG00000105298.14	CACTIN	cactin, spliceosome C complex subunit	0.982703	0.000137999
ENSG00000151893.15	CACUL1	CDK2 associated cullin domain 1	0.39526	0.00231027
ENSG00000105767.3	CADM4	cell adhesion molecule 4	0.535013	0.00325879
ENSG00000081803.16	CADPS2	calcium dependent secretion activator 2	0.558531	0.00194863
ENSG00000198668.12	CALM1	calmodulin 1	0.658127	0.00102027
ENSG00000143933.18	CALM2	calmodulin 2	0.73037	0.000521398
ENSG00000160014.17	CALM3	calmodulin 3	0.680141	0.00738116
ENSG00000134072.11	CAMK1	calcium/calmodulin dependent protein kinase I	0.635439	0.00340297
ENSG00000070808.16	CAMK2A	calcium/calmodulin dependent protein kinase II alpha	0.807976	2.05915e-06
ENSG00000162545.6	CAMK2N1	calcium/calmodulin dependent protein kinase II inhibitor 1	0.840933	5.70849e-07
ENSG00000163888.4	CAMK2N2	calcium/calmodulin dependent protein kinase II inhibitor 2	0.943046	0.000563873
ENSG00000143919.15	CAMKMT	calmodulin-lysine N-methyltransferase	0.92416	0.00167521
ENSG00000164615.5	CAMLG	calcium modulating ligand	0.630325	0.000520863
ENSG00000130559.19	CAMSAP1	calmodulin regulated spectrin associated protein 1	0.599118	2.85351e-05
ENSG00000076826.9	CAMSAP3	calmodulin regulated spectrin associated protein family member 3	0.981231	5.14123e-05
ENSG00000108509.21	CAMTA2	calmodulin binding transcription activator 2	0.582042	0.00182655
ENSG00000131236.17	CAP1	cyclase associated actin cytoskeleton regulatory protein 1	0.608801	0.000139966
ENSG00000042493.16	CAPG	capping actin protein, gelsolin like	1.95235	7.3296e-13
ENSG00000014216.15	CAPN1	calpain 1	0.588701	0.000213579
ENSG00000103326.12	CAPN15	calpain 15	0.979946	0.0033818
ENSG00000126247.11	CAPNS1	calpain small subunit 1	0.875301	0.000330617
ENSG00000135387.21	CAPRIN1	cell cycle associated protein 1	0.524201	0.000719634
ENSG00000198898.14	CAPZA2	capping actin protein of muscle Z-line subunit alpha 2	0.65137	0.00213581
ENSG00000153048.11	CARHSP1	calcium regulated heat stable protein 1	1.27504	7.22257e-08
ENSG00000142453.11	CARM1	coactivator associated arginine methyltransferase 1	0.554207	0.00122953
ENSG00000159753.14	CARMIL2	capping protein regulator and myosin 1 linker 2	0.832257	0.00175338
ENSG00000156017.13	CARNMT1	carnosine N-methyltransferase 1	0.615479	0.00253356
ENSG00000167971.16	CASKIN1	CASK interacting protein 1	1.72301	7.10419e-11
ENSG00000177303.10	CASKIN2	CASK interacting protein 2	0.763058	0.00261425
ENSG00000274070.2	CASTOR2	cytosolic arginine sensor for mTORC1 subunit 2	0.856085	1.64921e-05
ENSG00000239521.8	CASTOR3	CASTOR family member 3	0.574807	0.0072478
ENSG00000179397.18	CATSPERE	catsper channel auxiliary subunit epsilon	1.22785	1.40361e-06
ENSG00000099625.13	CBARP	CACN subunit beta associated regulatory protein	1.35776	0.000151376
ENSG00000067955.15	CBFB	core-binding factor subunit beta	0.817591	0.000360026
ENSG00000110395.7	CBL	Cbl proto-oncogene	0.603734	0.000208261
ENSG00000139899.11	CBLN3	cerebellin 3 precursor	1.13862	0.00158326
ENSG00000159228.13	CBR1	carbonyl reductase 1	1.07549	9.42808e-08
ENSG00000159231.6	CBR3	carbonyl reductase 3	1.05842	0.00107049
ENSG00000108468.15	CBX1	chromobox 1	0.814471	0.000309233
ENSG00000094916.16	CBX5	chromobox 5	0.870538	5.5537e-09
ENSG00000183741.12	CBX6	chromobox 6	1.17583	4.10502e-09
ENSG00000100307.13	CBX7	chromobox 7	0.614394	0.000196402
ENSG00000173581.8	CCDC106	coiled-coil domain containing 106	1.41249	2.39569e-10
ENSG00000136710.10	CCDC115	coiled-coil domain containing 115	0.689005	0.00140865
ENSG00000176714.9	CCDC121	coiled-coil domain containing 121	0.849263	0.00354905
ENSG00000007080.11	CCDC124	coiled-coil domain containing 124	1.71303	3.79601e-11
ENSG00000169193.12	CCDC126	coiled-coil domain containing 126	0.933661	5.51556e-05
ENSG00000100147.13	CCDC134	coiled-coil domain containing 134	0.725653	0.00380842
ENSG00000185298.13	CCDC137	coiled-coil domain containing 137	0.699692	0.00775335
ENSG00000153237.18	CCDC148	coiled-coil domain containing 148	0.912216	0.000421535
ENSG00000198937.9	CCDC167	coiled-coil domain containing 167	1.51964	2.00769e-05
ENSG00000267909.3	CCDC177	coiled-coil domain containing 177	0.641777	0.00738623
ENSG00000160050.14	CCDC28B	coiled-coil domain containing 28B	1.24967	1.73856e-05
ENSG00000164051.14	CCDC51	coiled-coil domain containing 51	0.984213	1.57799e-07
ENSG00000216937.13	CCDC7	coiled-coil domain containing 7	0.8989	0.000300478
ENSG00000163040.14	CCDC74A	coiled-coil domain containing 74A	0.910298	0.000931672
ENSG00000169515.8	CCDC8	coiled-coil domain containing 8	1.44205	3.5954e-05
ENSG00000175602.4	CCDC85B	coiled-coil domain containing 85B	2.78404	1.32921e-14
ENSG00000205476.9	CCDC85C	coiled-coil domain containing 85C	1.47821	5.86436e-10
ENSG00000105321.14	CCDC9	coiled-coil domain containing 9	0.887458	0.00566622
ENSG00000123106.10	CCDC91	coiled-coil domain containing 91	1.09638	2.27055e-10
ENSG00000142039.4	CCDC97	coiled-coil domain containing 97	0.825782	0.000156029
ENSG00000136280.16	CCM2	CCM2 scaffold protein	1.13628	7.23084e-09
ENSG00000134057.15	CCNB1	cyclin B1	0.95151	1.92349e-05
ENSG00000110092.4	CCND1	cyclin D1	1.01828	1.02341e-06
ENSG00000118971.8	CCND2	cyclin D2	0.559465	0.000485831
ENSG00000112576.12	CCND3	cyclin D3	1.05069	6.99954e-07
ENSG00000113328.19	CCNG1	cyclin G1	0.913763	1.88313e-06
ENSG00000138764.15	CCNG2	cyclin G2	0.394937	0.00693209
ENSG00000118816.10	CCNI	cyclin I	0.971771	1.57004e-08
ENSG00000152669.9	CCNO	cyclin O	1.46512	0.00345687
ENSG00000262919.8	CCNQ	cyclin Q	1.26777	1.478e-06
ENSG00000108100.18	CCNY	cyclin Y	0.856931	1.11865e-10
ENSG00000163468.15	CCT3	chaperonin containing TCP1 subunit 3	0.606518	0.00550418
ENSG00000115484.15	CCT4	chaperonin containing TCP1 subunit 4	0.687535	0.00138993
ENSG00000135624.16	CCT7	chaperonin containing TCP1 subunit 7	0.658478	0.00186731
ENSG00000146574.15	CCZ1B	CCZ1 homolog B, vacuolar protein trafficking and biogenesis associated	0.801956	0.00128925
ENSG00000169217.9	CD2BP2	CD2 cytoplasmic tail binding protein 2	0.680014	4.44784e-05
ENSG00000010610.10	CD4	CD4 molecule	1.03035	0.000579479
ENSG00000135404.11	CD63	CD63 molecule	0.692427	0.00195299
ENSG00000258056.2	CD63-AS1	CD63 antisense RNA 1	1.62113	7.38875e-06
ENSG00000176386.9	CDC26	cell division cycle 26	1.19352	4.94634e-06
ENSG00000099804.9	CDC34	cell division cycle 34, ubiqiutin conjugating enzyme	0.871563	0.000602026
ENSG00000105401.9	CDC37	cell division cycle 37, HSP90 cochaperone	0.537214	0.00716626
ENSG00000198752.11	CDC42BPB	CDC42 binding protein kinase beta	0.62761	1.33486e-05
ENSG00000128283.7	CDC42EP1	CDC42 effector protein 1	1.03805	4.90153e-05
ENSG00000179604.10	CDC42EP4	CDC42 effector protein 4	1.23748	3.89603e-06
ENSG00000158985.13	CDC42SE2	CDC42 small effector 2	0.570611	0.00351585
ENSG00000179242.16	CDH4	cadherin 4	0.599963	0.00641226
ENSG00000089486.17	CDIP1	cell death inducing p53 target 1	0.95184	3.61211e-07
ENSG00000248333.8	CDK11B	cyclin dependent kinase 11B	0.643303	0.00260726
ENSG00000102225.16	CDK16	cyclin dependent kinase 16	0.853426	7.13287e-06
ENSG00000155111.15	CDK19	cyclin dependent kinase 19	0.43917	0.00261294
ENSG00000111328.7	CDK2AP1	cyclin dependent kinase 2 associated protein 1	1.35302	3.37703e-10
ENSG00000167797.7	CDK2AP2	cyclin dependent kinase 2 associated protein 2	1.45654	1.83653e-05
ENSG00000135446.17	CDK4	cyclin dependent kinase 4	1.21207	2.78377e-07
ENSG00000132964.12	CDK8	cyclin dependent kinase 8	0.878748	3.26957e-05
ENSG00000205111.8	CDKL4	cyclin dependent kinase like 4	1.39946	0.000643156
ENSG00000111276.11	CDKN1B	cyclin dependent kinase inhibitor 1B	0.82525	3.40372e-06
ENSG00000129757.13	CDKN1C	cyclin dependent kinase inhibitor 1C	1.03951	0.00320479
ENSG00000147883.12	CDKN2B	cyclin dependent kinase inhibitor 2B	1.36372	0.000211423
ENSG00000123080.12	CDKN2C	cyclin dependent kinase inhibitor 2C	1.82256	2.42044e-09
ENSG00000129355.7	CDKN2D	cyclin dependent kinase inhibitor 2D	1.00744	2.74808e-07
ENSG00000205643.11	CDPF1	cysteine rich DPF motif domain containing 1	1.08587	0.000865277
ENSG00000091527.15	CDV3	CDV3 homolog	0.543495	0.00162332
ENSG00000153046.18	CDYL	chromodomain Y like	1.98932	2.73048e-16
ENSG00000166446.15	CDYL2	chromodomain Y like 2	0.522973	2.88468e-05
ENSG00000184524.6	CEND1	cell cycle exit and neuronal differentiation 1	1.20042	1.21201e-05
ENSG00000125817.8	CENPB	centromere protein B	1.82014	2.32417e-11
ENSG00000138092.11	CENPO	centromere protein O	0.748893	0.00116147
ENSG00000251503.8	CENPS-CORT	CENPS-CORT readthrough	1.95753	0.000221424
ENSG00000169689.15	CENPX	centromere protein X	1.58127	8.66201e-10
ENSG00000141577.14	CEP131	centrosomal protein 131	0.8342	0.00618604
ENSG00000099814.16	CEP170B	centrosomal protein 170B	1.49883	1.25599e-09
ENSG00000133393.13	CEP20	centrosomal protein 20	0.633871	0.00239872
ENSG00000114107.9	CEP70	centrosomal protein 70	0.686785	0.000331303
ENSG00000100422.14	CERK	ceramide kinase	0.668747	8.65853e-06
ENSG00000223802.7	CERS1	ceramide synthase 1	1.28479	3.20784e-07
ENSG00000172831.13	CES2	carboxylesterase 2	1.02016	1.41116e-06
ENSG00000147400.10	CETN2	centrin 2	0.970962	0.000151591
ENSG00000188931.4	CFAP126	cilia and flagella associated protein 126	2.0423	4.79214e-05
ENSG00000156206.14	CFAP161	cilia and flagella associated protein 161	1.5293	2.69812e-05
ENSG00000231233.1	CFAP58-DT	CFAP58 divergent transcript	1.18195	0.00435288
ENSG00000164323.14	CFAP97	cilia and flagella associated protein 97	0.512033	0.00293813
ENSG00000172757.13	CFL1	cofilin 1	1.13511	1.02034e-08
ENSG00000165410.15	CFL2	cofilin 2	0.853991	1.95588e-06
ENSG00000128849.10	CGNL1	cingulin like 1	0.903727	0.00321778
ENSG00000167670.16	CHAF1A	chromatin assembly factor 1 subunit A	0.88582	6.47758e-05
ENSG00000172586.8	CHCHD1	coiled-coil-helix-coiled-coil-helix domain containing 1	0.687159	0.000135485
ENSG00000250479.8	CHCHD10	coiled-coil-helix-coiled-coil-helix domain containing 10	0.965542	3.81171e-05
ENSG00000106153.13	CHCHD2	coiled-coil-helix-coiled-coil-helix domain containing 2	1.67494	1.06563e-16
ENSG00000163528.13	CHCHD4	coiled-coil-helix-coiled-coil-helix domain containing 4	1.08238	5.41352e-07
ENSG00000170004.17	CHD3	chromodomain helicase DNA binding protein 3	0.49493	0.00446072
ENSG00000111642.15	CHD4	chromodomain helicase DNA binding protein 4	0.396917	0.00532429
ENSG00000016391.11	CHDH	choline dehydrogenase	0.992301	2.38342e-06
ENSG00000131165.15	CHMP1A	charged multivesicular body protein 1A	0.899044	0.000826296
ENSG00000130724.9	CHMP2A	charged multivesicular body protein 2A	1.07971	2.60836e-08
ENSG00000083937.9	CHMP2B	charged multivesicular body protein 2B	0.551271	0.00943128
ENSG00000115561.16	CHMP3	charged multivesicular body protein 3	0.772216	6.20942e-05
ENSG00000254505.10	CHMP4A	charged multivesicular body protein 4A	1.38029	5.1279e-09
ENSG00000101421.4	CHMP4B	charged multivesicular body protein 4B	0.849384	5.74782e-05
ENSG00000086065.14	CHMP5	charged multivesicular body protein 5	0.749359	0.00011538
ENSG00000187446.12	CHP1	calcineurin like EF-hand protein 1	0.894378	3.80277e-07
ENSG00000090539.15	CHRD	chordin	0.871954	0.000420719
ENSG00000170175.11	CHRNB1	cholinergic receptor nicotinic beta 1 subunit	0.73909	0.00389412
ENSG00000166797.11	CIAO2A	cytosolic iron-sulfur assembly component 2A	0.777176	0.00113001
ENSG00000166595.12	CIAO2B	cytosolic iron-sulfur assembly component 2B	1.54397	1.07864e-14
ENSG00000185043.12	CIB1	calcium and integrin binding 1	1.54627	5.80392e-13
ENSG00000136425.14	CIB2	calcium and integrin binding family member 2	1.79003	2.05616e-14
ENSG00000079432.7	CIC	capicua transcriptional repressor	1.39967	1.38947e-07
ENSG00000198894.8	CIPC	CLOCK interacting pacemaker	0.799806	0.000106656
ENSG00000099622.14	CIRBP	cold inducible RNA binding protein	0.838315	0.000222954
ENSG00000277972.2	CISD3	CDGSH iron sulfur domain 3	1.04719	0.000744772
ENSG00000179862.7	CITED4	Cbp/p300 interacting transactivator with Glu/Asp rich carboxy-terminal domain 4	1.21443	0.0063427
ENSG00000148337.21	CIZ1	CDKN1A interacting zinc finger protein 1	0.514698	0.0069119
ENSG00000166165.13	CKB	creatine kinase B	1.81731	7.78903e-22
ENSG00000284697.1	CLEC4A	C-type lectin domain family 4 member A	1.47019	0.000452105
ENSG00000106665.16	CLIP2	CAP-Gly domain containing linker protein 2	1.11625	2.6426e-08
ENSG00000105270.15	CLIP3	CAP-Gly domain containing linker protein 3	0.576692	0.00574043
ENSG00000253982.2	CLN8-AS1	CLN8 antisense RNA 1	1.32865	1.6765e-08
ENSG00000074201.9	CLNS1A	chloride nucleotide-sensitive channel 1A	1.26572	9.75706e-14
ENSG00000122705.17	CLTA	clathrin light chain A	0.669091	0.00195992
ENSG00000175416.14	CLTB	clathrin light chain B	0.774987	0.000450925
ENSG00000164237.9	CMBL	carboxymethylenebutenolidase homolog	0.49763	0.0047345
ENSG00000182712.16	CMC4	C-X9-C motif containing 4	1.58563	8.49089e-10
ENSG00000162368.13	CMPK1	cytidine/uridine monophosphate kinase 1	0.717011	0.000466908
ENSG00000183723.12	CMTM4	CKLF like MARVEL transmembrane domain containing 4	0.620433	8.60328e-06
ENSG00000166091.21	CMTM5	CKLF like MARVEL transmembrane domain containing 5	0.719335	0.002634
ENSG00000169714.16	CNBP	CCHC-type zinc finger nucleic acid binding protein	0.84422	1.03891e-05
ENSG00000133313.15	CNDP2	carnosine dipeptidase 2	0.710147	0.000286275
ENSG00000174871.11	CNIH2	cornichon family AMPA receptor auxiliary protein 2	0.782428	0.000849396
ENSG00000117519.16	CNN3	calponin 3	1.16824	3.2824e-06
ENSG00000113300.13	CNOT6	CCR4-NOT transcription complex subunit 6	0.471047	0.00118058
ENSG00000173786.17	CNP	2',3'-cyclic nucleotide 3' phosphodiesterase	1.19045	1.34306e-09
ENSG00000122756.15	CNTFR	ciliary neurotrophic factor receptor	1.20788	2.84915e-05
ENSG00000183978.8	COA3	cytochrome c oxidase assembly factor 3	1.1855	4.72106e-14
ENSG00000181924.7	COA4	cytochrome c oxidase assembly factor 4 homolog	1.36892	2.81024e-08
ENSG00000183513.9	COA5	cytochrome c oxidase assembly factor 5	0.53142	0.000848855
ENSG00000100473.18	COCH	cochlin	1.07757	0.00480035
ENSG00000135775.14	COG2	component of oligomeric golgi complex 2	0.775143	0.000505543
ENSG00000133103.17	COG6	component of oligomeric golgi complex 6	0.975176	1.36014e-07
ENSG00000049089.15	COL9A2	collagen type IX alpha 2 chain	0.994607	0.000718372
ENSG00000092758.18	COL9A3	collagen type IX alpha 3 chain	0.895293	0.000759885
ENSG00000145781.9	COMMD10	COMM domain containing 10	0.542836	0.00487219
ENSG00000188243.12	COMMD6	COMM domain containing 6	1.32996	5.35636e-08
ENSG00000093010.14	COMT	catechol-O-methyltransferase	0.878107	0.000148466
ENSG00000143207.21	COP1	COP1 E3 ubiquitin ligase	0.92934	2.75404e-05
ENSG00000105669.14	COPE	COPI coat complex subunit epsilon	1.81458	7.80101e-18
ENSG00000172301.11	COPRS	coordinator of PRMT5 and differentiation stimulator	1.20429	9.76277e-10
ENSG00000138663.9	COPS4	COP9 signalosome subunit 4	0.585356	0.00478218
ENSG00000168090.10	COPS6	COP9 signalosome subunit 6	0.389738	0.009076
ENSG00000111652.10	COPS7A	COP9 signalosome subunit 7A	0.756877	0.000133318
ENSG00000198612.11	COPS8	COP9 signalosome subunit 8	0.660655	0.00119361
ENSG00000172428.11	COPS9	COP9 signalosome subunit 9	1.83638	7.57425e-17
ENSG00000111481.10	COPZ1	COPI coat complex subunit zeta 1	0.687777	9.7212e-05
ENSG00000005243.10	COPZ2	COPI coat complex subunit zeta 2	1.43992	1.71379e-05
ENSG00000135469.13	COQ10A	coenzyme Q10A	0.946659	6.1105e-05
ENSG00000110871.15	COQ5	coenzyme Q5, methyltransferase	0.634911	0.00191091
ENSG00000167186.11	COQ7	coenzyme Q7, hydroxylase	0.52627	0.00908696
ENSG00000123815.12	COQ8B	coenzyme Q8B	0.773185	0.000148231
ENSG00000145244.12	CORIN	corin, serine peptidase	1.69401	0.000118
ENSG00000172725.14	CORO1B	coronin 1B	0.93321	4.1412e-05
ENSG00000110880.10	CORO1C	coronin 1C	0.506664	0.000121948
ENSG00000103187.8	COTL1	coactosin like F-actin binding protein 1	1.36099	4.12837e-13
ENSG00000178449.9	COX14	cytochrome c oxidase assembly factor COX14	1.08529	4.95435e-06
ENSG00000133983.16	COX16	cytochrome c oxidase assembly factor COX16	1.03964	6.52921e-07
ENSG00000138495.6	COX17	cytochrome c oxidase copper chaperone COX17	1.52428	6.9659e-11
ENSG00000203667.10	COX20	cytochrome c oxidase assembly factor COX20	0.880877	1.91793e-05
ENSG00000131143.10	COX4I1	cytochrome c oxidase subunit 4I1	1.32044	4.81332e-12
ENSG00000178741.12	COX5A	cytochrome c oxidase subunit 5A	1.29264	8.59752e-09
ENSG00000135940.7	COX5B	cytochrome c oxidase subunit 5B	1.3419	3.90021e-11
ENSG00000111775.3	COX6A1	cytochrome c oxidase subunit 6A1	1.64788	4.31907e-14
ENSG00000126267.11	COX6B1	cytochrome c oxidase subunit 6B1	1.32135	4.03016e-11
ENSG00000164919.11	COX6C	cytochrome c oxidase subunit 6C	0.999154	3.43578e-05
ENSG00000161281.11	COX7A1	cytochrome c oxidase subunit 7A1	1.68778	8.51673e-10
ENSG00000112695.11	COX7A2	cytochrome c oxidase subunit 7A2	1.40789	6.88274e-13
ENSG00000115944.15	COX7A2L	cytochrome c oxidase subunit 7A2 like	0.913943	9.70252e-07
ENSG00000131174.7	COX7B	cytochrome c oxidase subunit 7B	0.813407	8.38641e-05
ENSG00000127184.13	COX7C	cytochrome c oxidase subunit 7C	1.63632	1.06681e-17
ENSG00000176340.4	COX8A	cytochrome c oxidase subunit 8A	2.07424	9.27903e-21
ENSG00000132881.12	CPLANE2	ciliogenesis and planar polarity effector complex subunit 2	1.68598	5.09292e-11
ENSG00000168993.15	CPLX1	complexin 1	1.1875	6.58353e-07
ENSG00000145920.15	CPLX2	complexin 2	0.922896	1.83428e-05
ENSG00000213578.6	CPLX3	complexin 3	1.15989	0.00125828
ENSG00000085719.13	CPNE3	copine 3	0.626671	5.41526e-05
ENSG00000224051.7	CPTP	ceramide-1-phosphate transfer protein	1.15557	0.000928468
ENSG00000166426.8	CRABP1	cellular retinoic acid binding protein 1	1.30138	0.000492991
ENSG00000109265.14	CRACD	capping protein inhibiting regulator of actin dynamics	0.995119	2.85228e-07
ENSG00000095321.17	CRAT	carnitine O-acetyltransferase	1.1491	8.0851e-12
ENSG00000241258.7	CRCP	CGRP receptor component	0.580508	0.00102694
ENSG00000107175.12	CREB3	cAMP responsive element binding protein 3	1.18397	2.02423e-11
ENSG00000111269.3	CREBL2	cAMP responsive element binding protein like 2	0.96575	4.08477e-08
ENSG00000095794.19	CREM	cAMP responsive element modulator	0.711003	0.00483361
ENSG00000182809.10	CRIP2	cysteine rich protein 2	1.74189	1.47036e-11
ENSG00000167193.8	CRK	CRK proto-oncogene, adaptor protein	0.526708	0.000436352
ENSG00000099942.13	CRKL	CRK like proto-oncogene, adaptor protein	1.01134	2.59837e-10
ENSG00000176390.12	CRLF3	cytokine receptor like factor 3	0.445444	0.00925723
ENSG00000214960.10	CRPPA	CDP-L-ribitol pyrophosphorylase A	1.62303	1.95342e-14
ENSG00000170275.15	CRTAP	cartilage associated protein	0.609691	0.00556808
ENSG00000105662.16	CRTC1	CREB regulated transcription coactivator 1	1.29964	1.98026e-07
ENSG00000109846.9	CRYAB	crystallin alpha B	1.54709	9.2066e-05
ENSG00000165475.15	CRYL1	crystallin lambda 1	1.55587	9.68782e-15
ENSG00000172346.15	CSDC2	cold shock domain containing C2	1.38976	9.83838e-07
ENSG00000009307.16	CSDE1	cold shock domain containing E1	0.579659	0.00014066
ENSG00000124207.17	CSE1L	chromosome segregation 1 like	0.499478	0.00636525
ENSG00000169826.8	CSGALNACT2	chondroitin sulfate N-acetylgalactosaminyltransferase 2	0.821976	4.66083e-05
ENSG00000113712.18	CSNK1A1	casein kinase 1 alpha 1	0.382942	0.00839651
ENSG00000133275.16	CSNK1G2	casein kinase 1 gamma 2	1.47339	2.87818e-08
ENSG00000151292.17	CSNK1G3	casein kinase 1 gamma 3	1.1541	8.34738e-09
ENSG00000204435.13	CSNK2B	casein kinase 2 beta	0.602829	9.70776e-05
ENSG00000159176.14	CSRP1	cysteine and glycine rich protein 1	1.50802	9.444e-10
ENSG00000101439.9	CST3	cystatin C	1.45747	6.64899e-06
ENSG00000160213.7	CSTB	cystatin B	0.998947	0.000168752
ENSG00000149179.13	CSTPP1	centriolar satellite-associated tubulin polyglutamylase complex regulator 1	1.40454	8.86876e-15
ENSG00000159692.15	CTBP1	C-terminal binding protein 1	0.903594	5.66884e-06
ENSG00000102974.16	CTCF	CCCTC-binding factor	0.672728	0.00026411
ENSG00000144579.7	CTDSP1	CTD small phosphatase 1	1.12186	8.13683e-07
ENSG00000044115.21	CTNNA1	catenin alpha 1	0.591531	9.99811e-06
ENSG00000066032.18	CTNNA2	catenin alpha 2	0.901344	3.43397e-11
ENSG00000168036.18	CTNNB1	catenin beta 1	0.812382	5.52616e-09
ENSG00000178585.15	CTNNBIP1	catenin beta interacting protein 1	1.1897	5.10348e-11
ENSG00000132792.19	CTNNBL1	catenin beta like 1	0.437732	0.00393064
ENSG00000169862.19	CTNND2	catenin delta 2	1.09932	1.14063e-14
ENSG00000174177.13	CTU2	cytosolic thiouridylase subunit 2	0.820173	0.00227665
ENSG00000178531.6	CTXN1	cortexin 1	1.77726	5.33138e-08
ENSG00000259417.3	CTXND1	cortexin domain containing 1	1.61888	4.81345e-08
ENSG00000180891.13	CUEDC1	CUE domain containing 1	1.0225	7.72527e-05
ENSG00000107874.11	CUEDC2	CUE domain containing 2	0.972782	5.66422e-09
ENSG00000166266.14	CUL5	cullin 5	0.566807	0.00119407
ENSG00000112514.16	CUTA	cutA divalent cation tolerance homolog	1.02796	6.35637e-08
ENSG00000257923.11	CUX1	cut like homeobox 1	0.501433	0.000535612
ENSG00000111249.14	CUX2	cut like homeobox 2	0.640069	0.00162768
ENSG00000150316.12	CWC15	CWC15 spliceosome associated protein homolog	0.56675	0.00521371
ENSG00000153015.16	CWC27	CWC27 spliceosome associated cyclophilin	0.860981	0.000142832
ENSG00000171604.12	CXXC5	CXXC finger protein 5	0.686305	0.000337476
ENSG00000103018.17	CYB5B	cytochrome b5 type B	0.659183	0.000289392
ENSG00000166394.15	CYB5R2	cytochrome b5 reductase 2	0.897906	0.00226363
ENSG00000179091.5	CYC1	cytochrome c1	0.911766	2.63767e-08
ENSG00000172115.9	CYCS	cytochrome c, somatic	0.778082	0.000166025
ENSG00000161544.10	CYGB	cytoglobin	0.705038	0.00451853
ENSG00000140459.18	CYP11A1	cytochrome P450 family 11 subfamily A member 1	1.73222	1.08917e-05
ENSG00000186160.5	CYP4Z1	cytochrome P450 family 4 subfamily Z member 1	1.2102	0.000574956
ENSG00000205795.4	CYS1	cystin 1	1.19362	3.62943e-05
ENSG00000120306.11	CYSTM1	cysteine rich transmembrane module containing 1	1.46585	2.84442e-13
ENSG00000146122.17	DAAM2	dishevelled associated activator of morphogenesis 2	0.941545	7.8454e-06
ENSG00000136848.17	DAB2IP	DAB2 interacting protein	0.826341	0.000118734
ENSG00000197380.11	DACT3	dishevelled binding antagonist of beta catenin 3	1.02015	2.15091e-07
ENSG00000129562.11	DAD1	defender against cell death 1	0.872836	0.000144517
ENSG00000226950.7	DANCR	differentiation antagonizing non-protein coding RNA	1.12665	5.50184e-07
ENSG00000112977.15	DAP	death associated protein	1.08356	3.03955e-07
ENSG00000132676.16	DAP3	death associated protein 3	0.526641	0.00272161
ENSG00000115866.11	DARS1	aspartyl-tRNA synthetase 1	0.653618	0.000331308
ENSG00000204209.13	DAXX	death domain associated protein	0.778231	0.000202194
ENSG00000183283.16	DAZAP2	DAZ associated protein 2	1.2093	4.49287e-11
ENSG00000123454.12	DBH	dopamine beta-hydroxylase	1.91519	6.59168e-05
ENSG00000155368.16	DBI	diazepam binding inhibitor, acyl-CoA binding protein	1.56474	1.24358e-07
ENSG00000113758.13	DBN1	drebrin 1	0.680634	0.00118783
ENSG00000003249.14	DBNDD1	dysbindin domain containing 1	0.816653	0.00278419
ENSG00000244274.7	DBNDD2	dysbindin domain containing 2	1.24399	5.83923e-11
ENSG00000105516.11	DBP	D-box binding PAR bZIP transcription factor	0.678588	9.1319e-05
ENSG00000185610.6	DBX2	developing brain homeobox 2	1.44601	3.548e-05
ENSG00000100897.17	DCAF11	DDB1 and CUL4 associated factor 11	0.858691	1.36782e-09
ENSG00000198876.13	DCAF12	DDB1 and CUL4 associated factor 12	0.584575	0.000937836
ENSG00000115827.14	DCAF17	DDB1 and CUL4 associated factor 17	0.49473	0.00243835
ENSG00000136485.15	DCAF7	DDB1 and CUL4 associated factor 7	0.912046	5.27688e-12
ENSG00000172992.12	DCAKD	dephospho-CoA kinase domain containing	1.18417	1.02699e-11
ENSG00000170390.16	DCLK2	doublecortin like kinase 2	0.621624	0.000266081
ENSG00000129187.14	DCTD	dCMP deaminase	0.790059	2.43034e-07
ENSG00000137100.16	DCTN3	dynactin subunit 3	0.422559	0.00871125
ENSG00000166847.10	DCTN5	dynactin subunit 5	0.333572	0.00478982
ENSG00000104671.8	DCTN6	dynactin subunit 6	0.973011	1.28198e-05
ENSG00000179958.9	DCTPP1	dCTP pyrophosphatase 1	1.02967	0.000408282
ENSG00000109184.15	DCUN1D4	defective in cullin neddylation 1 domain containing 4	0.740118	0.000380604
ENSG00000137692.12	DCUN1D5	defective in cullin neddylation 1 domain containing 5	0.518698	0.00145042
ENSG00000169738.8	DCXR	dicarbonyl and L-xylulose reductase	1.59733	1.09289e-09
ENSG00000130311.11	DDA1	DET1 and DDB1 associated 1	0.891004	2.77864e-05
ENSG00000153904.20	DDAH1	dimethylarginine dimethylaminohydrolase 1	1.13573	2.83678e-10
ENSG00000213722.9	DDAH2	dimethylarginine dimethylaminohydrolase 2	1.97357	1.90292e-14
ENSG00000258731.1	DDHD1-DT	DDHD1 divergent transcript	1.42919	0.000621558
ENSG00000168209.5	DDIT4	DNA damage inducible transcript 4	1.18169	0.00883497
ENSG00000145358.6	DDIT4L	DNA damage inducible transcript 4 like	1.54127	0.000206695
ENSG00000181418.8	DDN	dendrin	1.62208	4.59415e-12
ENSG00000203797.10	DDO	D-aspartate oxidase	1.08959	0.000180437
ENSG00000099977.14	DDT	D-dopachrome tautomerase	1.14969	7.29657e-05
ENSG00000174243.10	DDX23	DEAD-box helicase 23	0.574766	0.00385645
ENSG00000183258.12	DDX41	DEAD-box helicase 41	0.780505	1.23647e-05
ENSG00000105671.12	DDX49	DEAD-box helicase 49	1.06049	2.9649e-06
ENSG00000123064.12	DDX54	DEAD-box helicase 54	1.27123	7.40484e-08
ENSG00000110367.13	DDX6	DEAD-box helicase 6	0.548233	5.93495e-06
ENSG00000177030.16	DEAF1	DEAF1 transcription factor	1.35703	1.97169e-11
ENSG00000104325.7	DECR1	2,4-dienoyl-CoA reductase 1	0.846295	8.96852e-05
ENSG00000140995.16	DEF8	differentially expressed in FDCP 8 homolog	0.477351	0.00421628
ENSG00000119522.16	DENND1A	DENN domain containing 1A	1.05706	8.86137e-08
ENSG00000213047.13	DENND1B	DENN domain containing 1B	0.920727	2.51851e-05
ENSG00000146966.13	DENND2A	DENN domain containing 2A	1.36548	2.83658e-10
ENSG00000166444.19	DENND2B	DENN domain containing 2B	0.743846	0.000193118
ENSG00000198837.10	DENND4B	DENN domain containing 4B	0.846733	2.54386e-05
ENSG00000184014.8	DENND5A	DENN domain containing 5A	0.816509	4.49882e-08
ENSG00000100418.8	DESI1	desumoylating isopeptidase 1	0.527085	0.000346309
ENSG00000182108.11	DEXI	Dexi homolog	0.652159	0.00553595
ENSG00000128185.10	DGCR6L	DiGeorge syndrome critical region gene 6 like	1.71254	1.64393e-08
ENSG00000136267.13	DGKB	diacylglycerol kinase beta	1.17791	5.24063e-09
ENSG00000102780.16	DGKH	diacylglycerol kinase eta	0.566713	0.00139691
ENSG00000157680.15	DGKI	diacylglycerol kinase iota	0.633853	0.000308397
ENSG00000149091.15	DGKZ	diacylglycerol kinase zeta	0.815779	0.000178381
ENSG00000162496.9	DHRS3	dehydrogenase/reductase 3	0.964474	3.50392e-06
ENSG00000187630.17	DHRS4L2	dehydrogenase/reductase 4 like 2	1.03774	0.00113227
ENSG00000181192.12	DHTKD1	dehydrogenase E1 and transketolase domain containing 1	0.670867	0.000464805
ENSG00000184047.19	DIABLO	diablo IAP-binding mitochondrial protein	0.531334	0.00415556
ENSG00000211448.12	DIO2	iodothyronine deiodinase 2	1.63802	0.000161499
ENSG00000176490.5	DIRAS1	DIRAS family GTPase 1	0.758535	0.000705948
ENSG00000150768.15	DLAT	dihydrolipoamide S-acetyltransferase	0.553842	0.00474566
ENSG00000132535.20	DLG4	discs large MAGUK scaffold protein 4	1.06904	3.86779e-08
ENSG00000116544.12	DLGAP3	DLG associated protein 3	1.52096	7.00863e-10
ENSG00000080845.17	DLGAP4	DLG associated protein 4	0.775414	2.32424e-05
ENSG00000090932.11	DLL3	delta like canonical Notch ligand 3	1.4341	0.000222632
ENSG00000137038.8	DMAC1	distal membrane arm assembly component 1	0.55851	0.0043948
ENSG00000105341.18	DMAC2	distal membrane arm assembly component 2	0.63473	0.00570638
ENSG00000158856.18	DMTN	dematin actin binding protein	0.819975	5.92692e-05
ENSG00000129295.9	DNAAF11	dynein axonemal assembly factor 11	0.742094	0.00199842
ENSG00000152763.17	DNAI4	dynein axonemal intermediate chain 4	1.58836	4.0377e-08
ENSG00000086061.16	DNAJA1	DnaJ heat shock protein family (Hsp40) member A1	0.806904	0.00931935
ENSG00000007923.16	DNAJC11	DnaJ heat shock protein family (Hsp40) member C11	0.399594	0.00195971
ENSG00000108176.15	DNAJC12	DnaJ heat shock protein family (Hsp40) member C12	0.600782	0.00455997
ENSG00000120675.6	DNAJC15	DnaJ heat shock protein family (Hsp40) member C15	0.41474	0.00949264
ENSG00000244115.1	DNAJC25-GNG10	DNAJC25-GNG10 readthrough	1.00451	0.00301131
ENSG00000110011.13	DNAJC4	DnaJ heat shock protein family (Hsp40) member C4	1.16495	3.81254e-06
ENSG00000101152.11	DNAJC5	DnaJ heat shock protein family (Hsp40) member C5	0.74405	1.77148e-05
ENSG00000126698.11	DNAJC8	DnaJ heat shock protein family (Hsp40) member C8	0.472228	0.00701775
ENSG00000119661.15	DNAL1	dynein axonemal light chain 1	0.734887	4.93541e-06
ENSG00000100246.13	DNAL4	dynein axonemal light chain 4	0.739426	0.000257239
ENSG00000163879.11	DNALI1	dynein axonemal light intermediate chain 1	0.810842	0.00722457
ENSG00000213221.5	DNLZ	DNL-type zinc finger	1.28282	0.00360813
ENSG00000123992.19	DNPEP	aspartyl aminopeptidase	0.591467	0.00287085
ENSG00000112667.12	DNPH1	2'-deoxynucleoside 5'-phosphate N-hydrolase 1	2.14479	2.28045e-16
ENSG00000272636.4	DOC2B	double C2 domain beta	0.844053	0.000343125
ENSG00000150760.12	DOCK1	dedicator of cytokinesis 1	0.815655	0.000760287
ENSG00000129932.10	DOHH	deoxyhypusine hydroxylase	1.85411	1.85655e-08
ENSG00000115325.13	DOK1	docking protein 1	1.58813	8.71978e-07
ENSG00000101134.12	DOK5	docking protein 5	1.34339	1.55251e-05
ENSG00000206052.11	DOK6	docking protein 6	0.745042	0.000233628
ENSG00000166171.13	DPCD	deleted in primary ciliary dyskinesia homolog (mouse)	1.16411	6.40294e-06
ENSG00000154813.10	DPH3	diphthamide biosynthesis 3	0.70952	0.00039613
ENSG00000179085.7	DPM3	dolichyl-phosphate mannosyltransferase subunit 3, regulatory	1.3719	0.000438833
ENSG00000173852.14	DPY19L1	dpy-19 like C-mannosyltransferase 1	0.632957	0.00326149
ENSG00000162961.14	DPY30	dpy-30 histone methyltransferase complex regulatory subunit	1.16739	4.86258e-05
ENSG00000092964.18	DPYSL2	dihydropyrimidinase like 2	0.681083	8.07245e-06
ENSG00000113657.13	DPYSL3	dihydropyrimidinase like 3	1.03223	8.03433e-10
ENSG00000175550.8	DRAP1	DR1 associated protein 1	1.70474	3.59325e-11
ENSG00000157856.12	DRC1	dynein regulatory complex subunit 1	1.54755	1.50905e-06
ENSG00000134760.6	DSG1	desmoglein 1	2.21919	0.000437119
ENSG00000125868.16	DSTN	destrin, actin depolymerizing factor	0.799361	0.00095937
ENSG00000248593.3	DSTNP2	DSTN pseudogene 2	0.750187	0.00588965
ENSG00000134769.21	DTNA	dystrobrevin alpha	1.18897	6.45014e-05
ENSG00000047579.19	DTNBP1	dystrobrevin binding protein 1	0.786522	7.96834e-05
ENSG00000135144.7	DTX1	deltex E3 ubiquitin ligase 1	0.949824	7.21026e-05
ENSG00000168393.13	DTYMK	deoxythymidylate kinase	0.990416	0.000815295
ENSG00000149599.15	DUSP15	dual specificity phosphatase 15	1.02725	0.00487395
ENSG00000111266.9	DUSP16	dual specificity phosphatase 16	0.694494	0.00194356
ENSG00000133878.9	DUSP26	dual specificity phosphatase 26	0.53384	0.00474317
ENSG00000108861.9	DUSP3	dual specificity phosphatase 3	0.424094	0.00517243
ENSG00000184545.11	DUSP8	dual specificity phosphatase 8	1.0471	0.000185314
ENSG00000107404.20	DVL1	dishevelled segment polarity protein 1	1.91385	2.87347e-11
ENSG00000161202.20	DVL3	dishevelled segment polarity protein 3	0.747125	0.000106574
ENSG00000141627.13	DYM	dymeclin	0.948083	1.25809e-08
ENSG00000135720.13	DYNC1LI2	dynein cytoplasmic 1 light intermediate chain 2	0.546076	0.00396
ENSG00000119333.11	DYNC2I2	dynein 2 intermediate chain 2	1.46404	5.98647e-08
ENSG00000088986.11	DYNLL1	dynein light chain LC8-type 1	0.854808	1.38838e-05
ENSG00000264364.3	DYNLL2	dynein light chain LC8-type 2	0.900523	4.2447e-08
ENSG00000125971.16	DYNLRB1	dynein light chain roadblock-type 1	0.899199	0.000246864
ENSG00000144597.14	EAF1	ELL associated factor 1	0.456788	0.00257572
ENSG00000088881.20	EBF4	EBF family member 4	1.0759	0.00109135
ENSG00000104823.9	ECH1	enoyl-CoA hydratase 1	1.29956	1.84602e-17
ENSG00000127884.5	ECHS1	enoyl-CoA hydratase, short chain 1	1.39059	3.15176e-12
ENSG00000167969.13	ECI1	enoyl-CoA delta isomerase 1	1.68107	1.50203e-12
ENSG00000130159.14	ECSIT	ECSIT signaling integrator	1.2003	1.88004e-11
ENSG00000107223.13	EDF1	endothelial differentiation related factor 1	1.24276	1.56877e-07
ENSG00000156508.18	EEF1A1	eukaryotic translation elongation factor 1 alpha 1	1.32698	3.39403e-19
ENSG00000101210.12	EEF1A2	eukaryotic translation elongation factor 1 alpha 2	1.18925	4.34668e-08
ENSG00000150456.11	EEF1AKMT1	EEF1A lysine methyltransferase 1	0.957897	2.27696e-05
ENSG00000114942.14	EEF1B2	eukaryotic translation elongation factor 1 beta 2	1.20751	1.16639e-11
ENSG00000104529.17	EEF1D	eukaryotic translation elongation factor 1 delta	1.1334	1.83471e-06
ENSG00000254772.10	EEF1G	eukaryotic translation elongation factor 1 gamma	1.45058	7.03976e-15
ENSG00000167658.16	EEF2	eukaryotic translation elongation factor 2	1.81032	5.4097e-18
ENSG00000118894.15	EEF2KMT	eukaryotic elongation factor 2 lysine methyltransferase	1.08312	0.00232361
ENSG00000132394.11	EEFSEC	eukaryotic elongation factor, selenocysteine-tRNA specific	0.635188	0.000889425
ENSG00000159658.12	EFCAB14	EF-hand calcium binding domain 14	0.77438	5.21209e-06
ENSG00000186976.15	EFCAB6	EF-hand calcium binding domain 6	0.983201	6.98738e-06
ENSG00000172638.13	EFEMP2	EGF containing fibulin extracellular matrix protein 2	1.54999	1.49997e-07
ENSG00000115468.12	EFHD1	EF-hand domain family member D1	1.27563	2.47178e-09
ENSG00000084710.14	EFR3B	EFR3 homolog B	0.779267	1.07341e-07
ENSG00000135766.9	EGLN1	egl-9 family hypoxia inducible factor 1	0.883234	3.99639e-07
ENSG00000129521.14	EGLN3	egl-9 family hypoxia inducible factor 3	1.01788	8.77203e-09
ENSG00000231609.7	EHBP1-AS1	EHBP1 antisense RNA 1	2.03833	2.59935e-06
ENSG00000110047.18	EHD1	EH domain containing 1	0.673129	0.00383092
ENSG00000113790.11	EHHADH	enoyl-CoA hydratase and 3-hydroxyacyl CoA dehydrogenase	0.961261	0.00145555
ENSG00000204371.11	EHMT2	euchromatic histone lysine methyltransferase 2	1.00817	8.03863e-09
ENSG00000149547.15	EI24	EI24 autophagy associated transmembrane protein	0.530859	0.00279625
ENSG00000255302.5	EID1	EP300 interacting inhibitor of differentiation 1	0.992307	0.00014313
ENSG00000173812.11	EIF1	eukaryotic translation initiation factor 1	0.782957	0.000100623
ENSG00000114784.4	EIF1B	eukaryotic translation initiation factor 1B	0.612302	0.00871962
ENSG00000125977.7	EIF2S2	eukaryotic translation initiation factor 2 subunit beta	0.548693	0.00830612
ENSG00000106263.18	EIF3B	eukaryotic translation initiation factor 3 subunit B	0.422909	0.00592339
ENSG00000100353.18	EIF3D	eukaryotic translation initiation factor 3 subunit D	0.449327	0.000786283
ENSG00000104408.10	EIF3E	eukaryotic translation initiation factor 3 subunit E	0.585289	0.000300243
ENSG00000175390.14	EIF3F	eukaryotic translation initiation factor 3 subunit F	0.605321	3.6784e-06
ENSG00000233426.3	EIF3FP3	eukaryotic translation initiation factor 3 subunit F pseudogene 3	1.98839	0.000455587
ENSG00000130811.12	EIF3G	eukaryotic translation initiation factor 3 subunit G	1.2515	6.03283e-07
ENSG00000147677.11	EIF3H	eukaryotic translation initiation factor 3 subunit H	0.94095	1.85332e-08
ENSG00000084623.11	EIF3I	eukaryotic translation initiation factor 3 subunit I	0.689417	0.000216586
ENSG00000178982.10	EIF3K	eukaryotic translation initiation factor 3 subunit K	0.87778	1.72691e-08
ENSG00000100129.18	EIF3L	eukaryotic translation initiation factor 3 subunit L	1.08001	2.90099e-10
ENSG00000063046.17	EIF4B	eukaryotic translation initiation factor 4B	0.94357	6.90747e-09
ENSG00000151247.12	EIF4E	eukaryotic translation initiation factor 4E	0.594006	0.00438472
ENSG00000163412.13	EIF4E3	eukaryotic translation initiation factor 4E family member 3	0.838087	1.65282e-05
ENSG00000148730.7	EIF4EBP2	eukaryotic translation initiation factor 4E binding protein 2	1.04905	1.21457e-10
ENSG00000243056.2	EIF4EBP3	eukaryotic translation initiation factor 4E binding protein 3	2.3493	0.000210862
ENSG00000184708.18	EIF4ENIF1	eukaryotic translation initiation factor 4E nuclear import factor 1	0.480407	0.00139569
ENSG00000114867.20	EIF4G1	eukaryotic translation initiation factor 4 gamma 1	0.649096	1.52058e-06
ENSG00000110321.17	EIF4G2	eukaryotic translation initiation factor 4 gamma 2	0.566485	0.000116046
ENSG00000106682.14	EIF4H	eukaryotic translation initiation factor 4H	0.920439	3.50062e-08
ENSG00000132507.18	EIF5A	eukaryotic translation initiation factor 5A	1.05374	5.92382e-10
ENSG00000242372.8	EIF6	eukaryotic translation initiation factor 6	0.826662	3.87687e-07
ENSG00000109381.20	ELF2	E74 like ETS transcription factor 2	0.487272	0.00672249
ENSG00000011007.12	ELOA	elongin A	0.433096	0.00149777
ENSG00000103363.14	ELOB	elongin B	1.85016	1.17438e-19
ENSG00000130165.10	ELOF1	elongation factor 1	1.03302	1.6965e-09
ENSG00000230314.7	ELOVL2-AS1	ELOVL2 antisense RNA 1	1.26781	4.97948e-05
ENSG00000134014.17	ELP3	elongator acetyltransferase complex subunit 3	0.685842	0.00123537
ENSG00000170291.15	ELP5	elongator acetyltransferase complex subunit 5	0.787346	2.1572e-05
ENSG00000170571.12	EMB	embigin	0.789555	0.000671251
ENSG00000127774.7	EMC6	ER membrane protein complex subunit 6	1.12462	0.00130579
ENSG00000102119.11	EMD	emerin	0.720455	0.00076464
ENSG00000126749.16	EMG1	EMG1 N1-specific pseudouridine methyltransferase	0.554027	0.000724421
ENSG00000186998.16	EMID1	EMI domain containing 1	1.00919	0.00217399
ENSG00000125746.16	EML2	EMAP like 2	0.579179	0.00024271
ENSG00000165521.15	EML5	EMAP like 5	0.612057	0.00577685
ENSG00000170370.12	EMX2	empty spiracles homeobox 2	1.32641	2.36089e-07
ENSG00000229847.9	EMX2OS	EMX2 opposite strand/antisense RNA	1.0737	0.000309922
ENSG00000154380.17	ENAH	ENAH actin regulator	0.794228	9.29078e-06
ENSG00000167136.7	ENDOG	endonuclease G	2.30765	6.2232e-13
ENSG00000111405.9	ENDOU	endonuclease, poly(U) specific	1.6461	3.08315e-07
ENSG00000168913.7	ENHO	energy homeostasis associated	2.20107	1.61109e-14
ENSG00000124074.12	ENKD1	enkurin domain containing 1	1.04999	0.00143168
ENSG00000074800.16	ENO1	enolase 1	1.04555	7.74925e-09
ENSG00000145293.16	ENOPH1	enolase-phosphatase 1	0.691615	8.08284e-05
ENSG00000165675.16	ENOX2	ecto-NOX disulfide-thiol exchanger 2	0.596254	0.00259152
ENSG00000249188.1	ENPP7P1	ectonucleotide pyrophosphatase/phosphodiesterase 7 pseudogene 1	2.27756	2.55908e-10
ENSG00000143420.18	ENSA	endosulfine alpha	0.431257	0.00339648
ENSG00000088367.23	EPB41L1	erythrocyte membrane protein band 4.1 like 1	0.532959	0.000664248
ENSG00000095203.14	EPB41L4B	erythrocyte membrane protein band 4.1 like 4B	0.673555	0.000247443
ENSG00000115109.14	EPB41L5	erythrocyte membrane protein band 4.1 like 5	1.65017	2.90242e-16
ENSG00000112425.15	EPM2A	EPM2A glucan phosphatase, laforin	0.579516	0.00145907
ENSG00000063245.14	EPN1	epsin 1	1.07676	4.10801e-08
ENSG00000273604.2	EPOP	elongin BC and polycomb repressive complex 2 associated protein	0.729275	0.00113351
ENSG00000085832.17	EPS15	epidermal growth factor receptor pathway substrate 15	0.624496	9.88445e-05
ENSG00000112851.14	ERBIN	erbb2 interacting protein	0.662436	0.00130951
ENSG00000082805.20	ERC1	ELKS/RAB6-interacting/CAST family member 1	0.914242	8.72536e-05
ENSG00000187672.13	ERC2	ELKS/RAB6-interacting/CAST family member 2	0.82835	3.34231e-06
ENSG00000012061.15	ERCC1	ERCC excision repair 1, endonuclease non-catalytic subunit	0.499217	0.00125612
ENSG00000104884.15	ERCC2	ERCC excision repair 2, TFIIH core complex helicase subunit	0.684487	0.000462359
ENSG00000100632.11	ERH	ERH mRNA splicing and mitosis factor	1.13218	2.82964e-10
ENSG00000117419.16	ERI3	ERI1 exoribonuclease family member 3	1.38699	1.28992e-15
ENSG00000136541.14	ERMN	ermin	0.978344	0.000243623
ENSG00000089248.7	ERP29	endoplasmic reticulum protein 29	0.656066	0.00244964
ENSG00000139684.15	ESD	esterase D	0.56125	0.0065263
ENSG00000173153.15	ESRRA	estrogen related receptor alpha	0.966727	0.000173409
ENSG00000120705.13	ETF1	eukaryotic translation termination factor 1	0.739711	0.000145824
ENSG00000140374.16	ETFA	electron transfer flavoprotein subunit alpha	1.28238	5.38782e-10
ENSG00000105379.9	ETFB	electron transfer flavoprotein subunit beta	0.825166	3.13043e-08
ENSG00000205707.11	ETFRF1	electron transfer flavoprotein regulatory factor 1	0.716857	0.00291345
ENSG00000105755.8	ETHE1	ETHE1 persulfide dioxygenase	1.20337	1.44e-05
ENSG00000143845.15	ETNK2	ethanolamine kinase 2	1.40483	4.9054e-07
ENSG00000006468.14	ETV1	ETS variant transcription factor 1	0.736109	0.000268894
ENSG00000117036.12	ETV3	ETS variant transcription factor 3	0.523284	0.000763687
ENSG00000067208.14	EVI5	ecotropic viral integration site 5	0.534402	0.000408482
ENSG00000142459.8	EVI5L	ecotropic viral integration site 5 like	0.928722	1.48009e-05
ENSG00000164002.11	EXO5	exonuclease 5	0.873638	0.00140993
ENSG00000180104.16	EXOC3	exocyst complex component 3	0.355583	0.0040068
ENSG00000138190.17	EXOC6	exocyst complex component 6	0.613465	0.000774508
ENSG00000144036.15	EXOC6B	exocyst complex component 6B	0.808759	3.13255e-11
ENSG00000178896.9	EXOSC4	exosome component 4	1.30078	2.47463e-05
ENSG00000064655.19	EYA2	EYA transcriptional coactivator and phosphatase 2	1.14026	0.000548836
ENSG00000092820.18	EZR	ezrin	1.30799	4.00358e-07
ENSG00000164687.11	FABP5	fatty acid binding protein 5	0.804108	0.00278585
ENSG00000170231.15	FABP6	fatty acid binding protein 6	1.37488	0.000368445
ENSG00000164434.12	FABP7	fatty acid binding protein 7	1.5818	0.000211693
ENSG00000134824.14	FADS2	fatty acid desaturase 2	0.913297	2.36086e-05
ENSG00000185104.20	FAF1	Fas associated factor 1	0.621999	5.54931e-05
ENSG00000167106.12	FAM102A	family with sequence similarity 102 member A	1.11909	1.12284e-05
ENSG00000182518.13	FAM104B	family with sequence similarity 104 member B	0.796265	0.00406556
ENSG00000168309.18	FAM107A	family with sequence similarity 107 member A	1.92807	7.13403e-10
ENSG00000065809.13	FAM107B	family with sequence similarity 107 member B	0.93101	0.000435761
ENSG00000169122.11	FAM110B	family with sequence similarity 110 member B	0.735696	8.48103e-06
ENSG00000055147.19	FAM114A2	family with sequence similarity 114 member A2	0.619639	0.00360152
ENSG00000048828.17	FAM120A	family with sequence similarity 120A	0.798162	3.72174e-06
ENSG00000184083.12	FAM120C	family with sequence similarity 120C	0.438121	0.00935641
ENSG00000185519.9	FAM131C	family with sequence similarity 131 member C	1.50974	9.71045e-07
ENSG00000035141.8	FAM136A	family with sequence similarity 136 member A	0.629628	0.00593928
ENSG00000031003.10	FAM13B	family with sequence similarity 13 member B	0.706266	0.000215348
ENSG00000109794.13	FAM149A	family with sequence similarity 149 member A	0.943897	1.8492e-06
ENSG00000138286.15	FAM149B1	family with sequence similarity 149 member B1	0.673211	0.00012515
ENSG00000152380.10	FAM151B	family with sequence similarity 151 member B	0.873231	0.00414254
ENSG00000114023.15	FAM162A	family with sequence similarity 162 member A	0.844241	0.000152527
ENSG00000154319.16	FAM167A	family with sequence similarity 167 member A	1.25546	1.62129e-06
ENSG00000054965.10	FAM168A	family with sequence similarity 168 member A	0.508366	2.34387e-06
ENSG00000152102.18	FAM168B	family with sequence similarity 168 member B	0.608565	6.37397e-05
ENSG00000113391.19	FAM172A	family with sequence similarity 172 member A	0.404309	0.00992336
ENSG00000228300.14	FAM174C	family with sequence similarity 174 member C	1.16754	0.00173815
ENSG00000140067.6	FAM181A	family with sequence similarity 181 member A	1.88251	5.32298e-07
ENSG00000182103.5	FAM181B	family with sequence similarity 181 member B	1.35718	3.04189e-09
ENSG00000222011.9	FAM185A	family with sequence similarity 185 member A	1.18906	6.34994e-05
ENSG00000146067.16	FAM193B	family with sequence similarity 193 member B	1.64029	2.82678e-10
ENSG00000123575.9	FAM199X	family with sequence similarity 199, X-linked	0.637102	8.08658e-05
ENSG00000177150.13	FAM210A	family with sequence similarity 210 member A	0.670897	0.00302867
ENSG00000124098.10	FAM210B	family with sequence similarity 210 member B	0.692178	2.62443e-06
ENSG00000005238.19	FAM214B	family with sequence similarity 214 member B	0.520164	0.00194072
ENSG00000204856.12	FAM216A	family with sequence similarity 216 member A	0.504129	0.00986973
ENSG00000164970.15	FAM219A	family with sequence similarity 219 member A	0.691226	7.86499e-08
ENSG00000231528.3	FAM225A	family with sequence similarity 225 member A	1.22386	0.00223657
ENSG00000203778.8	FAM229B	family with sequence similarity 229 member B	1.03547	1.98404e-08
ENSG00000171224.9	FAM241B	family with sequence similarity 241 member B	0.692486	0.00335261
ENSG00000105058.12	FAM32A	family with sequence similarity 32 member A	0.610424	0.000189127
ENSG00000145945.7	FAM50B	family with sequence similarity 50 member B	1.33652	3.35428e-09
ENSG00000189319.14	FAM53B	family with sequence similarity 53 member B	0.767302	0.000185748
ENSG00000180921.7	FAM83H	family with sequence similarity 83 member H	0.794102	0.00625747
ENSG00000171084.15	FAM86JP	family with sequence similarity 86, member A pseudogene	1.61985	0.00842579
ENSG00000176973.8	FAM89B	family with sequence similarity 89 member B	1.22834	2.11637e-06
ENSG00000152767.17	FARP1	FERM, ARH/RhoGEF and pleckstrin domain protein 1	0.431476	0.00307535
ENSG00000179115.11	FARSA	phenylalanyl-tRNA synthetase subunit alpha	1.08383	3.65192e-11
ENSG00000169710.9	FASN	fatty acid synthase	0.988318	1.53743e-05
ENSG00000164896.20	FASTK	Fas activated serine/threonine kinase	0.638677	0.00623796
ENSG00000149806.11	FAU	FAU ubiquitin like and ribosomal protein S30 fusion	2.07052	3.35418e-20
ENSG00000105202.9	FBL	fibrillarin	1.02453	1.1515e-06
ENSG00000188573.8	FBLL1	fibrillarin like 1	1.09541	2.79203e-05
ENSG00000156860.16	FBRS	fibrosin	0.656184	0.0052057
ENSG00000112787.13	FBRSL1	fibrosin like 1	1.31402	5.45105e-08
ENSG00000161040.16	FBXL13	F-box and leucine rich repeat protein 13	1.25423	3.42704e-07
ENSG00000107872.12	FBXL15	F-box and leucine rich repeat protein 15	1.16621	6.21498e-06
ENSG00000127585.12	FBXL16	F-box and leucine rich repeat protein 16	1.46404	4.65082e-14
ENSG00000145743.16	FBXL17	F-box and leucine rich repeat protein 17	1.04288	7.38669e-11
ENSG00000155034.19	FBXL18	F-box and leucine rich repeat protein 18	0.813487	0.000713567
ENSG00000099364.16	FBXL19	F-box and leucine rich repeat protein 19	1.26574	5.02361e-07
ENSG00000112234.9	FBXL4	F-box and leucine rich repeat protein 4	0.577512	0.000755956
ENSG00000183580.10	FBXL7	F-box and leucine rich repeat protein 7	0.86974	0.00111551
ENSG00000116661.11	FBXO2	F-box protein 2	1.61752	3.74685e-14
ENSG00000118496.5	FBXO30	F-box protein 30	0.461403	0.000981622
ENSG00000163013.11	FBXO41	F-box protein 41	1.05416	1.85611e-07
ENSG00000174013.8	FBXO45	F-box protein 45	0.660827	3.683e-05
ENSG00000100225.18	FBXO7	F-box protein 7	0.5764	0.00220381
ENSG00000164117.14	FBXO8	F-box protein 8	0.674584	0.0021871
ENSG00000072803.17	FBXW11	F-box and WD repeat domain containing 11	0.877026	2.46939e-10
ENSG00000107829.15	FBXW4	F-box and WD repeat domain containing 4	1.32309	1.23607e-08
ENSG00000159069.14	FBXW5	F-box and WD repeat domain containing 5	1.84779	3.62823e-15
ENSG00000079459.13	FDFT1	farnesyl-diphosphate farnesyltransferase 1	0.476348	0.00308082
ENSG00000267673.6	FDX2	ferredoxin 2	1.04432	4.60591e-07
ENSG00000145780.8	FEM1C	fem-1 homolog C	0.544024	0.00292416
ENSG00000149557.14	FEZ1	fasciculation and elongation protein zeta 1	0.918406	5.07423e-11
ENSG00000102302.8	FGD1	FYVE, RhoGEF and PH domain containing 1	0.570827	0.00395035
ENSG00000139132.14	FGD4	FYVE, RhoGEF and PH domain containing 4	0.558946	0.0044509
ENSG00000225733.6	FGD5-AS1	FGD5 antisense RNA 1	0.778843	2.17902e-08
ENSG00000180263.14	FGD6	FYVE, RhoGEF and PH domain containing 6	0.769961	0.00158039
ENSG00000113578.18	FGF1	fibroblast growth factor 1	1.41297	5.12336e-09
ENSG00000161958.11	FGF11	fibroblast growth factor 11	1.5558	3.25094e-05
ENSG00000129682.16	FGF13	fibroblast growth factor 13	0.88359	0.000159028
ENSG00000272143.1	FGF14-AS2	FGF14 antisense RNA 2	1.87842	1.17519e-08
ENSG00000138685.15	FGF2	fibroblast growth factor 2	0.895968	0.000366588
ENSG00000172456.17	FGGY	FGGY carbohydrate kinase domain containing	1.43054	1.73843e-08
ENSG00000022267.19	FHL1	four and a half LIM domains 1	0.599832	2.27776e-05
ENSG00000172500.12	FIBP	FGF1 intracellular binding protein	0.677762	0.000217184
ENSG00000145216.16	FIP1L1	factor interacting with PAPOLA and CPSF1	0.91157	9.86541e-08
ENSG00000214253.9	FIS1	fission, mitochondrial 1	1.55011	5.05388e-17
ENSG00000179943.8	FIZ1	FLT3 interacting zinc finger 1	0.939766	0.00272325
ENSG00000119782.14	FKBP1B	FKBP prolyl isomerase 1B	0.771132	0.000352021
ENSG00000173486.13	FKBP2	FKBP prolyl isomerase 2	0.937781	0.000192935
ENSG00000100442.11	FKBP3	FKBP prolyl isomerase 3	0.721767	0.000136545
ENSG00000105701.16	FKBP8	FKBP prolyl isomerase 8	1.73682	2.81806e-13
ENSG00000275620.1	FLJ16779	uncharacterized LOC100192386	1.73227	1.63759e-06
ENSG00000254531.1	FLJ20021	uncharacterized LOC90024	1.4619	8.18392e-05
ENSG00000137312.15	FLOT1	flotillin 1	0.617223	0.000287817
ENSG00000132589.16	FLOT2	flotillin 2	0.532032	0.00290169
ENSG00000162076.13	FLYWCH2	FLYWCH family member 2	1.31958	2.69471e-09
ENSG00000269955.2	FMC1-LUC7L2	FMC1-LUC7L2 readthrough	2.60339	0.00219674
ENSG00000248905.10	FMN1	formin 1	0.697246	3.79117e-05
ENSG00000155816.20	FMN2	formin 2	0.943705	7.15542e-09
ENSG00000184922.14	FMNL1	formin like 1	0.71101	0.00128866
ENSG00000102081.14	FMR1	FMRP translational regulator 1	0.553606	0.00341003
ENSG00000141560.15	FN3KRP	fructosamine 3 kinase related protein	0.633488	0.00160101
ENSG00000228594.4	FNDC10	fibronectin type III domain containing 10	1.212	1.80073e-06
ENSG00000075420.13	FNDC3B	fibronectin type III domain containing 3B	0.962526	8.50553e-05
ENSG00000115226.10	FNDC4	fibronectin type III domain containing 4	0.883228	1.21376e-07
ENSG00000188352.12	FOCAD	focadhesin	0.880236	2.17441e-06
ENSG00000129654.8	FOXJ1	forkhead box J1	1.98705	0.00270235
ENSG00000065970.9	FOXJ2	forkhead box J2	0.52565	0.000268179
ENSG00000164916.11	FOXK1	forkhead box K1	0.530086	0.00818996
ENSG00000053254.15	FOXN3	forkhead box N3	0.596319	0.00333767
ENSG00000118689.15	FOXO3	forkhead box O3	0.38625	0.0089359
ENSG00000184481.17	FOXO4	forkhead box O4	1.25449	1.39981e-05
ENSG00000147234.10	FRMPD3	FERM and PDZ domain containing 3	0.876855	0.00060704
ENSG00000166225.8	FRS2	fibroblast growth factor receptor substrate 2	0.813247	1.79606e-06
ENSG00000137218.10	FRS3	fibroblast growth factor receptor substrate 3	1.01109	4.58811e-07
ENSG00000075618.18	FSCN1	fascin actin-bundling protein 1	0.784283	0.000329712
ENSG00000150667.8	FSIP1	fibrous sheath interacting protein 1	1.12985	1.4056e-07
ENSG00000167996.16	FTH1	ferritin heavy chain 1	1.24434	4.33379e-12
ENSG00000087086.15	FTL	ferritin light chain	1.839	1.11818e-12
ENSG00000069509.6	FUNDC1	FUN14 domain containing 1	0.958414	5.0534e-06
ENSG00000165775.18	FUNDC2	FUN14 domain containing 2	1.00413	1.07672e-09
ENSG00000033170.17	FUT8	fucosyltransferase 8	0.797518	0.000110389
ENSG00000010361.14	FUZ	fuzzy planar cell polarity protein	0.749566	0.00122727
ENSG00000129245.12	FXR2	FMR1 autosomal homolog 2	0.67279	2.22571e-05
ENSG00000266964.5	FXYD1	FXYD domain containing ion transport regulator 1	1.85901	9.71421e-10
ENSG00000221946.7	FXYD7	FXYD domain containing ion transport regulator 7	1.08794	1.69492e-09
ENSG00000163820.15	FYCO1	FYVE and coiled-coil domain autophagy adaptor 1	1.44382	1.10705e-07
ENSG00000010810.17	FYN	FYN proto-oncogene, Src family tyrosine kinase	0.649066	0.000276353
ENSG00000160211.19	G6PD	glucose-6-phosphate dehydrogenase	0.86917	1.22802e-05
ENSG00000033327.13	GAB2	GRB2 associated binding protein 2	0.883805	1.5864e-05
ENSG00000170296.10	GABARAP	GABA type A receptor-associated protein	1.44222	8.2293e-18
ENSG00000034713.8	GABARAPL2	GABA type A receptor associated protein like 2	1.11821	1.92873e-09
ENSG00000116717.13	GADD45A	growth arrest and DNA damage inducible alpha	1.19635	0.00253014
ENSG00000130222.11	GADD45G	growth arrest and DNA damage inducible gamma	2.09595	9.85342e-08
ENSG00000179271.3	GADD45GIP1	GADD45G interacting protein 1	1.26376	4.51381e-07
ENSG00000156958.15	GALK2	galactokinase 2	0.598659	0.000165346
ENSG00000164574.16	GALNT10	polypeptide N-acetylgalactosaminyltransferase 10	0.728497	0.00518611
ENSG00000130005.13	GAMT	guanidinoacetate N-methyltransferase	1.12319	7.33409e-07
ENSG00000261609.7	GAN	gigaxonin	0.815632	8.35219e-09
ENSG00000111640.15	GAPDH	glyceraldehyde-3-phosphate dehydrogenase	1.18961	3.46318e-11
ENSG00000157833.13	GAREM2	GRB2 associated regulator of MAPK1 subtype 2	1.38011	1.03364e-05
ENSG00000142530.11	GARIN5A	golgi associated RAB2 interactor 5A	1.35882	0.000123857
ENSG00000148935.11	GAS2	growth arrest specific 2	1.38657	4.31808e-07
ENSG00000185340.15	GAS2L1	growth arrest specific 2 like 1	1.62211	1.19966e-07
ENSG00000234741.8	GAS5	growth arrest specific 5	0.702641	0.00102978
ENSG00000164125.15	GASK1B	golgi associated kinase 1B	0.790558	6.67065e-05
ENSG00000167491.17	GATAD2A	GATA zinc finger domain containing 2A	1.24369	3.31618e-07
ENSG00000177225.17	GATD1	glutamine amidotransferase class 1 domain containing 1	0.618746	0.00248172
ENSG00000171766.16	GATM	glycine amidinotransferase	1.35956	6.42372e-08
ENSG00000100116.16	GCAT	glycine C-acetyltransferase	1.03767	1.05395e-06
ENSG00000105607.13	GCDH	glutaryl-CoA dehydrogenase	0.789905	0.00054292
ENSG00000137880.6	GCHFR	GTP cyclohydrolase I feedback regulator	1.66442	3.56156e-08
ENSG00000140905.11	GCSH	glycine cleavage system protein H	0.99278	1.57147e-05
ENSG00000124194.16	GDAP1L1	ganglioside induced differentiation associated protein 1 like 1	0.747954	0.000215285
ENSG00000196505.11	GDAP2	ganglioside induced differentiation associated protein 2	0.529704	0.000185651
ENSG00000006007.12	GDE1	glycerophosphodiester phosphodiesterase 1	0.415195	0.00284837
ENSG00000135414.10	GDF11	growth differentiation factor 11	0.912923	0.00200658
ENSG00000198356.12	GET3	guided entry of tail-anchored proteins factor 3, ATPase	1.20251	1.88795e-07
ENSG00000131095.13	GFAP	glial fibrillary acidic protein	1.96503	8.30031e-07
ENSG00000127554.13	GFER	growth factor, augmenter of liver regeneration	0.947287	8.82319e-05
ENSG00000204136.10	GGTA1	glycoprotein alpha-galactosyltransferase 1 (inactive)	1.00213	0.0064459
ENSG00000165678.21	GHITM	growth hormone inducible transmembrane protein	0.828367	0.000345766
ENSG00000141034.10	GID4	GID complex subunit 4 homolog	0.49611	0.00128575
ENSG00000101193.8	GID8	GID complex subunit 8 homolog	0.603538	3.00531e-06
ENSG00000257698.2	GIHCG	GIHCG inhibitor of miR-200b/200a/429 expression	0.939721	1.44173e-06
ENSG00000131153.9	GINS2	GINS complex subunit 2	1.12835	0.0012093
ENSG00000123159.16	GIPC1	GIPC PDZ domain containing family member 1	1.39363	2.13966e-09
ENSG00000108262.15	GIT1	GIT ArfGAP 1	1.32368	3.07163e-08
ENSG00000106415.13	GLCCI1	glucocorticoid induced 1	1.24552	2.15878e-10
ENSG00000122694.16	GLIPR2	GLI pathogenesis related 2	1.07454	1.08065e-05
ENSG00000174332.5	GLIS1	GLIS family zinc finger 1	1.86898	2.88869e-07
ENSG00000126603.8	GLIS2	GLIS family zinc finger 2	1.84901	2.33848e-08
ENSG00000124767.7	GLO1	glyoxalase I	0.825419	2.63092e-05
ENSG00000182512.5	GLRX5	glutaredoxin 5	1.24273	2.74106e-10
ENSG00000151948.12	GLT1D1	glycosyltransferase 1 domain containing 1	0.7833	0.000109968
ENSG00000139433.10	GLTP	glycolipid transfer protein	0.86146	0.000364835
ENSG00000148672.9	GLUD1	glutamate dehydrogenase 1	1.09188	6.75562e-08
ENSG00000135821.18	GLUL	glutamate-ammonia ligase	1.17077	3.90114e-05
ENSG00000101216.11	GMEB2	glucocorticoid modulatory element binding protein 2	0.866652	0.000828987
ENSG00000197045.13	GMFB	glia maturation factor beta	0.939927	1.58757e-07
ENSG00000137198.10	GMPR	guanosine monophosphate reductase	1.24471	0.000554311
ENSG00000088256.9	GNA11	G protein subunit alpha 11	1.31257	2.49704e-09
ENSG00000146535.14	GNA12	G protein subunit alpha 12	1.58855	8.3926e-10
ENSG00000120063.10	GNA13	G protein subunit alpha 13	1.07867	2.16637e-08
ENSG00000114353.17	GNAI2	G protein subunit alpha i2	0.854051	6.22154e-07
ENSG00000246379.8	GNAO1-DT	GNAO1 divergent transcript	0.838556	0.00154318
ENSG00000156052.11	GNAQ	G protein subunit alpha q	0.586629	6.77642e-06
ENSG00000087460.25	GNAS	GNAS complex locus	0.446283	0.00948517
ENSG00000128266.9	GNAZ	G protein subunit alpha z	0.62863	0.00122033
ENSG00000078369.18	GNB1	G protein subunit beta 1	0.91507	8.23859e-12
ENSG00000172354.10	GNB2	G protein subunit beta 2	1.39629	5.81388e-13
ENSG00000172380.6	GNG12	G protein subunit gamma 12	1.31146	7.13787e-07
ENSG00000162188.6	GNG3	G protein subunit gamma 3	0.757476	0.00620216
ENSG00000168243.11	GNG4	G protein subunit gamma 4	0.859836	4.46588e-06
ENSG00000176533.13	GNG7	G protein subunit gamma 7	1.61094	1.96761e-09
ENSG00000204590.12	GNL1	G protein nucleolar 1 (putative)	0.529972	6.61644e-05
ENSG00000116906.13	GNPAT	glyceronephosphate O-acyltransferase	0.592726	0.00058763
ENSG00000147533.17	GOLGA7	golgin A7	1.07906	1.27058e-09
ENSG00000113384.14	GOLPH3	golgi phosphoprotein 3	0.698229	2.95041e-05
ENSG00000108587.15	GOSR1	golgi SNAP receptor complex member 1	0.392395	0.00332082
ENSG00000197858.11	GPAA1	glycosylphosphatidylinositol anchor attachment 1	0.607765	0.00757341
ENSG00000204438.11	GPANK1	G-patch domain and ankyrin repeats 1	0.760311	0.000591007
ENSG00000115159.16	GPD2	glycerol-3-phosphate dehydrogenase 2	0.516868	0.000937564
ENSG00000068394.11	GPKOW	G-patch domain and KOW motifs	0.778928	1.31817e-05
ENSG00000125734.15	GPR108	G protein-coupled receptor 108	1.27028	1.21089e-07
ENSG00000173264.14	GPR137	G protein-coupled receptor 137	0.882979	0.000363986
ENSG00000077585.14	GPR137B	G protein-coupled receptor 137B	0.78277	6.72312e-05
ENSG00000170837.3	GPR27	G protein-coupled receptor 27	0.851655	9.44508e-06
ENSG00000169258.7	GPRIN1	G protein regulated inducer of neurite outgrowth 1	0.722442	0.000186061
ENSG00000169727.12	GPS1	G protein pathway suppressor 1	0.750672	0.000473309
ENSG00000160360.13	GPSM1	G protein signaling modulator 1	0.947632	0.000901536
ENSG00000121957.14	GPSM2	G protein signaling modulator 2	0.915324	0.00118424
ENSG00000166123.14	GPT2	glutamic--pyruvic transaminase 2	1.22629	2.22114e-06
ENSG00000233276.5	GPX1	glutathione peroxidase 1	1.69548	1.22547e-15
ENSG00000167468.17	GPX4	glutathione peroxidase 4	1.65022	2.43661e-16
ENSG00000155324.10	GRAMD2B	GRAM domain containing 2B	0.801787	0.0043819
ENSG00000177885.15	GRB2	growth factor receptor bound protein 2	0.428385	0.00338302
ENSG00000137106.18	GRHPR	glyoxylate and hydroxypyruvate reductase	0.823095	4.93479e-07
ENSG00000155974.12	GRIP1	glutamate receptor interacting protein 1	0.611491	0.00349484
ENSG00000173020.11	GRK2	G protein-coupled receptor kinase 2	1.1449	3.2632e-08
ENSG00000125388.20	GRK4	G protein-coupled receptor kinase 4	0.750283	0.000174304
ENSG00000198055.11	GRK6	G protein-coupled receptor kinase 6	0.804497	0.000108083
ENSG00000179603.18	GRM8	glutamate metabotropic receptor 8	0.824494	0.000505336
ENSG00000109519.13	GRPEL1	GrpE like 1, mitochondrial	0.575054	0.00599181
ENSG00000148180.19	GSN	gelsolin	0.774421	0.000291947
ENSG00000103342.13	GSPT1	G1 to S phase transition 1	0.497096	0.000765961
ENSG00000104687.14	GSR	glutathione-disulfide reductase	0.561368	0.00143674
ENSG00000134202.11	GSTM3	glutathione S-transferase mu 3	0.84234	8.1209e-05
ENSG00000134201.12	GSTM5	glutathione S-transferase mu 5	1.48333	0.0001044
ENSG00000148834.13	GSTO1	glutathione S-transferase omega 1	1.18693	9.98393e-11
ENSG00000084207.18	GSTP1	glutathione S-transferase pi 1	1.85548	3.14855e-18
ENSG00000133433.10	GSTT2B	glutathione S-transferase theta 2B	1.38692	3.00165e-05
ENSG00000125651.14	GTF2F1	general transcription factor IIF subunit 1	1.17784	2.58219e-09
ENSG00000188342.12	GTF2F2	general transcription factor IIF subunit 2	0.679453	0.000202391
ENSG00000233369.7	GTF2IP4	general transcription factor IIi pseudogene 4	0.653633	0.00167058
ENSG00000155115.7	GTF3C6	general transcription factor IIIC subunit 6	1.10223	1.329e-06
ENSG00000100226.16	GTPBP1	GTP binding protein 1	0.513339	0.000384529
ENSG00000178605.13	GTPBP6	GTP binding protein 6 (putative)	1.27468	6.34327e-07
ENSG00000138867.16	GUCD1	guanylyl cyclase domain containing 1	1.01769	6.7414e-05
ENSG00000143774.16	GUK1	guanylate kinase 1	1.90643	3.68842e-14
ENSG00000172986.13	GXYLT2	glucoside xylosyltransferase 2	0.89416	8.60256e-05
ENSG00000163754.17	GYG1	glycogenin 1	0.732993	0.000117614
ENSG00000125812.16	GZF1	GDNF inducible zinc finger protein 1	0.695741	0.000690166
ENSG00000189060.5	H1-0	H1.0 linker histone	1.0787	3.14434e-05
ENSG00000124610.4	H1-1	H1.1 linker histone, cluster member	1.36309	9.00977e-05
ENSG00000184897.6	H1-10	H1.10 linker histone	1.33951	5.59446e-06
ENSG00000187837.3	H1-2	H1.2 linker histone, cluster member	1.82071	6.3167e-09
ENSG00000168298.6	H1-4	H1.4 linker histone, cluster member	0.897473	0.00206372
ENSG00000184260.5	H2AC20	H2A clustered histone 20	2.51404	2.88659e-11
ENSG00000184270.5	H2AC21	H2A clustered histone 21	1.59195	1.01708e-07
ENSG00000180573.9	H2AC6	H2A clustered histone 6	1.30826	2.76526e-07
ENSG00000277075.2	H2AC8	H2A clustered histone 8	1.33239	2.13854e-05
ENSG00000188486.3	H2AX	H2A.X variant histone	0.926475	0.000159486
ENSG00000164032.12	H2AZ1	H2A.Z variant histone 1	0.66728	0.00121848
ENSG00000105968.18	H2AZ2	H2A.Z variant histone 2	0.891097	1.0493e-09
ENSG00000203814.6	H2BC18	H2B clustered histone 18	1.46364	9.0331e-10
ENSG00000184678.10	H2BC21	H2B clustered histone 21	1.34211	5.3294e-08
ENSG00000180596.7	H2BC4	H2B clustered histone 4	1.74478	3.70135e-14
ENSG00000158373.8	H2BC5	H2B clustered histone 5	0.707837	0.00512167
ENSG00000274290.2	H2BC6	H2B clustered histone 6	0.753629	0.00756388
ENSG00000277224.2	H2BC7	H2B clustered histone 7	0.905642	0.00183108
ENSG00000163041.12	H3-3A	H3.3 histone A	1.02068	1.00872e-09
ENSG00000132475.10	H3-3B	H3.3 histone B	1.15153	7.96711e-10
ENSG00000275714.1	H3C1	H3 clustered histone 1	1.92959	2.31734e-07
ENSG00000197837.3	H4-16	H4 histone 16	0.881885	1.1176e-05
ENSG00000197238.4	H4C11	H4 clustered histone 11	2.04574	1.25597e-10
ENSG00000270882.2	H4C14	H4 clustered histone 14	2.35869	3.70201e-15
ENSG00000278705.1	H4C2	H4 clustered histone 2	1.95889	4.3431e-08
ENSG00000197061.4	H4C3	H4 clustered histone 3	1.80427	3.69591e-16
ENSG00000277157.1	H4C4	H4 clustered histone 4	1.26747	5.04317e-11
ENSG00000276966.2	H4C5	H4 clustered histone 5	1.10803	1.91593e-06
ENSG00000274618.1	H4C6	H4 clustered histone 6	1.69109	0.000609287
ENSG00000158406.4	H4C8	H4 clustered histone 8	0.871939	0.000299848
ENSG00000130956.14	HABP4	hyaluronan binding protein 4	1.01135	1.90334e-06
ENSG00000084754.12	HADHA	hydroxyacyl-CoA dehydrogenase trifunctional multienzyme complex subunit alpha	0.747077	3.61077e-05
ENSG00000138029.14	HADHB	hydroxyacyl-CoA dehydrogenase trifunctional multienzyme complex subunit beta	1.27662	4.66536e-09
ENSG00000063854.13	HAGH	hydroxyacylglutathione hydrolase	0.908269	1.6322e-08
ENSG00000128708.13	HAT1	histone acetyltransferase 1	0.67513	0.000546682
ENSG00000137814.11	HAUS2	HAUS augmin like complex subunit 2	0.534886	0.00238062
ENSG00000092036.18	HAUS4	HAUS augmin like complex subunit 4	0.807396	0.00688647
ENSG00000147874.11	HAUS6	HAUS augmin like complex subunit 6	0.530962	0.00181823
ENSG00000143575.15	HAX1	HCLS1 associated protein X-1	0.637748	0.00187314
ENSG00000172534.14	HCFC1	host cell factor C1	0.914577	1.69468e-06
ENSG00000103145.10	HCFC1R1	host cell factor C1 regulator 1	1.22227	2.97339e-06
ENSG00000228223.3	HCG11	HLA complex group 11	0.704099	3.0563e-05
ENSG00000270604.5	HCG17	HLA complex group 17	1.52653	9.15082e-05
ENSG00000099822.3	HCN2	hyperpolarization activated cyclic nucleotide gated potassium and sodium channel 2	1.50322	3.67777e-09
ENSG00000163517.15	HDAC11	histone deacetylase 11	1.20966	4.45072e-10
ENSG00000108840.15	HDAC5	histone deacetylase 5	1.48706	4.61645e-11
ENSG00000111906.18	HDDC2	HD domain containing 2	1.15075	1.56295e-08
ENSG00000143321.19	HDGF	heparin binding growth factor	0.9738	7.46029e-06
ENSG00000166503.9	HDGFL3	HDGF like 3	0.47973	0.00655777
ENSG00000167220.12	HDHD2	haloacid dehalogenase like hydrolase domain containing 2	0.539576	0.0066068
ENSG00000119431.9	HDHD3	haloacid dehalogenase like hydrolase domain containing 3	0.865208	0.00183833
ENSG00000115677.17	HDLBP	high density lipoprotein binding protein	0.648755	7.89264e-09
ENSG00000129493.15	HEATR5A	HEAT repeat containing 5A	0.693766	0.00102615
ENSG00000013583.10	HEBP1	heme binding protein 1	0.729426	0.00479859
ENSG00000112406.5	HECA	hdc homolog, cell cycle regulator	0.716835	2.79069e-06
ENSG00000278970.2	HEIH	hepatocellular carcinoma up-regulated EZH2-associated long non-coding RNA	1.1032	2.69186e-09
ENSG00000165478.7	HEPACAM	hepatic and glial cell adhesion molecule	0.905752	2.09998e-05
ENSG00000271122.1	HERPUD2-AS1	HERPUD2 antisense RNA 1	0.541827	0.0064819
ENSG00000114315.4	HES1	hes family bHLH transcription factor 1	0.896006	0.00803369
ENSG00000197921.6	HES5	hes family bHLH transcription factor 5	2.68286	4.7736e-07
ENSG00000144485.11	HES6	hes family bHLH transcription factor 6	1.99737	1.07914e-09
ENSG00000186834.3	HEXIM1	HEXIM P-TEFb complex subunit 1	0.706993	3.17797e-05
ENSG00000168517.10	HEXIM2	HEXIM P-TEFb complex subunit 2	1.88389	2.70912e-11
ENSG00000164683.17	HEY1	hes related family bHLH transcription factor with YRPW motif 1	0.790638	0.000401455
ENSG00000135547.9	HEY2	hes related family bHLH transcription factor with YRPW motif 2	0.877511	0.000491264
ENSG00000235173.7	HGH1	HGH1 homolog	0.735156	0.00777758
ENSG00000185359.13	HGS	hepatocyte growth factor-regulated tyrosine kinase substrate	1.02289	1.62274e-07
ENSG00000182218.9	HHIPL1	HHIP like 1	0.579126	0.00227548
ENSG00000197568.14	HHLA3	HERV-H LTR-associating 3	0.881692	0.00506351
ENSG00000106049.9	HIBADH	3-hydroxyisobutyrate dehydrogenase	1.08307	7.38897e-11
ENSG00000181061.13	HIGD1A	HIG1 hypoxia inducible domain family member 1A	1.12581	1.30521e-06
ENSG00000146066.3	HIGD2A	HIG1 hypoxia inducible domain family member 2A	1.72518	1.28785e-10
ENSG00000169567.12	HINT1	histidine triad nucleotide binding protein 1	1.23856	7.86681e-11
ENSG00000137133.11	HINT2	histidine triad nucleotide binding protein 2	1.3731	9.09138e-08
ENSG00000163349.22	HIPK1	homeodomain interacting protein kinase 1	0.892459	2.15857e-08
ENSG00000064393.16	HIPK2	homeodomain interacting protein kinase 2	1.23396	1.53881e-05
ENSG00000110422.12	HIPK3	homeodomain interacting protein kinase 3	1.17107	6.30636e-11
ENSG00000100084.14	HIRA	histone cell cycle regulator	1.13553	1.36038e-09
ENSG00000149929.16	HIRIP3	HIRA interacting protein 3	0.739393	0.00399047
ENSG00000159267.14	HLCS	holocarboxylase synthetase	0.882873	1.20379e-06
ENSG00000147421.18	HMBOX1	homeobox containing 1	0.583257	0.00146449
ENSG00000183624.14	HMCES	5-hydroxymethylcytosine binding, ES cell specific	0.642042	0.000525295
ENSG00000064961.19	HMG20B	high mobility group 20B	1.69125	2.54991e-06
ENSG00000137309.20	HMGA1	high mobility group AT-hook 1	1.11779	1.42115e-05
ENSG00000189403.15	HMGB1	high mobility group box 1	0.763492	6.44313e-05
ENSG00000164104.12	HMGB2	high mobility group box 2	0.756108	0.00134464
ENSG00000029993.15	HMGB3	high mobility group box 3	1.08653	1.31844e-05
ENSG00000117305.15	HMGCL	3-hydroxy-3-methylglutaryl-CoA lyase	0.897546	1.99266e-06
ENSG00000146151.13	HMGCLL1	3-hydroxymethyl-3-methylglutaryl-CoA lyase like 1	1.52505	1.8174e-10
ENSG00000198830.11	HMGN2	high mobility group nucleosomal binding domain 2	1.03219	7.38923e-09
ENSG00000182952.5	HMGN4	high mobility group nucleosomal binding domain 4	0.600764	0.000151425
ENSG00000135486.17	HNRNPA1	heterogeneous nuclear ribonucleoprotein A1	0.747572	1.3742e-05
ENSG00000197451.12	HNRNPAB	heterogeneous nuclear ribonucleoprotein A/B	0.782242	6.21291e-06
ENSG00000092199.17	HNRNPC	heterogeneous nuclear ribonucleoprotein C	0.732076	9.16542e-06
ENSG00000169813.16	HNRNPF	heterogeneous nuclear ribonucleoprotein F	0.694516	0.000754002
ENSG00000099783.12	HNRNPM	heterogeneous nuclear ribonucleoprotein M	0.564178	0.00167004
ENSG00000105323.17	HNRNPUL1	heterogeneous nuclear ribonucleoprotein U like 1	0.791674	4.28236e-06
ENSG00000214753.4	HNRNPUL2	heterogeneous nuclear ribonucleoprotein U like 2	0.55604	0.0018436
ENSG00000152413.15	HOMER1	homer scaffold protein 1	0.691394	2.67244e-05
ENSG00000051128.19	HOMER3	homer scaffold protein 3	1.75697	4.01075e-09
ENSG00000171476.22	HOPX	HOP homeobox	1.29613	1.54225e-12
ENSG00000115756.13	HPCAL1	hippocalcin like 1	1.02218	2.16264e-07
ENSG00000116983.13	HPCAL4	hippocalcin like 4	0.562853	0.000175022
ENSG00000261701.7	HPR	haptoglobin-related protein	1.95907	6.22074e-05
ENSG00000165704.15	HPRT1	hypoxanthine phosphoribosyltransferase 1	0.897374	0.00034696
ENSG00000110756.18	HPS5	HPS5 biogenesis of lysosomal organelles complex 2 subunit 2	1.01193	5.31902e-07
ENSG00000172987.12	HPSE2	heparanase 2 (inactive)	1.31407	3.18224e-07
ENSG00000168453.15	HR	HR lysine demethylase and nuclear receptor corepressor	0.748498	0.000428016
ENSG00000174775.17	HRAS	HRas proto-oncogene, GTPase	1.50686	1.41106e-10
ENSG00000182601.7	HS3ST4	heparan sulfate-glucosamine 3-sulfotransferase 4	0.641655	0.00122596
ENSG00000230989.7	HSBP1	heat shock factor binding protein 1	1.00808	8.85274e-11
ENSG00000100209.10	HSCB	HscB mitochondrial iron-sulfur cluster cochaperone	1.17993	0.00068174
ENSG00000167733.13	HSD11B1L	hydroxysteroid 11-beta dehydrogenase 1 like	1.12378	2.05945e-07
ENSG00000072506.13	HSD17B10	hydroxysteroid 17-beta dehydrogenase 10	1.70038	3.46826e-15
ENSG00000087076.9	HSD17B14	hydroxysteroid 17-beta dehydrogenase 14	1.56761	1.48719e-07
ENSG00000266962.2	HSD17B1-AS1	HSD17B1 antisense RNA 1	0.855598	0.00013759
ENSG00000204228.4	HSD17B8	hydroxysteroid 17-beta dehydrogenase 8	1.4444	0.000899957
ENSG00000099377.14	HSD3B7	hydroxy-delta-5-steroid dehydrogenase, 3 beta- and steroid delta-isomerase 7	1.61145	0.0002064
ENSG00000119471.15	HSDL2	hydroxysteroid dehydrogenase like 2	1.18703	1.70695e-12
ENSG00000185122.11	HSF1	heat shock transcription factor 1	1.13136	0.000139396
ENSG00000160207.9	HSF2BP	heat shock transcription factor 2 binding protein	1.08301	0.00258492
ENSG00000106211.9	HSPB1	heat shock protein family B (small) member 1	2.08075	0.000475153
ENSG00000170276.6	HSPB2	heat shock protein family B (small) member 2	1.9031	2.28716e-06
ENSG00000004776.13	HSPB6	heat shock protein family B (small) member 6	1.2076	0.0095801
ENSG00000152137.6	HSPB8	heat shock protein family B (small) member 8	1.29427	1.01293e-09
ENSG00000133265.11	HSPBP1	HSPA (Hsp70) binding protein 1	1.13019	1.50238e-07
ENSG00000115541.11	HSPE1	heat shock protein family E (Hsp10) member 1	1.10628	9.37117e-06
ENSG00000102241.12	HTATSF1	HIV-1 Tat specific factor 1	0.695893	0.00149323
ENSG00000086758.16	HUWE1	HECT, UBA and WWE domain containing E3 ubiquitin protein ligase 1	0.377951	0.000226344
ENSG00000067704.10	IARS2	isoleucyl-tRNA synthetase 2, mitochondrial	0.716293	1.16998e-05
ENSG00000003147.19	ICA1	islet cell autoantigen 1	1.15693	3.02782e-07
ENSG00000076662.10	ICAM3	intercellular adhesion molecule 3	1.36861	0.000360703
ENSG00000115738.10	ID2	inhibitor of DNA binding 2	0.580053	0.00307732
ENSG00000117318.9	ID3	inhibitor of DNA binding 3, HLH protein	1.11034	0.00930716
ENSG00000172201.12	ID4	inhibitor of DNA binding 4, HLH protein	1.09855	2.26638e-05
ENSG00000182054.9	IDH2	isocitrate dehydrogenase (NADP(+)) 2	1.41205	1.02072e-14
ENSG00000067064.11	IDI1	isopentenyl-diphosphate delta isomerase 1	0.666642	0.00383832
ENSG00000232656.8	IDI2-AS1	IDI2 antisense RNA 1	1.26731	0.0020688
ENSG00000148057.16	IDNK	IDNK gluconokinase	1.27543	1.67249e-07
ENSG00000010404.18	IDS	iduronate 2-sulfatase	0.96464	2.5521e-07
ENSG00000119632.4	IFI27L2	interferon alpha inducible protein 27 like 2	1.66297	2.06461e-10
ENSG00000068079.7	IFI35	interferon induced protein 35	1.40651	0.00060367
ENSG00000142089.16	IFITM3	interferon induced transmembrane protein 3	1.37246	0.00430735
ENSG00000128581.17	IFT22	intraflagellar transport 22	0.649448	0.00084238
ENSG00000119650.12	IFT43	intraflagellar transport 43	0.719557	0.00163439
ENSG00000118096.8	IFT46	intraflagellar transport 46	0.889221	5.45975e-07
ENSG00000101052.13	IFT52	intraflagellar transport 52	0.547048	0.00133256
ENSG00000089289.16	IGBP1	immunoglobulin binding protein 1	0.853572	6.3392e-09
ENSG00000167779.9	IGFBP6	insulin like growth factor binding protein 6	0.83514	0.00389019
ENSG00000126246.10	IGFLR1	IGF like family receptor 1	1.46151	0.00138926
ENSG00000182700.5	IGIP	IgA inducing protein	0.423873	0.0011116
ENSG00000172458.4	IL17D	interleukin 17D	1.6525	5.22771e-13
ENSG00000016402.13	IL20RA	interleukin 20 receptor subunit alpha	1.60884	4.62471e-07
ENSG00000137033.11	IL33	interleukin 33	0.752799	0.000651439
ENSG00000143621.17	ILF2	interleukin enhancer binding factor 2	0.594774	0.00386578
ENSG00000196821.10	ILRUN	inflammation and lipid regulator with UBA-like and NBR1-like domains	0.773576	5.07759e-08
ENSG00000272288.6	ILRUN-AS1	ILRUN antisense RNA 1	1.67559	1.32474e-06
ENSG00000177971.8	IMP3	IMP U3 small nucleolar ribonucleoprotein 3	1.0533	1.9356e-06
ENSG00000136718.10	IMP4	IMP U3 small nucleolar ribonucleoprotein 4	1.16955	1.15979e-12
ENSG00000141401.12	IMPA2	inositol monophosphatase 2	1.14963	3.02663e-05
ENSG00000154059.11	IMPACT	impact RWD domain protein	0.811533	8.28785e-06
ENSG00000178035.12	IMPDH2	inosine monophosphate dehydrogenase 2	0.677943	1.72057e-06
ENSG00000081148.12	IMPG2	interphotoreceptor matrix proteoglycan 2	0.733639	0.00920844
ENSG00000257704.4	INAFM1	InaF motif containing 1	1.17774	0.000794635
ENSG00000132376.20	INPP5K	inositol polyphosphate-5-phosphatase K	0.49275	0.00221604
ENSG00000165458.14	INPPL1	inositol polyphosphate phosphatase like 1	0.75631	0.00482074
ENSG00000168348.4	INSM2	INSM transcriptional repressor 2	1.00088	0.00444642
ENSG00000205363.5	INSYN1	inhibitory synaptic factor 1	1.11443	1.32889e-05
ENSG00000188916.9	INSYN2A	inhibitory synaptic factor 2A	0.683342	0.00107364
ENSG00000117408.11	IPO13	importin 13	0.432973	0.0013545
ENSG00000205339.10	IPO7	importin 7	0.455128	0.0056521
ENSG00000106012.18	IQCE	IQ motif containing E	0.9322	1.5799e-05
ENSG00000174628.16	IQCK	IQ motif containing K	1.08803	5.54795e-06
ENSG00000144711.16	IQSEC1	IQ motif and Sec7 domain ArfGEF 1	0.732998	9.27569e-07
ENSG00000120645.12	IQSEC3	IQ motif and Sec7 domain ArfGEF 3	1.0266	1.08114e-08
ENSG00000072952.18	IRAG1	inositol 1,4,5-triphosphate receptor associated 1	1.17586	3.38939e-06
ENSG00000184216.14	IRAK1	interleukin 1 receptor associated kinase 1	1.66633	1.26832e-15
ENSG00000170604.5	IRF2BP1	interferon regulatory factor 2 binding protein 1	0.860104	0.00230438
ENSG00000119669.5	IRF2BPL	interferon regulatory factor 2 binding protein like	0.849082	0.000228254
ENSG00000185950.9	IRS2	insulin receptor substrate 2	0.395273	0.00729592
ENSG00000165898.14	ISCA2	iron-sulfur cluster assembly 2	0.779112	4.4994e-05
ENSG00000187608.10	ISG15	ISG15 ubiquitin like modifier	1.54767	0.00782774
ENSG00000063241.8	ISOC2	isochorismatase domain containing 2	1.07187	0.000814876
ENSG00000125877.13	ITPA	inosine triphosphatase	0.699426	0.00032502
ENSG00000100605.17	ITPK1	inositol-tetrakisphosphate 1-kinase	1.31297	4.5595e-12
ENSG00000137825.11	ITPKA	inositol-trisphosphate 3-kinase A	0.807945	0.000941411
ENSG00000143772.9	ITPKB	inositol-trisphosphate 3-kinase B	1.19357	7.17538e-06
ENSG00000205726.15	ITSN1	intersectin 1	0.537973	2.17943e-06
ENSG00000128928.10	IVD	isovaleryl-CoA dehydrogenase	0.453415	0.00176358
ENSG00000161999.12	JMJD8	jumonji domain containing 8	0.842215	0.000696512
ENSG00000161677.11	JOSD2	Josephin domain containing 2	2.15023	8.46902e-06
ENSG00000154118.13	JPH3	junctophilin 3	1.36779	4.4837e-09
ENSG00000092051.17	JPH4	junctophilin 4	0.535526	0.00848657
ENSG00000143543.15	JTB	jumping translocation breakpoint	1.05951	1.09043e-06
ENSG00000171223.6	JUNB	JunB proto-oncogene, AP-1 transcription factor subunit	1.15967	0.00207848
ENSG00000130522.6	JUND	JunD proto-oncogene, AP-1 transcription factor subunit	1.12907	2.17529e-08
ENSG00000173801.17	JUP	junction plakoglobin	0.83406	0.00326843
ENSG00000065427.14	KARS1	lysyl-tRNA synthetase 1	0.551313	0.00164127
ENSG00000149474.13	KAT14	lysine acetyltransferase 14	0.626242	6.16603e-06
ENSG00000114166.8	KAT2B	lysine acetyltransferase 2B	1.07004	8.27168e-06
ENSG00000172977.13	KAT5	lysine acetyltransferase 5	0.835556	9.03678e-06
ENSG00000156650.14	KAT6B	lysine acetyltransferase 6B	0.685027	0.000106003
ENSG00000102781.14	KATNAL1	katanin catalytic subunit A1 like 1	0.640478	8.95235e-05
ENSG00000140854.13	KATNB1	katanin regulatory subunit B1	0.719013	8.72058e-05
ENSG00000176595.4	KBTBD11	kelch repeat and BTB domain containing 11	0.896133	4.20352e-07
ENSG00000176407.18	KCMF1	potassium channel modulatory factor 1	0.645404	0.000153856
ENSG00000069424.15	KCNAB2	potassium voltage-gated channel subfamily A regulatory beta subunit 2	0.806072	0.00021122
ENSG00000162975.5	KCNF1	potassium voltage-gated channel modifier subfamily F member 1	0.605959	0.00833448
ENSG00000135519.8	KCNH3	potassium voltage-gated channel subfamily H member 3	1.17756	6.64443e-07
ENSG00000184611.12	KCNH7	potassium voltage-gated channel subfamily H member 7	0.634656	0.00159994
ENSG00000182132.13	KCNIP1	potassium voltage-gated channel interacting protein 1	1.09579	7.43411e-06
ENSG00000187486.5	KCNJ11	potassium inwardly rectifying channel subfamily J member 11	0.595196	0.00963192
ENSG00000153822.13	KCNJ16	potassium inwardly rectifying channel subfamily J member 16	1.0533	0.000982896
ENSG00000168135.4	KCNJ4	potassium inwardly rectifying channel subfamily J member 4	0.704544	0.00795403
ENSG00000082482.13	KCNK2	potassium two pore domain channel subfamily K member 2	0.936202	2.08749e-05
ENSG00000105642.15	KCNN1	potassium calcium-activated channel subfamily N member 1	1.5108	1.0773e-10
ENSG00000080709.16	KCNN2	potassium calcium-activated channel subfamily N member 2	1.8307	3.39834e-12
ENSG00000213859.6	KCTD11	potassium channel tetramerization domain containing 11	1.26186	2.42041e-05
ENSG00000153885.14	KCTD15	potassium channel tetramerization domain containing 15	0.877879	0.000673906
ENSG00000100379.17	KCTD17	potassium channel tetramerization domain containing 17	0.852375	4.69253e-06
ENSG00000180901.11	KCTD2	potassium channel tetramerization domain containing 2	0.52429	2.00787e-05
ENSG00000112078.14	KCTD20	potassium channel tetramerization domain containing 20	0.577641	0.000153309
ENSG00000004487.16	KDM1A	lysine demethylase 1A	0.901207	3.23617e-07
ENSG00000120733.14	KDM3B	lysine demethylase 3B	0.494383	5.27095e-05
ENSG00000079999.14	KEAP1	kelch like ECH associated protein 1	0.908816	1.33796e-06
ENSG00000112232.9	KHDRBS2	KH RNA binding domain containing, signal transduction associated 2	0.966858	0.000133061
ENSG00000131773.14	KHDRBS3	KH RNA binding domain containing, signal transduction associated 3	0.53399	0.00342752
ENSG00000088247.17	KHSRP	KH-type splicing regulatory protein	0.787829	1.73267e-05
ENSG00000163807.6	KIAA1143	KIAA1143	0.605297	0.00139238
ENSG00000122203.15	KIAA1191	KIAA1191	0.658502	8.938e-07
ENSG00000162522.11	KIAA1522	KIAA1522	0.794262	0.00734886
ENSG00000130294.16	KIF1A	kinesin family member 1A	0.956518	9.94969e-08
ENSG00000054523.17	KIF1B	kinesin family member 1B	0.525205	0.000570187
ENSG00000129250.12	KIF1C	kinesin family member 1C	1.17475	0.000308111
ENSG00000162849.16	KIF26B	kinesin family member 26B	1.12329	1.17036e-07
ENSG00000068796.17	KIF2A	kinesin family member 2A	0.401541	0.00295081
ENSG00000101350.8	KIF3B	kinesin family member 3B	0.575268	5.89417e-08
ENSG00000084731.15	KIF3C	kinesin family member 3C	0.511573	0.00491513
ENSG00000090889.12	KIF4A	kinesin family member 4A	1.9561	3.98855e-05
ENSG00000155980.12	KIF5A	kinesin family member 5A	2.2431	1.25243e-06
ENSG00000170759.11	KIF5B	kinesin family member 5B	1.16909	0.000301608
ENSG00000168280.17	KIF5C	kinesin family member 5C	1.36791	1.57135e-06
ENSG00000167702.12	KIFC2	kinesin family member C2	0.84115	0.000129527
ENSG00000140859.16	KIFC3	kinesin family member C3	0.684955	0.00332538
ENSG00000049130.16	KITLG	KIT ligand	0.62083	0.00329429
ENSG00000118922.17	KLF12	Kruppel like factor 12	0.391123	0.00569166
ENSG00000169926.11	KLF13	Kruppel like factor 13	0.700369	5.38604e-05
ENSG00000163884.4	KLF15	Kruppel like factor 15	0.910123	0.00186433
ENSG00000129911.9	KLF16	Kruppel like factor 16	1.5489	3.3261e-07
ENSG00000109787.13	KLF3	Kruppel like factor 3	0.555326	0.00403581
ENSG00000128607.14	KLHDC10	kelch domain containing 10	0.372251	0.00163681
ENSG00000124702.18	KLHDC3	kelch domain containing 3	0.884193	3.52226e-07
ENSG00000162755.14	KLHDC9	kelch domain containing 9	0.845977	0.000309619
ENSG00000150361.12	KLHL1	kelch like family member 1	1.14297	9.17419e-05
ENSG00000109466.14	KLHL2	kelch like family member 2	0.708092	3.366e-07
ENSG00000114796.16	KLHL24	kelch like family member 24	1.05547	1.71249e-10
ENSG00000109790.16	KLHL5	kelch like family member 5	0.589347	0.00043591
ENSG00000145332.14	KLHL8	kelch like family member 8	0.966678	4.66794e-07
ENSG00000171798.18	KNDC1	kinase non-catalytic C-lobe domain containing 1	0.92249	8.1091e-05
ENSG00000186432.9	KPNA4	karyopherin subunit alpha 4	0.397138	0.00232949
ENSG00000183762.12	KREMEN1	kringle containing transmembrane protein 1	0.822226	3.79448e-05
ENSG00000105700.11	KXD1	KxDL motif containing 1	0.855365	7.63742e-06
ENSG00000154655.15	L3MBTL4	L3MBTL histone methyl-lysine binding protein 4	0.947297	3.41349e-05
ENSG00000147592.9	LACTB2	lactamase beta 2	1.13345	0.00280103
ENSG00000196976.7	LAGE3	L antigen family member 3	1.8327	4.20058e-14
ENSG00000149357.10	LAMTOR1	late endosomal/lysosomal adaptor, MAPK and MTOR activator 1	1.30927	1.87398e-09
ENSG00000116586.12	LAMTOR2	late endosomal/lysosomal adaptor, MAPK and MTOR activator 2	1.15395	3.31187e-06
ENSG00000109270.13	LAMTOR3	late endosomal/lysosomal adaptor, MAPK and MTOR activator 3	0.540744	0.004255
ENSG00000188186.10	LAMTOR4	late endosomal/lysosomal adaptor, MAPK and MTOR activator 4	1.55643	7.41132e-17
ENSG00000134248.13	LAMTOR5	late endosomal/lysosomal adaptor, MAPK and MTOR activator 5	0.770279	0.00206109
ENSG00000132434.9	LANCL2	LanC like 2	0.56377	0.000298568
ENSG00000161813.22	LARP4	La ribonucleoprotein 4	0.613959	0.000648424
ENSG00000002834.18	LASP1	LIM and SH3 protein 1	0.612951	0.000356833
ENSG00000205629.12	LCMT1	leucine carboxyl methyltransferase 1	0.758121	0.00192941
ENSG00000111716.14	LDHB	lactate dehydrogenase B	1.04001	8.26111e-10
ENSG00000166816.14	LDHD	lactate dehydrogenase D	1.60376	9.49849e-15
ENSG00000100097.12	LGALS1	galectin 1	1.7508	6.89409e-19
ENSG00000131981.16	LGALS3	galectin 3	1.19891	0.00011664
ENSG00000107902.14	LHPP	phospholysine phosphohistidine inorganic pyrophosphate phosphatase	1.73924	3.20066e-09
ENSG00000106689.11	LHX2	LIM homeobox 2	1.21282	9.36297e-05
ENSG00000236668.2	LHX2-AS1	LHX2 antisense RNA 1	1.23028	0.000497482
ENSG00000106683.15	LIMK1	LIM domain kinase 1	0.930745	8.5122e-06
ENSG00000205659.10	LIN52	lin-52 DREAM MuvB core complex component	0.739771	1.23216e-05
ENSG00000148943.12	LIN7C	lin-7 homolog C, crumbs cell polarity complex component	0.441489	0.0079475
ENSG00000183814.15	LIN9	lin-9 DREAM MuvB core complex component	0.644703	0.00880221
ENSG00000225194.3	LINC00092	long intergenic non-protein coding RNA 92	1.30819	0.0011568
ENSG00000277147.6	LINC00869	long intergenic non-protein coding RNA 869	1.20761	6.22799e-10
ENSG00000256124.6	LINC01152	long intergenic non-protein coding RNA 1152	1.26314	5.24653e-07
ENSG00000249306.6	LINC01411	long intergenic non-protein coding RNA 1411	0.985089	0.0036837
ENSG00000183250.12	LINC01547	long intergenic non-protein coding RNA 1547	0.809986	0.000227003
ENSG00000177234.7	LINC01561	long intergenic non-protein coding RNA 1561	1.13839	0.00772803
ENSG00000268038.3	LINC01785	long intergenic non-protein coding RNA 1785	2.21829	2.52142e-09
ENSG00000284693.1	LINC02606	long intergenic non-protein coding RNA 2606	1.30538	7.5477e-05
ENSG00000231246.2	LINC02884	long intergenic non-protein coding RNA 2884	0.978982	0.00843012
ENSG00000238276.6	LINC02944	long intergenic non-protein coding RNA 2944	1.49285	7.99148e-05
ENSG00000237807.4	LINC02984	long intergenic non-protein coding RNA 2984	1.00388	0.0048061
ENSG00000189067.12	LITAF	lipopolysaccharide induced TNF factor	1.10023	2.27807e-05
ENSG00000145721.12	LIX1	limb and CNS expressed 1	1.33808	7.19558e-08
ENSG00000271601.4	LIX1L	limb and CNS expressed 1 like	0.719388	0.00460692
ENSG00000131899.11	LLGL1	LLGL scribble cell polarity complex component 1	1.08757	2.63024e-06
ENSG00000160789.20	LMNA	lamin A/C	0.619925	0.00491914
ENSG00000176619.13	LMNB2	lamin B2	0.896146	0.000370946
ENSG00000287978.1	LOC100996756	uncharacterized LOC100996756	1.33309	0.00280132
ENSG00000247416.4	LOC101928847	uncharacterized LOC101928847	1.19453	0.0037081
ENSG00000225140.1	LOC101930421	uncharacterized LOC101930421	1.28675	6.48081e-05
ENSG00000273590.4	LOC102723553	small integral membrane protein 11B	1.13219	0.00330488
ENSG00000280071.4	LOC102724023	glutamine amidotransferase class 1 domain containing 3B	1.00767	4.20229e-05
ENSG00000231187.3	LOC102724593	uncharacterized LOC102724593	1.09158	7.16653e-05
ENSG00000286330.1	LOC105370259	uncharacterized LOC105370259	1.36733	3.56702e-07
ENSG00000287672.1	LOC112267986	uncharacterized LOC112267986	0.805129	0.0090103
ENSG00000285043.1	LOC112694756	uncharaterized LOC112694756	1.55496	1.1384e-06
ENSG00000260257.2	LOC119746555	uncharacterized LOC119746555	0.488162	0.00461209
ENSG00000286190.1	LOC728392	uncharacterized LOC728392	1.35213	9.50623e-11
ENSG00000187186.15	LOC730098	uncharacterized LOC730098	1.58867	1.54434e-08
ENSG00000170846.17	LOC93622	Morf4 family associated protein 1 like 1	0.733378	0.000461965
ENSG00000196365.12	LONP1	lon peptidase 1, mitochondrial	0.841612	1.35403e-05
ENSG00000101577.9	LPIN2	lipin 2	0.418011	0.00448469
ENSG00000270959.1	LPP-AS2	LPP antisense RNA 2	1.20769	0.000219168
ENSG00000110031.12	LPXN	leupaxin	1.49718	1.68777e-09
ENSG00000155530.3	LRGUK	leucine rich repeats and guanylate kinase domain containing	1.12333	0.000192896
ENSG00000130881.14	LRP3	LDL receptor related protein 3	1.65618	7.57511e-09
ENSG00000160959.8	LRRC14	leucine rich repeat containing 14	0.608894	0.00364262
ENSG00000172731.14	LRRC20	leucine rich repeat containing 20	0.592181	0.00752926
ENSG00000010626.15	LRRC23	leucine rich repeat containing 23	0.781925	0.00172935
ENSG00000158113.13	LRRC43	leucine rich repeat containing 43	1.49254	2.06831e-08
ENSG00000130764.10	LRRC47	leucine rich repeat containing 47	0.610023	8.11385e-05
ENSG00000131409.13	LRRC4B	leucine rich repeat containing 4B	1.12216	0.000178509
ENSG00000108829.10	LRRC59	leucine rich repeat containing 59	0.608734	0.00016898
ENSG00000204052.4	LRRC73	leucine rich repeat containing 73	0.877423	0.00403612
ENSG00000178026.13	LRRC75B	leucine rich repeat containing 75B	0.732033	0.00419979
ENSG00000184154.14	LRTOMT	leucine rich transmembrane and O-methyltransferase domain containing	1.40342	1.4776e-08
ENSG00000175324.10	LSM1	LSM1 homolog, mRNA degradation associated	0.91363	0.0001566
ENSG00000181817.6	LSM10	LSM10, U7 small nuclear RNA associated	0.720679	0.00840827
ENSG00000204392.11	LSM2	LSM2 homolog, U6 small nuclear RNA and mRNA degradation associated	1.37102	8.49157e-07
ENSG00000170860.4	LSM3	LSM3 homolog, U6 small nuclear RNA and mRNA degradation associated	0.759122	0.000577507
ENSG00000130520.10	LSM4	LSM4 homolog, U6 small nuclear RNA and mRNA degradation associated	1.16955	7.33006e-09
ENSG00000130332.15	LSM7	LSM7 homolog, U6 small nuclear RNA and mRNA degradation associated	1.24863	0.000150491
ENSG00000130592.15	LSP1	lymphocyte specific protein 1	1.11643	0.00942639
ENSG00000150551.11	LYPD1	LY6/PLAUR domain containing 1	1.47032	0.00290806
ENSG00000187123.15	LYPD6	LY6/PLAUR domain containing 6	0.945481	0.000323063
ENSG00000011009.11	LYPLA2	lysophospholipase 2	0.844038	0.000248687
ENSG00000143353.12	LYPLAL1	lysophospholipase like 1	0.812631	1.86849e-05
ENSG00000102897.10	LYRM1	LYR motif containing 1	0.55475	0.0099029
ENSG00000232859.9	LYRM9	LYR motif containing 9	0.850835	0.000681534
ENSG00000162441.12	LZIC	leucine zipper and CTNNBIP1 domain containing	0.898962	1.67998e-09
ENSG00000061337.15	LZTS1	leucine zipper tumor suppressor 1	0.81871	5.22761e-05
ENSG00000088899.15	LZTS3	leucine zipper tumor suppressor family member 3	0.543753	0.00277221
ENSG00000116670.15	MAD2L2	mitotic arrest deficient 2 like 2	1.15006	0.000208239
ENSG00000179632.10	MAF1	MAF1 homolog, negative regulator of RNA polymerase III	1.10886	2.1927e-06
ENSG00000198517.10	MAFK	MAF bZIP transcription factor K	1.18702	2.80543e-06
ENSG00000102316.17	MAGED2	MAGE family member D2	0.640859	0.000590613
ENSG00000177383.5	MAGEF1	MAGE family member F1	0.645067	0.0082274
ENSG00000172005.11	MAL	mal, T cell differentiation protein	0.631297	0.00463815
ENSG00000013619.14	MAMLD1	mastermind like domain containing 1	0.604281	0.00645734
ENSG00000198162.12	MAN1A2	mannosidase alpha class 1A member 2	1.33719	9.17665e-09
ENSG00000189221.9	MAOA	monoamine oxidase A	0.81059	1.94818e-05
ENSG00000069535.14	MAOB	monoamine oxidase B	0.833914	9.80519e-06
ENSG00000101460.13	MAP1LC3A	microtubule associated protein 1 light chain 3 alpha	1.11628	1.5924e-08
ENSG00000140941.14	MAP1LC3B	microtubule associated protein 1 light chain 3 beta	0.522218	0.00115893
ENSG00000130479.11	MAP1S	microtubule associated protein 1S	0.82838	0.00127232
ENSG00000078018.20	MAP2	microtubule associated protein 2	0.678814	0.00351698
ENSG00000126934.13	MAP2K2	mitogen-activated protein kinase kinase 2	0.907137	1.0231e-06
ENSG00000065559.15	MAP2K4	mitogen-activated protein kinase kinase 4	0.636457	0.000835962
ENSG00000137764.20	MAP2K5	mitogen-activated protein kinase kinase 5	0.899012	7.80698e-06
ENSG00000130758.8	MAP3K10	mitogen-activated protein kinase kinase kinase 10	1.96707	3.33599e-10
ENSG00000073803.14	MAP3K13	mitogen-activated protein kinase kinase kinase 13	0.570448	0.000174085
ENSG00000197442.10	MAP3K5	mitogen-activated protein kinase kinase kinase 5	0.835313	7.07395e-06
ENSG00000047849.21	MAP4	microtubule associated protein 4	1.10482	3.88461e-08
ENSG00000116871.15	MAP7D1	MAP7 domain containing 1	0.898067	2.20817e-06
ENSG00000102882.12	MAPK3	mitogen-activated protein kinase 3	1.16482	3.86745e-07
ENSG00000141639.12	MAPK4	mitogen-activated protein kinase 4	1.03143	1.6364e-05
ENSG00000121653.11	MAPK8IP1	mitogen-activated protein kinase 8 interacting protein 1	1.42478	1.0383e-10
ENSG00000008735.14	MAPK8IP2	mitogen-activated protein kinase 8 interacting protein 2	0.985958	1.01834e-07
ENSG00000119487.17	MAPKAP1	MAPK associated protein 1	0.962535	3.49801e-08
ENSG00000162889.10	MAPKAPK2	MAPK activated protein kinase 2	1.11473	0.000316248
ENSG00000114738.11	MAPKAPK3	MAPK activated protein kinase 3	1.45285	8.34219e-10
ENSG00000101367.9	MAPRE1	microtubule associated protein RP/EB family member 1	1.08232	1.60707e-13
ENSG00000099785.10	MARCHF2	membrane associated ring-CH-type finger 2	1.28472	3.68983e-08
ENSG00000173926.6	MARCHF3	membrane associated ring-CH-type finger 3	1.03803	0.00915463
ENSG00000165406.16	MARCHF8	membrane associated ring-CH-type finger 8	0.932727	5.53012e-06
ENSG00000277443.3	MARCKS	myristoylated alanine rich protein kinase C substrate	0.864475	4.80644e-05
ENSG00000175130.7	MARCKSL1	MARCKS like 1	1.5371	3.31586e-16
ENSG00000166783.22	MARF1	meiosis regulator and mRNA stability factor 1	0.658558	0.000401131
ENSG00000007047.15	MARK4	microtubule affinity regulating kinase 4	0.684064	0.000619256
ENSG00000099308.10	MAST3	microtubule associated serine/threonine kinase 3	0.538705	0.00535967
ENSG00000038274.17	MAT2B	methionine adenosyltransferase 2B	0.652171	0.00254747
ENSG00000007264.15	MATK	megakaryocyte-associated tyrosine kinase	1.55661	3.06967e-11
ENSG00000280987.4	MATR3	matrin 3	1.70644	0.000163481
ENSG00000125952.20	MAX	MYC associated factor X	0.686926	0.00164531
ENSG00000103495.14	MAZ	MYC associated zinc finger protein	1.19821	2.2305e-07
ENSG00000071655.18	MBD3	methyl-CpG binding domain protein 3	1.71532	7.83069e-05
ENSG00000076770.14	MBNL3	muscleblind like splicing regulator 3	0.954525	0.000592007
ENSG00000143797.12	MBOAT2	membrane bound O-acyltransferase domain containing 2	0.445357	0.000453708
ENSG00000197971.16	MBP	myelin basic protein	1.52581	1.43904e-06
ENSG00000171444.18	MCC	MCC regulator of WNT signaling pathway	0.669575	0.002121
ENSG00000126217.21	MCF2L	MCF.2 cell line derived transforming sequence like	0.95202	4.31984e-05
ENSG00000053524.12	MCF2L2	MCF.2 cell line derived transforming sequence-like 2	1.74537	9.61778e-10
ENSG00000225663.8	MCRIP1	MAPK regulated corepressor interacting protein 1	1.62742	1.42699e-08
ENSG00000172366.20	MCRIP2	MAPK regulated corepressor interacting protein 2	0.802783	0.00773941
ENSG00000187778.14	MCRS1	microspherule protein 1	0.846747	7.75577e-06
ENSG00000175471.19	MCTP1	multiple C2 and transmembrane domain containing 1	0.475721	0.00482656
ENSG00000140563.15	MCTP2	multiple C2 and transmembrane domain containing 2	0.931193	0.000270664
ENSG00000156026.14	MCU	mitochondrial calcium uniporter	0.667729	0.000601955
ENSG00000050393.11	MCUR1	mitochondrial calcium uniporter regulator 1	0.664748	0.0016427
ENSG00000135272.10	MDFIC	MyoD family inhibitor domain containing	0.65472	0.00552926
ENSG00000146701.12	MDH2	malate dehydrogenase 2	0.701547	0.00124098
ENSG00000110492.15	MDK	midkine	1.20686	0.0033886
ENSG00000213920.9	MDP1	magnesium dependent phosphatase 1	0.879693	0.00352987
ENSG00000124733.5	MEA1	male-enhanced antigen 1	1.2953	5.92997e-10
ENSG00000175221.15	MED16	mediator complex subunit 16	0.840515	0.000348799
ENSG00000063322.15	MED29	mediator complex subunit 29	1.24434	1.38226e-12
ENSG00000105419.18	MEIS3	Meis homeobox 3	1.24187	1.88522e-07
ENSG00000146834.14	MEPCE	methylphosphate capping enzyme	0.993542	1.08218e-07
ENSG00000103260.9	METRN	meteorin, glial cell differentiation regulator	1.72107	3.44459e-10
ENSG00000176845.13	METRNL	meteorin like, glial cell differentiation regulator	1.08484	0.00579883
ENSG00000010165.20	METTL13	methyltransferase 13, eEF1A lysine and N-terminal methyltransferase	0.547291	0.00294185
ENSG00000127720.8	METTL25	methyltransferase like 25	1.13768	8.32086e-05
ENSG00000130731.16	METTL26	methyltransferase like 26	1.17106	1.56219e-05
ENSG00000087995.15	METTL2A	methyltransferase 2A, methylcytidine	0.468962	0.00465415
ENSG00000123600.19	METTL8	methyltransferase 8, methylcytidine	0.474777	0.000925873
ENSG00000197006.14	METTL9	methyltransferase like 9	0.828099	2.48693e-07
ENSG00000181588.16	MEX3D	mex-3 RNA binding family member D	1.37828	0.000245235
ENSG00000147324.11	MFHAS1	multifunctional ROCO family signaling regulator 1	0.558109	0.00882456
ENSG00000116688.17	MFN2	mitofusin 2	1.05864	6.0505e-17
ENSG00000167889.12	MGAT5B	alpha-1,6-mannosylglycoprotein 6-beta-N-acetylglucosaminyltransferase B	0.744829	0.00214258
ENSG00000246731.3	MGC16275	uncharacterized protein MGC16275	1.11599	0.00572573
ENSG00000074416.14	MGLL	monoglyceride lipase	1.14991	9.01876e-07
ENSG00000143198.13	MGST3	microsomal glutathione S-transferase 3	0.566745	0.00440222
ENSG00000101752.11	MIB1	MIB E3 ubiquitin protein ligase 1	1.11113	4.26703e-11
ENSG00000173436.15	MICOS10	mitochondrial contact site and cristae organizing system subunit 10	0.913317	4.676e-06
ENSG00000174917.8	MICOS13	mitochondrial contact site and cristae organizing system subunit 13	1.65665	3.44424e-10
ENSG00000101871.15	MID1	midline 1	0.616336	0.00511343
ENSG00000165175.15	MID1IP1	MID1 interacting protein 1	1.84546	2.03074e-15
ENSG00000080561.13	MID2	midline 2	0.540023	0.00227426
ENSG00000100335.15	MIEF1	mitochondrial elongation factor 1	0.819053	4.1094e-09
ENSG00000141741.12	MIEN1	migration and invasion enhancer 1	0.972167	5.92229e-07
ENSG00000240972.2	MIF	macrophage migration inhibitory factor	2.01691	1.3734e-13
ENSG00000253716.6	MINCR	MYC-induced long non-coding RNA	0.927672	0.0070006
ENSG00000143409.15	MINDY1	MINDY lysine 48 deubiquitinase 1	0.719657	0.00365128
ENSG00000128923.11	MINDY2	MINDY lysine 48 deubiquitinase 2	0.619233	8.39716e-05
ENSG00000148481.14	MINDY3	MINDY lysine 48 deubiquitinase 3	1.45037	2.22823e-10
ENSG00000027001.10	MIPEP	mitochondrial intermediate peptidase	0.760659	0.00190643
ENSG00000171889.5	MIR31HG	MIR31 host gene	1.58134	6.2004e-07
ENSG00000141854.9	MISP3	MISP family member 3	1.29795	1.20698e-05
ENSG00000150051.14	MKX	mohawk homeobox	0.491941	0.00772942
ENSG00000100427.15	MLC1	modulator of VRAC current 1	0.780102	0.00180601
ENSG00000178053.19	MLF1	myeloid leukemia factor 1	0.72831	6.92174e-05
ENSG00000089693.10	MLF2	myeloid leukemia factor 2	0.710692	0.00049824
ENSG00000146147.15	MLIP	muscular LMNA interacting protein	1.5283	3.27955e-13
ENSG00000130382.9	MLLT1	MLLT1 super elongation complex subunit	1.38072	7.34331e-08
ENSG00000275023.5	MLLT6	MLLT6, PHD finger containing	1.12734	2.14632e-09
ENSG00000167965.18	MLST8	MTOR associated protein, LST8 homolog	1.29233	2.58603e-08
ENSG00000139428.12	MMAB	metabolism of cobalamin associated B	0.605591	0.00110369
ENSG00000168288.13	MMADHC	metabolism of cobalamin associated D	0.523793	0.00166487
ENSG00000108960.9	MMD	monocyte to macrophage differentiation associated	0.697406	6.32512e-05
ENSG00000136297.14	MMD2	monocyte to macrophage differentiation associated 2	0.88581	0.00201015
ENSG00000125966.10	MMP24	matrix metallopeptidase 24	0.627293	0.000447201
ENSG00000126005.17	MMP24OS	MMP24 opposite strand	1.07573	6.52164e-07
ENSG00000169184.6	MN1	MN1 proto-oncogene, transcriptional regulator	1.01816	0.000821566
ENSG00000020426.11	MNAT1	MNAT1 component of CDK activating kinase	0.679816	0.00644751
ENSG00000172081.14	MOB3A	MOB kinase activator 3A	0.891734	0.0076901
ENSG00000103111.15	MON1B	MON1 homolog B, secretory trafficking associated	0.730345	1.63055e-05
ENSG00000185787.15	MORF4L1	mortality factor 4 like 1	0.60458	0.000973733
ENSG00000188010.14	MORN2	MORN repeat containing 2	1.15718	1.08018e-05
ENSG00000106330.12	MOSPD3	motile sperm domain containing 3	1.29692	4.48787e-05
ENSG00000060762.19	MPC1	mitochondrial pyruvate carrier 1	1.15578	6.09862e-08
ENSG00000103152.11	MPG	N-methylpurine DNA glycosylase	1.09068	9.56888e-05
ENSG00000008382.15	MPND	MPN domain containing	0.861089	0.000203284
ENSG00000133030.21	MPRIP	myosin phosphatase Rho interacting protein	0.420707	0.0057979
ENSG00000158186.13	MRAS	muscle RAS oncogene homolog	1.10149	1.61482e-05
ENSG00000179010.14	MRFAP1	Morf4 family associated protein 1	1.33641	2.17826e-09
ENSG00000178988.11	MRFAP1L1	Morf4 family associated protein 1 like 1	0.803	5.06838e-05
ENSG00000134042.13	MRO	maestro	1.63291	1.00273e-11
ENSG00000159111.13	MRPL10	mitochondrial ribosomal protein L10	0.884526	4.1491e-07
ENSG00000174547.13	MRPL11	mitochondrial ribosomal protein L11	1.07944	0.000172961
ENSG00000262814.8	MRPL12	mitochondrial ribosomal protein L12	1.26899	1.29934e-06
ENSG00000172172.8	MRPL13	mitochondrial ribosomal protein L13	0.625891	0.00456869
ENSG00000180992.7	MRPL14	mitochondrial ribosomal protein L14	1.0529	7.97449e-05
ENSG00000137547.9	MRPL15	mitochondrial ribosomal protein L15	0.734889	4.50756e-05
ENSG00000166902.5	MRPL16	mitochondrial ribosomal protein L16	0.791843	0.00029847
ENSG00000112110.10	MRPL18	mitochondrial ribosomal protein L18	0.904977	1.95011e-05
ENSG00000115364.14	MRPL19	mitochondrial ribosomal protein L19	0.824251	4.63976e-07
ENSG00000112651.12	MRPL2	mitochondrial ribosomal protein L2	0.599448	0.00313999
ENSG00000242485.6	MRPL20	mitochondrial ribosomal protein L20	0.895991	5.06393e-07
ENSG00000224870.7	MRPL20-AS1	MRPL20 antisense RNA 1	1.14472	2.97443e-05
ENSG00000082515.18	MRPL22	mitochondrial ribosomal protein L22	0.650554	0.000586837
ENSG00000214026.11	MRPL23	mitochondrial ribosomal protein L23	1.09084	4.09164e-06
ENSG00000143314.12	MRPL24	mitochondrial ribosomal protein L24	1.18214	1.26259e-10
ENSG00000108826.16	MRPL27	mitochondrial ribosomal protein L27	0.857409	9.36683e-07
ENSG00000086504.17	MRPL28	mitochondrial ribosomal protein L28	1.17769	8.41635e-08
ENSG00000185414.20	MRPL30	mitochondrial ribosomal protein L30	0.695262	0.000184429
ENSG00000243147.8	MRPL33	mitochondrial ribosomal protein L33	1.24988	3.42779e-05
ENSG00000130312.6	MRPL34	mitochondrial ribosomal protein L34	1.32297	5.0014e-06
ENSG00000171421.13	MRPL36	mitochondrial ribosomal protein L36	1.23649	0.000125512
ENSG00000116221.15	MRPL37	mitochondrial ribosomal protein L37	0.652566	0.00150775
ENSG00000105364.14	MRPL4	mitochondrial ribosomal protein L4	0.880524	0.000993105
ENSG00000185608.8	MRPL40	mitochondrial ribosomal protein L40	1.00922	0.0012668
ENSG00000182154.8	MRPL41	mitochondrial ribosomal protein L41	1.81572	3.26016e-14
ENSG00000055950.16	MRPL43	mitochondrial ribosomal protein L43	0.896629	0.00144222
ENSG00000135900.4	MRPL44	mitochondrial ribosomal protein L44	0.515315	0.00299736
ENSG00000278845.5	MRPL45	mitochondrial ribosomal protein L45	0.578023	0.0048592
ENSG00000136522.14	MRPL47	mitochondrial ribosomal protein L47	0.877718	1.13339e-06
ENSG00000149792.9	MRPL49	mitochondrial ribosomal protein L49	0.507953	0.0028033
ENSG00000111639.8	MRPL51	mitochondrial ribosomal protein L51	1.29555	8.02291e-12
ENSG00000172590.18	MRPL52	mitochondrial ribosomal protein L52	0.861806	1.34535e-05
ENSG00000204822.7	MRPL53	mitochondrial ribosomal protein L53	2.04425	3.07691e-13
ENSG00000183617.5	MRPL54	mitochondrial ribosomal protein L54	1.64423	1.02182e-12
ENSG00000173141.5	MRPL57	mitochondrial ribosomal protein L57	0.65621	0.0011299
ENSG00000143436.11	MRPL9	mitochondrial ribosomal protein L9	0.606959	0.00995601
ENSG00000128626.11	MRPS12	mitochondrial ribosomal protein S12	1.29381	2.39247e-05
ENSG00000120333.4	MRPS14	mitochondrial ribosomal protein S14	0.640519	0.00229141
ENSG00000182180.14	MRPS16	mitochondrial ribosomal protein S16	0.471574	0.00868133
ENSG00000096080.11	MRPS18A	mitochondrial ribosomal protein S18A	0.804654	1.86637e-05
ENSG00000204568.12	MRPS18B	mitochondrial ribosomal protein S18B	0.840955	4.85649e-05
ENSG00000122140.11	MRPS2	mitochondrial ribosomal protein S2	0.643827	0.00891471
ENSG00000266472.5	MRPS21	mitochondrial ribosomal protein S21	0.881994	2.08118e-05
ENSG00000062582.14	MRPS24	mitochondrial ribosomal protein S24	1.34481	9.7897e-09
ENSG00000125901.6	MRPS26	mitochondrial ribosomal protein S26	1.03817	1.35807e-07
ENSG00000147586.10	MRPS28	mitochondrial ribosomal protein S28	1.00052	1.09194e-05
ENSG00000090263.16	MRPS33	mitochondrial ribosomal protein S33	0.775509	0.000161255
ENSG00000074071.14	MRPS34	mitochondrial ribosomal protein S34	1.2436	2.55562e-06
ENSG00000061794.13	MRPS35	mitochondrial ribosomal protein S35	1.41791	3.50079e-09
ENSG00000125445.11	MRPS7	mitochondrial ribosomal protein S7	0.715331	3.46167e-05
ENSG00000053372.5	MRTO4	MRT4 homolog, ribosome maturation factor	0.727963	0.000433673
ENSG00000251349.3	MSANTD3-TMEFF1	MSANTD3-TMEFF1 readthrough	0.942233	4.85525e-09
ENSG00000113318.11	MSH3	mutS homolog 3	0.654357	0.00094609
ENSG00000135097.7	MSI1	musashi RNA binding protein 1	1.25661	4.75503e-06
ENSG00000188895.12	MSL1	MSL complex subunit 1	0.492356	0.00276846
ENSG00000147065.17	MSN	moesin	0.734626	0.00682289
ENSG00000198736.11	MSRB1	methionine sulfoxide reductase B1	1.33783	3.18896e-06
ENSG00000148450.13	MSRB2	methionine sulfoxide reductase B2	0.952843	2.99942e-06
ENSG00000174099.11	MSRB3	methionine sulfoxide reductase B3	0.997892	0.00169575
ENSG00000169715.15	MT1E	metallothionein 1E	1.82789	1.68463e-08
ENSG00000198417.7	MT1F	metallothionein 1F	2.20797	1.63291e-10
ENSG00000125144.13	MT1G	metallothionein 1G	2.69819	1.06497e-15
ENSG00000205364.4	MT1M	metallothionein 1M	2.10477	4.39572e-10
ENSG00000187193.9	MT1X	metallothionein 1X	1.78221	3.54582e-08
ENSG00000125148.7	MT2A	metallothionein 2A	2.03152	6.53026e-14
ENSG00000087250.8	MT3	metallothionein 3	2.18487	1.03875e-21
ENSG00000182979.18	MTA1	metastasis associated 1	0.829844	0.00100099
ENSG00000057935.13	MTA3	metastasis associated 1 family member 3	0.41911	0.000190442
ENSG00000137409.19	MTCH1	mitochondrial carrier 1	0.467898	0.00278852
ENSG00000109919.10	MTCH2	mitochondrial carrier 2	0.651425	0.00565375
ENSG00000242114.6	MTFP1	mitochondrial fission process 1	1.29919	0.00324337
ENSG00000136371.10	MTHFS	methenyltetrahydrofolate synthetase	1.52242	0.00020118
ENSG00000175701.10	MTLN	mitoregulin	1.5576	3.05234e-06
ENSG00000171100.14	MTM1	myotubularin 1	0.588875	0.00216161
ENSG00000166912.17	MTMR10	myotubularin related protein 10	0.589798	0.00192921
ENSG00000225630.1	MTND2P28	MT-ND2 pseudogene 28	1.60736	0.00983914
ENSG00000105887.11	MTPN	myotrophin	0.653911	0.000248318
ENSG00000132613.15	MTSS2	MTSS I-BAR domain containing 2	1.97017	2.03787e-10
ENSG00000180354.16	MTURN	maturin, neural progenitor differentiation regulator homolog	0.636977	0.00615158
ENSG00000128654.14	MTX2	metaxin 2	1.2161	2.92976e-08
ENSG00000141971.13	MVB12A	multivesicular body subunit 12A	1.07376	0.00138333
ENSG00000196814.15	MVB12B	multivesicular body subunit 12B	1.00468	1.32265e-06
ENSG00000123933.17	MXD4	MAX dimerization protein 4	0.862302	0.00293061
ENSG00000182534.13	MXRA7	matrix remodeling associated 7	0.493418	0.000877196
ENSG00000196091.15	MYBPC1	myosin binding protein C1	1.31837	4.10206e-07
ENSG00000139637.14	MYG1	MYG1 exonuclease	0.696948	1.81663e-05
ENSG00000105357.18	MYH14	myosin heavy chain 14	1.27572	2.80526e-10
ENSG00000160808.11	MYL3	myosin light chain 3	1.55645	5.89899e-06
ENSG00000092841.18	MYL6	myosin light chain 6	1.11515	1.65062e-07
ENSG00000196465.10	MYL6B	myosin light chain 6B	1.09706	2.47079e-11
ENSG00000065534.18	MYLK	myosin light chain kinase	0.944713	8.08175e-07
ENSG00000145555.15	MYO10	myosin X	1.08255	8.18035e-05
ENSG00000101605.12	MYOM1	myomesin 1	0.904801	0.000479506
ENSG00000120729.10	MYOT	myotilin	1.12062	0.00775271
ENSG00000177791.12	MYOZ1	myozenin 1	2.10942	5.12151e-06
ENSG00000170011.14	MYRIP	myosin VIIA and Rab interacting protein	0.760573	2.1001e-05
ENSG00000173272.16	MZT2A	mitotic spindle organizing protein 2A	0.870497	0.00201505
ENSG00000152082.14	MZT2B	mitotic spindle organizing protein 2B	2.43091	4.6683e-17
ENSG00000250686.2	NA	NA	2.08513	3.2325e-13
ENSG00000286163.1	NA	NA	1.92845	3.92691e-13
ENSG00000273420.1	NA	NA	5.66272	1.49673e-11
ENSG00000282885.2	NA	NA	3.19037	2.64064e-11
ENSG00000265735.2	NA	NA	1.96925	5.08864e-10
ENSG00000267059.2	NA	NA	3.73613	5.61517e-10
ENSG00000267014.6	NA	NA	2.27135	6.55455e-10
ENSG00000268163.1	NA	NA	2.19962	7.57977e-10
ENSG00000245910.8	NA	NA	1.55281	1.36829e-09
ENSG00000167774.2	NA	NA	6.12613	1.39741e-09
ENSG00000229358.3	NA	NA	1.58873	7.64368e-09
ENSG00000244642.3	NA	NA	2.29824	8.83943e-09
ENSG00000257657.3	NA	NA	1.93774	1.05833e-08
ENSG00000288398.1	NA	NA	1.15318	2.27077e-08
ENSG00000271793.1	NA	NA	3.12348	4.17824e-08
ENSG00000240869.3	NA	NA	2.31328	6.83765e-08
ENSG00000241962.9	NA	NA	1.74696	1.94909e-07
ENSG00000223508.5	NA	NA	1.5036	2.68076e-07
ENSG00000288021.1	NA	NA	1.89922	4.62745e-07
ENSG00000259038.1	NA	NA	2.02328	5.38761e-07
ENSG00000241529.3	NA	NA	2.19329	6.0855e-07
ENSG00000283162.1	NA	NA	1.62381	1.39373e-06
ENSG00000258655.2	NA	NA	1.40726	2.12396e-06
ENSG00000254180.2	NA	NA	1.84858	2.18069e-06
ENSG00000225689.2	NA	NA	1.35249	3.26801e-06
ENSG00000265374.1	NA	NA	1.98327	3.49342e-06
ENSG00000278291.1	NA	NA	0.958817	3.82719e-06
ENSG00000214439.4	NA	NA	1.47415	4.45512e-06
ENSG00000263731.1	NA	NA	1.01104	6.44003e-06
ENSG00000283580.3	NA	NA	1.58297	6.93554e-06
ENSG00000236166.1	NA	NA	2.42021	7.35918e-06
ENSG00000247121.7	NA	NA	1.41793	7.99008e-06
ENSG00000236021.2	NA	NA	1.48197	9.38705e-06
ENSG00000227835.8	NA	NA	1.7949	1.05358e-05
ENSG00000263146.2	NA	NA	1.58802	1.38446e-05
ENSG00000257139.1	NA	NA	1.75485	1.69853e-05
ENSG00000287021.1	NA	NA	1.79046	1.99716e-05
ENSG00000237457.6	NA	NA	1.84604	2.19731e-05
ENSG00000239899.3	NA	NA	1.98908	2.44485e-05
ENSG00000239407.5	NA	NA	1.07641	3.87362e-05
ENSG00000235501.6	NA	NA	0.965303	8.66603e-05
ENSG00000230092.7	NA	NA	1.4744	8.69817e-05
ENSG00000237720.2	NA	NA	0.728258	0.000101531
ENSG00000231952.3	NA	NA	2.09191	0.000104052
ENSG00000225978.3	NA	NA	1.11254	0.000118741
ENSG00000276398.1	NA	NA	2.1685	0.000121673
ENSG00000285708.1	NA	NA	1.76176	0.000132851
ENSG00000235421.1	NA	NA	2.13282	0.00014627
ENSG00000250182.3	NA	NA	1.52118	0.000166368
ENSG00000231584.8	NA	NA	0.780994	0.000173665
ENSG00000269935.1	NA	NA	1.48326	0.000185972
ENSG00000249673.7	NA	NA	0.726206	0.00023951
ENSG00000260836.2	NA	NA	1.33573	0.000270758
ENSG00000179277.9	NA	NA	1.16662	0.000277463
ENSG00000255652.4	NA	NA	1.21039	0.000333216
ENSG00000235092.6	NA	NA	0.970009	0.000343853
ENSG00000274956.2	NA	NA	0.744597	0.000372593
ENSG00000226268.3	NA	NA	3.80302	0.000444215
ENSG00000274769.1	NA	NA	1.36169	0.000493868
ENSG00000215861.6	NA	NA	0.909312	0.000499933
ENSG00000258399.7	NA	NA	1.18142	0.000534157
ENSG00000281641.3	NA	NA	1.47286	0.000603964
ENSG00000272921.1	NA	NA	2.79667	0.000745575
ENSG00000285939.2	NA	NA	1.63568	0.000791792
ENSG00000253549.6	NA	NA	1.15591	0.00083429
ENSG00000198237.8	NA	NA	0.885335	0.000945225
ENSG00000271780.1	NA	NA	1.21109	0.000957163
ENSG00000204352.3	NA	NA	1.09724	0.00116666
ENSG00000224043.8	NA	NA	0.625523	0.0012507
ENSG00000272887.1	NA	NA	2.90738	0.00129354
ENSG00000233476.3	NA	NA	1.37462	0.00132619
ENSG00000227097.5	NA	NA	1.85061	0.00135236
ENSG00000261195.1	NA	NA	1.46111	0.00137805
ENSG00000281383.1	NA	NA	3.02881	0.00138168
ENSG00000259001.3	NA	NA	1.75504	0.00148013
ENSG00000270607.1	NA	NA	0.903609	0.00149828
ENSG00000284057.1	NA	NA	2.63981	0.00154519
ENSG00000279026.1	NA	NA	0.920798	0.00163928
ENSG00000283761.1	NA	NA	1.24422	0.00166479
ENSG00000256625.1	NA	NA	1.20273	0.00167879
ENSG00000237949.2	NA	NA	0.730136	0.00171905
ENSG00000206145.8	NA	NA	1.29605	0.00173649
ENSG00000225840.2	NA	NA	3.0186	0.00174427
ENSG00000236197.4	NA	NA	1.12658	0.00177951
ENSG00000231064.7	NA	NA	1.11126	0.001802
ENSG00000270504.1	NA	NA	1.51358	0.00195156
ENSG00000270021.1	NA	NA	1.07408	0.0020631
ENSG00000272831.1	NA	NA	1.13435	0.00207836
ENSG00000279042.1	NA	NA	1.29623	0.0021079
ENSG00000149531.15	NA	NA	0.952283	0.00229006
ENSG00000278768.2	NA	NA	0.467235	0.00250561
ENSG00000286601.1	NA	NA	1.30753	0.00252473
ENSG00000287067.1	NA	NA	0.809842	0.00263086
ENSG00000249319.2	NA	NA	1.93005	0.00284018
ENSG00000250012.2	NA	NA	0.988057	0.00285226
ENSG00000280800.1	NA	NA	2.7756	0.00296546
ENSG00000267952.1	NA	NA	1.91112	0.00346744
ENSG00000278834.1	NA	NA	0.816461	0.00391653
ENSG00000254682.1	NA	NA	1.46761	0.00420103
ENSG00000258926.2	NA	NA	1.20965	0.00428008
ENSG00000213178.3	NA	NA	1.55137	0.00493793
ENSG00000251660.1	NA	NA	1.37785	0.00505312
ENSG00000225067.4	NA	NA	1.62128	0.00513501
ENSG00000174384.9	NA	NA	1.01877	0.00515255
ENSG00000285258.1	NA	NA	1.727	0.00517526
ENSG00000276291.5	NA	NA	0.520993	0.005495
ENSG00000254701.3	NA	NA	0.977845	0.00585964
ENSG00000130723.20	NA	NA	0.441081	0.00589687
ENSG00000258677.2	NA	NA	2.75205	0.00637201
ENSG00000264668.2	NA	NA	2.79709	0.00646751
ENSG00000235314.1	NA	NA	0.833866	0.00655182
ENSG00000268173.3	NA	NA	3.37691	0.00726975
ENSG00000275120.3	NA	NA	0.948678	0.00750964
ENSG00000221857.7	NA	NA	2.10442	0.00798401
ENSG00000220804.8	NA	NA	0.782419	0.00868273
ENSG00000279673.1	NA	NA	1.09439	0.0088978
ENSG00000212994.5	NA	NA	1.78141	0.00913297
ENSG00000280649.2	NA	NA	0.924869	0.00921173
ENSG00000259781.1	NA	NA	0.638583	0.00923868
ENSG00000211459.2	NA	NA	1.72168	0.0094115
ENSG00000288520.1	NA	NA	3.21732	0.00984094
ENSG00000183011.13	NAA38	N-alpha-acetyltransferase 38, NatC auxiliary subunit	1.7752	9.37103e-14
ENSG00000121579.13	NAA50	N-alpha-acetyltransferase 50, NatE catalytic subunit	0.509314	0.00437914
ENSG00000138386.17	NAB1	NGFI-A binding protein 1	0.8316	5.79616e-07
ENSG00000139579.13	NABP2	nucleic acid binding protein 2	1.05133	5.26018e-09
ENSG00000196531.12	NACA	nascent polypeptide associated complex subunit alpha	1.10994	1.53237e-10
ENSG00000160877.6	NACC1	nucleus accumbens associated 1	1.21058	4.14824e-07
ENSG00000148411.8	NACC2	NACC family member 2	1.55655	2.45888e-09
ENSG00000152620.13	NADK2	NAD kinase 2, mitochondrial	0.842442	3.05641e-07
ENSG00000102452.17	NALCN	sodium leak channel, non-selective	0.929377	2.43932e-05
ENSG00000130054.4	NALF2	NALCN channel auxiliary factor 2	1.04636	0.0015428
ENSG00000188613.7	NANOS1	nanos C2HC-type zinc finger 1	1.05027	0.0029181
ENSG00000187556.7	NANOS3	nanos C2HC-type zinc finger 3	1.58609	1.22499e-05
ENSG00000205531.13	NAP1L4	nucleosome assembly protein 1 like 4	0.519819	0.000733179
ENSG00000137513.10	NARS2	asparaginyl-tRNA synthetase 2, mitochondrial	1.2416	1.25322e-09
ENSG00000185818.8	NAT8L	N-acetyltransferase 8 like	0.989796	4.44505e-08
ENSG00000213995.11	NAXD	NAD(P)HX dehydratase	0.556152	4.92285e-05
ENSG00000163382.12	NAXE	NAD(P)HX epimerase	0.902567	3.9376e-08
ENSG00000158747.14	NBL1	NBL1, DAN family BMP antagonist	0.937395	1.10802e-06
ENSG00000188554.14	NBR1	NBR1 autophagy cargo receptor	0.567757	1.43167e-07
ENSG00000114503.11	NCBP2	nuclear cap binding protein subunit 2	0.804911	1.48618e-07
ENSG00000270170.2	NCBP2AS2	NCBP2 antisense 2 (head to head)	0.688519	0.00368945
ENSG00000071051.14	NCK2	NCK adaptor protein 2	0.592403	0.00398095
ENSG00000266412.5	NCOA4	nuclear receptor coactivator 4	0.5763	4.02297e-05
ENSG00000196498.13	NCOR2	nuclear receptor corepressor 2	1.09111	3.6807e-06
ENSG00000107130.10	NCS1	neuronal calcium sensor 1	1.37696	9.43299e-14
ENSG00000058804.12	NDC1	NDC1 transmembrane nucleoporin	0.618028	0.00493389
ENSG00000124479.11	NDP	norrin cystine knot growth factor NDP	1.13385	7.18021e-05
ENSG00000104419.15	NDRG1	N-myc downstream regulated 1	1.17356	6.9356e-07
ENSG00000165795.23	NDRG2	NDRG family member 2	1.74965	3.86223e-18
ENSG00000164100.9	NDST3	N-deacetylase and N-sulfotransferase 3	0.702257	0.00210909
ENSG00000125356.7	NDUFA1	NADH:ubiquinone oxidoreductase subunit A1	1.45907	8.0027e-11
ENSG00000174886.13	NDUFA11	NADH:ubiquinone oxidoreductase subunit A11	1.4892	3.8334e-11
ENSG00000184752.13	NDUFA12	NADH:ubiquinone oxidoreductase subunit A12	0.876504	0.000198689
ENSG00000186010.19	NDUFA13	NADH:ubiquinone oxidoreductase subunit A13	1.68741	4.18929e-14
ENSG00000131495.8	NDUFA2	NADH:ubiquinone oxidoreductase subunit A2	1.52431	6.69327e-13
ENSG00000170906.16	NDUFA3	NADH:ubiquinone oxidoreductase subunit A3	1.58817	1.43465e-10
ENSG00000189043.10	NDUFA4	NDUFA4 mitochondrial complex associated	1.4642	9.14195e-11
ENSG00000128609.15	NDUFA5	NADH:ubiquinone oxidoreductase subunit A5	0.722622	0.00993815
ENSG00000184983.11	NDUFA6	NADH:ubiquinone oxidoreductase subunit A6	1.0417	9.13444e-07
ENSG00000267855.6	NDUFA7	NADH:ubiquinone oxidoreductase subunit A7	0.992277	0.000709842
ENSG00000119421.7	NDUFA8	NADH:ubiquinone oxidoreductase subunit A8	1.15564	2.15425e-06
ENSG00000004779.10	NDUFAB1	NADH:ubiquinone oxidoreductase subunit AB1	1.0054	1.85565e-05
ENSG00000178057.15	NDUFAF3	NADH:ubiquinone oxidoreductase complex assembly factor 3	1.11209	1.40386e-06
ENSG00000224877.4	NDUFAF8	NADH:ubiquinone oxidoreductase complex assembly factor 8	1.51757	3.63395e-08
ENSG00000183648.11	NDUFB1	NADH:ubiquinone oxidoreductase subunit B1	0.883314	0.00018473
ENSG00000140990.15	NDUFB10	NADH:ubiquinone oxidoreductase subunit B10	1.30998	9.05626e-08
ENSG00000147123.10	NDUFB11	NADH:ubiquinone oxidoreductase subunit B11	1.40726	2.82654e-12
ENSG00000090266.13	NDUFB2	NADH:ubiquinone oxidoreductase subunit B2	1.53244	2.02197e-18
ENSG00000119013.9	NDUFB3	NADH:ubiquinone oxidoreductase subunit B3	1.17138	4.51663e-07
ENSG00000065518.8	NDUFB4	NADH:ubiquinone oxidoreductase subunit B4	1.21171	2.96594e-10
ENSG00000165264.11	NDUFB6	NADH:ubiquinone oxidoreductase subunit B6	1.19057	1.19568e-07
ENSG00000099795.7	NDUFB7	NADH:ubiquinone oxidoreductase subunit B7	2.2693	7.9327e-22
ENSG00000166136.16	NDUFB8	NADH:ubiquinone oxidoreductase subunit B8	1.41786	2.36882e-14
ENSG00000147684.9	NDUFB9	NADH:ubiquinone oxidoreductase subunit B9	1.64276	6.32973e-17
ENSG00000109390.12	NDUFC1	NADH:ubiquinone oxidoreductase subunit C1	1.05664	4.1759e-06
ENSG00000151366.13	NDUFC2	NADH:ubiquinone oxidoreductase subunit C2	0.430418	0.00935313
ENSG00000259112.2	NDUFC2-KCTD14	NDUFC2-KCTD14 readthrough	3.20068	1.73174e-06
ENSG00000213619.10	NDUFS3	NADH:ubiquinone oxidoreductase core subunit S3	0.947767	3.31828e-09
ENSG00000164258.12	NDUFS4	NADH:ubiquinone oxidoreductase subunit S4	0.898888	4.35843e-05
ENSG00000168653.11	NDUFS5	NADH:ubiquinone oxidoreductase subunit S5	1.25126	2.66751e-10
ENSG00000145494.11	NDUFS6	NADH:ubiquinone oxidoreductase subunit S6	1.64664	7.06631e-10
ENSG00000110717.13	NDUFS8	NADH:ubiquinone oxidoreductase core subunit S8	1.09045	1.08038e-07
ENSG00000167792.13	NDUFV1	NADH:ubiquinone oxidoreductase core subunit V1	0.896934	1.64345e-08
ENSG00000078114.18	NEBL	nebulette	1.07182	7.56836e-10
ENSG00000103154.9	NECAB2	N-terminal EF-hand calcium binding protein 2	1.13351	2.99464e-06
ENSG00000125967.16	NECAB3	N-terminal EF-hand calcium binding protein 3	0.649279	0.00168746
ENSG00000157191.20	NECAP2	NECAP endocytosis associated 2	0.795537	0.00182066
ENSG00000129559.13	NEDD8	NEDD8 ubiquitin like modifier	0.993603	1.62454e-06
ENSG00000154328.16	NEIL2	nei like DNA glycosylase 2	1.10049	2.39504e-09
ENSG00000114670.14	NEK11	NIMA related kinase 11	0.716214	0.00331608
ENSG00000114904.13	NEK4	NIMA related kinase 4	0.460762	0.00111836
ENSG00000119408.16	NEK6	NIMA related kinase 6	1.14041	4.63706e-06
ENSG00000151414.15	NEK7	NIMA related kinase 7	1.0777	5.12028e-06
ENSG00000188986.7	NELFB	negative elongation factor complex member B	1.43401	1.9089e-10
ENSG00000204356.14	NELFE	negative elongation factor complex member E	0.741476	0.000241
ENSG00000117691.10	NENF	neudesin neurotrophic factor	1.35973	6.96837e-11
ENSG00000204099.11	NEU4	neuraminidase 4	1.28436	0.00433327
ENSG00000107954.10	NEURL1	neuralized E3 ubiquitin protein ligase 1	1.13431	1.74733e-06
ENSG00000214357.9	NEURL1B	neuralized E3 ubiquitin protein ligase 1B	1.04109	1.90918e-06
ENSG00000215041.10	NEURL4	neuralized E3 ubiquitin protein ligase 4	0.532966	0.00188258
ENSG00000186575.18	NF2	NF2, moesin-ezrin-radixin like (MERLIN) tumor suppressor	1.14465	9.6388e-11
ENSG00000101096.20	NFATC2	nuclear factor of activated T cells 2	0.7675	0.00637382
ENSG00000072736.19	NFATC3	nuclear factor of activated T cells 3	1.21838	1.16144e-07
ENSG00000147862.17	NFIB	nuclear factor I B	0.54492	0.00276276
ENSG00000141905.19	NFIC	nuclear factor I C	0.675399	0.00446642
ENSG00000008441.16	NFIX	nuclear factor I X	0.972867	2.8058e-10
ENSG00000104825.17	NFKBIB	NFKB inhibitor beta	1.17259	1.02155e-07
ENSG00000204498.11	NFKBIL1	NFKB inhibitor like 1	1.17318	4.99665e-06
ENSG00000120837.8	NFYB	nuclear transcription factor Y subunit beta	0.64522	0.000873092
ENSG00000165553.4	NGB	neuroglobin	1.01574	0.000748519
ENSG00000182768.8	NGRN	neugrin, neurite outgrowth associated	0.813345	9.47807e-08
ENSG00000145912.8	NHP2	NHP2 ribonucleoprotein	1.45307	1.01941e-14
ENSG00000188158.15	NHS	NHS actin remodeling regulator	0.839262	0.00748317
ENSG00000136830.12	NIBAN2	niban apoptosis regulator 2	1.31094	4.38819e-05
ENSG00000131669.10	NINJ1	ninjurin 1	0.907268	0.000355374
ENSG00000184117.12	NIPSNAP1	nipsnap homolog 1	0.563735	0.00130215
ENSG00000146729.10	NIPSNAP2	nipsnap homolog 2	0.736195	0.00116156
ENSG00000136783.10	NIPSNAP3A	nipsnap homolog 3A	1.17738	6.69924e-09
ENSG00000185942.11	NKAIN3	sodium/potassium transporting ATPase interacting 3	0.878203	2.98073e-05
ENSG00000101198.15	NKAIN4	sodium/potassium transporting ATPase interacting 4	1.66519	1.40483e-06
ENSG00000125820.6	NKX2-2	NK2 homeobox 2	1.1265	0.00128448
ENSG00000167034.10	NKX3-1	NK3 homeobox 1	1.13254	0.00106203
ENSG00000239672.7	NME1	NME/NM23 nucleoside diphosphate kinase 1	0.922105	0.0013483
ENSG00000011052.21	NME1-NME2	NME1-NME2 readthrough	1.95008	4.41505e-05
ENSG00000243678.11	NME2	NME/NM23 nucleoside diphosphate kinase 2	1.32583	6.42836e-13
ENSG00000103024.7	NME3	NME/NM23 nucleoside diphosphate kinase 3	1.24888	0.000479418
ENSG00000103202.13	NME4	NME/NM23 nucleoside diphosphate kinase 4	1.3517	7.04565e-07
ENSG00000153406.13	NMRAL1	NmrA like redox sensor 1	1.02059	3.6349e-05
ENSG00000115761.16	NOL10	nucleolar protein 10	0.568513	0.000756327
ENSG00000225921.7	NOL7	nucleolar protein 7	0.602281	0.0043013
ENSG00000147140.16	NONO	non-POU domain containing octamer binding	0.416835	0.00532159
ENSG00000182117.5	NOP10	NOP10 ribonucleoprotein	1.11152	6.90018e-06
ENSG00000105373.19	NOP53	NOP53 ribosome biogenesis factor	1.50146	1.81984e-09
ENSG00000196943.14	NOP9	NOP9 nucleolar protein	0.760095	1.98574e-07
ENSG00000260032.2	NORAD	non-coding RNA activated by DNA damage	0.752434	7.5818e-07
ENSG00000089250.19	NOS1	nitric oxide synthase 1	0.592423	0.00091379
ENSG00000142546.14	NOSIP	nitric oxide synthase interacting protein	1.12788	1.38106e-06
ENSG00000086991.13	NOX4	NADPH oxidase 4	1.65963	1.89055e-07
ENSG00000130751.10	NPAS1	neuronal PAS domain protein 1	1.71486	5.74473e-07
ENSG00000151322.18	NPAS3	neuronal PAS domain protein 3	0.629032	0.000957908
ENSG00000119655.10	NPC2	NPC intracellular cholesterol transporter 2	0.7676	0.00163583
ENSG00000107833.10	NPM3	nucleophosmin/nucleoplasmin 3	1.43334	6.56588e-06
ENSG00000181019.13	NQO1	NAD(P)H quinone dehydrogenase 1	1.19129	3.23905e-05
ENSG00000131408.15	NR1H2	nuclear receptor subfamily 1 group H member 2	1.50808	2.1143e-11
ENSG00000112333.11	NR2E1	nuclear receptor subfamily 2 group E member 1	1.17131	1.82061e-05
ENSG00000175745.14	NR2F1	nuclear receptor subfamily 2 group F member 1	0.510547	0.00776849
ENSG00000160113.5	NR2F6	nuclear receptor subfamily 2 group F member 6	1.20291	0.000116297
ENSG00000197893.13	NRAP	nebulin related anchoring protein	1.18309	0.00897333
ENSG00000213281.5	NRAS	NRAS proto-oncogene, GTPase	0.69768	3.09216e-06
ENSG00000134986.14	NREP	neuronal regeneration related protein	0.605991	0.00587698
ENSG00000169752.17	NRG4	neuregulin 4	1.18151	0.000325411
ENSG00000154146.13	NRGN	neurogranin	0.741674	0.00437726
ENSG00000129535.12	NRL	neural retina leucine zipper	1.03681	0.00570239
ENSG00000124785.9	NRN1	neuritin 1	0.706361	0.00952332
ENSG00000109685.18	NSD2	nuclear receptor binding SET domain protein 2	0.42845	0.00102916
ENSG00000088833.17	NSFL1C	NSFL1 cofactor	0.505991	0.00228981
ENSG00000169189.17	NSMCE1	NSE1 homolog, SMC5-SMC6 complex component	1.14268	3.8404e-08
ENSG00000165802.22	NSMF	NMDA receptor synaptonuclear signaling and neuronal migration factor	1.81281	5.29524e-18
ENSG00000125458.7	NT5C	5', 3'-nucleotidase, cytosolic	1.34094	2.36853e-05
ENSG00000141698.17	NT5C3B	5'-nucleotidase, cytosolic IIIB	0.831756	3.68736e-05
ENSG00000168268.11	NT5DC2	5'-nucleotidase domain containing 2	0.952526	0.000351714
ENSG00000205309.14	NT5M	5',3'-nucleotidase, mitochondrial	1.10794	1.06058e-06
ENSG00000065057.9	NTHL1	nth like DNA glycosylase 1	1.23483	1.59982e-07
ENSG00000148335.14	NTMT1	N-terminal Xaa-Pro-Lys N-methyltransferase 1	0.793795	0.000619563
ENSG00000135778.12	NTPCR	nucleoside-triphosphatase, cancer-related	0.502632	0.00314075
ENSG00000103274.11	NUBP1	NUBP iron-sulfur cluster assembly factor 1, cytosolic	0.972257	0.000261888
ENSG00000095906.17	NUBP2	NUBP iron-sulfur cluster assembly factor 2, cytosolic	1.02006	0.000429902
ENSG00000069275.13	NUCKS1	nuclear casein kinase and cyclin dependent kinase substrate 1	0.796137	2.20975e-05
ENSG00000090273.14	NUDC	nuclear distribution C, dynein complex regulator	1.0369	7.56937e-06
ENSG00000106268.15	NUDT1	nudix hydrolase 1	2.05372	7.73988e-09
ENSG00000183828.15	NUDT14	nudix hydrolase 14	1.1484	3.70935e-05
ENSG00000198585.11	NUDT16	nudix hydrolase 16	0.749716	0.000379525
ENSG00000168101.14	NUDT16L1	nudix hydrolase 16 like 1	0.942636	0.00109728
ENSG00000164978.18	NUDT2	nudix hydrolase 2	1.02998	9.55777e-08
ENSG00000272325.2	NUDT3	nudix hydrolase 3	0.94853	9.01041e-10
ENSG00000177144.7	NUDT4B	nudix hydrolase 4B	2.58129	6.04231e-05
ENSG00000138750.15	NUP54	nucleoporin 54	0.539787	0.00822976
ENSG00000176046.8	NUPR1	nuclear protein 1, transcriptional regulator	1.72507	0.000751035
ENSG00000102898.12	NUTF2	nuclear transport factor 2	0.640437	0.000625575
ENSG00000214562.14	NUTM2D	NUT family member 2D	0.733057	0.0032471
ENSG00000188039.15	NWD1	NACHT and WD repeat domain containing 1	1.30624	6.48465e-05
ENSG00000182575.7	NXPH3	neurexophilin 3	1.13499	2.64465e-05
ENSG00000101888.11	NXT2	nuclear transport factor 2 like export factor 2	1.20092	5.05272e-07
ENSG00000166924.9	NYAP1	neuronal tyrosine phosphorylated phosphoinositide-3-kinase adaptor 1	1.16811	3.99221e-07
ENSG00000184232.9	OAF	out at first homolog	1.22916	0.000537625
ENSG00000104904.12	OAZ1	ornithine decarboxylase antizyme 1	1.10967	2.04416e-09
ENSG00000180304.14	OAZ2	ornithine decarboxylase antizyme 2	0.83089	2.27176e-07
ENSG00000234377.7	OBI1-AS1	OBI1 antisense RNA 1	0.831023	0.0027678
ENSG00000104044.16	OCA2	OCA2 melanosomal transmembrane protein	1.16022	2.13557e-06
ENSG00000145247.12	OCIAD2	OCIA domain containing 2	0.890529	0.00127752
ENSG00000115758.13	ODC1	ornithine decarboxylase 1	1.1955	0.000180692
ENSG00000105953.15	OGDH	oxoglutarate dehydrogenase	0.814515	2.59797e-07
ENSG00000119900.9	OGFRL1	opioid growth factor receptor like 1	0.472955	0.00499452
ENSG00000105088.8	OLFM2	olfactomedin 2	1.18751	0.000129955
ENSG00000184221.13	OLIG1	oligodendrocyte transcription factor 1	1.66477	5.65363e-11
ENSG00000205927.5	OLIG2	oligodendrocyte transcription factor 2	0.696419	0.00719716
ENSG00000162600.12	OMA1	OMA1 zinc metallopeptidase	0.810032	0.00255489
ENSG00000197430.11	OPALIN	oligodendrocytic myelin paranodal and inner loop protein	0.837043	0.000203415
[truncated: 1,403 more rows]
