# Supplementary material for: mRNA and circRNA mislocalization to synapses are key features of Alzheimer’s disease
Source: PLoS Genet. 2024 Jul 29;20(7):e1011359. doi: 10.1371/journal.pgen.1011359 (PMC11309398; doi:10.1371/journal.pgen.1011359)
Supplement: S3 Table — (XLSX) [file pgen.1011359.s020.xlsx]

## Sheet: Sheet1
Gene	Symbol	GeneName	log2FoldChange	pvalue
ENSG00000138029.14	HADHB	hydroxyacyl-CoA dehydrogenase trifunctional multienzyme complex subunit beta	1.59393	2.11041e-46
ENSG00000169738.8	DCXR	dicarbonyl and L-xylulose reductase	1.69579	8.59037e-41
ENSG00000153904.20	DDAH1	dimethylarginine dimethylaminohydrolase 1	1.55273	1.68444e-39
ENSG00000136193.17	SCRN1	secernin 1	1.33793	5.78816e-39
ENSG00000160678.11	S100A1	S100 calcium binding protein A1	2.22287	2.63884e-38
ENSG00000100412.16	ACO2	aconitase 2	1.46431	4.92036e-38
ENSG00000183044.12	ABAT	4-aminobutyrate aminotransferase	1.2756	6.96862e-37
ENSG00000084207.18	GSTP1	glutathione S-transferase pi 1	1.57644	8.44142e-36
ENSG00000254772.10	EEF1G	eukaryotic translation elongation factor 1 gamma	1.53993	9.32375e-36
ENSG00000161016.17	RPL8	ribosomal protein L8	1.77662	3.2807e-35
ENSG00000148672.9	GLUD1	glutamate dehydrogenase 1	1.4195	1.4571e-34
ENSG00000054148.18	PHPT1	phosphohistidine phosphatase 1	1.77475	2.69193e-34
ENSG00000136485.15	DCAF7	DDB1 and CUL4 associated factor 7	1.17338	4.43687e-34
ENSG00000165006.14	UBAP1	ubiquitin associated protein 1	1.12791	6.21786e-34
ENSG00000117419.16	ERI3	ERI1 exoribonuclease family member 3	1.4392	6.38205e-34
ENSG00000094916.16	CBX5	chromobox 5	1.14466	1.03857e-33
ENSG00000099942.13	CRKL	CRK like proto-oncogene, adaptor protein	1.20174	1.51065e-33
ENSG00000109062.12	SLC9A3R1	SLC9A3 regulator 1	1.85	3.01362e-33
ENSG00000112294.13	ALDH5A1	aldehyde dehydrogenase 5 family member A1	1.38656	9.42675e-33
ENSG00000079739.17	PGM1	phosphoglucomutase 1	1.44926	1.26387e-32
ENSG00000100897.17	DCAF11	DDB1 and CUL4 associated factor 11	1.15827	1.38419e-32
ENSG00000176595.4	KBTBD11	kelch repeat and BTB domain containing 11	1.08574	1.8824e-32
ENSG00000187837.3	H1-2	H1.2 linker histone, cluster member	1.62767	2.27147e-32
ENSG00000119711.13	ALDH6A1	aldehyde dehydrogenase 6 family member A1	1.76186	7.71969e-31
ENSG00000136718.10	IMP4	IMP U3 small nucleolar ribonucleoprotein 4	1.42035	1.78908e-30
ENSG00000164929.17	BAALC	BAALC binder of MAP3K1 and KLF4	1.63997	2.00439e-30
ENSG00000158828.8	PINK1	PTEN induced kinase 1	1.39292	2.11563e-30
ENSG00000100097.12	LGALS1	galectin 1	1.67996	5.13318e-30
ENSG00000132507.18	EIF5A	eukaryotic translation initiation factor 5A	1.06958	7.13833e-30
ENSG00000067560.12	RHOA	ras homolog family member A	1.11188	1.47772e-29
ENSG00000106244.13	PDAP1	PDGFA associated protein 1	0.951577	2.0697e-29
ENSG00000104823.9	ECH1	enoyl-CoA hydratase 1	1.33894	3.10566e-29
ENSG00000127884.5	ECHS1	enoyl-CoA hydratase, short chain 1	1.38481	3.11396e-29
ENSG00000167468.17	GPX4	glutathione peroxidase 4	1.4738	7.35105e-29
ENSG00000154328.16	NEIL2	nei like DNA glycosylase 2	1.29979	9.47432e-29
ENSG00000022277.12	RTF2	replication termination factor 2	1.05003	1.73495e-28
ENSG00000117450.14	PRDX1	peroxiredoxin 1	1.43529	2.09716e-28
ENSG00000187446.12	CHP1	calcineurin like EF-hand protein 1	1.16469	3.62615e-28
ENSG00000147164.12	SNX12	sorting nexin 12	1.10305	2.15749e-27
ENSG00000166165.13	CKB	creatine kinase B	1.72954	2.50719e-27
ENSG00000089157.16	RPLP0	ribosomal protein lateral stalk subunit P0	1.3928	2.72929e-27
ENSG00000214253.9	FIS1	fission, mitochondrial 1	1.41156	2.85562e-27
ENSG00000131381.12	RBSN	rabenosyn, RAB effector	0.98342	3.33287e-27
ENSG00000187068.3	C3orf70	chromosome 3 open reading frame 70	1.33609	4.12357e-27
ENSG00000128989.10	ARPP19	cAMP regulated phosphoprotein 19	1.10561	4.5732e-27
ENSG00000111275.13	ALDH2	aldehyde dehydrogenase 2 family member	1.44747	1.50256e-26
ENSG00000172379.21	ARNT2	aryl hydrocarbon receptor nuclear translocator 2	1.0899	1.51758e-26
ENSG00000170390.16	DCLK2	doublecortin like kinase 2	0.934685	1.6924e-26
ENSG00000128050.8	PAICS	phosphoribosylaminoimidazole carboxylase and phosphoribosylaminoimidazolesuccinocarboxamide synthase	0.996967	1.82748e-26
ENSG00000165475.15	CRYL1	crystallin lambda 1	1.44824	2.63939e-26
ENSG00000162734.12	PEA15	proliferation and apoptosis adaptor protein 15	1.24689	3.14475e-26
ENSG00000104695.13	PPP2CB	protein phosphatase 2 catalytic subunit beta	1.59018	3.33968e-26
ENSG00000103111.15	MON1B	MON1 homolog B, secretory trafficking associated	0.957755	3.73787e-26
ENSG00000185651.14	UBE2L3	ubiquitin conjugating enzyme E2 L3	0.871192	4.02933e-26
ENSG00000124214.19	STAU1	staufen double-stranded RNA binding protein 1	0.996034	5.63694e-26
ENSG00000075142.13	SRI	sorcin	1.51319	7.99347e-26
ENSG00000119471.15	HSDL2	hydroxysteroid dehydrogenase like 2	1.402	8.22671e-26
ENSG00000170296.10	GABARAP	GABA type A receptor-associated protein	1.2883	9.53735e-26
ENSG00000168461.13	RAB31	RAB31, member RAS oncogene family	1.75726	1.11281e-25
ENSG00000143612.20	C1orf43	chromosome 1 open reading frame 43	1.15788	1.45697e-25
ENSG00000175130.7	MARCKSL1	MARCKS like 1	1.53522	1.79812e-25
ENSG00000272325.2	NUDT3	nudix hydrolase 3	1.40477	2.04492e-25
ENSG00000115306.16	SPTBN1	spectrin beta, non-erythrocytic 1	1.09889	3.50228e-25
ENSG00000122203.15	KIAA1191	KIAA1191	0.879685	4.08138e-25
ENSG00000091542.9	ALKBH5	alkB homolog 5, RNA demethylase	0.966593	4.63068e-25
ENSG00000109107.14	ALDOC	aldolase, fructose-bisphosphate C	1.55711	4.66435e-25
ENSG00000115677.17	HDLBP	high density lipoprotein binding protein	0.900531	5.11399e-25
ENSG00000126016.15	AMOT	angiomotin	1.73882	6.60542e-25
ENSG00000123144.11	TRIR	telomerase RNA component interacting RNase	1.48377	7.63431e-25
ENSG00000078369.18	GNB1	G protein subunit beta 1	1.18334	1.39641e-24
ENSG00000186591.13	UBE2H	ubiquitin conjugating enzyme E2 H	0.991863	1.40819e-24
ENSG00000131116.12	ZNF428	zinc finger protein 428	1.43856	1.75038e-24
ENSG00000072803.17	FBXW11	F-box and WD repeat domain containing 11	1.12935	2.06547e-24
ENSG00000164904.18	ALDH7A1	aldehyde dehydrogenase 7 family member A1	1.37327	2.15605e-24
ENSG00000276293.4	PIP4K2B	phosphatidylinositol-5-phosphate 4-kinase type 2 beta	0.899317	2.59036e-24
ENSG00000175756.13	AURKAIP1	aurora kinase A interacting protein 1	1.66713	2.84885e-24
ENSG00000163159.13	VPS72	vacuolar protein sorting 72 homolog	1.31073	3.17254e-24
ENSG00000168036.18	CTNNB1	catenin beta 1	1.02308	6.1509e-24
ENSG00000176340.4	COX8A	cytochrome c oxidase subunit 8A	1.79416	6.32013e-24
ENSG00000120306.11	CYSTM1	cysteine rich transmembrane module containing 1	1.69051	6.672e-24
ENSG00000265241.6	RBM8A	RNA binding motif protein 8A	1.11397	7.39697e-24
ENSG00000162174.12	ASRGL1	asparaginase and isoaspartyl peptidase 1	1.72536	7.76299e-24
ENSG00000123091.5	RNF11	ring finger protein 11	1.07166	8.6428e-24
ENSG00000110711.10	AIP	aryl hydrocarbon receptor interacting protein	1.59269	9.84558e-24
ENSG00000140374.16	ETFA	electron transfer flavoprotein subunit alpha	1.30648	9.99622e-24
ENSG00000156508.18	EEF1A1	eukaryotic translation elongation factor 1 alpha 1	1.41873	1.13467e-23
ENSG00000105968.18	H2AZ2	H2A.Z variant histone 2	1.15982	1.24651e-23
ENSG00000099968.18	BCL2L13	BCL2 like 13	0.902261	1.50111e-23
ENSG00000115268.9	RPS15	ribosomal protein S15	1.76508	2.13968e-23
ENSG00000025039.15	RRAGD	Ras related GTP binding D	0.993963	2.41763e-23
ENSG00000264364.3	DYNLL2	dynein light chain LC8-type 2	1.24755	2.99918e-23
ENSG00000117592.9	PRDX6	peroxiredoxin 6	1.42215	4.69383e-23
ENSG00000162191.13	UBXN1	UBX domain protein 1	1.25235	5.04464e-23
ENSG00000132475.10	H3-3B	H3.3 histone B	1.16355	6.78257e-23
ENSG00000118816.10	CCNI	cyclin I	1.18191	7.0213e-23
ENSG00000142534.7	RPS11	ribosomal protein S11	1.63718	7.98555e-23
ENSG00000116688.17	MFN2	mitofusin 2	1.24376	8.35861e-23
ENSG00000108829.10	LRRC59	leucine rich repeat containing 59	1.00222	8.79688e-23
ENSG00000083290.20	ULK2	unc-51 like autophagy activating kinase 2	0.915197	1.24009e-22
ENSG00000166595.12	CIAO2B	cytosolic iron-sulfur assembly component 2B	1.30224	1.2686e-22
ENSG00000156052.11	GNAQ	G protein subunit alpha q	0.980782	1.30548e-22
ENSG00000105953.15	OGDH	oxoglutarate dehydrogenase	0.972242	1.5866e-22
ENSG00000115364.14	MRPL19	mitochondrial ribosomal protein L19	1.10038	1.65766e-22
ENSG00000110315.7	RNF141	ring finger protein 141	1.2782	1.76173e-22
ENSG00000053371.12	AKR7A2	aldo-keto reductase family 7 member A2	1.45743	1.86222e-22
ENSG00000118971.8	CCND2	cyclin D2	0.980454	1.90509e-22
ENSG00000063046.17	EIF4B	eukaryotic translation initiation factor 4B	1.10755	1.93048e-22
ENSG00000160803.8	UBQLN4	ubiquilin 4	1.34662	2.24346e-22
ENSG00000103363.14	ELOB	elongin B	1.44018	2.46566e-22
ENSG00000076248.10	UNG	uracil DNA glycosylase	1.24392	2.46572e-22
ENSG00000106992.19	AK1	adenylate kinase 1	1.52905	2.46934e-22
ENSG00000167085.11	PHB1	prohibitin 1	1.12502	2.8333e-22
ENSG00000108819.11	PPP1R9B	protein phosphatase 1 regulatory subunit 9B	1.62632	3.08553e-22
ENSG00000063322.15	MED29	mediator complex subunit 29	1.19095	3.98063e-22
ENSG00000168385.18	SEPTIN2	septin 2	1.2114	4.04164e-22
ENSG00000155980.12	KIF5A	kinesin family member 5A	2.1565	4.8075e-22
ENSG00000117519.16	CNN3	calponin 3	1.41837	5.0375e-22
ENSG00000119938.9	PPP1R3C	protein phosphatase 1 regulatory subunit 3C	1.95554	5.09597e-22
ENSG00000143252.14	SDHC	succinate dehydrogenase complex subunit C	0.97871	5.59747e-22
ENSG00000110031.12	LPXN	leupaxin	1.59171	5.7778e-22
ENSG00000100348.10	TXN2	thioredoxin 2	1.25567	5.82399e-22
ENSG00000105258.9	POLR2I	RNA polymerase II subunit I	1.77666	6.52162e-22
ENSG00000189221.9	MAOA	monoamine oxidase A	1.19772	7.13528e-22
ENSG00000167658.16	EEF2	eukaryotic translation elongation factor 2	1.69821	7.57764e-22
ENSG00000120742.11	SERP1	stress associated endoplasmic reticulum protein 1	1.18305	7.93288e-22
ENSG00000124479.11	NDP	norrin cystine knot growth factor NDP	1.27734	8.16845e-22
ENSG00000155368.16	DBI	diazepam binding inhibitor, acyl-CoA binding protein	1.65856	8.67652e-22
ENSG00000092841.18	MYL6	myosin light chain 6	1.04768	1.04131e-21
ENSG00000204308.8	RNF5	ring finger protein 5	1.31742	1.07134e-21
ENSG00000137285.10	TUBB2B	tubulin beta 2B class IIb	1.83221	1.12277e-21
ENSG00000102931.8	ARL2BP	ADP ribosylation factor like GTPase 2 binding protein	0.960805	1.16868e-21
ENSG00000105058.12	FAM32A	family with sequence similarity 32 member A	0.8793	1.2086e-21
ENSG00000185813.10	PCYT2	phosphate cytidylyltransferase 2, ethanolamine	1.18154	1.26446e-21
ENSG00000066032.18	CTNNA2	catenin alpha 2	1.17604	1.27998e-21
ENSG00000184708.18	EIF4ENIF1	eukaryotic translation initiation factor 4E nuclear import factor 1	0.829806	1.63015e-21
ENSG00000169862.19	CTNND2	catenin delta 2	1.45461	2.02103e-21
ENSG00000182054.9	IDH2	isocitrate dehydrogenase (NADP(+)) 2	1.5472	2.40792e-21
ENSG00000198892.6	SHISA4	shisa family member 4	1.21973	2.49343e-21
ENSG00000136238.18	RAC1	Rac family small GTPase 1	0.867696	2.57984e-21
ENSG00000119661.15	DNAL1	dynein axonemal light chain 1	1.06464	2.86243e-21
ENSG00000125995.16	ROMO1	reactive oxygen species modulator 1	1.83679	2.86526e-21
ENSG00000101752.11	MIB1	MIB E3 ubiquitin protein ligase 1	1.34918	3.25467e-21
ENSG00000128872.10	TMOD2	tropomodulin 2	1.08524	3.53195e-21
ENSG00000180304.14	OAZ2	ornithine decarboxylase antizyme 2	0.759424	3.56231e-21
ENSG00000162244.12	RPL29	ribosomal protein L29	1.62555	4.00362e-21
ENSG00000116288.13	PARK7	Parkinsonism associated deglycase	1.18064	4.15776e-21
ENSG00000155366.16	RHOC	ras homolog family member C	1.55202	4.24707e-21
ENSG00000184260.5	H2AC20	H2A clustered histone 20	2.09635	4.30348e-21
ENSG00000229117.9	RPL41	ribosomal protein L41	1.78402	4.30917e-21
ENSG00000101134.12	DOK5	docking protein 5	1.38907	4.55372e-21
ENSG00000106628.10	POLD2	DNA polymerase delta 2, accessory subunit	1.51906	5.90518e-21
ENSG00000100335.15	MIEF1	mitochondrial elongation factor 1	1.04091	6.01496e-21
ENSG00000179295.17	PTPN11	protein tyrosine phosphatase non-receptor type 11	1.15408	6.64136e-21
ENSG00000143799.13	PARP1	poly(ADP-ribose) polymerase 1	1.01835	6.80924e-21
ENSG00000149489.8	ROM1	retinal outer segment membrane protein 1	1.87309	7.64427e-21
ENSG00000084090.13	STARD7	StAR related lipid transfer domain containing 7	1.18068	9.59658e-21
ENSG00000130811.12	EIF3G	eukaryotic translation initiation factor 3 subunit G	1.12192	9.76029e-21
ENSG00000183283.16	DAZAP2	DAZ associated protein 2	1.05877	9.7844e-21
ENSG00000148303.17	RPL7A	ribosomal protein L7a	1.29325	1.07092e-20
ENSG00000101367.9	MAPRE1	microtubule associated protein RP/EB family member 1	1.35023	1.10144e-20
ENSG00000132405.19	TBC1D14	TBC1 domain family member 14	1.23744	1.10876e-20
ENSG00000189171.14	S100A13	S100 calcium binding protein A13	1.78584	1.20648e-20
ENSG00000172992.12	DCAKD	dephospho-CoA kinase domain containing	1.10149	1.26682e-20
ENSG00000131095.13	GFAP	glial fibrillary acidic protein	2.1227	1.57527e-20
ENSG00000242498.8	ARPIN	actin related protein 2/3 complex inhibitor	1.18061	1.7638e-20
ENSG00000004142.12	POLDIP2	DNA polymerase delta interacting protein 2	1.05153	1.79577e-20
ENSG00000143514.17	TP53BP2	tumor protein p53 binding protein 2	1.37276	2.46111e-20
ENSG00000133313.15	CNDP2	carnosine dipeptidase 2	0.748918	2.61989e-20
ENSG00000107175.12	CREB3	cAMP responsive element binding protein 3	1.33879	3.35758e-20
ENSG00000198356.12	GET3	guided entry of tail-anchored proteins factor 3, ATPase	1.12254	3.4104e-20
ENSG00000174748.21	RPL15	ribosomal protein L15	1.2057	4.31913e-20
ENSG00000090273.14	NUDC	nuclear distribution C, dynein complex regulator	1.17173	4.46837e-20
ENSG00000103266.11	STUB1	STIP1 homology and U-box containing protein 1	1.36151	4.76874e-20
ENSG00000108774.14	RAB5C	RAB5C, member RAS oncogene family	1.06097	5.00179e-20
ENSG00000188636.4	RTL6	retrotransposon Gag like 6	1.24955	5.3389e-20
ENSG00000147471.12	PLPBP	pyridoxal phosphate binding protein	1.10845	5.45485e-20
ENSG00000131771.14	PPP1R1B	protein phosphatase 1 regulatory inhibitor subunit 1B	1.71796	6.11996e-20
ENSG00000140990.15	NDUFB10	NADH:ubiquinone oxidoreductase subunit B10	1.21021	6.89128e-20
ENSG00000109265.14	CRACD	capping protein inhibiting regulator of actin dynamics	1.20004	7.57122e-20
ENSG00000021300.14	PLEKHB1	pleckstrin homology domain containing B1	1.85139	7.79668e-20
ENSG00000213639.10	PPP1CB	protein phosphatase 1 catalytic subunit beta	1.03057	8.41987e-20
ENSG00000084754.12	HADHA	hydroxyacyl-CoA dehydrogenase trifunctional multienzyme complex subunit alpha	0.981573	8.42523e-20
ENSG00000171766.16	GATM	glycine amidinotransferase	1.49693	8.44392e-20
ENSG00000108861.9	DUSP3	dual specificity phosphatase 3	0.865161	9.0314e-20
ENSG00000204463.12	BAG6	BAG cochaperone 6	1.14553	1.00722e-19
ENSG00000062582.14	MRPS24	mitochondrial ribosomal protein S24	1.35881	1.09198e-19
ENSG00000165775.18	FUNDC2	FUN14 domain containing 2	1.06992	1.1267e-19
ENSG00000130725.8	UBE2M	ubiquitin conjugating enzyme E2 M	1.50749	1.16571e-19
ENSG00000167315.18	ACAA2	acetyl-CoA acyltransferase 2	1.45961	1.21693e-19
ENSG00000179010.14	MRFAP1	Morf4 family associated protein 1	1.18831	1.21963e-19
ENSG00000089486.17	CDIP1	cell death inducing p53 target 1	1.0905	1.22538e-19
ENSG00000110700.7	RPS13	ribosomal protein S13	1.70168	1.23378e-19
ENSG00000184900.15	SUMO3	small ubiquitin like modifier 3	1.28097	1.2539e-19
ENSG00000182307.14	C8orf33	chromosome 8 open reading frame 33	1.34138	1.26107e-19
ENSG00000108830.10	RND2	Rho family GTPase 2	1.62093	1.31434e-19
ENSG00000129245.12	FXR2	FMR1 autosomal homolog 2	0.994696	1.49289e-19
ENSG00000131374.14	TBC1D5	TBC1 domain family member 5	0.841006	1.59939e-19
ENSG00000198755.11	RPL10A	ribosomal protein L10a	1.60902	1.62021e-19
ENSG00000149557.14	FEZ1	fasciculation and elongation protein zeta 1	0.903921	2.01728e-19
ENSG00000164292.13	RHOBTB3	Rho related BTB domain containing 3	1.48145	2.1756e-19
ENSG00000149806.11	FAU	FAU ubiquitin like and ribosomal protein S30 fusion	1.66857	2.45795e-19
ENSG00000042493.16	CAPG	capping actin protein, gelsolin like	1.60218	2.48047e-19
ENSG00000143149.12	ALDH9A1	aldehyde dehydrogenase 9 family member A1	1.2493	2.68173e-19
ENSG00000140319.11	SRP14	signal recognition particle 14	1.10532	2.75185e-19
ENSG00000134824.14	FADS2	fatty acid desaturase 2	1.37152	3.00096e-19
ENSG00000132388.12	UBE2G1	ubiquitin conjugating enzyme E2 G1	0.82086	3.25619e-19
ENSG00000164096.13	C4orf3	chromosome 4 open reading frame 3	1.10049	3.26989e-19
ENSG00000107537.14	PHYH	phytanoyl-CoA 2-hydroxylase	1.36484	3.49538e-19
ENSG00000152102.18	FAM168B	family with sequence similarity 168 member B	0.957112	3.53417e-19
ENSG00000189060.5	H1-0	H1.0 linker histone	1.17995	4.09039e-19
ENSG00000055917.15	PUM2	pumilio RNA binding family member 2	0.774244	4.38442e-19
ENSG00000134278.15	SPIRE1	spire type actin nucleation factor 1	1.06472	4.40013e-19
ENSG00000101439.9	CST3	cystatin C	1.70989	4.5015e-19
ENSG00000115758.13	ODC1	ornithine decarboxylase 1	1.29167	4.87517e-19
ENSG00000175550.8	DRAP1	DR1 associated protein 1	1.53945	5.05628e-19
ENSG00000173599.15	PC	pyruvate carboxylase	1.41968	5.85139e-19
ENSG00000083845.9	RPS5	ribosomal protein S5	1.76942	5.94507e-19
ENSG00000125285.6	SOX21	SRY-box transcription factor 21	1.71676	7.0405e-19
ENSG00000175061.18	SNHG29	small nucleolar RNA host gene 29	1.40736	7.11774e-19
ENSG00000286190.1	LOC728392	uncharacterized LOC728392	1.41459	7.51519e-19
ENSG00000063587.14	ZNF275	zinc finger protein 275	1.32305	7.79746e-19
ENSG00000145391.13	SETD7	SET domain containing 7, histone lysine methyltransferase	1.03289	8.34482e-19
ENSG00000100380.14	ST13	ST13 Hsp70 interacting protein	1.0616	8.57757e-19
ENSG00000140988.16	RPS2	ribosomal protein S2	1.45253	8.96077e-19
ENSG00000196821.10	ILRUN	inflammation and lipid regulator with UBA-like and NBR1-like domains	1.01901	8.98653e-19
ENSG00000121653.11	MAPK8IP1	mitogen-activated protein kinase 8 interacting protein 1	1.37794	9.06196e-19
ENSG00000147403.16	RPL10	ribosomal protein L10	1.33602	9.66135e-19
ENSG00000278615.4	C11orf98	chromosome 11 open reading frame 98	1.4081	1.03928e-18
ENSG00000141741.12	MIEN1	migration and invasion enhancer 1	1.25498	1.13181e-18
ENSG00000140264.19	SERF2	small EDRK-rich factor 2	1.34694	1.23709e-18
ENSG00000266964.5	FXYD1	FXYD domain containing ion transport regulator 1	1.93192	1.4104e-18
ENSG00000143742.13	SRP9	signal recognition particle 9	1.21623	1.45904e-18
ENSG00000165795.23	NDRG2	NDRG family member 2	1.7409	1.54725e-18
ENSG00000174444.15	RPL4	ribosomal protein L4	1.19252	1.57112e-18
ENSG00000180596.7	H2BC4	H2B clustered histone 4	1.64363	1.64627e-18
ENSG00000006468.14	ETV1	ETS variant transcription factor 1	1.14668	1.78181e-18
ENSG00000091428.18	RAPGEF4	Rap guanine nucleotide exchange factor 4	1.81575	1.78445e-18
ENSG00000111678.11	C12orf57	chromosome 12 open reading frame 57	1.72556	1.83531e-18
ENSG00000130988.13	RGN	regucalcin	1.24161	1.86216e-18
ENSG00000114867.20	EIF4G1	eukaryotic translation initiation factor 4 gamma 1	1.05672	2.00103e-18
ENSG00000120509.10	PDZD11	PDZ domain containing 11	1.42931	2.02084e-18
ENSG00000102898.12	NUTF2	nuclear transport factor 2	0.889399	2.06822e-18
ENSG00000184640.18	SEPTIN9	septin 9	1.36112	2.10346e-18
ENSG00000198242.14	RPL23A	ribosomal protein L23a	1.52843	2.26538e-18
ENSG00000152137.6	HSPB8	heat shock protein family B (small) member 8	1.40422	2.35306e-18
ENSG00000228474.6	OST4	oligosaccharyltransferase complex subunit 4, non-catalytic	1.60463	2.5032e-18
ENSG00000135069.14	PSAT1	phosphoserine aminotransferase 1	1.38058	2.72491e-18
ENSG00000111058.8	ACSS3	acyl-CoA synthetase short chain family member 3	1.39756	2.804e-18
ENSG00000108298.11	RPL19	ribosomal protein L19	1.43889	2.98454e-18
ENSG00000168309.18	FAM107A	family with sequence similarity 107 member A	1.96442	3.02694e-18
ENSG00000173511.9	VEGFB	vascular endothelial growth factor B	1.65433	3.06982e-18
ENSG00000095321.17	CRAT	carnitine O-acetyltransferase	1.34712	3.10739e-18
ENSG00000165821.12	SALL2	spalt like transcription factor 2	1.37617	3.19631e-18
ENSG00000110321.17	EIF4G2	eukaryotic translation initiation factor 4 gamma 2	0.80157	3.32351e-18
ENSG00000135390.20	ATP5MC2	ATP synthase membrane subunit c locus 2	1.21665	3.38656e-18
ENSG00000123080.12	CDKN2C	cyclin dependent kinase inhibitor 2C	1.57445	4.04243e-18
ENSG00000159423.17	ALDH4A1	aldehyde dehydrogenase 4 family member A1	1.80962	4.05211e-18
ENSG00000131469.14	RPL27	ribosomal protein L27	1.60674	4.0832e-18
ENSG00000104904.12	OAZ1	ornithine decarboxylase antizyme 1	1.09492	4.42044e-18
ENSG00000158467.16	AHCYL2	adenosylhomocysteinase like 2	1.32591	4.52714e-18
ENSG00000129187.14	DCTD	dCMP deaminase	0.917811	4.72454e-18
ENSG00000114503.11	NCBP2	nuclear cap binding protein subunit 2	1.09071	5.10606e-18
ENSG00000105202.9	FBL	fibrillarin	1.25629	5.19765e-18
ENSG00000111412.6	SPRING1	SREBF pathway regulator in golgi 1	0.979802	5.42367e-18
ENSG00000130724.9	CHMP2A	charged multivesicular body protein 2A	1.19778	5.81639e-18
ENSG00000197045.13	GMFB	glia maturation factor beta	1.14431	6.43864e-18
ENSG00000114383.10	TUSC2	tumor suppressor 2, mitochondrial calcium regulator	0.942315	6.76661e-18
ENSG00000136715.18	SAP130	Sin3A associated protein 130	0.870265	6.92369e-18
ENSG00000119414.11	PPP6C	protein phosphatase 6 catalytic subunit	0.908056	7.05542e-18
ENSG00000204628.12	RACK1	receptor for activated C kinase 1	1.11507	7.17869e-18
ENSG00000137075.18	RNF38	ring finger protein 38	0.858763	7.33905e-18
ENSG00000119632.4	IFI27L2	interferon alpha inducible protein 27 like 2	1.64384	7.62254e-18
ENSG00000113657.13	DPYSL3	dihydropyrimidinase like 3	1.36874	7.64337e-18
ENSG00000176244.7	ACBD7	acyl-CoA binding domain containing 7	1.72743	7.86651e-18
ENSG00000143314.12	MRPL24	mitochondrial ribosomal protein L24	1.36729	8.02736e-18
ENSG00000142864.14	SERBP1	SERPINE1 mRNA binding protein 1	0.982717	8.06891e-18
ENSG00000108179.14	PPIF	peptidylprolyl isomerase F	1.19797	8.08567e-18
ENSG00000100316.16	RPL3	ribosomal protein L3	1.37619	8.52653e-18
ENSG00000123159.16	GIPC1	GIPC PDZ domain containing family member 1	1.34176	8.62626e-18
ENSG00000156587.16	UBE2L6	ubiquitin conjugating enzyme E2 L6	1.25774	9.50018e-18
ENSG00000170837.3	GPR27	G protein-coupled receptor 27	1.10523	9.96743e-18
ENSG00000144468.17	RHBDD1	rhomboid domain containing 1	1.48445	9.99857e-18
ENSG00000006757.12	PNPLA4	patatin like phospholipase domain containing 4	1.25817	1.13287e-17
ENSG00000111269.3	CREBL2	cAMP responsive element binding protein like 2	1.27221	1.18168e-17
ENSG00000122042.10	UBL3	ubiquitin like 3	0.845198	1.18543e-17
ENSG00000166925.9	TSC22D4	TSC22 domain family member 4	1.85689	1.31804e-17
ENSG00000169217.9	CD2BP2	CD2 cytoplasmic tail binding protein 2	0.948775	1.41542e-17
ENSG00000115109.14	EPB41L5	erythrocyte membrane protein band 4.1 like 5	1.55762	1.49702e-17
ENSG00000154229.12	PRKCA	protein kinase C alpha	1.05524	1.52199e-17
ENSG00000221983.8	UBA52	ubiquitin A-52 residue ribosomal protein fusion product 1	1.27764	1.75309e-17
ENSG00000144840.9	RABL3	RAB, member of RAS oncogene family like 3	0.956771	1.81107e-17
ENSG00000157911.10	PEX10	peroxisomal biogenesis factor 10	1.52088	1.86719e-17
ENSG00000119280.17	C1orf198	chromosome 1 open reading frame 198	1.35991	1.98809e-17
ENSG00000125812.16	GZF1	GDNF inducible zinc finger protein 1	1.03396	2.01627e-17
ENSG00000172765.17	TMCC1	transmembrane and coiled-coil domain family 1	1.08646	2.27105e-17
ENSG00000158526.8	TSR2	TSR2 ribosome maturation factor	1.03006	2.37008e-17
ENSG00000138758.11	SEPTIN11	septin 11	0.866937	2.40561e-17
ENSG00000236609.4	ZNF853	zinc finger protein 853	1.49937	2.4397e-17
ENSG00000125651.14	GTF2F1	general transcription factor IIF subunit 1	1.1914	2.59349e-17
ENSG00000126351.12	THRA	thyroid hormone receptor alpha	1.16074	2.73286e-17
ENSG00000157985.19	AGAP1	ArfGAP with GTPase domain, ankyrin repeat and PH domain 1	1.18201	2.76441e-17
ENSG00000167526.13	RPL13	ribosomal protein L13	1.43034	2.83655e-17
ENSG00000078114.18	NEBL	nebulette	1.34649	2.9237e-17
ENSG00000131467.11	PSME3	proteasome activator subunit 3	0.927553	3.08724e-17
ENSG00000086666.19	ZFAND6	zinc finger AN1-type containing 6	0.973688	3.36826e-17
ENSG00000168092.14	PAFAH1B2	platelet activating factor acetylhydrolase 1b catalytic subunit 2	0.874862	3.55462e-17
ENSG00000074211.14	PPP2R2C	protein phosphatase 2 regulatory subunit Bgamma	0.910123	3.56909e-17
ENSG00000131143.10	COX4I1	cytochrome c oxidase subunit 4I1	1.27442	3.64974e-17
ENSG00000180901.11	KCTD2	potassium channel tetramerization domain containing 2	0.917573	3.79164e-17
ENSG00000163110.15	PDLIM5	PDZ and LIM domain 5	1.3786	3.86177e-17
ENSG00000255529.9	POLR2M	RNA polymerase II subunit M	1.18179	3.91544e-17
ENSG00000179271.3	GADD45GIP1	GADD45G interacting protein 1	1.36857	4.22663e-17
ENSG00000068394.11	GPKOW	G-patch domain and KOW motifs	1.03896	4.27673e-17
ENSG00000168159.12	RNF187	ring finger protein 187	1.23796	4.51439e-17
ENSG00000163349.22	HIPK1	homeodomain interacting protein kinase 1	1.26759	4.68942e-17
ENSG00000086758.16	HUWE1	HECT, UBA and WWE domain containing E3 ubiquitin protein ligase 1	0.703293	4.69558e-17
ENSG00000198034.11	RPS4X	ribosomal protein S4 X-linked	1.35891	4.83976e-17
ENSG00000103740.10	ACSBG1	acyl-CoA synthetase bubblegum family member 1	1.35583	4.84327e-17
ENSG00000159842.15	ABR	ABR activator of RhoGEF and GTPase	0.927324	4.91928e-17
ENSG00000134042.13	MRO	maestro	1.85986	5.46392e-17
ENSG00000179262.10	RAD23A	RAD23 homolog A, nucleotide excision repair protein	1.14717	5.46458e-17
ENSG00000116667.14	C1orf21	chromosome 1 open reading frame 21	1.1747	5.71476e-17
ENSG00000149273.15	RPS3	ribosomal protein S3	1.34038	5.80727e-17
ENSG00000196683.10	TOMM7	translocase of outer mitochondrial membrane 7	1.73036	5.87067e-17
ENSG00000100568.11	VTI1B	vesicle transport through interaction with t-SNAREs 1B	1.08294	5.96323e-17
ENSG00000147604.14	RPL7	ribosomal protein L7	1.35737	6.14605e-17
ENSG00000090487.11	SPG21	SPG21 abhydrolase domain containing, maspardin	1.0303	6.19199e-17
ENSG00000166225.8	FRS2	fibroblast growth factor receptor substrate 2	1.12486	6.26398e-17
ENSG00000183723.12	CMTM4	CKLF like MARVEL transmembrane domain containing 4	1.04693	6.43778e-17
ENSG00000084710.14	EFR3B	EFR3 homolog B	0.954746	6.53782e-17
ENSG00000117751.18	PPP1R8	protein phosphatase 1 regulatory subunit 8	0.912257	6.9856e-17
ENSG00000150459.12	SAP18	Sin3A associated protein 18	1.22098	7.6981e-17
ENSG00000167996.16	FTH1	ferritin heavy chain 1	1.40737	7.93122e-17
ENSG00000125818.18	PSMF1	proteasome inhibitor subunit 1	0.73767	8.07619e-17
ENSG00000198258.10	UBL5	ubiquitin like 5	1.51894	8.18961e-17
ENSG00000124614.16	RPS10	ribosomal protein S10	1.63328	8.19412e-17
ENSG00000166548.16	TK2	thymidine kinase 2	1.00557	8.2746e-17
ENSG00000134287.10	ARF3	ADP ribosylation factor 3	1.02817	8.34473e-17
ENSG00000182512.5	GLRX5	glutaredoxin 5	1.38258	8.52926e-17
ENSG00000170889.14	RPS9	ribosomal protein S9	1.65775	8.78639e-17
ENSG00000154447.15	SH3RF1	SH3 domain containing ring finger 1	1.00975	9.18659e-17
ENSG00000087086.15	FTL	ferritin light chain	1.69602	9.54968e-17
ENSG00000112137.17	PHACTR1	phosphatase and actin regulator 1	1.13498	9.81623e-17
ENSG00000123728.10	RAP2C	RAP2C, member of RAS oncogene family	0.992008	9.85518e-17
ENSG00000108518.8	PFN1	profilin 1	1.15747	1.03276e-16
ENSG00000107897.19	ACBD5	acyl-CoA binding domain containing 5	1.24107	1.09958e-16
ENSG00000184076.13	UQCR10	ubiquinol-cytochrome c reductase, complex III subunit X	1.37818	1.11408e-16
ENSG00000149357.10	LAMTOR1	late endosomal/lysosomal adaptor, MAPK and MTOR activator 1	1.35498	1.15469e-16
ENSG00000176871.8	WSB2	WD repeat and SOCS box containing 2	1.14934	1.33724e-16
ENSG00000126432.14	PRDX5	peroxiredoxin 5	1.52814	1.34703e-16
ENSG00000197442.10	MAP3K5	mitogen-activated protein kinase kinase kinase 5	1.13104	1.4257e-16
ENSG00000197451.12	HNRNPAB	heterogeneous nuclear ribonucleoprotein A/B	1.15869	1.48142e-16
ENSG00000173812.11	EIF1	eukaryotic translation initiation factor 1	0.970453	1.57058e-16
ENSG00000143222.12	UFC1	ubiquitin-fold modifier conjugating enzyme 1	1.12878	1.62092e-16
ENSG00000165175.15	MID1IP1	MID1 interacting protein 1	1.5307	1.87672e-16
ENSG00000132970.14	WASF3	WASP family member 3	1.47486	1.9512e-16
ENSG00000170906.16	NDUFA3	NADH:ubiquinone oxidoreductase subunit A3	1.40799	1.961e-16
ENSG00000143751.10	SDE2	SDE2 telomere maintenance homolog	0.882394	2.08154e-16
ENSG00000074800.16	ENO1	enolase 1	1.18262	2.1641e-16
ENSG00000160307.10	S100B	S100 calcium binding protein B	1.71036	2.31602e-16
ENSG00000092964.18	DPYSL2	dihydropyrimidinase like 2	0.836403	2.49386e-16
ENSG00000164039.15	BDH2	3-hydroxybutyrate dehydrogenase 2	1.28413	2.62898e-16
ENSG00000141552.17	ANAPC11	anaphase promoting complex subunit 11	1.26513	2.65189e-16
ENSG00000171612.7	SLC25A33	solute carrier family 25 member 33	1.24329	2.87257e-16
ENSG00000148484.18	RSU1	Ras suppressor protein 1	0.98408	2.87868e-16
ENSG00000105576.15	TNPO2	transportin 2	1.14828	3.00242e-16
ENSG00000109189.13	USP46	ubiquitin specific peptidase 46	1.18897	3.07791e-16
ENSG00000189403.15	HMGB1	high mobility group box 1	0.945274	3.15803e-16
ENSG00000143321.19	HDGF	heparin binding growth factor	1.20875	3.29105e-16
ENSG00000135821.18	GLUL	glutamate-ammonia ligase	1.67385	3.29519e-16
ENSG00000162735.18	PEX19	peroxisomal biogenesis factor 19	0.921625	3.31646e-16
ENSG00000168028.14	RPSA	ribosomal protein SA	1.43055	3.42606e-16
ENSG00000120063.10	GNA13	G protein subunit alpha 13	1.23357	3.44025e-16
ENSG00000159200.18	RCAN1	regulator of calcineurin 1	1.15634	3.50203e-16
ENSG00000135441.7	BLOC1S1	biogenesis of lysosomal organelles complex 1 subunit 1	1.21512	3.5832e-16
ENSG00000146066.3	HIGD2A	HIG1 hypoxia inducible domain family member 2A	1.49583	3.6096e-16
ENSG00000161981.11	SNRNP25	small nuclear ribonucleoprotein U11/U12 subunit 25	1.25395	3.63261e-16
ENSG00000213246.7	SUPT4H1	SPT4 homolog, DSIF elongation factor subunit	1.06225	4.11669e-16
ENSG00000069275.13	NUCKS1	nuclear casein kinase and cyclin dependent kinase substrate 1	0.889484	4.24872e-16
ENSG00000178057.15	NDUFAF3	NADH:ubiquinone oxidoreductase complex assembly factor 3	1.1787	4.25012e-16
ENSG00000100605.17	ITPK1	inositol-tetrakisphosphate 1-kinase	1.27399	4.34302e-16
ENSG00000111775.3	COX6A1	cytochrome c oxidase subunit 6A1	1.60455	4.46899e-16
ENSG00000148730.7	EIF4EBP2	eukaryotic translation initiation factor 4E binding protein 2	1.2813	4.6808e-16
ENSG00000165672.7	PRDX3	peroxiredoxin 3	1.17602	4.8812e-16
ENSG00000099795.7	NDUFB7	NADH:ubiquinone oxidoreductase subunit B7	1.75493	4.98916e-16
ENSG00000007520.4	TSR3	TSR3 ribosome maturation factor	1.68952	5.1033e-16
ENSG00000103342.13	GSPT1	G1 to S phase transition 1	0.839667	5.19256e-16
ENSG00000171148.13	TADA3	transcriptional adaptor 3	1.1961	5.26951e-16
ENSG00000142230.13	SAE1	SUMO1 activating enzyme subunit 1	0.964462	5.27165e-16
ENSG00000102230.14	PCYT1B	phosphate cytidylyltransferase 1B, choline	0.933987	5.35764e-16
ENSG00000125648.15	SLC25A23	solute carrier family 25 member 23	1.37382	5.61663e-16
ENSG00000172354.10	GNB2	G protein subunit beta 2	1.19652	5.65484e-16
ENSG00000179041.4	RRS1	ribosome biogenesis regulator 1 homolog	1.63324	5.66032e-16
ENSG00000168710.18	AHCYL1	adenosylhomocysteinase like 1	1.31687	6.70335e-16
ENSG00000169604.19	ANTXR1	ANTXR cell adhesion molecule 1	1.35186	7.12496e-16
ENSG00000145337.5	PYURF	PIGY upstream open reading frame	1.11676	7.20844e-16
ENSG00000139579.13	NABP2	nucleic acid binding protein 2	1.15116	7.57362e-16
ENSG00000145741.15	BTF3	basic transcription factor 3	0.978856	7.71823e-16
ENSG00000131171.13	SH3BGRL	SH3 domain binding glutamate rich protein like	1.0166	8.38031e-16
ENSG00000164434.12	FABP7	fatty acid binding protein 7	1.51003	8.49016e-16
ENSG00000141576.16	RNF157	ring finger protein 157	0.902818	8.49632e-16
ENSG00000107902.14	LHPP	phospholysine phosphohistidine inorganic pyrophosphate phosphatase	1.50766	8.70599e-16
ENSG00000111540.16	RAB5B	RAB5B, member RAS oncogene family	0.763343	9.07691e-16
ENSG00000132881.12	CPLANE2	ciliogenesis and planar polarity effector complex subunit 2	1.68331	9.28302e-16
ENSG00000172987.12	HPSE2	heparanase 2 (inactive)	1.47967	9.91545e-16
ENSG00000163344.6	PMVK	phosphomevalonate kinase	1.52881	1.02002e-15
ENSG00000142541.17	RPL13A	ribosomal protein L13a	1.62551	1.02323e-15
ENSG00000121900.19	TMEM54	transmembrane protein 54	1.72167	1.02367e-15
ENSG00000104979.9	C19orf53	chromosome 19 open reading frame 53	1.53944	1.13272e-15
ENSG00000128272.14	ATF4	activating transcription factor 4	1.17902	1.31161e-15
ENSG00000126267.11	COX6B1	cytochrome c oxidase subunit 6B1	1.2555	1.47421e-15
ENSG00000166441.13	RPL27A	ribosomal protein L27a	1.48006	1.5307e-15
ENSG00000161011.20	SQSTM1	sequestosome 1	0.959573	1.56317e-15
ENSG00000074201.9	CLNS1A	chloride nucleotide-sensitive channel 1A	1.24512	1.58216e-15
ENSG00000157823.17	AP3S2	adaptor related protein complex 3 subunit sigma 2	0.82205	1.59059e-15
ENSG00000104964.14	TLE5	TLE family member 5, transcriptional modulator	1.49088	1.60259e-15
ENSG00000068120.15	COASY	Coenzyme A synthase	0.928785	1.73101e-15
ENSG00000147684.9	NDUFB9	NADH:ubiquinone oxidoreductase subunit B9	1.54261	1.73569e-15
ENSG00000172667.11	ZMAT3	zinc finger matrin-type 3	1.07417	1.73995e-15
ENSG00000100167.20	SEPTIN3	septin 3	0.960824	1.78603e-15
ENSG00000056097.16	ZFR	zinc finger RNA binding protein	0.815553	1.8904e-15
ENSG00000148218.16	ALAD	aminolevulinate dehydratase	1.16141	1.90361e-15
ENSG00000164754.15	RAD21	RAD21 cohesin complex component	0.936172	2.00932e-15
ENSG00000130159.14	ECSIT	ECSIT signaling integrator	1.02212	2.02283e-15
ENSG00000196943.14	NOP9	NOP9 nucleolar protein	1.10845	2.08709e-15
ENSG00000065802.12	ASB1	ankyrin repeat and SOCS box containing 1	1.21016	2.10425e-15
ENSG00000179761.12	PIPOX	pipecolic acid and sarcosine oxidase	1.53962	2.10998e-15
ENSG00000060762.19	MPC1	mitochondrial pyruvate carrier 1	1.15683	2.15142e-15
ENSG00000213722.9	DDAH2	dimethylarginine dimethylaminohydrolase 2	1.60057	2.17359e-15
ENSG00000147509.14	RGS20	regulator of G protein signaling 20	1.45653	2.17756e-15
ENSG00000175166.17	PSMD2	proteasome 26S subunit ubiquitin receptor, non-ATPase 2	0.857426	2.18294e-15
ENSG00000091527.15	CDV3	CDV3 homolog	0.89106	2.23947e-15
ENSG00000102572.14	STK24	serine/threonine kinase 24	0.765956	2.27418e-15
ENSG00000115866.11	DARS1	aspartyl-tRNA synthetase 1	0.888727	2.33862e-15
ENSG00000187735.14	TCEA1	transcription elongation factor A1	1.04702	2.49624e-15
ENSG00000132541.11	RIDA	reactive intermediate imine deaminase A homolog	1.23085	2.49861e-15
ENSG00000136425.14	CIB2	calcium and integrin binding family member 2	1.74497	2.55995e-15
ENSG00000173113.6	TRMT112	tRNA methyltransferase activator subunit 11-2	1.40959	2.7054e-15
ENSG00000065534.18	MYLK	myosin light chain kinase	1.15837	2.89072e-15
ENSG00000103187.8	COTL1	coactosin like F-actin binding protein 1	1.39079	2.93569e-15
ENSG00000177963.14	RIC8A	RIC8 guanine nucleotide exchange factor A	0.710917	3.09679e-15
ENSG00000084733.11	RAB10	RAB10, member RAS oncogene family	0.774131	3.15405e-15
ENSG00000107223.13	EDF1	endothelial differentiation related factor 1	1.01778	3.17315e-15
ENSG00000090013.11	BLVRB	biliverdin reductase B	1.49325	3.17668e-15
ENSG00000105640.13	RPL18A	ribosomal protein L18a	1.8023	3.23049e-15
ENSG00000277443.3	MARCKS	myristoylated alanine rich protein kinase C substrate	1.00708	3.49314e-15
ENSG00000124209.4	RAB22A	RAB22A, member RAS oncogene family	0.85299	3.72486e-15
ENSG00000143401.15	ANP32E	acidic nuclear phosphoprotein 32 family member E	1.27831	3.91343e-15
ENSG00000140022.13	STON2	stonin 2	1.68969	3.94804e-15
ENSG00000152620.13	NADK2	NAD kinase 2, mitochondrial	1.09884	4.01142e-15
ENSG00000165752.17	STK32C	serine/threonine kinase 32C	1.0327	4.20181e-15
ENSG00000183617.5	MRPL54	mitochondrial ribosomal protein L54	1.44147	4.45445e-15
ENSG00000114391.13	RPL24	ribosomal protein L24	1.33825	4.51106e-15
ENSG00000241553.12	ARPC4	actin related protein 2/3 complex subunit 4	0.904088	4.5696e-15
ENSG00000116786.13	PLEKHM2	pleckstrin homology and RUN domain containing M2	2.16764	4.69327e-15
ENSG00000111405.9	ENDOU	endonuclease, poly(U) specific	1.81907	5.10506e-15
ENSG00000134548.11	SPX	spexin hormone	1.69638	5.33279e-15
ENSG00000155115.7	GTF3C6	general transcription factor IIIC subunit 6	1.12381	5.40544e-15
ENSG00000224470.8	ATXN1L	ataxin 1 like	1.02682	5.51003e-15
ENSG00000086475.15	SEPHS1	selenophosphate synthetase 1	1.30221	5.71049e-15
ENSG00000163517.15	HDAC11	histone deacetylase 11	1.32019	5.72013e-15
ENSG00000160213.7	CSTB	cystatin B	1.05202	5.7336e-15
ENSG00000196235.14	SUPT5H	SPT5 homolog, DSIF elongation factor subunit	1.09052	5.74704e-15
ENSG00000034713.8	GABARAPL2	GABA type A receptor associated protein like 2	1.01207	5.88358e-15
ENSG00000179950.14	PUF60	poly(U) binding splicing factor 60	0.934417	6.63751e-15
ENSG00000198918.8	RPL39	ribosomal protein L39	1.63167	6.83065e-15
ENSG00000188643.11	S100A16	S100 calcium binding protein A16	1.75191	6.88816e-15
ENSG00000053524.12	MCF2L2	MCF.2 cell line derived transforming sequence-like 2	1.66283	7.11076e-15
ENSG00000144713.13	RPL32	ribosomal protein L32	1.56766	7.27932e-15
ENSG00000106682.14	EIF4H	eukaryotic translation initiation factor 4H	0.976653	7.70844e-15
ENSG00000184014.8	DENND5A	DENN domain containing 5A	1.07047	7.71651e-15
ENSG00000145216.16	FIP1L1	factor interacting with PAPOLA and CPSF1	1.08686	7.72369e-15
ENSG00000137843.12	PAK6	p21 (RAC1) activated kinase 6	1.31174	8.92731e-15
ENSG00000203778.8	FAM229B	family with sequence similarity 229 member B	1.23915	8.97667e-15
ENSG00000169564.7	PCBP1	poly(rC) binding protein 1	0.961764	9.85112e-15
ENSG00000172809.13	RPL38	ribosomal protein L38	1.75819	9.90541e-15
ENSG00000106635.8	BCL7B	BAF chromatin remodeling complex subunit BCL7B	0.900218	9.97503e-15
ENSG00000145780.8	FEM1C	fem-1 homolog C	0.719155	1.01109e-14
ENSG00000168118.12	RAB4A	RAB4A, member RAS oncogene family	1.00458	1.01626e-14
ENSG00000112306.8	RPS12	ribosomal protein S12	1.66097	1.0494e-14
ENSG00000130560.9	UBAC1	UBA domain containing 1	1.2383	1.09132e-14
ENSG00000188846.14	RPL14	ribosomal protein L14	1.25596	1.0955e-14
ENSG00000197894.11	ADH5	alcohol dehydrogenase 5 (class III), chi polypeptide	1.0339	1.10362e-14
ENSG00000165092.13	ALDH1A1	aldehyde dehydrogenase 1 family member A1	1.61811	1.11963e-14
ENSG00000049245.13	VAMP3	vesicle associated membrane protein 3	1.13825	1.13804e-14
ENSG00000141560.15	FN3KRP	fructosamine 3 kinase related protein	0.86512	1.17017e-14
ENSG00000183011.13	NAA38	N-alpha-acetyltransferase 38, NatC auxiliary subunit	1.43468	1.20649e-14
ENSG00000102882.12	MAPK3	mitogen-activated protein kinase 3	1.19323	1.32258e-14
ENSG00000165916.8	PSMC3	proteasome 26S subunit, ATPase 3	1.05373	1.38725e-14
ENSG00000184924.5	PTRHD1	peptidyl-tRNA hydrolase domain containing 1	1.52625	1.39505e-14
ENSG00000168734.14	PKIG	cAMP-dependent protein kinase inhibitor gamma	1.16583	1.46696e-14
ENSG00000163930.10	BAP1	BRCA1 associated protein 1	1.34037	1.55765e-14
ENSG00000064726.10	BTBD1	BTB domain containing 1	0.861499	1.59771e-14
ENSG00000197111.15	PCBP2	poly(rC) binding protein 2	0.816309	1.65875e-14
ENSG00000187123.15	LYPD6	LY6/PLAUR domain containing 6	1.26337	1.72666e-14
ENSG00000181418.8	DDN	dendrin	1.5419	1.72697e-14
ENSG00000101400.6	SNTA1	syntrophin alpha 1	1.6651	1.83206e-14
ENSG00000173581.8	CCDC106	coiled-coil domain containing 106	1.59354	2.04667e-14
ENSG00000166402.8	TUB	TUB bipartite transcription factor	0.996486	2.04668e-14
ENSG00000108100.18	CCNY	cyclin Y	1.07399	2.32587e-14
ENSG00000135766.9	EGLN1	egl-9 family hypoxia inducible factor 1	1.06963	2.46735e-14
ENSG00000243678.11	NME2	NME/NM23 nucleoside diphosphate kinase 2	1.23008	2.53084e-14
ENSG00000166228.9	PCBD1	pterin-4 alpha-carbinolamine dehydratase 1	1.16596	2.70124e-14
ENSG00000186010.19	NDUFA13	NADH:ubiquinone oxidoreductase subunit A13	1.40201	2.75939e-14
ENSG00000203950.6	RTL8A	retrotransposon Gag like 8A	0.975282	2.79733e-14
ENSG00000017797.13	RALBP1	ralA binding protein 1	1.07253	2.80592e-14
ENSG00000123472.12	ATPAF1	ATP synthase mitochondrial F1 complex assembly factor 1	0.946436	3.00637e-14
ENSG00000227051.6	C14orf132	chromosome 14 open reading frame 132	0.779553	3.02939e-14
ENSG00000183576.13	SETD3	SET domain containing 3, actin histidine methyltransferase	1.24506	3.07494e-14
ENSG00000129473.9	BCL2L2	BCL2 like 2	0.974963	3.31865e-14
ENSG00000100422.14	CERK	ceramide kinase	0.851006	3.37722e-14
ENSG00000148700.15	ADD3	adducin 3	1.29051	3.39635e-14
ENSG00000078304.19	PPP2R5C	protein phosphatase 2 regulatory subunit B'gamma	0.655754	3.48343e-14
ENSG00000137309.20	HMGA1	high mobility group AT-hook 1	1.254	3.51234e-14
ENSG00000136783.10	NIPSNAP3A	nipsnap homolog 3A	1.1887	3.61648e-14
ENSG00000106615.10	RHEB	Ras homolog, mTORC1 binding	1.16628	3.62804e-14
ENSG00000196976.7	LAGE3	L antigen family member 3	1.66183	3.6645e-14
ENSG00000110200.8	ANAPC15	anaphase promoting complex subunit 15	1.45039	3.67828e-14
ENSG00000145425.10	RPS3A	ribosomal protein S3A	1.41575	3.90493e-14
ENSG00000134769.21	DTNA	dystrobrevin alpha	1.58441	4.06801e-14
ENSG00000164576.12	SAP30L	SAP30 like	0.999091	4.23714e-14
ENSG00000248098.12	BCKDHA	branched chain keto acid dehydrogenase E1 subunit alpha	1.49263	4.30664e-14
ENSG00000259417.3	CTXND1	cortexin domain containing 1	1.51243	4.32387e-14
ENSG00000182196.13	ARL6IP4	ADP ribosylation factor like GTPase 6 interacting protein 4	1.23879	4.33291e-14
ENSG00000184007.21	PTP4A2	protein tyrosine phosphatase 4A2	1.33396	4.3894e-14
ENSG00000165802.22	NSMF	NMDA receptor synaptonuclear signaling and neuronal migration factor	1.64942	4.54355e-14
ENSG00000079462.7	PAFAH1B3	platelet activating factor acetylhydrolase 1b catalytic subunit 3	1.33648	4.56137e-14
ENSG00000126756.12	UXT	ubiquitously expressed prefoldin like chaperone	1.01845	4.69383e-14
ENSG00000172428.11	COPS9	COP9 signalosome subunit 9	1.60298	4.9734e-14
ENSG00000186575.18	NF2	NF2, moesin-ezrin-radixin like (MERLIN) tumor suppressor	1.27049	5.01449e-14
ENSG00000129151.9	BBOX1	gamma-butyrobetaine hydroxylase 1	1.53015	5.03041e-14
ENSG00000213516.10	RBMXL1	RBMX like 1	0.954119	5.09537e-14
ENSG00000155816.20	FMN2	formin 2	1.19067	5.15403e-14
ENSG00000025423.11	HSD17B6	hydroxysteroid 17-beta dehydrogenase 6	1.22791	5.35377e-14
ENSG00000127540.12	UQCR11	ubiquinol-cytochrome c reductase, complex III subunit XI	1.37169	5.389e-14
ENSG00000114942.14	EEF1B2	eukaryotic translation elongation factor 1 beta 2	1.21436	5.47347e-14
ENSG00000184154.14	LRTOMT	leucine rich transmembrane and O-methyltransferase domain containing	1.26536	5.50408e-14
ENSG00000022840.16	RNF10	ring finger protein 10	0.799629	5.74174e-14
ENSG00000177954.14	RPS27	ribosomal protein S27	1.56101	5.94431e-14
ENSG00000161958.11	FGF11	fibroblast growth factor 11	1.57463	6.01372e-14
ENSG00000188895.12	MSL1	MSL complex subunit 1	0.689649	6.0573e-14
ENSG00000166123.14	GPT2	glutamic--pyruvic transaminase 2	1.41496	6.26389e-14
ENSG00000099785.10	MARCHF2	membrane associated ring-CH-type finger 2	1.29288	6.27394e-14
ENSG00000213465.8	ARL2	ADP ribosylation factor like GTPase 2	1.03185	6.45917e-14
ENSG00000130255.13	RPL36	ribosomal protein L36	1.94684	6.68855e-14
ENSG00000197702.14	PARVA	parvin alpha	1.14451	6.84471e-14
ENSG00000107262.24	BAG1	BAG cochaperone 1	1.31597	6.90382e-14
ENSG00000168913.7	ENHO	energy homeostasis associated	1.85325	7.00715e-14
ENSG00000145743.16	FBXL17	F-box and leucine rich repeat protein 17	1.01163	7.01089e-14
ENSG00000071242.12	RPS6KA2	ribosomal protein S6 kinase A2	0.906673	7.09407e-14
ENSG00000106049.9	HIBADH	3-hydroxyisobutyrate dehydrogenase	1.17817	7.10723e-14
ENSG00000129158.11	SERGEF	secretion regulating guanine nucleotide exchange factor	1.36571	7.11842e-14
ENSG00000204370.12	SDHD	succinate dehydrogenase complex subunit D	1.19927	7.46232e-14
ENSG00000072952.18	IRAG1	inositol 1,4,5-triphosphate receptor associated 1	1.57137	7.64156e-14
ENSG00000230989.7	HSBP1	heat shock factor binding protein 1	0.982863	8.09605e-14
ENSG00000129932.10	DOHH	deoxyhypusine hydroxylase	1.84362	8.58238e-14
ENSG00000046889.19	PREX2	phosphatidylinositol-3,4,5-trisphosphate dependent Rac exchange factor 2	1.0849	8.72925e-14
ENSG00000111716.14	LDHB	lactate dehydrogenase B	1.14142	9.06894e-14
ENSG00000130726.12	TRIM28	tripartite motif containing 28	0.860598	9.20553e-14
ENSG00000112667.12	DNPH1	2'-deoxynucleoside 5'-phosphate N-hydrolase 1	1.65183	9.29333e-14
ENSG00000125691.13	RPL23	ribosomal protein L23	1.27053	9.56451e-14
ENSG00000153046.18	CDYL	chromodomain Y like	1.71569	9.76541e-14
ENSG00000079841.18	RIMS1	regulating synaptic membrane exocytosis 1	1.56747	9.86673e-14
ENSG00000188612.12	SUMO2	small ubiquitin like modifier 2	1.02427	1.02135e-13
ENSG00000160211.19	G6PD	glucose-6-phosphate dehydrogenase	0.922871	1.07601e-13
ENSG00000143947.13	RPS27A	ribosomal protein S27a	1.37241	1.09368e-13
ENSG00000239779.7	WBP1	WW domain binding protein 1	1.29881	1.10953e-13
ENSG00000068323.17	TFE3	transcription factor binding to IGHM enhancer 3	1.18678	1.19533e-13
ENSG00000136819.15	C9orf78	chromosome 9 open reading frame 78	0.88764	1.22367e-13
ENSG00000099817.12	POLR2E	RNA polymerase II, I and III subunit E	1.1878	1.24244e-13
ENSG00000010404.18	IDS	iduronate 2-sulfatase	1.21062	1.29606e-13
ENSG00000087077.14	TRIP6	thyroid hormone receptor interactor 6	1.52712	1.29731e-13
ENSG00000109917.11	ZPR1	ZPR1 zinc finger	0.777256	1.32436e-13
ENSG00000108953.17	YWHAE	tyrosine 3-monooxygenase/tryptophan 5-monooxygenase activation protein epsilon	1.08139	1.38792e-13
ENSG00000148290.10	SURF1	SURF1 cytochrome c oxidase assembly factor	1.27691	1.40662e-13
ENSG00000188070.9	ZFTA	zinc finger translocation associated	1.33172	1.41625e-13
ENSG00000115159.16	GPD2	glycerol-3-phosphate dehydrogenase 2	0.827005	1.55408e-13
ENSG00000118181.11	RPS25	ribosomal protein S25	1.46997	1.57694e-13
ENSG00000131508.16	UBE2D2	ubiquitin conjugating enzyme E2 D2	0.836144	1.63455e-13
ENSG00000268038.3	LINC01785	long intergenic non-protein coding RNA 1785	2.26279	1.65421e-13
ENSG00000047849.21	MAP4	microtubule associated protein 4	1.2548	1.75864e-13
ENSG00000170291.15	ELP5	elongator acetyltransferase complex subunit 5	0.943858	1.7751e-13
ENSG00000008988.9	RPS20	ribosomal protein S20	1.28646	1.77688e-13
ENSG00000117115.13	PADI2	peptidyl arginine deiminase 2	1.43989	1.89189e-13
ENSG00000149212.12	SESN3	sestrin 3	0.917256	1.91871e-13
ENSG00000186660.15	ZFP91	ZFP91 zinc finger protein, atypical E3 ubiquitin ligase	1.08223	1.92239e-13
ENSG00000250317.8	SMIM20	small integral membrane protein 20	1.22924	2.11496e-13
ENSG00000135940.7	COX5B	cytochrome c oxidase subunit 5B	1.20354	2.11747e-13
ENSG00000168280.17	KIF5C	kinesin family member 5C	1.38354	2.21058e-13
ENSG00000163041.12	H3-3A	H3.3 histone A	0.992228	2.29045e-13
ENSG00000106636.8	YKT6	YKT6 v-SNARE homolog	1.14653	2.30828e-13
ENSG00000125743.10	SNRPD2	small nuclear ribonucleoprotein D2 polypeptide	1.13354	2.3343e-13
ENSG00000196465.10	MYL6B	myosin light chain 6B	1.14767	2.34603e-13
ENSG00000101849.17	TBL1X	transducin beta like 1 X-linked	1.44306	2.3737e-13
ENSG00000087274.17	ADD1	adducin 1	0.587707	2.39771e-13
ENSG00000197958.13	RPL12	ribosomal protein L12	1.4034	2.44835e-13
ENSG00000182899.17	RPL35A	ribosomal protein L35a	1.50816	2.55036e-13
ENSG00000162368.13	CMPK1	cytidine/uridine monophosphate kinase 1	1.04922	2.6504e-13
ENSG00000102974.16	CTCF	CCCTC-binding factor	0.861555	2.68816e-13
ENSG00000085719.13	CPNE3	copine 3	0.91888	2.69412e-13
ENSG00000142937.12	RPS8	ribosomal protein S8	1.28193	2.71016e-13
ENSG00000172380.6	GNG12	G protein subunit gamma 12	1.37753	2.71548e-13
ENSG00000087250.8	MT3	metallothionein 3	1.94916	2.75716e-13
ENSG00000205726.15	ITSN1	intersectin 1	0.788263	2.85607e-13
ENSG00000186577.14	SMIM29	small integral membrane protein 29	1.17376	2.87842e-13
ENSG00000120333.4	MRPS14	mitochondrial ribosomal protein S14	1.00399	2.87894e-13
ENSG00000142669.15	SH3BGRL3	SH3 domain binding glutamate rich protein like 3	1.13597	2.97637e-13
ENSG00000130706.13	ADRM1	ADRM1 26S proteasome ubiquitin receptor	1.1502	3.00161e-13
ENSG00000226950.7	DANCR	differentiation antagonizing non-protein coding RNA	1.28845	3.00204e-13
ENSG00000187193.9	MT1X	metallothionein 1X	1.6686	3.02954e-13
ENSG00000179115.11	FARSA	phenylalanyl-tRNA synthetase subunit alpha	0.999418	3.04318e-13
ENSG00000196091.15	MYBPC1	myosin binding protein C1	1.38303	3.1522e-13
ENSG00000270885.2	RASL10B	RAS like family 10 member B	1.33513	3.1583e-13
ENSG00000119318.13	RAD23B	RAD23 homolog B, nucleotide excision repair protein	0.862971	3.20209e-13
ENSG00000087495.17	PHACTR3	phosphatase and actin regulator 3	1.09417	3.21085e-13
ENSG00000105048.17	TNNT1	troponin T1, slow skeletal type	1.67553	3.22915e-13
ENSG00000231500.7	RPS18	ribosomal protein S18	1.59029	3.22978e-13
ENSG00000169925.17	BRD3	bromodomain containing 3	0.990865	3.27519e-13
ENSG00000197956.10	S100A6	S100 calcium binding protein A6	1.43972	3.32937e-13
ENSG00000002330.13	BAD	BCL2 associated agonist of cell death	1.68422	3.47125e-13
ENSG00000145912.8	NHP2	NHP2 ribonucleoprotein	1.36559	3.47205e-13
ENSG00000157869.15	RAB28	RAB28, member RAS oncogene family	0.943149	3.65999e-13
ENSG00000182902.14	SLC25A18	solute carrier family 25 member 18	1.52313	3.7435e-13
ENSG00000073921.18	PICALM	phosphatidylinositol binding clathrin assembly protein	0.890226	3.86071e-13
ENSG00000118096.8	IFT46	intraflagellar transport 46	0.910852	4.01881e-13
ENSG00000141580.16	WDR45B	WD repeat domain 45B	1.15964	4.08301e-13
ENSG00000260032.2	NORAD	non-coding RNA activated by DNA damage	0.827487	4.12829e-13
ENSG00000088367.23	EPB41L1	erythrocyte membrane protein band 4.1 like 1	0.847917	4.26289e-13
ENSG00000063177.13	RPL18	ribosomal protein L18	1.55216	4.29764e-13
ENSG00000185610.6	DBX2	developing brain homeobox 2	1.59182	4.32883e-13
ENSG00000126254.12	RBM42	RNA binding motif protein 42	1.18508	4.44975e-13
ENSG00000056998.20	GYG2	glycogenin 2	1.45516	4.47195e-13
ENSG00000092330.18	TINF2	TERF1 interacting nuclear factor 2	0.79657	4.47645e-13
ENSG00000136942.15	RPL35	ribosomal protein L35	1.69085	4.55223e-13
ENSG00000105193.9	RPS16	ribosomal protein S16	1.58424	4.66611e-13
ENSG00000225791.7	TRAM2-AS1	TRAM2 antisense RNA 1 (head to head)	1.22152	4.81507e-13
ENSG00000233927.5	RPS28	ribosomal protein S28	1.77282	4.8813e-13
ENSG00000077585.14	GPR137B	G protein-coupled receptor 137B	1.15655	4.92818e-13
ENSG00000171863.15	RPS7	ribosomal protein S7	1.22054	4.95014e-13
ENSG00000172340.14	SUCLG2	succinate-CoA ligase GDP-forming subunit beta	1.31112	5.046e-13
ENSG00000101098.12	RIMS4	regulating synaptic membrane exocytosis 4	1.2109	5.06009e-13
ENSG00000131981.16	LGALS3	galectin 3	1.35294	5.20324e-13
ENSG00000109466.14	KLHL2	kelch like family member 2	0.894233	5.27172e-13
ENSG00000092199.17	HNRNPC	heterogeneous nuclear ribonucleoprotein C	0.847131	5.38741e-13
ENSG00000138771.16	SHROOM3	shroom family member 3	1.09249	5.46898e-13
ENSG00000172458.4	IL17D	interleukin 17D	1.47555	5.53869e-13
ENSG00000188647.13	PTAR1	protein prenyltransferase alpha subunit repeat containing 1	1.04097	5.61705e-13
ENSG00000276168.1	RN7SL1	RNA component of signal recognition particle 7SL1	1.90051	5.65812e-13
ENSG00000164089.9	ETNPPL	ethanolamine-phosphate phospho-lyase	1.07269	5.91197e-13
ENSG00000185129.7	PURA	purine rich element binding protein A	0.952859	5.97913e-13
ENSG00000100462.16	PRMT5	protein arginine methyltransferase 5	0.808484	6.19518e-13
ENSG00000137168.8	PPIL1	peptidylprolyl isomerase like 1	1.09888	6.23227e-13
ENSG00000141639.12	MAPK4	mitogen-activated protein kinase 4	1.23368	6.25183e-13
ENSG00000065518.8	NDUFB4	NADH:ubiquinone oxidoreductase subunit B4	1.08682	6.50218e-13
ENSG00000088247.17	KHSRP	KH-type splicing regulatory protein	0.884461	6.69453e-13
ENSG00000174886.13	NDUFA11	NADH:ubiquinone oxidoreductase subunit A11	1.28798	6.84989e-13
ENSG00000134590.14	RTL8C	retrotransposon Gag like 8C	1.15786	6.92148e-13
ENSG00000127184.13	COX7C	cytochrome c oxidase subunit 7C	1.56367	7.05827e-13
ENSG00000130165.10	ELOF1	elongation factor 1	0.966725	7.20132e-13
ENSG00000002834.18	LASP1	LIM and SH3 protein 1	0.945062	7.30221e-13
ENSG00000274523.5	RCC1L	RCC1 like	1.05246	7.33616e-13
ENSG00000137312.15	FLOT1	flotillin 1	0.857209	7.4535e-13
ENSG00000143171.13	RXRG	retinoid X receptor gamma	1.76833	7.45549e-13
ENSG00000178980.15	SELENOW	selenoprotein W	1.16467	7.51115e-13
ENSG00000175416.14	CLTB	clathrin light chain B	1.12944	7.79207e-13
ENSG00000107282.8	APBA1	amyloid beta precursor protein binding family A member 1	0.824376	7.94922e-13
ENSG00000169230.10	PRELID1	PRELI domain containing 1	0.905452	8.35023e-13
ENSG00000105357.18	MYH14	myosin heavy chain 14	1.30685	8.3723e-13
ENSG00000159713.11	TPPP3	tubulin polymerization promoting protein family member 3	1.66691	8.55929e-13
ENSG00000064490.14	RFXANK	regulatory factor X associated ankyrin containing protein	1.2122	8.87817e-13
ENSG00000050393.11	MCUR1	mitochondrial calcium uniporter regulator 1	1.1422	8.95668e-13
ENSG00000114353.17	GNAI2	G protein subunit alpha i2	1.01656	9.30782e-13
ENSG00000165410.15	CFL2	cofilin 2	0.711034	9.54484e-13
ENSG00000099204.20	ABLIM1	actin binding LIM protein 1	1.02851	9.60375e-13
ENSG00000078902.16	TOLLIP	toll interacting protein	0.986488	9.61911e-13
ENSG00000197380.11	DACT3	dishevelled binding antagonist of beta catenin 3	1.02691	9.62175e-13
ENSG00000132535.20	DLG4	discs large MAGUK scaffold protein 4	1.09256	9.66383e-13
ENSG00000115561.16	CHMP3	charged multivesicular body protein 3	0.950654	9.82277e-13
ENSG00000166847.10	DCTN5	dynactin subunit 5	0.578692	9.87066e-13
ENSG00000010810.17	FYN	FYN proto-oncogene, Src family tyrosine kinase	1.06079	9.97096e-13
ENSG00000111639.8	MRPL51	mitochondrial ribosomal protein L51	1.26003	1.01754e-12
ENSG00000130717.13	UCK1	uridine-cytidine kinase 1	1.20339	1.02476e-12
ENSG00000197780.10	TAF13	TATA-box binding protein associated factor 13	0.968279	1.02621e-12
ENSG00000156482.11	RPL30	ribosomal protein L30	1.40872	1.06756e-12
ENSG00000100129.18	EIF3L	eukaryotic translation initiation factor 3 subunit L	1.09341	1.07993e-12
ENSG00000204619.8	PPP1R11	protein phosphatase 1 regulatory inhibitor subunit 11	0.836389	1.10205e-12
ENSG00000110435.12	PDHX	pyruvate dehydrogenase complex component X	1.12463	1.10465e-12
ENSG00000156299.13	TIAM1	TIAM Rac1 associated GEF 1	0.758088	1.12792e-12
ENSG00000134419.15	RPS15A	ribosomal protein S15a	1.27044	1.15291e-12
ENSG00000130559.19	CAMSAP1	calmodulin regulated spectrin associated protein 1	0.615897	1.18096e-12
ENSG00000101421.4	CHMP4B	charged multivesicular body protein 4B	0.950452	1.18482e-12
ENSG00000172775.17	PSME3IP1	proteasome activator subunit 3 interacting protein 1	0.852094	1.1953e-12
ENSG00000240869.3	NA	NA	2.42753	1.21657e-12
ENSG00000253982.2	CLN8-AS1	CLN8 antisense RNA 1	1.22845	1.21659e-12
ENSG00000061794.13	MRPS35	mitochondrial ribosomal protein S35	1.3021	1.23239e-12
ENSG00000143543.15	JTB	jumping translocation breakpoint	1.09952	1.26942e-12
ENSG00000139946.10	PELI2	pellino E3 ubiquitin protein ligase family member 2	0.844725	1.28851e-12
ENSG00000166783.22	MARF1	meiosis regulator and mRNA stability factor 1	0.898642	1.311e-12
ENSG00000182774.13	RPS17	ribosomal protein S17	1.43188	1.31101e-12
ENSG00000105701.16	FKBP8	FKBP prolyl isomerase 8	1.54088	1.36842e-12
ENSG00000070756.16	PABPC1	poly(A) binding protein cytoplasmic 1	0.781611	1.37667e-12
ENSG00000197006.14	METTL9	methyltransferase like 9	0.907521	1.40943e-12
ENSG00000134308.14	YWHAQ	tyrosine 3-monooxygenase/tryptophan 5-monooxygenase activation protein theta	0.815321	1.42243e-12
ENSG00000197982.14	C1orf122	chromosome 1 open reading frame 122	1.45749	1.45519e-12
ENSG00000165914.15	TTC7B	tetratricopeptide repeat domain 7B	0.929046	1.48152e-12
ENSG00000105669.14	COPE	COPI coat complex subunit epsilon	1.35606	1.49958e-12
ENSG00000100580.8	TMED8	transmembrane p24 trafficking protein family member 8	0.747521	1.50719e-12
ENSG00000270800.3	RPS10-NUDT3	RPS10-NUDT3 readthrough	1.60243	1.55758e-12
ENSG00000107669.17	ATE1	arginyltransferase 1	1.0982	1.55836e-12
ENSG00000161970.15	RPL26	ribosomal protein L26	1.40771	1.5893e-12
ENSG00000171858.18	RPS21	ribosomal protein S21	1.95115	1.60618e-12
ENSG00000186468.13	RPS23	ribosomal protein S23	1.40663	1.63217e-12
ENSG00000167283.8	ATP5MG	ATP synthase membrane subunit g	1.13121	1.63596e-12
ENSG00000011454.17	RABGAP1	RAB GTPase activating protein 1	0.727773	1.69496e-12
ENSG00000148082.10	SHC3	SHC adaptor protein 3	1.22092	1.72528e-12
ENSG00000110395.7	CBL	Cbl proto-oncogene	0.840672	1.73064e-12
ENSG00000168175.15	MAPK1IP1L	mitogen-activated protein kinase 1 interacting protein 1 like	0.569428	1.76737e-12
ENSG00000198816.7	ZNF358	zinc finger protein 358	1.72242	1.83931e-12
ENSG00000178585.15	CTNNBIP1	catenin beta interacting protein 1	1.08317	1.8903e-12
ENSG00000162441.12	LZIC	leucine zipper and CTNNBIP1 domain containing	1.04359	1.94775e-12
ENSG00000274956.2	NA	NA	1.26878	2.18189e-12
ENSG00000054965.10	FAM168A	family with sequence similarity 168 member A	0.828544	2.19125e-12
ENSG00000106211.9	HSPB1	heat shock protein family B (small) member 1	1.66686	2.26772e-12
ENSG00000112335.15	SNX3	sorting nexin 3	0.990935	2.27668e-12
ENSG00000196781.16	TLE1	TLE family member 1, transcriptional corepressor	1.00847	2.28376e-12
ENSG00000040633.13	PHF23	PHD finger protein 23	0.888715	2.36236e-12
ENSG00000175334.8	BANF1	BAF nuclear assembly factor 1	1.36101	2.37582e-12
ENSG00000180537.13	RNF182	ring finger protein 182	1.48656	2.3999e-12
ENSG00000177700.6	POLR2L	RNA polymerase II, I and III subunit L	1.68362	2.45582e-12
ENSG00000170370.12	EMX2	empty spiracles homeobox 2	1.51356	2.50679e-12
ENSG00000263740.2	RN7SL4P	RNA, 7SL, cytoplasmic 4, pseudogene	2.34364	2.57199e-12
ENSG00000005075.15	POLR2J	RNA polymerase II subunit J	1.04824	2.59242e-12
ENSG00000101445.10	PPP1R16B	protein phosphatase 1 regulatory subunit 16B	1.21802	2.62613e-12
ENSG00000089063.15	TMEM230	transmembrane protein 230	0.812814	2.632e-12
ENSG00000101166.16	PRELID3B	PRELI domain containing 3B	1.21872	2.63479e-12
ENSG00000106689.11	LHX2	LIM homeobox 2	1.35551	2.65402e-12
ENSG00000149929.16	HIRIP3	HIRA interacting protein 3	1.17798	2.68293e-12
ENSG00000015475.18	BID	BH3 interacting domain death agonist	0.997171	2.8208e-12
ENSG00000091622.16	PITPNM3	PITPNM family member 3	1.19814	3.01001e-12
ENSG00000261609.7	GAN	gigaxonin	0.928354	3.04911e-12
ENSG00000259291.2	ZNF710-AS1	ZNF710 antisense RNA 1	1.36742	3.05577e-12
ENSG00000110422.12	HIPK3	homeodomain interacting protein kinase 3	1.23177	3.08159e-12
ENSG00000130522.6	JUND	JunD proto-oncogene, AP-1 transcription factor subunit	1.1641	3.14653e-12
ENSG00000125817.8	CENPB	centromere protein B	1.61902	3.17508e-12
ENSG00000147677.11	EIF3H	eukaryotic translation initiation factor 3 subunit H	0.907278	3.21241e-12
ENSG00000119487.17	MAPKAP1	MAPK associated protein 1	1.1911	3.27871e-12
ENSG00000029993.15	HMGB3	high mobility group box 3	1.29036	3.51918e-12
ENSG00000183978.8	COA3	cytochrome c oxidase assembly factor 3	1.17735	3.52209e-12
ENSG00000072736.19	NFATC3	nuclear factor of activated T cells 3	1.13079	3.57764e-12
ENSG00000149823.9	VPS51	VPS51 subunit of GARP complex	1.36297	3.69345e-12
ENSG00000183684.8	ALYREF	Aly/REF export factor	1.26751	3.73512e-12
ENSG00000164125.15	GASK1B	golgi associated kinase 1B	1.27145	3.73545e-12
ENSG00000105583.11	WDR83OS	WD repeat domain 83 opposite strand	1.24947	3.92456e-12
ENSG00000113384.14	GOLPH3	golgi phosphoprotein 3	0.806351	4.03569e-12
ENSG00000269935.1	NA	NA	1.60929	4.15311e-12
ENSG00000139352.4	ASCL1	achaete-scute family bHLH transcription factor 1	1.30062	4.17606e-12
ENSG00000186298.12	PPP1CC	protein phosphatase 1 catalytic subunit gamma	0.892503	4.21157e-12
ENSG00000165730.16	STOX1	storkhead box 1	1.18119	4.41036e-12
ENSG00000143416.21	SELENBP1	selenium binding protein 1	1.24816	4.47626e-12
ENSG00000116661.11	FBXO2	F-box protein 2	1.62028	4.52473e-12
ENSG00000174243.10	DDX23	DEAD-box helicase 23	0.974865	4.63511e-12
ENSG00000254999.4	BRK1	BRICK1 subunit of SCAR/WAVE actin nucleating complex	0.89081	4.64481e-12
ENSG00000163382.12	NAXE	NAD(P)HX epimerase	0.810693	4.9098e-12
ENSG00000274012.1	RN7SL2	RNA component of signal recognition particle 7SL2	1.87419	5.03728e-12
ENSG00000188554.14	NBR1	NBR1 autophagy cargo receptor	0.738999	5.04023e-12
ENSG00000174903.16	RAB1B	RAB1B, member RAS oncogene family	0.910356	5.07809e-12
ENSG00000169100.14	SLC25A6	solute carrier family 25 member 6	1.39636	5.11662e-12
ENSG00000138685.15	FGF2	fibroblast growth factor 2	1.38214	5.12186e-12
ENSG00000105373.19	NOP53	NOP53 ribosome biogenesis factor	1.26854	5.29188e-12
ENSG00000128524.5	ATP6V1F	ATPase H+ transporting V1 subunit F	1.06433	5.31503e-12
ENSG00000184602.6	SNN	stannin	1.20033	5.32743e-12
ENSG00000164117.14	FBXO8	F-box protein 8	0.972823	5.42292e-12
ENSG00000149932.17	TMEM219	transmembrane protein 219	1.33416	5.70041e-12
ENSG00000145945.7	FAM50B	family with sequence similarity 50 member B	1.29775	5.85109e-12
ENSG00000166333.13	ILK	integrin linked kinase	0.757272	5.99371e-12
ENSG00000142676.14	RPL11	ribosomal protein L11	1.17195	6.08178e-12
ENSG00000250021.7	ARPIN-AP3S2	ARPIN-AP3S2 readthrough	1.03636	6.10431e-12
ENSG00000119335.16	SET	SET nuclear proto-oncogene	1.11241	6.11199e-12
ENSG00000055070.17	SZRD1	SUZ RNA binding domain containing 1	1.22599	6.14423e-12
ENSG00000117691.10	NENF	neudesin neurotrophic factor	1.26627	6.32256e-12
ENSG00000169689.15	CENPX	centromere protein X	1.40884	6.33678e-12
ENSG00000123349.14	PFDN5	prefoldin subunit 5	1.20989	6.73405e-12
ENSG00000146535.14	GNA12	G protein subunit alpha 12	1.56995	6.81074e-12
ENSG00000135447.17	PPP1R1A	protein phosphatase 1 regulatory inhibitor subunit 1A	1.15469	6.87844e-12
ENSG00000109794.13	FAM149A	family with sequence similarity 149 member A	1.18238	6.94354e-12
ENSG00000100003.18	SEC14L2	SEC14 like lipid binding 2	0.991922	6.97861e-12
ENSG00000184216.14	IRAK1	interleukin 1 receptor associated kinase 1	1.44543	7.115e-12
ENSG00000101350.8	KIF3B	kinesin family member 3B	0.873355	7.37681e-12
ENSG00000147140.16	NONO	non-POU domain containing octamer binding	0.6437	7.40121e-12
ENSG00000071127.17	WDR1	WD repeat domain 1	0.635681	7.52748e-12
ENSG00000137154.13	RPS6	ribosomal protein S6	1.27981	7.53749e-12
ENSG00000174238.15	PITPNA	phosphatidylinositol transfer protein alpha	0.864497	7.69016e-12
ENSG00000259431.6	THTPA	thiamine triphosphatase	1.10459	7.97682e-12
ENSG00000172531.15	PPP1CA	protein phosphatase 1 catalytic subunit alpha	0.830009	8.20158e-12
ENSG00000174917.8	MICOS13	mitochondrial contact site and cristae organizing system subunit 13	1.26553	8.26327e-12
ENSG00000169976.7	SF3B5	splicing factor 3b subunit 5	1.31833	8.29075e-12
ENSG00000184182.18	UBE2F	ubiquitin conjugating enzyme E2 F (putative)	0.799459	8.31097e-12
ENSG00000165322.18	ARHGAP12	Rho GTPase activating protein 12	0.893291	8.79205e-12
ENSG00000141380.14	SS18	SS18 subunit of BAF chromatin remodeling complex	0.651676	9.51527e-12
ENSG00000127585.12	FBXL16	F-box and leucine rich repeat protein 16	1.41654	1.0041e-11
ENSG00000266412.5	NCOA4	nuclear receptor coactivator 4	0.672788	1.00678e-11
ENSG00000155827.12	RNF20	ring finger protein 20	0.845727	1.02457e-11
ENSG00000107130.10	NCS1	neuronal calcium sensor 1	1.36624	1.06012e-11
ENSG00000124098.10	FAM210B	family with sequence similarity 210 member B	0.818893	1.06235e-11
ENSG00000063180.9	CA11	carbonic anhydrase 11	1.12183	1.08459e-11
ENSG00000104325.7	DECR1	2,4-dienoyl-CoA reductase 1	0.895284	1.09882e-11
ENSG00000092010.15	PSME1	proteasome activator subunit 1	1.01904	1.11388e-11
ENSG00000164587.13	RPS14	ribosomal protein S14	1.33417	1.13505e-11
ENSG00000177600.9	RPLP2	ribosomal protein lateral stalk subunit P2	1.66109	1.15425e-11
ENSG00000092820.18	EZR	ezrin	1.47673	1.16383e-11
ENSG00000101888.11	NXT2	nuclear transport factor 2 like export factor 2	1.43899	1.16568e-11
ENSG00000067840.12	PDZD4	PDZ domain containing 4	1.55525	1.18821e-11
ENSG00000105341.18	DMAC2	distal membrane arm assembly component 2	1.01564	1.199e-11
ENSG00000135316.18	SYNCRIP	synaptotagmin binding cytoplasmic RNA interacting protein	0.788766	1.23035e-11
ENSG00000247315.4	ZCCHC3	zinc finger CCHC-type containing 3	1.05894	1.24089e-11
ENSG00000133069.17	TMCC2	transmembrane and coiled-coil domain family 2	1.29936	1.26082e-11
ENSG00000130311.11	DDA1	DET1 and DDB1 associated 1	1.21026	1.2682e-11
ENSG00000178538.10	CA8	carbonic anhydrase 8	0.871786	1.28459e-11
ENSG00000234851.4	RPL23AP42	ribosomal protein L23a pseudogene 42	1.53633	1.29268e-11
ENSG00000136478.7	TEX2	testis expressed 2	0.668862	1.30919e-11
ENSG00000271303.1	SRXN1	sulfiredoxin 1	0.944701	1.30966e-11
ENSG00000172731.14	LRRC20	leucine rich repeat containing 20	0.940184	1.33875e-11
ENSG00000072506.13	HSD17B10	hydroxysteroid 17-beta dehydrogenase 10	1.42583	1.35858e-11
ENSG00000137054.16	POLR1E	RNA polymerase I subunit E	1.06751	1.37095e-11
ENSG00000053501.13	USE1	unconventional SNARE in the ER 1	1.12295	1.42562e-11
ENSG00000153147.6	SMARCA5	SWI/SNF related, matrix associated, actin dependent regulator of chromatin, subfamily a, member 5	1.19277	1.46203e-11
ENSG00000198894.8	CIPC	CLOCK interacting pacemaker	1.0362	1.4834e-11
ENSG00000111640.15	GAPDH	glyceraldehyde-3-phosphate dehydrogenase	1.09343	1.4934e-11
ENSG00000110693.18	SOX6	SRY-box transcription factor 6	0.992047	1.50462e-11
ENSG00000172977.13	KAT5	lysine acetyltransferase 5	0.703016	1.51756e-11
ENSG00000135486.17	HNRNPA1	heterogeneous nuclear ribonucleoprotein A1	0.758954	1.52808e-11
ENSG00000162433.15	AK4	adenylate kinase 4	1.42314	1.55556e-11
ENSG00000184702.20	SEPTIN5	septin 5	1.30977	1.60351e-11
ENSG00000183513.9	COA5	cytochrome c oxidase assembly factor 5	0.714594	1.63096e-11
ENSG00000100216.6	TOMM22	translocase of outer mitochondrial membrane 22	1.02964	1.69515e-11
ENSG00000113328.19	CCNG1	cyclin G1	0.990903	1.7436e-11
ENSG00000143390.17	RFX5	regulatory factor X5	0.875264	1.74789e-11
ENSG00000165424.7	ZCCHC24	zinc finger CCHC-type containing 24	1.53861	1.76418e-11
ENSG00000183207.14	RUVBL2	RuvB like AAA ATPase 2	0.904119	1.86371e-11
ENSG00000141425.18	RPRD1A	regulation of nuclear pre-mRNA domain containing 1A	0.769832	1.98918e-11
ENSG00000120733.14	KDM3B	lysine demethylase 3B	0.805034	2.04605e-11
ENSG00000182628.13	SKA2	spindle and kinetochore associated complex subunit 2	1.13557	2.05135e-11
ENSG00000114115.10	RBP1	retinol binding protein 1	1.61286	2.06815e-11
ENSG00000176407.18	KCMF1	potassium channel modulatory factor 1	0.784934	2.08138e-11
ENSG00000241360.2	PDXP	pyridoxal phosphatase	1.23174	2.12555e-11
ENSG00000187051.9	RPS19BP1	ribosomal protein S19 binding protein 1	1.19707	2.12741e-11
ENSG00000177030.16	DEAF1	DEAF1 transcription factor	1.2237	2.19544e-11
ENSG00000123064.12	DDX54	DEAD-box helicase 54	1.15031	2.23994e-11
ENSG00000187091.13	PLCD1	phospholipase C delta 1	1.12991	2.25417e-11
ENSG00000071051.14	NCK2	NCK adaptor protein 2	0.893621	2.29614e-11
ENSG00000244187.8	TMEM141	transmembrane protein 141	1.12959	2.3031e-11
ENSG00000112078.14	KCTD20	potassium channel tetramerization domain containing 20	0.681794	2.32825e-11
ENSG00000179456.10	ZBTB18	zinc finger and BTB domain containing 18	0.816684	2.3332e-11
ENSG00000105372.8	RPS19	ribosomal protein S19	1.453	2.35185e-11
ENSG00000089009.15	RPL6	ribosomal protein L6	1.04908	2.44633e-11
ENSG00000140905.11	GCSH	glycine cleavage system protein H	1.11281	2.45185e-11
ENSG00000139613.12	SMARCC2	SWI/SNF related, matrix associated, actin dependent regulator of chromatin subfamily c member 2	0.904406	2.49474e-11
ENSG00000136933.17	RABEPK	Rab9 effector protein with kelch motifs	0.928905	2.5167e-11
ENSG00000137513.10	NARS2	asparaginyl-tRNA synthetase 2, mitochondrial	1.08386	2.52746e-11
ENSG00000176165.12	FOXG1	forkhead box G1	0.760573	2.54643e-11
ENSG00000131094.4	C1QL1	complement C1q like 1	1.71242	2.60341e-11
ENSG00000204435.13	CSNK2B	casein kinase 2 beta	0.674497	2.61625e-11
ENSG00000078967.13	UBE2D4	ubiquitin conjugating enzyme E2 D4 (putative)	0.911783	2.65079e-11
ENSG00000144040.13	SFXN5	sideroflexin 5	1.2507	2.66484e-11
ENSG00000288398.1	NA	NA	1.22442	2.67448e-11
ENSG00000179943.8	FIZ1	FLT3 interacting zinc finger 1	1.28043	2.68306e-11
ENSG00000114166.8	KAT2B	lysine acetyltransferase 2B	1.04692	2.82246e-11
ENSG00000170743.17	SYT9	synaptotagmin 9	1.02501	2.84024e-11
ENSG00000198832.10	SELENOM	selenoprotein M	1.11204	2.85521e-11
ENSG00000134508.12	CABLES1	Cdk5 and Abl enzyme substrate 1	1.56182	2.95134e-11
ENSG00000111328.7	CDK2AP1	cyclin dependent kinase 2 associated protein 1	1.37016	2.98582e-11
ENSG00000114796.16	KLHL24	kelch like family member 24	0.997771	2.99243e-11
ENSG00000106266.11	SNX8	sorting nexin 8	1.53285	3.06007e-11
ENSG00000079999.14	KEAP1	kelch like ECH associated protein 1	0.907346	3.06778e-11
ENSG00000119383.19	PTPA	protein phosphatase 2 phosphatase activator	0.930041	3.08258e-11
ENSG00000100804.19	PSMB5	proteasome 20S subunit beta 5	1.0238	3.20316e-11
ENSG00000108826.16	MRPL27	mitochondrial ribosomal protein L27	0.923391	3.22094e-11
ENSG00000153823.18	PID1	phosphotyrosine interaction domain containing 1	0.876341	3.27383e-11
ENSG00000132613.15	MTSS2	MTSS I-BAR domain containing 2	1.89762	3.27881e-11
ENSG00000102178.13	UBL4A	ubiquitin like 4A	1.02588	3.36088e-11
ENSG00000016402.13	IL20RA	interleukin 20 receptor subunit alpha	1.57579	3.48892e-11
ENSG00000148943.12	LIN7C	lin-7 homolog C, crumbs cell polarity complex component	0.642094	3.64146e-11
ENSG00000107829.15	FBXW4	F-box and WD repeat domain containing 4	1.29183	3.71965e-11
ENSG00000166337.10	TAF10	TATA-box binding protein associated factor 10	0.985905	3.79949e-11
ENSG00000105619.13	TFPT	TCF3 fusion partner	1.51151	3.99386e-11
ENSG00000176533.13	GNG7	G protein subunit gamma 7	1.49186	4.1507e-11
ENSG00000099864.18	PALM	paralemmin	1.68415	4.17063e-11
ENSG00000165714.11	BORCS5	BLOC-1 related complex subunit 5	0.741512	4.21076e-11
ENSG00000138944.8	SHISAL1	shisa like 1	1.06057	4.30772e-11
ENSG00000118518.15	RNF146	ring finger protein 146	0.687102	4.51969e-11
ENSG00000143420.18	ENSA	endosulfine alpha	0.616967	4.5227e-11
ENSG00000198944.6	SOWAHA	sosondowah ankyrin repeat domain family member A	1.3817	4.68196e-11
ENSG00000112110.10	MRPL18	mitochondrial ribosomal protein L18	0.895525	4.85868e-11
ENSG00000183773.15	AIFM3	apoptosis inducing factor mitochondria associated 3	1.5619	4.89952e-11
ENSG00000182575.7	NXPH3	neurexophilin 3	1.33787	4.92027e-11
ENSG00000148481.14	MINDY3	MINDY lysine 48 deubiquitinase 3	1.34392	4.9216e-11
ENSG00000178988.11	MRFAP1L1	Morf4 family associated protein 1 like 1	0.784473	4.92293e-11
ENSG00000133265.11	HSPBP1	HSPA (Hsp70) binding protein 1	1.38702	5.05026e-11
ENSG00000105647.18	PIK3R2	phosphoinositide-3-kinase regulatory subunit 2	1.09625	5.11962e-11
ENSG00000167491.17	GATAD2A	GATA zinc finger domain containing 2A	1.31365	5.21551e-11
ENSG00000154319.16	FAM167A	family with sequence similarity 167 member A	1.38645	5.3027e-11
ENSG00000159352.15	PSMD4	proteasome 26S subunit ubiquitin receptor, non-ATPase 4	0.840018	5.40846e-11
ENSG00000170011.14	MYRIP	myosin VIIA and Rab interacting protein	1.05939	5.4748e-11
ENSG00000183580.10	FBXL7	F-box and leucine rich repeat protein 7	1.13503	5.48003e-11
ENSG00000119408.16	NEK6	NIMA related kinase 6	1.28401	5.50889e-11
ENSG00000144036.15	EXOC6B	exocyst complex component 6B	0.817401	5.60273e-11
ENSG00000158966.16	CACHD1	cache domain containing 1	0.742132	5.6177e-11
ENSG00000123143.12	PKN1	protein kinase N1	1.36474	5.79551e-11
ENSG00000275700.5	AATF	apoptosis antagonizing transcription factor	1.09804	5.98192e-11
ENSG00000145555.15	MYO10	myosin X	1.14892	5.9983e-11
ENSG00000147421.18	HMBOX1	homeobox containing 1	0.822459	6.18743e-11
ENSG00000145901.15	TNIP1	TNFAIP3 interacting protein 1	0.948464	6.35066e-11
ENSG00000105698.16	USF2	upstream transcription factor 2, c-fos interacting	1.06115	6.51504e-11
ENSG00000106153.13	CHCHD2	coiled-coil-helix-coiled-coil-helix domain containing 2	1.41649	6.53454e-11
ENSG00000011007.12	ELOA	elongin A	0.710947	6.56859e-11
ENSG00000006451.8	RALA	RAS like proto-oncogene A	0.801042	6.71361e-11
ENSG00000113845.10	TIMMDC1	translocase of inner mitochondrial membrane domain containing 1	1.20645	6.78737e-11
ENSG00000124422.12	USP22	ubiquitin specific peptidase 22	0.644775	6.92061e-11
ENSG00000108587.15	GOSR1	golgi SNAP receptor complex member 1	0.590503	6.93766e-11
ENSG00000130520.10	LSM4	LSM4 homolog, U6 small nuclear RNA and mRNA degradation associated	1.07059	7.05303e-11
ENSG00000172456.17	FGGY	FGGY carbohydrate kinase domain containing	1.50888	7.0658e-11
ENSG00000152767.17	FARP1	FERM, ARH/RhoGEF and pleckstrin domain protein 1	0.67033	7.18467e-11
ENSG00000198176.13	TFDP1	transcription factor Dp-1	1.17434	7.23449e-11
ENSG00000143337.18	TOR1AIP1	torsin 1A interacting protein 1	0.75168	7.24227e-11
ENSG00000154310.17	TNIK	TRAF2 and NCK interacting kinase	0.952305	7.72218e-11
ENSG00000065978.19	YBX1	Y-box binding protein 1	1.11355	7.81355e-11
ENSG00000117411.16	B4GALT2	beta-1,4-galactosyltransferase 2	1.27239	7.97693e-11
ENSG00000100280.16	AP1B1	adaptor related protein complex 1 subunit beta 1	0.821864	8.17937e-11
ENSG00000119042.17	SATB2	SATB homeobox 2	1.16016	8.40741e-11
ENSG00000175970.11	UNC119B	unc-119 lipid binding chaperone B	1.13406	8.58912e-11
ENSG00000152332.16	UHMK1	U2AF homology motif kinase 1	0.66685	8.6698e-11
ENSG00000122971.9	ACADS	acyl-CoA dehydrogenase short chain	1.60995	8.84537e-11
ENSG00000068383.19	INPP5A	inositol polyphosphate-5-phosphatase A	0.713009	8.95156e-11
ENSG00000100403.12	ZC3H7B	zinc finger CCCH-type containing 7B	1.19695	8.98919e-11
ENSG00000124766.7	SOX4	SRY-box transcription factor 4	1.18563	9.00245e-11
ENSG00000140941.14	MAP1LC3B	microtubule associated protein 1 light chain 3 beta	0.632682	9.02487e-11
ENSG00000118046.16	STK11	serine/threonine kinase 11	1.30685	9.22858e-11
ENSG00000115226.10	FNDC4	fibronectin type III domain containing 4	1.05309	9.25962e-11
ENSG00000273604.2	EPOP	elongin BC and polycomb repressive complex 2 associated protein	0.983067	9.4752e-11
ENSG00000164111.15	ANXA5	annexin A5	0.973428	9.6743e-11
ENSG00000113645.14	WWC1	WW and C2 domain containing 1	1.23853	9.69053e-11
ENSG00000087995.15	METTL2A	methyltransferase 2A, methylcytidine	0.735078	9.88533e-11
ENSG00000141627.13	DYM	dymeclin	0.912236	9.93516e-11
ENSG00000188613.7	NANOS1	nanos C2HC-type zinc finger 1	1.48667	1.00175e-10
ENSG00000161714.12	PLCD3	phospholipase C delta 3	1.25759	1.01522e-10
ENSG00000235098.8	ANKRD65	ankyrin repeat domain 65	1.18297	1.04805e-10
ENSG00000140367.12	UBE2Q2	ubiquitin conjugating enzyme E2 Q2	1.10543	1.08383e-10
ENSG00000148450.13	MSRB2	methionine sulfoxide reductase B2	0.951033	1.09012e-10
ENSG00000106245.11	BUD31	BUD31 homolog	0.994356	1.1014e-10
ENSG00000111481.10	COPZ1	COPI coat complex subunit zeta 1	0.790484	1.12807e-10
ENSG00000188986.7	NELFB	negative elongation factor complex member B	1.24895	1.12907e-10
ENSG00000145592.14	RPL37	ribosomal protein L37	1.30423	1.13881e-10
ENSG00000130638.17	ATXN10	ataxin 10	1.25354	1.17957e-10
ENSG00000188158.15	NHS	NHS actin remodeling regulator	1.02823	1.18222e-10
ENSG00000103145.10	HCFC1R1	host cell factor C1 regulator 1	0.987512	1.18232e-10
ENSG00000122026.10	RPL21	ribosomal protein L21	1.28512	1.18276e-10
ENSG00000170142.12	UBE2E1	ubiquitin conjugating enzyme E2 E1	0.895002	1.18484e-10
ENSG00000100997.20	ABHD12	abhydrolase domain containing 12, lysophospholipase	0.679146	1.18727e-10
ENSG00000107341.5	UBE2R2	ubiquitin conjugating enzyme E2 R2	0.632511	1.22255e-10
ENSG00000111652.10	COPS7A	COP9 signalosome subunit 7A	0.954836	1.24778e-10
ENSG00000255794.8	RMST	rhabdomyosarcoma 2 associated transcript	1.72658	1.27325e-10
ENSG00000063978.16	RNF4	ring finger protein 4	0.70631	1.2881e-10
ENSG00000123595.8	RAB9A	RAB9A, member RAS oncogene family	0.911887	1.30925e-10
ENSG00000053372.5	MRTO4	MRT4 homolog, ribosome maturation factor	0.736658	1.34123e-10
ENSG00000163597.15	SNHG16	small nucleolar RNA host gene 16	0.840666	1.38602e-10
ENSG00000196531.12	NACA	nascent polypeptide associated complex subunit alpha	0.991718	1.38642e-10
ENSG00000112406.5	HECA	hdc homolog, cell cycle regulator	1.01093	1.46404e-10
ENSG00000204371.11	EHMT2	euchromatic histone lysine methyltransferase 2	1.0421	1.46554e-10
ENSG00000184009.12	ACTG1	actin gamma 1	1.12932	1.48823e-10
ENSG00000166025.18	AMOTL1	angiomotin like 1	0.740334	1.52657e-10
ENSG00000196505.11	GDAP2	ganglioside induced differentiation associated protein 2	0.785328	1.56541e-10
ENSG00000166136.16	NDUFB8	NADH:ubiquinone oxidoreductase subunit B8	1.21486	1.5982e-10
ENSG00000001629.10	ANKIB1	ankyrin repeat and IBR domain containing 1	0.988877	1.62764e-10
ENSG00000204209.13	DAXX	death domain associated protein	0.941433	1.67122e-10
ENSG00000234857.2	HNRNPUL2-BSCL2	HNRNPUL2-BSCL2 readthrough (NMD candidate)	0.922602	1.67366e-10
ENSG00000125970.12	RALY	RALY heterogeneous nuclear ribonucleoprotein	0.847078	1.68329e-10
ENSG00000180370.10	PAK2	p21 (RAC1) activated kinase 2	0.720716	1.7019e-10
ENSG00000114738.11	MAPKAPK3	MAPK activated protein kinase 3	1.38637	1.70651e-10
ENSG00000163697.17	APBB2	amyloid beta precursor protein binding family B member 2	0.619088	1.74758e-10
ENSG00000102935.11	ZNF423	zinc finger protein 423	1.47736	1.74927e-10
ENSG00000114547.10	ROPN1B	rhophilin associated tail protein 1B	2.01046	1.75348e-10
ENSG00000154380.17	ENAH	ENAH actin regulator	1.15079	1.78116e-10
ENSG00000100632.11	ERH	ERH mRNA splicing and mitosis factor	1.18233	1.80365e-10
ENSG00000105254.12	TBCB	tubulin folding cofactor B	1.00727	1.81548e-10
ENSG00000124333.16	VAMP7	vesicle associated membrane protein 7	0.875645	1.83885e-10
ENSG00000147533.17	GOLGA7	golgin A7	1.09356	1.8393e-10
ENSG00000124788.18	ATXN1	ataxin 1	0.826243	1.86575e-10
ENSG00000174282.12	ZBTB4	zinc finger and BTB domain containing 4	0.840591	1.89324e-10
ENSG00000148153.14	INIP	INTS3 and NABP interacting protein	0.618226	1.90696e-10
ENSG00000161217.12	PCYT1A	phosphate cytidylyltransferase 1A, choline	0.836074	1.9589e-10
ENSG00000106400.12	ZNHIT1	zinc finger HIT-type containing 1	0.914785	1.95898e-10
ENSG00000063245.14	EPN1	epsin 1	1.1659	2.02378e-10
ENSG00000198585.11	NUDT16	nudix hydrolase 16	1.06525	2.03176e-10
ENSG00000147588.7	PMP2	peripheral myelin protein 2	1.28919	2.05394e-10
ENSG00000112977.15	DAP	death associated protein	1.14325	2.06089e-10
ENSG00000204590.12	GNL1	G protein nucleolar 1 (putative)	0.788703	2.07126e-10
ENSG00000102781.14	KATNAL1	katanin catalytic subunit A1 like 1	0.726401	2.09622e-10
ENSG00000054523.17	KIF1B	kinesin family member 1B	0.794294	2.13165e-10
ENSG00000123395.14	ATG101	autophagy related 101	0.793067	2.16905e-10
ENSG00000159658.12	EFCAB14	EF-hand calcium binding domain 14	0.991558	2.21462e-10
ENSG00000164708.6	PGAM2	phosphoglycerate mutase 2	1.85902	2.2536e-10
ENSG00000111783.12	RFX4	regulatory factor X4	1.14724	2.299e-10
ENSG00000172201.12	ID4	inhibitor of DNA binding 4, HLH protein	1.30029	2.32389e-10
ENSG00000169715.15	MT1E	metallothionein 1E	1.71736	2.32712e-10
ENSG00000089289.16	IGBP1	immunoglobulin binding protein 1	0.899711	2.32987e-10
ENSG00000146278.11	PNRC1	proline rich nuclear receptor coactivator 1	0.86544	2.35815e-10
ENSG00000144485.11	HES6	hes family bHLH transcription factor 6	1.91367	2.43975e-10
ENSG00000180398.13	MCFD2	multiple coagulation factor deficiency 2, ER cargo receptor complex subunit	0.597379	2.44587e-10
ENSG00000090266.13	NDUFB2	NADH:ubiquinone oxidoreductase subunit B2	1.05002	2.44629e-10
ENSG00000185250.16	PPIL6	peptidylprolyl isomerase like 6	0.993902	2.48423e-10
ENSG00000172757.13	CFL1	cofilin 1	1.02233	2.53774e-10
ENSG00000084731.15	KIF3C	kinesin family member 3C	0.82265	2.5784e-10
ENSG00000141127.15	PRPSAP2	phosphoribosyl pyrophosphate synthetase associated protein 2	0.831256	2.58863e-10
ENSG00000102103.16	PQBP1	polyglutamine binding protein 1	1.09944	2.59348e-10
ENSG00000128607.14	KLHDC10	kelch domain containing 10	0.618217	2.6869e-10
ENSG00000047579.19	DTNBP1	dystrobrevin binding protein 1	0.924895	2.73918e-10
ENSG00000197061.4	H4C3	H4 clustered histone 3	1.54508	2.7618e-10
ENSG00000100029.18	PES1	pescadillo ribosomal biogenesis factor 1	0.808347	2.76596e-10
ENSG00000174574.16	AKIRIN1	akirin 1	0.649631	2.79895e-10
ENSG00000041880.14	PARP3	poly(ADP-ribose) polymerase family member 3	0.965648	2.85976e-10
ENSG00000250686.2	NA	NA	1.76754	2.8602e-10
ENSG00000140450.9	ARRDC4	arrestin domain containing 4	1.38041	2.89404e-10
ENSG00000174013.8	FBXO45	F-box protein 45	0.842962	2.9216e-10
ENSG00000160408.14	ST6GALNAC6	ST6 N-acetylgalactosaminide alpha-2,6-sialyltransferase 6	1.17434	2.95324e-10
ENSG00000143740.14	SNAP47	synaptosome associated protein 47	0.734765	2.97828e-10
ENSG00000147065.17	MSN	moesin	1.08091	3.10172e-10
ENSG00000148296.7	SURF6	surfeit 6	1.03327	3.164e-10
ENSG00000099800.8	TIMM13	translocase of inner mitochondrial membrane 13	1.08763	3.17858e-10
ENSG00000188186.10	LAMTOR4	late endosomal/lysosomal adaptor, MAPK and MTOR activator 4	1.12859	3.1786e-10
ENSG00000113811.11	SELENOK	selenoprotein K	1.04435	3.18994e-10
ENSG00000010626.15	LRRC23	leucine rich repeat containing 23	0.858077	3.22313e-10
ENSG00000117054.13	ACADM	acyl-CoA dehydrogenase medium chain	0.815826	3.26779e-10
ENSG00000148300.12	REXO4	REX4 homolog, 3'-5' exonuclease	0.904683	3.28298e-10
ENSG00000241343.9	RPL36A	ribosomal protein L36a	1.67567	3.29752e-10
ENSG00000153561.13	RMND5A	required for meiotic nuclear division 5 homolog A	0.761137	3.3344e-10
ENSG00000103544.15	VPS35L	VPS35 endosomal protein sorting factor like	0.849484	3.35092e-10
ENSG00000089123.16	TASP1	taspase 1	1.35902	3.44635e-10
ENSG00000134982.17	APC	APC regulator of WNT signaling pathway	0.804768	3.49508e-10
ENSG00000180964.17	TCEAL8	transcription elongation factor A like 8	0.973454	3.53827e-10
ENSG00000172301.11	COPRS	coordinator of PRMT5 and differentiation stimulator	1.14688	3.58368e-10
ENSG00000196365.12	LONP1	lon peptidase 1, mitochondrial	0.90011	3.59475e-10
ENSG00000272143.1	FGF14-AS2	FGF14 antisense RNA 2	1.89175	3.59981e-10
ENSG00000117036.12	ETV3	ETS variant transcription factor 3	0.886251	3.65579e-10
ENSG00000071082.11	RPL31	ribosomal protein L31	1.36776	3.87876e-10
ENSG00000169714.16	CNBP	CCHC-type zinc finger nucleic acid binding protein	0.815412	3.94655e-10
ENSG00000167193.8	CRK	CRK proto-oncogene, adaptor protein	0.711965	3.95451e-10
ENSG00000100418.8	DESI1	desumoylating isopeptidase 1	0.756901	3.98641e-10
ENSG00000161533.12	ACOX1	acyl-CoA oxidase 1	0.821814	4.05412e-10
ENSG00000160808.11	MYL3	myosin light chain 3	1.79902	4.06399e-10
ENSG00000096080.11	MRPS18A	mitochondrial ribosomal protein S18A	0.922188	4.07305e-10
ENSG00000178537.10	SLC25A20	solute carrier family 25 member 20	1.07677	4.07787e-10
ENSG00000103495.14	MAZ	MYC associated zinc finger protein	1.14538	4.11177e-10
ENSG00000278771.1	RN7SL3	RNA component of signal recognition particle 7SL3	1.45577	4.32902e-10
ENSG00000129675.16	ARHGEF6	Rac/Cdc42 guanine nucleotide exchange factor 6	0.764557	4.38271e-10
ENSG00000167671.12	UBXN6	UBX domain protein 6	1.19063	4.40411e-10
ENSG00000121579.13	NAA50	N-alpha-acetyltransferase 50, NatE catalytic subunit	0.655557	4.60228e-10
ENSG00000165629.20	ATP5F1C	ATP synthase F1 subunit gamma	0.980779	4.60288e-10
ENSG00000196914.9	ARHGEF12	Rho guanine nucleotide exchange factor 12	0.844091	4.62903e-10
ENSG00000111642.15	CHD4	chromodomain helicase DNA binding protein 4	0.730645	4.78892e-10
ENSG00000278291.1	NA	NA	1.16627	4.7976e-10
ENSG00000286163.1	NA	NA	1.87795	4.83563e-10
ENSG00000124733.5	MEA1	male-enhanced antigen 1	1.21511	4.92083e-10
ENSG00000197798.9	FAM118B	family with sequence similarity 118 member B	0.629169	4.98697e-10
ENSG00000022267.19	FHL1	four and a half LIM domains 1	0.743894	5.03872e-10
ENSG00000171475.14	WIPF2	WAS/WASL interacting protein family member 2	0.725078	5.12404e-10
ENSG00000165389.7	SPTSSA	serine palmitoyltransferase small subunit A	0.939178	5.20681e-10
ENSG00000159335.16	PTMS	parathymosin	1.25825	5.2228e-10
ENSG00000158109.15	TPRG1L	tumor protein p63 regulated 1 like	0.756766	5.25939e-10
ENSG00000173757.10	STAT5B	signal transducer and activator of transcription 5B	0.617124	5.35238e-10
ENSG00000241529.3	NA	NA	2.01781	5.36863e-10
ENSG00000167965.18	MLST8	MTOR associated protein, LST8 homolog	1.38209	5.38333e-10
ENSG00000198736.11	MSRB1	methionine sulfoxide reductase B1	1.47974	5.43527e-10
ENSG00000107874.11	CUEDC2	CUE domain containing 2	0.947887	5.43621e-10
ENSG00000063854.13	HAGH	hydroxyacylglutathione hydrolase	0.914741	5.61109e-10
ENSG00000116251.11	RPL22	ribosomal protein L22	1.01229	5.68293e-10
ENSG00000198648.11	STK39	serine/threonine kinase 39	1.22131	5.72188e-10
ENSG00000170315.14	UBB	ubiquitin B	1.16357	5.84117e-10
ENSG00000108840.15	HDAC5	histone deacetylase 5	1.30997	5.85639e-10
ENSG00000141522.12	ARHGDIA	Rho GDP dissociation inhibitor alpha	1.14084	5.96473e-10
ENSG00000107185.10	RGP1	RGP1 homolog, RAB6A GEF complex partner 1	0.698108	5.99402e-10
ENSG00000137818.12	RPLP1	ribosomal protein lateral stalk subunit P1	1.6127	6.04201e-10
ENSG00000179632.10	MAF1	MAF1 homolog, negative regulator of RNA polymerase III	0.940816	6.04529e-10
ENSG00000171159.5	BBLN	bublin coiled coil protein	1.65857	6.07835e-10
ENSG00000140829.12	DHX38	DEAH-box helicase 38	0.889969	6.08749e-10
ENSG00000241258.7	CRCP	CGRP receptor component	0.784463	6.1584e-10
ENSG00000142507.10	PSMB6	proteasome 20S subunit beta 6	1.14265	6.33594e-10
ENSG00000100075.10	SLC25A1	solute carrier family 25 member 1	1.18521	6.3462e-10
ENSG00000057935.13	MTA3	metastasis associated 1 family member 3	0.643802	6.4239e-10
ENSG00000157954.15	WIPI2	WD repeat domain, phosphoinositide interacting 2	0.532446	6.43827e-10
ENSG00000149474.13	KAT14	lysine acetyltransferase 14	0.695248	6.51538e-10
ENSG00000159111.13	MRPL10	mitochondrial ribosomal protein L10	0.860347	6.66068e-10
ENSG00000246022.3	ALDH1L1-AS2	ALDH1L1 antisense RNA 2	1.73433	6.80921e-10
ENSG00000169926.11	KLF13	Kruppel like factor 13	0.796275	6.95979e-10
ENSG00000171992.13	SYNPO	synaptopodin	1.15346	7.02433e-10
ENSG00000132612.16	VPS4A	vacuolar protein sorting 4 homolog A	0.81555	7.26427e-10
ENSG00000069535.14	MAOB	monoamine oxidase B	1.1381	7.27768e-10
ENSG00000162517.13	PEF1	penta-EF-hand domain containing 1	0.713142	7.31218e-10
ENSG00000205220.12	PSMB10	proteasome 20S subunit beta 10	1.62838	7.50926e-10
ENSG00000105642.15	KCNN1	potassium calcium-activated channel subfamily N member 1	1.5009	7.59109e-10
ENSG00000185043.12	CIB1	calcium and integrin binding 1	1.24946	7.59567e-10
ENSG00000135404.11	CD63	CD63 molecule	0.813652	7.64951e-10
ENSG00000137486.17	ARRB1	arrestin beta 1	0.993622	7.66567e-10
ENSG00000148925.10	BTBD10	BTB domain containing 10	1.15249	7.70988e-10
ENSG00000085832.17	EPS15	epidermal growth factor receptor pathway substrate 15	0.770804	7.84319e-10
ENSG00000213281.5	NRAS	NRAS proto-oncogene, GTPase	0.600158	8.27956e-10
ENSG00000102547.19	CAB39L	calcium binding protein 39 like	0.922545	8.4993e-10
ENSG00000163960.12	UBXN7	UBX domain protein 7	0.648941	8.57367e-10
ENSG00000149600.11	COMMD7	COMM domain containing 7	0.764545	8.58582e-10
ENSG00000138867.16	GUCD1	guanylyl cyclase domain containing 1	1.03331	8.62981e-10
ENSG00000122687.19	MRM2	mitochondrial rRNA methyltransferase 2	0.920949	8.63086e-10
ENSG00000167670.16	CHAF1A	chromatin assembly factor 1 subunit A	0.921933	8.63157e-10
ENSG00000154114.12	TBCEL	tubulin folding cofactor E like	1.07105	8.65556e-10
ENSG00000124299.15	PEPD	peptidase D	0.92336	8.88084e-10
ENSG00000106415.13	GLCCI1	glucocorticoid induced 1	1.07211	8.88243e-10
ENSG00000116983.13	HPCAL4	hippocalcin like 4	0.78064	8.94227e-10
ENSG00000161281.11	COX7A1	cytochrome c oxidase subunit 7A1	1.36625	8.98414e-10
ENSG00000110756.18	HPS5	HPS5 biogenesis of lysosomal organelles complex 2 subunit 2	1.04474	9.15537e-10
ENSG00000120705.13	ETF1	eukaryotic translation termination factor 1	0.901509	9.21005e-10
ENSG00000125356.7	NDUFA1	NADH:ubiquinone oxidoreductase subunit A1	1.20105	9.39019e-10
ENSG00000119729.12	RHOQ	ras homolog family member Q	1.08947	9.55825e-10
ENSG00000055950.16	MRPL43	mitochondrial ribosomal protein L43	0.764485	9.66399e-10
ENSG00000141504.12	SAT2	spermidine/spermine N1-acetyltransferase family member 2	0.708407	9.70116e-10
ENSG00000117280.13	RAB29	RAB29, member RAS oncogene family	1.1143	9.74948e-10
ENSG00000125952.20	MAX	MYC associated factor X	0.840165	1.00753e-09
ENSG00000112531.17	QKI	QKI, KH domain containing RNA binding	0.970724	1.01697e-09
ENSG00000007080.11	CCDC124	coiled-coil domain containing 124	1.4312	1.02219e-09
ENSG00000196139.14	AKR1C3	aldo-keto reductase family 1 member C3	1.2284	1.04204e-09
ENSG00000147123.10	NDUFB11	NADH:ubiquinone oxidoreductase subunit B11	1.12853	1.06493e-09
ENSG00000147862.17	NFIB	nuclear factor I B	0.910824	1.0704e-09
ENSG00000112210.12	RAB23	RAB23, member RAS oncogene family	0.857178	1.07785e-09
ENSG00000130024.15	PHF10	PHD finger protein 10	0.949902	1.07836e-09
ENSG00000009307.16	CSDE1	cold shock domain containing E1	0.755115	1.08583e-09
ENSG00000197756.10	RPL37A	ribosomal protein L37a	1.47656	1.10696e-09
ENSG00000182768.8	NGRN	neugrin, neurite outgrowth associated	0.883855	1.11768e-09
ENSG00000172115.9	CYCS	cytochrome c, somatic	0.892714	1.1261e-09
ENSG00000278705.1	H4C2	H4 clustered histone 2	1.61404	1.14493e-09
ENSG00000103275.20	UBE2I	ubiquitin conjugating enzyme E2 I	0.619177	1.15197e-09
ENSG00000104679.11	R3HCC1	R3H domain and coiled-coil containing 1	0.942458	1.17147e-09
ENSG00000129521.14	EGLN3	egl-9 family hypoxia inducible factor 3	0.860881	1.17166e-09
ENSG00000205352.11	PRR13	proline rich 13	0.948871	1.18736e-09
ENSG00000084676.15	NCOA1	nuclear receptor coactivator 1	0.584807	1.20999e-09
ENSG00000129562.11	DAD1	defender against cell death 1	0.853144	1.22293e-09
ENSG00000165478.7	HEPACAM	hepatic and glial cell adhesion molecule	1.05001	1.30919e-09
ENSG00000103994.17	ZNF106	zinc finger protein 106	0.930359	1.31104e-09
ENSG00000204392.11	LSM2	LSM2 homolog, U6 small nuclear RNA and mRNA degradation associated	1.19195	1.33504e-09
ENSG00000163013.11	FBXO41	F-box protein 41	1.11179	1.35492e-09
ENSG00000188026.13	RILPL1	Rab interacting lysosomal protein like 1	0.953259	1.4196e-09
ENSG00000168653.11	NDUFS5	NADH:ubiquinone oxidoreductase subunit S5	1.18672	1.435e-09
ENSG00000149503.13	INCENP	inner centromere protein	0.76941	1.45192e-09
ENSG00000137766.17	UNC13C	unc-13 homolog C	1.37283	1.46052e-09
ENSG00000234127.9	TRIM26	tripartite motif containing 26	0.867286	1.48767e-09
ENSG00000167969.13	ECI1	enoyl-CoA delta isomerase 1	1.23172	1.50798e-09
ENSG00000182518.13	FAM104B	family with sequence similarity 104 member B	0.957059	1.55436e-09
ENSG00000104313.20	EYA1	EYA transcriptional coactivator and phosphatase 1	1.30399	1.56637e-09
ENSG00000165912.16	PACSIN3	protein kinase C and casein kinase substrate in neurons 3	1.29728	1.58325e-09
ENSG00000137693.14	YAP1	Yes1 associated transcriptional regulator	1.24846	1.58349e-09
ENSG00000136280.16	CCM2	CCM2 scaffold protein	1.1438	1.59295e-09
ENSG00000105393.16	BABAM1	BRISC and BRCA1 A complex member 1	0.721056	1.6038e-09
ENSG00000165861.14	ZFYVE1	zinc finger FYVE-type containing 1	0.683596	1.60381e-09
ENSG00000137073.22	UBAP2	ubiquitin associated protein 2	1.16385	1.60664e-09
ENSG00000162849.16	KIF26B	kinesin family member 26B	1.0921	1.65401e-09
ENSG00000143549.21	TPM3	tropomyosin 3	0.655781	1.66142e-09
ENSG00000278970.2	HEIH	hepatocellular carcinoma up-regulated EZH2-associated long non-coding RNA	0.894287	1.69618e-09
ENSG00000167088.11	SNRPD1	small nuclear ribonucleoprotein D1 polypeptide	0.69169	1.71601e-09
ENSG00000100138.15	SNU13	small nuclear ribonucleoprotein 13	1.01814	1.73118e-09
ENSG00000274211.6	SOCS7	suppressor of cytokine signaling 7	0.822233	1.73196e-09
ENSG00000087076.9	HSD17B14	hydroxysteroid 17-beta dehydrogenase 14	1.31656	1.74058e-09
ENSG00000117758.14	STX12	syntaxin 12	0.872241	1.76193e-09
ENSG00000100084.14	HIRA	histone cell cycle regulator	1.06814	1.78855e-09
ENSG00000122406.14	RPL5	ribosomal protein L5	0.931243	1.81547e-09
ENSG00000080709.16	KCNN2	potassium calcium-activated channel subfamily N member 2	1.48489	1.82036e-09
ENSG00000125144.13	MT1G	metallothionein 1G	2.07318	1.82823e-09
ENSG00000211448.12	DIO2	iodothyronine deiodinase 2	1.75464	1.84536e-09
ENSG00000235106.10	BRD3OS	BRD3 opposite strand	0.934141	1.89105e-09
ENSG00000144711.16	IQSEC1	IQ motif and Sec7 domain ArfGEF 1	0.940579	1.92489e-09
ENSG00000158882.15	TOMM40L	translocase of outer mitochondrial membrane 40 like	0.613279	1.93651e-09
ENSG00000163528.13	CHCHD4	coiled-coil-helix-coiled-coil-helix domain containing 4	0.900831	1.96839e-09
ENSG00000131408.15	NR1H2	nuclear receptor subfamily 1 group H member 2	1.13077	2.01782e-09
ENSG00000198937.9	CCDC167	coiled-coil domain containing 167	1.42923	2.0272e-09
ENSG00000181924.7	COA4	cytochrome c oxidase assembly factor 4 homolog	1.14309	2.05143e-09
ENSG00000135439.11	AGAP2	ArfGAP with GTPase domain, ankyrin repeat and PH domain 2	1.23734	2.05312e-09
ENSG00000049769.14	PPP1R3F	protein phosphatase 1 regulatory subunit 3F	0.902207	2.10707e-09
ENSG00000143553.11	SNAPIN	SNAP associated protein	0.960759	2.11676e-09
ENSG00000141858.12	SAMD1	sterile alpha motif domain containing 1	1.20466	2.11736e-09
ENSG00000103194.15	USP10	ubiquitin specific peptidase 10	0.66617	2.12937e-09
ENSG00000176894.10	PXMP2	peroxisomal membrane protein 2	1.33526	2.14072e-09
ENSG00000167220.12	HDHD2	haloacid dehalogenase like hydrolase domain containing 2	0.737105	2.17601e-09
ENSG00000114790.13	ARHGEF26	Rho guanine nucleotide exchange factor 26	1.13927	2.22188e-09
ENSG00000101193.8	GID8	GID complex subunit 8 homolog	0.785652	2.2243e-09
ENSG00000056586.16	RC3H2	ring finger and CCCH-type domains 2	0.603051	2.24394e-09
ENSG00000007264.15	MATK	megakaryocyte-associated tyrosine kinase	1.33519	2.24531e-09
ENSG00000135097.7	MSI1	musashi RNA binding protein 1	1.2299	2.26818e-09
ENSG00000181019.13	NQO1	NAD(P)H quinone dehydrogenase 1	1.51422	2.28146e-09
ENSG00000170634.13	ACYP2	acylphosphatase 2	0.788537	2.29241e-09
ENSG00000015171.19	ZMYND11	zinc finger MYND-type containing 11	0.970061	2.31966e-09
ENSG00000178952.11	TUFM	Tu translation elongation factor, mitochondrial	0.909966	2.32877e-09
ENSG00000100811.14	YY1	YY1 transcription factor	0.66867	2.37554e-09
ENSG00000165568.18	AKR1E2	aldo-keto reductase family 1 member E2	1.51483	2.40928e-09
ENSG00000099822.3	HCN2	hyperpolarization activated cyclic nucleotide gated potassium and sodium channel 2	1.30749	2.52835e-09
ENSG00000171444.18	MCC	MCC regulator of WNT signaling pathway	1.04988	2.55914e-09
ENSG00000219200.11	RNASEK	ribonuclease K	0.979382	2.61497e-09
ENSG00000113658.18	SMAD5	SMAD family member 5	0.983672	2.61559e-09
ENSG00000100330.15	MTMR3	myotubularin related protein 3	0.832796	2.63702e-09
ENSG00000125734.15	GPR108	G protein-coupled receptor 108	1.07059	2.72199e-09
ENSG00000164405.11	UQCRQ	ubiquinol-cytochrome c reductase complex III subunit VII	1.20062	2.73719e-09
ENSG00000223802.7	CERS1	ceramide synthase 1	1.23515	2.75245e-09
ENSG00000123575.9	FAM199X	family with sequence similarity 199, X-linked	0.711934	2.81592e-09
ENSG00000145332.14	KLHL8	kelch like family member 8	0.872254	2.84264e-09
ENSG00000185453.13	ZSWIM9	zinc finger SWIM-type containing 9	1.28594	2.86413e-09
ENSG00000148411.8	NACC2	NACC family member 2	1.42173	2.8939e-09
ENSG00000131495.8	NDUFA2	NADH:ubiquinone oxidoreductase subunit A2	1.11007	2.91039e-09
ENSG00000114698.15	PLSCR4	phospholipid scramblase 4	1.28294	3.0294e-09
ENSG00000055208.19	TAB2	TGF-beta activated kinase 1 (MAP3K7) binding protein 2	0.819028	3.06646e-09
ENSG00000138629.16	UBL7	ubiquitin like 7	0.974157	3.06812e-09
ENSG00000181192.12	DHTKD1	dehydrogenase E1 and transketolase domain containing 1	0.809789	3.15644e-09
ENSG00000244405.8	ETV5	ETS variant transcription factor 5	0.902292	3.16139e-09
ENSG00000198483.13	ANKRD35	ankyrin repeat domain 35	1.28574	3.16641e-09
ENSG00000169020.10	ATP5ME	ATP synthase membrane subunit e	1.23847	3.26868e-09
ENSG00000117505.13	DR1	down-regulator of transcription 1	0.644362	3.29804e-09
ENSG00000139197.10	PEX5	peroxisomal biogenesis factor 5	0.919423	3.40001e-09
ENSG00000130703.16	OSBPL2	oxysterol binding protein like 2	0.765708	3.40363e-09
ENSG00000255642.1	NA	NA	1.00679	3.42251e-09
ENSG00000106538.10	RARRES2	retinoic acid receptor responder 2	1.40925	3.43925e-09
ENSG00000101460.13	MAP1LC3A	microtubule associated protein 1 light chain 3 alpha	1.28241	3.45838e-09
ENSG00000112333.11	NR2E1	nuclear receptor subfamily 2 group E member 1	1.24051	3.51715e-09
ENSG00000008735.14	MAPK8IP2	mitogen-activated protein kinase 8 interacting protein 2	0.95577	3.51773e-09
ENSG00000088826.18	SMOX	spermine oxidase	1.38239	3.51877e-09
ENSG00000110092.4	CCND1	cyclin D1	1.07792	3.54557e-09
ENSG00000110025.13	SNX15	sorting nexin 15	1.0239	3.58304e-09
ENSG00000272899.4	ATP6V1FNB	ATP6V1F neighbor	1.17699	3.63398e-09
ENSG00000152763.17	DNAI4	dynein axonemal intermediate chain 4	1.35414	3.65512e-09
ENSG00000122378.14	PRXL2A	peroxiredoxin like 2A	0.812078	3.66897e-09
ENSG00000147400.10	CETN2	centrin 2	0.971953	3.68345e-09
ENSG00000132589.16	FLOT2	flotillin 2	0.752081	3.72188e-09
ENSG00000108439.10	PNPO	pyridoxamine 5'-phosphate oxidase	0.720026	3.90593e-09
ENSG00000108262.15	GIT1	GIT ArfGAP 1	1.20506	3.95373e-09
ENSG00000095637.22	SORBS1	sorbin and SH3 domain containing 1	1.03531	4.09865e-09
ENSG00000156973.14	PDE6D	phosphodiesterase 6D	0.791886	4.10134e-09
ENSG00000167797.7	CDK2AP2	cyclin dependent kinase 2 associated protein 2	1.28232	4.25916e-09
ENSG00000163820.15	FYCO1	FYVE and coiled-coil domain autophagy adaptor 1	1.17351	4.48348e-09
ENSG00000245910.8	NA	NA	1.52098	4.72978e-09
ENSG00000070808.16	CAMK2A	calcium/calmodulin dependent protein kinase II alpha	1.06043	4.72981e-09
ENSG00000151893.15	CACUL1	CDK2 associated cullin domain 1	0.566444	4.75087e-09
ENSG00000146966.13	DENND2A	DENN domain containing 2A	1.14065	4.87765e-09
ENSG00000182132.13	KCNIP1	potassium voltage-gated channel interacting protein 1	1.30992	4.91433e-09
ENSG00000141759.15	TXNL4A	thioredoxin like 4A	0.734115	4.92041e-09
ENSG00000010270.13	STARD3NL	STARD3 N-terminal like	0.713152	5.2216e-09
ENSG00000125148.7	MT2A	metallothionein 2A	1.79247	5.31662e-09
ENSG00000124702.18	KLHDC3	kelch domain containing 3	0.855858	5.32022e-09
ENSG00000066027.12	PPP2R5A	protein phosphatase 2 regulatory subunit B'alpha	0.889934	5.40197e-09
ENSG00000196116.8	TDRD7	tudor domain containing 7	0.718746	5.44214e-09
ENSG00000145919.11	BOD1	biorientation of chromosomes in cell division 1	0.728488	5.44445e-09
ENSG00000277147.6	LINC00869	long intergenic non-protein coding RNA 869	1.29453	5.45221e-09
ENSG00000110011.13	DNAJC4	DnaJ heat shock protein family (Hsp40) member C4	1.20813	5.46498e-09
ENSG00000099377.14	HSD3B7	hydroxy-delta-5-steroid dehydrogenase, 3 beta- and steroid delta-isomerase 7	1.29988	5.56531e-09
ENSG00000131236.17	CAP1	cyclase associated actin cytoskeleton regulatory protein 1	0.755489	5.66745e-09
ENSG00000136205.17	TNS3	tensin 3	1.72364	5.72121e-09
ENSG00000134014.17	ELP3	elongator acetyltransferase complex subunit 3	0.702516	5.81416e-09
ENSG00000116539.13	ASH1L	ASH1 like histone lysine methyltransferase	0.632973	5.82074e-09
ENSG00000213390.11	ARHGAP19	Rho GTPase activating protein 19	0.973505	5.84489e-09
ENSG00000146005.4	PSD2	pleckstrin and Sec7 domain containing 2	1.22857	5.88473e-09
ENSG00000183624.14	HMCES	5-hydroxymethylcytosine binding, ES cell specific	0.783311	5.93751e-09
ENSG00000150456.11	EEF1AKMT1	EEF1A lysine methyltransferase 1	1.20114	5.98468e-09
ENSG00000129116.19	PALLD	palladin, cytoskeletal associated protein	1.33074	6.00336e-09
ENSG00000153827.13	TRIP12	thyroid hormone receptor interactor 12	0.543314	6.0885e-09
ENSG00000181449.4	SOX2	SRY-box transcription factor 2	0.985857	6.10321e-09
ENSG00000174695.10	TMEM167A	transmembrane protein 167A	0.929434	6.18228e-09
ENSG00000112320.12	SOBP	sine oculis binding protein homolog	0.858173	6.22977e-09
ENSG00000181467.5	RAP2B	RAP2B, member of RAS oncogene family	0.59719	6.29044e-09
ENSG00000171314.9	PGAM1	phosphoglycerate mutase 1	1.06198	6.45106e-09
ENSG00000156639.12	ZFAND3	zinc finger AN1-type containing 3	1.06123	6.60924e-09
ENSG00000169189.17	NSMCE1	NSE1 homolog, SMC5-SMC6 complex component	0.969944	6.90174e-09
ENSG00000156467.9	UQCRB	ubiquinol-cytochrome c reductase binding protein	1.00881	7.02735e-09
ENSG00000169902.15	TPST1	tyrosylprotein sulfotransferase 1	1.16583	7.03202e-09
ENSG00000151116.17	UEVLD	UEV and lactate/malate dehyrogenase domains	0.763764	7.033e-09
ENSG00000258441.1	LINC00641	long intergenic non-protein coding RNA 641	0.728839	7.05221e-09
ENSG00000142208.16	AKT1	AKT serine/threonine kinase 1	0.954065	7.16882e-09
ENSG00000168517.10	HEXIM2	HEXIM P-TEFb complex subunit 2	1.50562	7.36742e-09
ENSG00000186834.3	HEXIM1	HEXIM P-TEFb complex subunit 1	1.12259	7.43456e-09
ENSG00000184887.13	BTBD6	BTB domain containing 6	1.12319	7.49114e-09
ENSG00000048828.17	FAM120A	family with sequence similarity 120A	0.880554	7.59471e-09
ENSG00000147586.10	MRPS28	mitochondrial ribosomal protein S28	1.06768	7.60334e-09
ENSG00000155096.14	AZIN1	antizyme inhibitor 1	0.740095	7.60784e-09
ENSG00000163888.4	CAMK2N2	calcium/calmodulin dependent protein kinase II inhibitor 2	0.921067	7.61597e-09
ENSG00000161813.22	LARP4	La ribonucleoprotein 4	0.726578	7.88413e-09
ENSG00000153879.9	CEBPG	CCAAT enhancer binding protein gamma	0.723201	7.89041e-09
ENSG00000185942.11	NKAIN3	sodium/potassium transporting ATPase interacting 3	1.30991	7.89384e-09
ENSG00000115998.7	C2orf42	chromosome 2 open reading frame 42	0.921709	7.92184e-09
ENSG00000166971.17	AKTIP	AKT interacting protein	0.657862	7.92686e-09
ENSG00000101182.15	PSMA7	proteasome 20S subunit alpha 7	0.964409	8.05908e-09
ENSG00000108592.17	FTSJ3	FtsJ RNA 2'-O-methyltransferase 3	0.943544	8.09098e-09
ENSG00000203667.10	COX20	cytochrome c oxidase assembly factor COX20	0.859073	8.10245e-09
ENSG00000101605.12	MYOM1	myomesin 1	1.09817	8.12841e-09
ENSG00000183741.12	CBX6	chromobox 6	1.08275	8.17791e-09
ENSG00000044115.21	CTNNA1	catenin alpha 1	0.730682	8.19156e-09
ENSG00000116514.16	RNF19B	ring finger protein 19B	0.78158	8.22514e-09
ENSG00000131174.7	COX7B	cytochrome c oxidase subunit 7B	0.940048	8.27446e-09
ENSG00000167720.13	SRR	serine racemase	0.901227	8.29261e-09
ENSG00000184221.13	OLIG1	oligodendrocyte transcription factor 1	1.57904	8.37575e-09
ENSG00000130338.13	TULP4	TUB like protein 4	0.947076	8.58509e-09
ENSG00000198876.13	DCAF12	DDB1 and CUL4 associated factor 12	0.771372	8.59097e-09
ENSG00000136158.12	SPRY2	sprouty RTK signaling antagonist 2	0.766684	8.61844e-09
ENSG00000164970.15	FAM219A	family with sequence similarity 219 member A	0.956368	8.65677e-09
ENSG00000235092.6	NA	NA	0.979496	8.87352e-09
ENSG00000141698.17	NT5C3B	5'-nucleotidase, cytosolic IIIB	0.841887	8.95287e-09
ENSG00000178531.6	CTXN1	cortexin 1	1.63316	8.9911e-09
ENSG00000115944.15	COX7A2L	cytochrome c oxidase subunit 7A2 like	1.02748	9.0225e-09
ENSG00000160075.12	SSU72	SSU72 homolog, RNA polymerase II CTD phosphatase	0.708104	9.16714e-09
ENSG00000143774.16	GUK1	guanylate kinase 1	1.43848	9.27241e-09
ENSG00000067704.10	IARS2	isoleucyl-tRNA synthetase 2, mitochondrial	0.832347	9.4346e-09
ENSG00000108468.15	CBX1	chromobox 1	0.767362	9.48602e-09
ENSG00000160469.17	BRSK1	BR serine/threonine kinase 1	1.18699	9.61141e-09
ENSG00000124562.10	SNRPC	small nuclear ribonucleoprotein polypeptide C	1.32733	9.62311e-09
ENSG00000089220.5	PEBP1	phosphatidylethanolamine binding protein 1	1.01277	9.65892e-09
ENSG00000138495.6	COX17	cytochrome c oxidase copper chaperone COX17	1.09952	9.72729e-09
ENSG00000097033.14	SH3GLB1	SH3 domain containing GRB2 like, endophilin B1	0.756826	9.81671e-09
ENSG00000147324.11	MFHAS1	multifunctional ROCO family signaling regulator 1	0.868291	9.83797e-09
ENSG00000177463.15	NR2C2	nuclear receptor subfamily 2 group C member 2	0.476721	9.90521e-09
ENSG00000178741.12	COX5A	cytochrome c oxidase subunit 5A	1.10812	1.01039e-08
ENSG00000196323.14	ZBTB44	zinc finger and BTB domain containing 44	0.798475	1.01388e-08
ENSG00000174021.11	GNG5	G protein subunit gamma 5	1.16586	1.04107e-08
ENSG00000136940.14	PDCL	phosducin like	0.718306	1.05759e-08
ENSG00000163682.16	RPL9	ribosomal protein L9	1.3883	1.07395e-08
ENSG00000158292.7	GPR153	G protein-coupled receptor 153	1.15182	1.07494e-08
ENSG00000002933.9	TMEM176A	transmembrane protein 176A	1.2251	1.09732e-08
ENSG00000183258.12	DDX41	DEAD-box helicase 41	0.728978	1.10659e-08
ENSG00000184575.12	XPOT	exportin for tRNA	0.736682	1.14153e-08
ENSG00000088280.19	ASAP3	ArfGAP with SH3 domain, ankyrin repeat and PH domain 3	0.831433	1.14377e-08
ENSG00000134533.6	RERG	RAS like estrogen regulated growth inhibitor	1.10544	1.14948e-08
ENSG00000272106.1	NA	NA	0.820861	1.15045e-08
ENSG00000173960.14	UBXN2A	UBX domain protein 2A	0.899316	1.15657e-08
ENSG00000145494.11	NDUFS6	NADH:ubiquinone oxidoreductase subunit S6	1.13059	1.18198e-08
ENSG00000179604.10	CDC42EP4	CDC42 effector protein 4	1.21379	1.19759e-08
ENSG00000155189.12	AGPAT5	1-acylglycerol-3-phosphate O-acyltransferase 5	0.682491	1.20158e-08
ENSG00000135469.13	COQ10A	coenzyme Q10A	0.93034	1.20587e-08
ENSG00000132329.11	RAMP1	receptor activity modifying protein 1	1.26986	1.21421e-08
ENSG00000106025.9	TSPAN12	tetraspanin 12	1.14714	1.21997e-08
ENSG00000169813.16	HNRNPF	heterogeneous nuclear ribonucleoprotein F	0.735848	1.22034e-08
ENSG00000142599.19	RERE	arginine-glutamic acid dipeptide repeats	1.00945	1.22386e-08
ENSG00000171408.14	PDE7B	phosphodiesterase 7B	0.805791	1.24582e-08
ENSG00000111843.14	TMEM14C	transmembrane protein 14C	0.852293	1.25279e-08
ENSG00000137824.16	RMDN3	regulator of microtubule dynamics 3	0.718517	1.27129e-08
ENSG00000130312.6	MRPL34	mitochondrial ribosomal protein L34	1.1386	1.29579e-08
ENSG00000053254.15	FOXN3	forkhead box N3	0.829867	1.29701e-08
ENSG00000171033.13	PKIA	cAMP-dependent protein kinase inhibitor alpha	0.842695	1.2975e-08
ENSG00000154059.11	IMPACT	impact RWD domain protein	0.777402	1.32563e-08
ENSG00000105700.11	KXD1	KxDL motif containing 1	0.961292	1.33851e-08
ENSG00000047644.18	WWC3	WWC family member 3	1.01431	1.3458e-08
ENSG00000124172.10	ATP5F1E	ATP synthase F1 subunit epsilon	1.11481	1.35223e-08
ENSG00000106683.15	LIMK1	LIM domain kinase 1	1.01945	1.37926e-08
ENSG00000135018.14	UBQLN1	ubiquilin 1	0.862471	1.38684e-08
ENSG00000125971.16	DYNLRB1	dynein light chain roadblock-type 1	0.965704	1.39257e-08
ENSG00000136144.12	RCBTB1	RCC1 and BTB domain containing protein 1	0.599889	1.40693e-08
ENSG00000169957.10	ZNF768	zinc finger protein 768	1.25563	1.41264e-08
ENSG00000131435.13	PDLIM4	PDZ and LIM domain 4	1.3411	1.42427e-08
ENSG00000225733.6	FGD5-AS1	FGD5 antisense RNA 1	0.935515	1.44066e-08
ENSG00000132471.12	WBP2	WW domain binding protein 2	0.982877	1.45791e-08
ENSG00000090263.16	MRPS33	mitochondrial ribosomal protein S33	0.852746	1.46865e-08
ENSG00000178982.10	EIF3K	eukaryotic translation initiation factor 3 subunit K	0.776273	1.49711e-08
ENSG00000135974.10	C2orf49	chromosome 2 open reading frame 49	0.628376	1.49882e-08
ENSG00000241962.9	NA	NA	1.68404	1.51153e-08
ENSG00000188725.8	SMIM15	small integral membrane protein 15	0.89805	1.51168e-08
ENSG00000151693.11	ASAP2	ArfGAP with SH3 domain, ankyrin repeat and PH domain 2	0.620794	1.51426e-08
ENSG00000169439.12	SDC2	syndecan 2	0.911031	1.52219e-08
ENSG00000185608.8	MRPL40	mitochondrial ribosomal protein L40	0.87421	1.52374e-08
ENSG00000214046.8	SMIM7	small integral membrane protein 7	0.533654	1.524e-08
ENSG00000169184.6	MN1	MN1 proto-oncogene, transcriptional regulator	1.02589	1.52567e-08
ENSG00000119669.5	IRF2BPL	interferon regulatory factor 2 binding protein like	0.949182	1.54452e-08
ENSG00000143393.16	PI4KB	phosphatidylinositol 4-kinase beta	0.471025	1.56707e-08
ENSG00000287021.1	NA	NA	1.4597	1.61422e-08
ENSG00000167107.12	ACSF2	acyl-CoA synthetase family member 2	1.25583	1.62855e-08
ENSG00000028528.15	SNX1	sorting nexin 1	0.587844	1.63682e-08
ENSG00000135446.17	CDK4	cyclin dependent kinase 4	0.933512	1.66546e-08
ENSG00000153822.13	KCNJ16	potassium inwardly rectifying channel subfamily J member 16	1.26463	1.6758e-08
ENSG00000125901.6	MRPS26	mitochondrial ribosomal protein S26	0.972815	1.71463e-08
ENSG00000138175.9	ARL3	ADP ribosylation factor like GTPase 3	0.719684	1.78395e-08
ENSG00000171604.12	CXXC5	CXXC finger protein 5	0.677751	1.79814e-08
ENSG00000204599.14	TRIM39	tripartite motif containing 39	0.836758	1.8162e-08
ENSG00000116586.12	LAMTOR2	late endosomal/lysosomal adaptor, MAPK and MTOR activator 2	1.13357	1.82099e-08
ENSG00000182117.5	NOP10	NOP10 ribonucleoprotein	1.03478	1.82288e-08
ENSG00000232112.3	TMA7	translation machinery associated 7 homolog	1.17167	1.84724e-08
ENSG00000131323.15	TRAF3	TNF receptor associated factor 3	1.01364	1.87945e-08
ENSG00000102225.16	CDK16	cyclin dependent kinase 16	0.862289	1.92465e-08
ENSG00000074416.14	MGLL	monoglyceride lipase	1.18705	1.97263e-08
ENSG00000152484.14	USP12	ubiquitin specific peptidase 12	0.81727	1.98437e-08
ENSG00000130956.14	HABP4	hyaluronan binding protein 4	0.975415	1.99428e-08
ENSG00000154217.15	PITPNC1	phosphatidylinositol transfer protein cytoplasmic 1	1.04674	1.99434e-08
ENSG00000180900.20	SCRIB	scribble planar cell polarity protein	1.87996	1.99747e-08
ENSG00000141854.9	MISP3	MISP family member 3	0.893909	2.014e-08
ENSG00000072415.9	PALS1	protein associated with LIN7 1, MAGUK p55 family member	0.679881	2.02521e-08
ENSG00000102760.13	RGCC	regulator of cell cycle	1.20515	2.03305e-08
ENSG00000105355.9	PLIN3	perilipin 3	1.22159	2.03976e-08
ENSG00000149179.13	CSTPP1	centriolar satellite-associated tubulin polyglutamylase complex regulator 1	1.00307	2.08444e-08
ENSG00000082146.13	STRADB	STE20 related adaptor beta	0.90663	2.0893e-08
ENSG00000143363.17	PRUNE1	prune exopolyphosphatase 1	0.648761	2.15727e-08
ENSG00000166816.14	LDHD	lactate dehydrogenase D	1.18901	2.17634e-08
ENSG00000160209.19	PDXK	pyridoxal kinase	0.979514	2.17803e-08
ENSG00000081320.11	STK17B	serine/threonine kinase 17b	0.805485	2.19702e-08
ENSG00000144908.13	ALDH1L1	aldehyde dehydrogenase 1 family member L1	0.896308	2.25752e-08
ENSG00000205542.11	TMSB4X	thymosin beta 4 X-linked	0.891644	2.30835e-08
ENSG00000250182.3	NA	NA	1.36927	2.31213e-08
ENSG00000167778.9	SPRYD3	SPRY domain containing 3	0.821697	2.32202e-08
ENSG00000182827.9	ACBD3	acyl-CoA binding domain containing 3	0.69956	2.36282e-08
ENSG00000146834.14	MEPCE	methylphosphate capping enzyme	0.883872	2.4504e-08
ENSG00000081154.12	PCNP	PEST proteolytic signal containing nuclear protein	0.701998	2.48515e-08
ENSG00000007923.16	DNAJC11	DnaJ heat shock protein family (Hsp40) member C11	0.628741	2.51275e-08
ENSG00000163444.12	TMEM183A	transmembrane protein 183A	0.786263	2.51887e-08
ENSG00000107164.16	FUBP3	far upstream element binding protein 3	0.648396	2.52101e-08
ENSG00000197921.6	HES5	hes family bHLH transcription factor 5	2.20151	2.56361e-08
ENSG00000092621.12	PHGDH	phosphoglycerate dehydrogenase	1.21758	2.57361e-08
ENSG00000167461.12	RAB8A	RAB8A, member RAS oncogene family	0.701479	2.57832e-08
ENSG00000185437.13	SH3BGR	SH3 domain binding glutamate rich protein	1.20659	2.58718e-08
ENSG00000160007.19	ARHGAP35	Rho GTPase activating protein 35	0.916263	2.59636e-08
ENSG00000187514.16	PTMA	prothymosin alpha	1.04922	2.60506e-08
ENSG00000109814.12	UGDH	UDP-glucose 6-dehydrogenase	0.842878	2.60531e-08
ENSG00000161654.10	LSM12	LSM12 homolog	0.613427	2.64683e-08
ENSG00000232388.4	SMIM26	small integral membrane protein 26	1.22411	2.68863e-08
ENSG00000163412.13	EIF4E3	eukaryotic translation initiation factor 4E family member 3	0.886909	2.70763e-08
ENSG00000161202.20	DVL3	dishevelled segment polarity protein 3	0.77211	2.71043e-08
ENSG00000198668.12	CALM1	calmodulin 1	0.814815	2.72121e-08
ENSG00000148057.16	IDNK	IDNK gluconokinase	1.35159	2.725e-08
ENSG00000146463.12	ZMYM4	zinc finger MYM-type containing 4	0.734576	2.73372e-08
ENSG00000164051.14	CCDC51	coiled-coil domain containing 51	1.0005	2.74525e-08
ENSG00000149547.15	EI24	EI24 autophagy associated transmembrane protein	0.768913	2.79338e-08
ENSG00000184436.12	THAP7	THAP domain containing 7	0.904679	2.80367e-08
ENSG00000162545.6	CAMK2N1	calcium/calmodulin dependent protein kinase II inhibitor 1	0.926324	2.8238e-08
ENSG00000165502.7	RPL36AL	ribosomal protein L36a like	1.15395	2.82769e-08
ENSG00000101152.11	DNAJC5	DnaJ heat shock protein family (Hsp40) member C5	0.837555	2.83846e-08
ENSG00000158856.18	DMTN	dematin actin binding protein	0.910685	2.83941e-08
ENSG00000173457.11	PPP1R14B	protein phosphatase 1 regulatory inhibitor subunit 14B	1.18425	2.87545e-08
ENSG00000140992.19	PDPK1	3-phosphoinositide dependent protein kinase 1	0.55261	2.87953e-08
ENSG00000175287.19	PHYHD1	phytanoyl-CoA dioxygenase domain containing 1	1.08621	2.88862e-08
ENSG00000214357.9	NEURL1B	neuralized E3 ubiquitin protein ligase 1B	1.02001	2.89006e-08
ENSG00000226137.5	BAIAP2-DT	BAIAP2 divergent transcript	0.975388	2.95813e-08
ENSG00000164815.11	ORC5	origin recognition complex subunit 5	1.33865	2.99706e-08
ENSG00000144741.17	SLC25A26	solute carrier family 25 member 26	1.17258	3.00471e-08
ENSG00000011376.12	LARS2	leucyl-tRNA synthetase 2, mitochondrial	0.514568	3.03212e-08
ENSG00000105323.17	HNRNPUL1	heterogeneous nuclear ribonucleoprotein U like 1	0.777427	3.0579e-08
ENSG00000004487.16	KDM1A	lysine demethylase 1A	0.856654	3.06117e-08
ENSG00000099624.8	ATP5F1D	ATP synthase F1 subunit delta	1.13113	3.1421e-08
ENSG00000109079.10	TNFAIP1	TNF alpha induced protein 1	0.773447	3.15301e-08
ENSG00000171100.14	MTM1	myotubularin 1	0.732606	3.17367e-08
ENSG00000229833.10	PET100	PET100 cytochrome c oxidase chaperone	0.824474	3.18001e-08
ENSG00000101871.15	MID1	midline 1	0.827395	3.23644e-08
ENSG00000143772.9	ITPKB	inositol-trisphosphate 3-kinase B	1.19174	3.26734e-08
ENSG00000103018.17	CYB5B	cytochrome b5 type B	0.767177	3.37424e-08
ENSG00000135778.12	NTPCR	nucleoside-triphosphatase, cancer-related	0.728356	3.42085e-08
ENSG00000180628.15	PCGF5	polycomb group ring finger 5	0.867276	3.42196e-08
ENSG00000164967.10	RPP25L	ribonuclease P/MRP subunit p25 like	1.20813	3.54191e-08
ENSG00000196422.11	PPP1R26	protein phosphatase 1 regulatory subunit 26	1.13082	3.58642e-08
ENSG00000165898.14	ISCA2	iron-sulfur cluster assembly 2	0.939668	3.5891e-08
ENSG00000162521.19	RBBP4	RB binding protein 4, chromatin remodeling factor	0.515082	3.67784e-08
ENSG00000186522.15	SEPTIN10	septin 10	1.13966	3.81111e-08
ENSG00000214753.4	HNRNPUL2	heterogeneous nuclear ribonucleoprotein U like 2	0.751425	3.86035e-08
ENSG00000167136.7	ENDOG	endonuclease G	1.38097	3.90434e-08
ENSG00000174628.16	IQCK	IQ motif containing K	1.01709	3.91761e-08
ENSG00000169627.9	BOLA2	bolA family member 2	1.39841	3.96117e-08
ENSG00000143575.15	HAX1	HCLS1 associated protein X-1	0.651262	3.98964e-08
ENSG00000110958.16	PTGES3	prostaglandin E synthase 3	0.832448	4.21148e-08
ENSG00000179195.16	ZNF664	zinc finger protein 664	0.921443	4.22534e-08
ENSG00000133321.11	PLAAT4	phospholipase A and acyltransferase 4	1.55389	4.23352e-08
ENSG00000010803.16	SCMH1	Scm polycomb group protein homolog 1	1.05178	4.23953e-08
ENSG00000059915.17	PSD	pleckstrin and Sec7 domain containing	1.3775	4.25814e-08
ENSG00000154118.13	JPH3	junctophilin 3	1.25344	4.28466e-08
ENSG00000244642.3	NA	NA	1.90558	4.29976e-08
ENSG00000104969.10	SGTA	small glutamine rich tetratricopeptide repeat co-chaperone alpha	0.964582	4.30026e-08
ENSG00000104825.17	NFKBIB	NFKB inhibitor beta	1.12449	4.3138e-08
ENSG00000198081.11	ZBTB14	zinc finger and BTB domain containing 14	0.791077	4.39421e-08
ENSG00000175764.14	TTLL11	tubulin tyrosine ligase like 11	1.03697	4.44473e-08
ENSG00000065970.9	FOXJ2	forkhead box J2	0.725152	4.46123e-08
ENSG00000133243.10	BTBD2	BTB domain containing 2	1.55763	4.46928e-08
ENSG00000113643.9	RARS1	arginyl-tRNA synthetase 1	1.03216	4.50321e-08
ENSG00000073150.14	PANX2	pannexin 2	1.37613	4.53709e-08
ENSG00000116747.12	RO60	Ro60, Y RNA binding protein	0.79436	4.607e-08
ENSG00000129559.13	NEDD8	NEDD8 ubiquitin like modifier	0.999729	4.63671e-08
ENSG00000007255.10	TRAPPC6A	trafficking protein particle complex subunit 6A	1.80067	4.67284e-08
ENSG00000129515.20	SNX6	sorting nexin 6	0.928243	4.72954e-08
ENSG00000088833.17	NSFL1C	NSFL1 cofactor	0.579937	4.80166e-08
ENSG00000132825.7	PPP1R3D	protein phosphatase 1 regulatory subunit 3D	0.839915	4.82317e-08
ENSG00000059573.9	ALDH18A1	aldehyde dehydrogenase 18 family member A1	0.575954	4.84407e-08
ENSG00000154813.10	DPH3	diphthamide biosynthesis 3	0.856408	4.85621e-08
ENSG00000086504.17	MRPL28	mitochondrial ribosomal protein L28	1.06584	4.85878e-08
ENSG00000163683.12	SMIM14	small integral membrane protein 14	0.691766	4.86581e-08
ENSG00000198721.12	ECI2	enoyl-CoA delta isomerase 2	0.862231	4.95564e-08
ENSG00000007047.15	MARK4	microtubule affinity regulating kinase 4	0.805745	4.97935e-08
ENSG00000187994.14	RINL	Ras and Rab interactor like	1.07971	5.02264e-08
ENSG00000173141.5	MRPL57	mitochondrial ribosomal protein L57	0.715288	5.0622e-08
ENSG00000143376.14	SNX27	sorting nexin 27	0.637653	5.17664e-08
ENSG00000151414.15	NEK7	NIMA related kinase 7	1.13229	5.23091e-08
ENSG00000151322.18	NPAS3	neuronal PAS domain protein 3	0.884974	5.31383e-08
ENSG00000101265.16	RASSF2	Ras association domain family member 2	1.2162	5.31666e-08
ENSG00000180357.9	ZNF609	zinc finger protein 609	0.85496	5.32092e-08
ENSG00000119013.9	NDUFB3	NADH:ubiquinone oxidoreductase subunit B3	1.09866	5.32124e-08
ENSG00000176946.12	THAP4	THAP domain containing 4	0.857838	5.32194e-08
ENSG00000108107.14	RPL28	ribosomal protein L28	1.0345	5.37869e-08
ENSG00000137106.18	GRHPR	glyoxylate and hydroxypyruvate reductase	0.580165	5.5029e-08
ENSG00000204568.12	MRPS18B	mitochondrial ribosomal protein S18B	0.791172	5.61451e-08
ENSG00000178802.18	MPI	mannose phosphate isomerase	0.572636	5.69684e-08
ENSG00000283907.1	NA	NA	3.11474	5.71744e-08
ENSG00000117528.14	ABCD3	ATP binding cassette subfamily D member 3	0.806278	5.73006e-08
ENSG00000128923.11	MINDY2	MINDY lysine 48 deubiquitinase 2	0.771126	5.81239e-08
ENSG00000242485.6	MRPL20	mitochondrial ribosomal protein L20	0.730918	5.93285e-08
ENSG00000109390.12	NDUFC1	NADH:ubiquinone oxidoreductase subunit C1	1.04763	5.98911e-08
ENSG00000144118.14	RALB	RAS like proto-oncogene B	0.740276	5.99648e-08
ENSG00000101940.18	WDR13	WD repeat domain 13	0.968525	6.08543e-08
ENSG00000172728.16	FUT10	fucosyltransferase 10	0.867337	6.30393e-08
ENSG00000160781.17	PAQR6	progestin and adipoQ receptor family member 6	1.32773	6.39229e-08
ENSG00000247271.7	ZBED5-AS1	ZBED5 antisense RNA 1	1.14224	6.42384e-08
ENSG00000133983.16	COX16	cytochrome c oxidase assembly factor COX16	0.95466	6.44418e-08
ENSG00000115738.10	ID2	inhibitor of DNA binding 2	0.760565	6.5269e-08
ENSG00000163904.13	SENP2	SUMO specific peptidase 2	0.679491	6.52753e-08
ENSG00000087191.13	PSMC5	proteasome 26S subunit, ATPase 5	0.695227	6.55918e-08
ENSG00000111906.18	HDDC2	HD domain containing 2	1.08819	6.61635e-08
ENSG00000164054.15	SHISA5	shisa family member 5	0.881127	6.63471e-08
ENSG00000172466.16	ZNF24	zinc finger protein 24	0.664049	6.71688e-08
ENSG00000112514.16	CUTA	cutA divalent cation tolerance homolog	0.98279	6.7226e-08
ENSG00000164823.11	OSGIN2	oxidative stress induced growth inhibitor family member 2	0.913747	6.72576e-08
ENSG00000173334.4	TRIB1	tribbles pseudokinase 1	0.892521	6.8342e-08
ENSG00000147010.18	SH3KBP1	SH3 domain containing kinase binding protein 1	0.7564	6.96941e-08
ENSG00000109475.16	RPL34	ribosomal protein L34	1.23841	7.09987e-08
ENSG00000170275.15	CRTAP	cartilage associated protein	1.00826	7.25239e-08
ENSG00000170004.17	CHD3	chromodomain helicase DNA binding protein 3	0.655321	7.30325e-08
ENSG00000175602.4	CCDC85B	coiled-coil domain containing 85B	1.68365	7.32457e-08
ENSG00000128311.14	TST	thiosulfate sulfurtransferase	1.32988	7.35741e-08
ENSG00000132669.13	RIN2	Ras and Rab interactor 2	1.02531	7.39845e-08
ENSG00000182534.13	MXRA7	matrix remodeling associated 7	0.711227	7.46137e-08
ENSG00000169499.15	PLEKHA2	pleckstrin homology domain containing A2	0.597757	7.46633e-08
ENSG00000165512.5	ZNF22	zinc finger protein 22	0.652629	7.5006e-08
ENSG00000215861.6	NA	NA	1.13088	7.51765e-08
ENSG00000112308.13	C6orf62	chromosome 6 open reading frame 62	0.810546	7.5734e-08
ENSG00000105887.11	MTPN	myotrophin	0.628264	7.58421e-08
ENSG00000099977.14	DDT	D-dopachrome tautomerase	0.937506	7.58487e-08
ENSG00000130821.16	SLC6A8	solute carrier family 6 member 8	0.879028	7.60638e-08
ENSG00000114904.13	NEK4	NIMA related kinase 4	0.64244	7.7103e-08
ENSG00000109790.16	KLHL5	kelch like family member 5	1.0092	7.76985e-08
ENSG00000074071.14	MRPS34	mitochondrial ribosomal protein S34	1.06318	7.84738e-08
ENSG00000143878.10	RHOB	ras homolog family member B	0.623999	7.96387e-08
ENSG00000213995.11	NAXD	NAD(P)HX dehydratase	0.519298	7.98256e-08
ENSG00000135365.15	PHF21A	PHD finger protein 21A	1.17494	8.05605e-08
ENSG00000116544.12	DLGAP3	DLG associated protein 3	1.35485	8.12762e-08
ENSG00000150551.11	LYPD1	LY6/PLAUR domain containing 1	1.51531	8.16326e-08
ENSG00000196141.14	SPATS2L	spermatogenesis associated serine rich 2 like	0.602736	8.23788e-08
ENSG00000064655.19	EYA2	EYA transcriptional coactivator and phosphatase 2	1.08498	8.2589e-08
ENSG00000129493.15	HEATR5A	HEAT repeat containing 5A	0.822345	8.25909e-08
ENSG00000077721.16	UBE2A	ubiquitin conjugating enzyme E2 A	0.660276	8.66091e-08
ENSG00000118939.17	UCHL3	ubiquitin C-terminal hydrolase L3	1.11645	8.68581e-08
ENSG00000101220.17	C20orf27	chromosome 20 open reading frame 27	1.23933	8.69938e-08
ENSG00000185414.20	MRPL30	mitochondrial ribosomal protein L30	0.660386	8.76874e-08
ENSG00000182601.7	HS3ST4	heparan sulfate-glucosamine 3-sulfotransferase 4	0.938429	8.95946e-08
ENSG00000182103.5	FAM181B	family with sequence similarity 181 member B	1.20195	8.96695e-08
ENSG00000104447.12	TRPS1	transcriptional repressor GATA binding 1	0.917287	9.15867e-08
ENSG00000187778.14	MCRS1	microspherule protein 1	0.690949	9.17694e-08
ENSG00000198431.16	TXNRD1	thioredoxin reductase 1	0.729487	9.24421e-08
ENSG00000026025.16	VIM	vimentin	1.11787	9.34484e-08
ENSG00000239521.8	CASTOR3	CASTOR family member 3	0.717845	9.34821e-08
ENSG00000104671.8	DCTN6	dynactin subunit 6	1.02791	9.42429e-08
ENSG00000138326.21	RPS24	ribosomal protein S24	1.1414	9.62791e-08
ENSG00000112695.11	COX7A2	cytochrome c oxidase subunit 7A2	1.31828	9.66285e-08
ENSG00000158457.6	TSPAN33	tetraspanin 33	0.870675	9.74146e-08
ENSG00000134853.12	PDGFRA	platelet derived growth factor receptor alpha	0.820963	9.80759e-08
ENSG00000211459.2	NA	NA	1.71405	9.84595e-08
ENSG00000184678.10	H2BC21	H2B clustered histone 21	1.24121	9.96039e-08
ENSG00000146151.13	HMGCLL1	3-hydroxymethyl-3-methylglutaryl-CoA lyase like 1	1.51493	1.00208e-07
ENSG00000162129.14	CLPB	caseinolytic mitochondrial matrix peptidase chaperone subunit B	0.425477	1.00565e-07
ENSG00000225663.8	MCRIP1	MAPK regulated corepressor interacting protein 1	1.26364	1.01586e-07
ENSG00000165698.16	SPACA9	sperm acrosome associated 9	0.852552	1.02132e-07
ENSG00000165527.7	ARF6	ADP ribosylation factor 6	0.762801	1.0235e-07
ENSG00000116871.15	MAP7D1	MAP7 domain containing 1	0.820387	1.0309e-07
ENSG00000233476.3	NA	NA	2.09083	1.04201e-07
ENSG00000171130.18	ATP6V0E2	ATPase H+ transporting V0 subunit e2	0.765561	1.04818e-07
ENSG00000162076.13	FLYWCH2	FLYWCH family member 2	1.1911	1.04917e-07
ENSG00000107872.12	FBXL15	F-box and leucine rich repeat protein 15	1.24618	1.05856e-07
ENSG00000175198.17	PCCA	propionyl-CoA carboxylase subunit alpha	1.06389	1.08561e-07
ENSG00000075785.13	RAB7A	RAB7A, member RAS oncogene family	0.601107	1.08584e-07
ENSG00000174775.17	HRAS	HRas proto-oncogene, GTPase	1.15253	1.11103e-07
ENSG00000157870.16	PRXL2B	peroxiredoxin like 2B	1.08804	1.13705e-07
ENSG00000124523.16	SIRT5	sirtuin 5	0.669516	1.15018e-07
ENSG00000139405.16	RITA1	RBPJ interacting and tubulin associated 1	0.888382	1.16152e-07
ENSG00000204387.14	SNHG32	small nucleolar RNA host gene 32	1.36062	1.1761e-07
ENSG00000161956.13	SENP3	SUMO specific peptidase 3	0.818921	1.17743e-07
ENSG00000131725.14	WDR44	WD repeat domain 44	0.672909	1.18568e-07
ENSG00000159592.11	GPBP1L1	GC-rich promoter binding protein 1 like 1	0.490032	1.18885e-07
ENSG00000175854.12	SWI5	SWI5 homologous recombination repair protein	1.10077	1.1914e-07
ENSG00000164402.14	SEPTIN8	septin 8	0.584514	1.20109e-07
ENSG00000224877.4	NDUFAF8	NADH:ubiquinone oxidoreductase complex assembly factor 8	1.18721	1.20668e-07
ENSG00000240972.2	MIF	macrophage migration inhibitory factor	1.59799	1.20929e-07
ENSG00000127472.11	PLA2G5	phospholipase A2 group V	1.79981	1.23142e-07
ENSG00000105662.16	CRTC1	CREB regulated transcription coactivator 1	1.15507	1.26277e-07
ENSG00000138738.10	PRDM5	PR/SET domain 5	1.04476	1.26967e-07
ENSG00000110367.13	DDX6	DEAD-box helicase 6	0.593142	1.29561e-07
ENSG00000233276.5	GPX1	glutathione peroxidase 1	1.13209	1.30405e-07
ENSG00000108961.14	RANGRF	RAN guanine nucleotide release factor	1.09887	1.30982e-07
ENSG00000161642.17	ZNF385A	zinc finger protein 385A	1.30883	1.31074e-07
ENSG00000175826.12	CTDNEP1	CTD nuclear envelope phosphatase 1	0.7842	1.32937e-07
ENSG00000113578.18	FGF1	fibroblast growth factor 1	1.27898	1.33297e-07
ENSG00000275620.1	FLJ16779	uncharacterized LOC100192386	1.63149	1.3417e-07
ENSG00000177380.14	PPFIA3	PTPRF interacting protein alpha 3	1.02357	1.34399e-07
ENSG00000168286.3	THAP11	THAP domain containing 11	0.954582	1.3494e-07
ENSG00000084693.16	AGBL5	AGBL carboxypeptidase 5	0.827436	1.36652e-07
ENSG00000173674.11	EIF1AX	eukaryotic translation initiation factor 1A X-linked	0.540156	1.38648e-07
ENSG00000228223.3	HCG11	HLA complex group 11	0.754991	1.3906e-07
ENSG00000131242.18	RAB11FIP4	RAB11 family interacting protein 4	0.91546	1.39705e-07
ENSG00000205364.4	MT1M	metallothionein 1M	1.88563	1.41197e-07
ENSG00000126934.13	MAP2K2	mitogen-activated protein kinase kinase 2	0.794048	1.41316e-07
ENSG00000173660.12	UQCRH	ubiquinol-cytochrome c reductase hinge protein	1.16624	1.41787e-07
ENSG00000134532.18	SOX5	SRY-box transcription factor 5	0.920329	1.42391e-07
ENSG00000180263.14	FGD6	FYVE, RhoGEF and PH domain containing 6	0.937638	1.42956e-07
ENSG00000182700.5	IGIP	IgA inducing protein	0.811245	1.44922e-07
ENSG00000140632.17	GLYR1	glyoxylate reductase 1 homolog	0.558852	1.46004e-07
ENSG00000166326.7	TRIM44	tripartite motif containing 44	0.646224	1.46177e-07
ENSG00000164978.18	NUDT2	nudix hydrolase 2	0.98345	1.46605e-07
ENSG00000224281.5	SLC25A5-AS1	SLC25A5 antisense RNA 1	1.14158	1.4675e-07
ENSG00000143797.12	MBOAT2	membrane bound O-acyltransferase domain containing 2	0.677432	1.47339e-07
ENSG00000166770.11	ZNF667-AS1	ZNF667 antisense RNA 1 (head to head)	0.63423	1.48688e-07
ENSG00000171865.10	RNASEH1	ribonuclease H1	0.625066	1.48835e-07
ENSG00000239899.3	NA	NA	1.7102	1.49927e-07
ENSG00000135823.14	STX6	syntaxin 6	0.584101	1.50088e-07
ENSG00000140403.12	DNAJA4	DnaJ heat shock protein family (Hsp40) member A4	0.69971	1.50418e-07
ENSG00000008441.16	NFIX	nuclear factor I X	0.917824	1.51972e-07
ENSG00000103591.13	AAGAB	alpha and gamma adaptin binding protein	1.0783	1.51993e-07
ENSG00000187713.7	TMEM203	transmembrane protein 203	0.865725	1.53475e-07
ENSG00000008382.15	MPND	MPN domain containing	0.937629	1.58945e-07
ENSG00000105767.3	CADM4	cell adhesion molecule 4	0.782845	1.61173e-07
ENSG00000153885.14	KCTD15	potassium channel tetramerization domain containing 15	0.970754	1.64263e-07
ENSG00000249188.1	ENPP7P1	ectonucleotide pyrophosphatase/phosphodiesterase 7 pseudogene 1	1.85485	1.67437e-07
ENSG00000178233.18	TMEM151B	transmembrane protein 151B	0.787375	1.67533e-07
ENSG00000083123.15	BCKDHB	branched chain keto acid dehydrogenase E1 subunit beta	0.731912	1.70605e-07
ENSG00000286330.1	LOC105370259	uncharacterized LOC105370259	1.38089	1.73208e-07
ENSG00000126005.17	MMP24OS	MMP24 opposite strand	0.808919	1.74049e-07
ENSG00000271122.1	HERPUD2-AS1	HERPUD2 antisense RNA 1	0.730988	1.75654e-07
ENSG00000179091.5	CYC1	cytochrome c1	0.853098	1.76638e-07
ENSG00000164237.9	CMBL	carboxymethylenebutenolidase homolog	0.821392	1.76777e-07
ENSG00000184271.17	POU6F1	POU class 6 homeobox 1	0.860891	1.78374e-07
ENSG00000124507.11	PACSIN1	protein kinase C and casein kinase substrate in neurons 1	1.04534	1.784e-07
ENSG00000133704.10	IPO8	importin 8	0.782752	1.78637e-07
ENSG00000111962.8	UST	uronyl 2-sulfotransferase	0.845875	1.80627e-07
ENSG00000080371.6	RAB21	RAB21, member RAS oncogene family	0.522476	1.81536e-07
ENSG00000130758.8	MAP3K10	mitogen-activated protein kinase kinase kinase 10	1.51243	1.8278e-07
ENSG00000102241.12	HTATSF1	HIV-1 Tat specific factor 1	0.723623	1.84482e-07
ENSG00000267855.6	NDUFA7	NADH:ubiquinone oxidoreductase subunit A7	1.14595	1.84991e-07
ENSG00000088543.15	C3orf18	chromosome 3 open reading frame 18	0.937182	1.86863e-07
ENSG00000196632.10	WNK3	WNK lysine deficient protein kinase 3	0.541644	1.87801e-07
ENSG00000181061.13	HIGD1A	HIG1 hypoxia inducible domain family member 1A	1.05401	1.88207e-07
ENSG00000265735.2	NA	NA	1.67969	1.88641e-07
ENSG00000203797.10	DDO	D-aspartate oxidase	1.31903	1.90693e-07
ENSG00000119900.9	OGFRL1	opioid growth factor receptor like 1	0.906528	1.9071e-07
ENSG00000130294.16	KIF1A	kinesin family member 1A	1.03306	1.92706e-07
ENSG00000198830.11	HMGN2	high mobility group nucleosomal binding domain 2	0.871362	1.9425e-07
ENSG00000153266.13	FEZF2	FEZ family zinc finger 2	1.00848	1.95696e-07
ENSG00000198752.11	CDC42BPB	CDC42 binding protein kinase beta	0.773104	1.98738e-07
ENSG00000012963.15	UBR7	ubiquitin protein ligase E3 component n-recognin 7	0.535457	1.99536e-07
ENSG00000271601.4	LIX1L	limb and CNS expressed 1 like	0.811691	2.03416e-07
ENSG00000132670.20	PTPRA	protein tyrosine phosphatase receptor type A	0.592932	2.0476e-07
ENSG00000159176.14	CSRP1	cysteine and glycine rich protein 1	1.29956	2.04942e-07
ENSG00000163807.6	KIAA1143	KIAA1143	0.619006	2.05819e-07
ENSG00000122692.9	SMU1	SMU1 DNA replication regulator and spliceosomal factor	0.476866	2.05897e-07
ENSG00000108106.14	UBE2S	ubiquitin conjugating enzyme E2 S	1.02517	2.06668e-07
ENSG00000144381.17	HSPD1	heat shock protein family D (Hsp60) member 1	0.720344	2.06974e-07
ENSG00000182199.11	SHMT2	serine hydroxymethyltransferase 2	0.668686	2.07032e-07
ENSG00000100379.17	KCTD17	potassium channel tetramerization domain containing 17	0.641737	2.07431e-07
ENSG00000108309.14	RUNDC3A	RUN domain containing 3A	0.908871	2.14524e-07
ENSG00000115541.11	HSPE1	heat shock protein family E (Hsp10) member 1	0.873187	2.16007e-07
ENSG00000168264.10	IRF2BP2	interferon regulatory factor 2 binding protein 2	0.648751	2.19991e-07
ENSG00000110442.12	COMMD9	COMM domain containing 9	0.691087	2.20561e-07
ENSG00000133112.16	TPT1	tumor protein, translationally-controlled 1	0.900182	2.21346e-07
ENSG00000214960.10	CRPPA	CDP-L-ribitol pyrophosphorylase A	1.20898	2.2187e-07
ENSG00000151778.11	SERP2	stress associated endoplasmic reticulum protein family member 2	0.959325	2.24291e-07
ENSG00000108960.9	MMD	monocyte to macrophage differentiation associated	0.73675	2.24455e-07
ENSG00000142459.8	EVI5L	ecotropic viral integration site 5 like	0.962698	2.24926e-07
ENSG00000160131.13	VMA21	vacuolar ATPase assembly factor VMA21	0.664205	2.323e-07
ENSG00000051128.19	HOMER3	homer scaffold protein 3	1.3823	2.33866e-07
ENSG00000142168.14	SOD1	superoxide dismutase 1	0.947451	2.34648e-07
ENSG00000231768.2	LINC01354	long intergenic non-protein coding RNA 1354	1.52972	2.36189e-07
ENSG00000107317.13	PTGDS	prostaglandin D2 synthase	0.935036	2.46508e-07
ENSG00000205476.9	CCDC85C	coiled-coil domain containing 85C	1.23237	2.4809e-07
ENSG00000185104.20	FAF1	Fas associated factor 1	0.670789	2.48096e-07
ENSG00000272047.3	GTF2H5	general transcription factor IIH subunit 5	0.512695	2.50283e-07
ENSG00000176171.11	BNIP3	BCL2 interacting protein 3	0.759276	2.51441e-07
ENSG00000118689.15	FOXO3	forkhead box O3	0.540092	2.57652e-07
ENSG00000203814.6	H2BC18	H2B clustered histone 18	1.20721	2.58501e-07
ENSG00000169021.6	UQCRFS1	ubiquinol-cytochrome c reductase, Rieske iron-sulfur polypeptide 1	0.985775	2.58895e-07
ENSG00000100241.21	SBF1	SET binding factor 1	1.30889	2.60748e-07
ENSG00000158186.13	MRAS	muscle RAS oncogene homolog	1.24913	2.61284e-07
ENSG00000115234.11	SNX17	sorting nexin 17	0.576895	2.63743e-07
ENSG00000137764.20	MAP2K5	mitogen-activated protein kinase kinase 5	0.806969	2.6502e-07
ENSG00000135916.16	ITM2C	integral membrane protein 2C	0.803388	2.72567e-07
ENSG00000141034.10	GID4	GID complex subunit 4 homolog	0.855571	2.7373e-07
ENSG00000104853.16	CLPTM1	CLPTM1 regulator of GABA type A receptor forward trafficking	0.594422	2.76623e-07
ENSG00000189043.10	NDUFA4	NDUFA4 mitochondrial complex associated	1.35806	2.76975e-07
ENSG00000171552.13	BCL2L1	BCL2 like 1	0.695903	2.78202e-07
ENSG00000173898.13	SPTBN2	spectrin beta, non-erythrocytic 2	0.992757	2.79652e-07
ENSG00000109787.13	KLF3	Kruppel like factor 3	0.706118	2.7973e-07
ENSG00000165553.4	NGB	neuroglobin	1.16236	2.82232e-07
ENSG00000105671.12	DDX49	DEAD-box helicase 49	0.887675	2.85094e-07
ENSG00000137692.12	DCUN1D5	defective in cullin neddylation 1 domain containing 5	0.844039	2.85471e-07
ENSG00000165406.16	MARCHF8	membrane associated ring-CH-type finger 8	0.873711	2.8644e-07
ENSG00000121851.13	POLR3GL	RNA polymerase III subunit GL	0.965803	2.90071e-07
ENSG00000157933.10	SKI	SKI proto-oncogene	1.02865	2.92246e-07
ENSG00000070778.13	PTPN21	protein tyrosine phosphatase non-receptor type 21	0.923318	2.9385e-07
ENSG00000095261.14	PSMD5	proteasome 26S subunit, non-ATPase 5	0.733621	2.95449e-07
ENSG00000254505.10	CHMP4A	charged multivesicular body protein 4A	1.19565	2.99412e-07
ENSG00000162889.10	MAPKAPK2	MAPK activated protein kinase 2	1.12364	3.00228e-07
ENSG00000165156.15	ZHX1	zinc fingers and homeoboxes 1	0.805429	3.03862e-07
ENSG00000180104.16	EXOC3	exocyst complex component 3	0.646169	3.05287e-07
ENSG00000231233.1	CFAP58-DT	CFAP58 divergent transcript	1.62677	3.05617e-07
ENSG00000130382.9	MLLT1	MLLT1 super elongation complex subunit	1.23916	3.06865e-07
ENSG00000176105.14	YES1	YES proto-oncogene 1, Src family tyrosine kinase	0.918341	3.07675e-07
ENSG00000120860.11	WASHC3	WASH complex subunit 3	0.7455	3.07968e-07
ENSG00000106263.18	EIF3B	eukaryotic translation initiation factor 3 subunit B	0.481741	3.08983e-07
ENSG00000169085.13	VXN	vexin	0.56593	3.12664e-07
ENSG00000175390.14	EIF3F	eukaryotic translation initiation factor 3 subunit F	0.647019	3.16976e-07
ENSG00000283162.1	NA	NA	1.69231	3.19863e-07
ENSG00000196456.13	ZNF775	zinc finger protein 775	1.30897	3.21996e-07
ENSG00000176101.12	SSNA1	SS nuclear autoantigen 1	1.1828	3.24791e-07
ENSG00000158985.13	CDC42SE2	CDC42 small effector 2	0.622975	3.27251e-07
ENSG00000241468.7	ATP5MF	ATP synthase membrane subunit f	1.05151	3.27667e-07
ENSG00000175324.10	LSM1	LSM1 homolog, mRNA degradation associated	0.850431	3.31299e-07
ENSG00000152953.13	STK32B	serine/threonine kinase 32B	1.13475	3.36467e-07
ENSG00000006712.15	PAF1	PAF1 homolog, Paf1/RNA polymerase II complex component	0.676111	3.38392e-07
ENSG00000125249.7	RAP2A	RAP2A, member of RAS oncogene family	0.62811	3.44088e-07
ENSG00000127220.6	ABHD8	abhydrolase domain containing 8	1.19156	3.47161e-07
ENSG00000155324.10	GRAMD2B	GRAM domain containing 2B	0.968422	3.47651e-07
ENSG00000163093.12	BBS5	Bardet-Biedl syndrome 5	0.738807	3.48943e-07
ENSG00000116117.18	PARD3B	par-3 family cell polarity regulator beta	1.1635	3.50742e-07
ENSG00000147234.10	FRMPD3	FERM and PDZ domain containing 3	0.918451	3.50919e-07
ENSG00000176623.12	RMDN1	regulator of microtubule dynamics 1	0.95011	3.53076e-07
ENSG00000176887.7	SOX11	SRY-box transcription factor 11	1.02914	3.57351e-07
ENSG00000146147.15	MLIP	muscular LMNA interacting protein	1.32228	3.59783e-07
ENSG00000138386.17	NAB1	NGFI-A binding protein 1	0.823585	3.61525e-07
ENSG00000142784.16	WDTC1	WD and tetratricopeptide repeats 1	0.788851	3.6219e-07
ENSG00000100028.12	SNRPD3	small nuclear ribonucleoprotein D3 polypeptide	0.763092	3.65004e-07
ENSG00000164751.15	PEX2	peroxisomal biogenesis factor 2	0.743648	3.65029e-07
ENSG00000124767.7	GLO1	glyoxalase I	0.898027	3.67277e-07
ENSG00000065427.14	KARS1	lysyl-tRNA synthetase 1	0.653234	3.67533e-07
ENSG00000137218.10	FRS3	fibroblast growth factor receptor substrate 3	0.906517	3.69105e-07
ENSG00000066455.13	GOLGA5	golgin A5	0.60865	3.70337e-07
ENSG00000204681.11	GABBR1	gamma-aminobutyric acid type B receptor subunit 1	0.789162	3.72727e-07
ENSG00000079332.15	SAR1A	secretion associated Ras related GTPase 1A	0.476367	3.7378e-07
ENSG00000219438.8	TAFA5	TAFA chemokine like family member 5	1.11212	3.80214e-07
ENSG00000069424.15	KCNAB2	potassium voltage-gated channel subfamily A regulatory beta subunit 2	0.94251	3.8126e-07
ENSG00000168883.20	USP39	ubiquitin specific peptidase 39	0.630482	3.83731e-07
ENSG00000068796.17	KIF2A	kinesin family member 2A	0.670863	3.9484e-07
ENSG00000168495.13	POLR3D	RNA polymerase III subunit D	0.615624	3.95385e-07
ENSG00000174099.11	MSRB3	methionine sulfoxide reductase B3	1.06066	4.05798e-07
ENSG00000160714.10	UBE2Q1	ubiquitin conjugating enzyme E2 Q1	0.640313	4.05931e-07
ENSG00000109171.15	SLAIN2	SLAIN motif family member 2	0.912678	4.07685e-07
ENSG00000144057.15	ST6GAL2	ST6 beta-galactoside alpha-2,6-sialyltransferase 2	1.03631	4.12624e-07
ENSG00000175467.15	SART1	spliceosome associated factor 1, recruiter of U4/U6.U5 tri-snRNP	0.765472	4.14449e-07
ENSG00000105379.9	ETFB	electron transfer flavoprotein subunit beta	0.636603	4.14603e-07
ENSG00000164574.16	GALNT10	polypeptide N-acetylgalactosaminyltransferase 10	0.953695	4.17477e-07
ENSG00000131165.15	CHMP1A	charged multivesicular body protein 1A	0.795335	4.22787e-07
ENSG00000128185.10	DGCR6L	DiGeorge syndrome critical region gene 6 like	1.42714	4.24261e-07
ENSG00000145920.15	CPLX2	complexin 2	0.970943	4.36043e-07
ENSG00000169740.14	ZNF32	zinc finger protein 32	0.71337	4.44295e-07
ENSG00000135387.21	CAPRIN1	cell cycle associated protein 1	0.693927	4.47491e-07
ENSG00000130764.10	LRRC47	leucine rich repeat containing 47	0.600416	4.47807e-07
ENSG00000117305.15	HMGCL	3-hydroxy-3-methylglutaryl-CoA lyase	0.791742	4.51532e-07
ENSG00000171160.18	MORN4	MORN repeat containing 4	0.683282	4.54845e-07
ENSG00000100271.17	TTLL1	TTL family tubulin polyglutamylase complex subunit L1	0.891696	4.60356e-07
ENSG00000115350.12	POLE4	DNA polymerase epsilon 4, accessory subunit	1.20188	4.61157e-07
ENSG00000285043.1	LOC112694756	uncharaterized LOC112694756	1.03695	4.61813e-07
ENSG00000071575.11	TRIB2	tribbles pseudokinase 2	0.786532	4.63771e-07
ENSG00000087152.15	ATXN7L3	ataxin 7 like 3	0.874899	4.7188e-07
ENSG00000184897.6	H1-10	H1.10 linker histone	1.38143	4.79978e-07
ENSG00000120675.6	DNAJC15	DnaJ heat shock protein family (Hsp40) member C15	0.790298	4.83402e-07
ENSG00000143977.14	SNRPG	small nuclear ribonucleoprotein polypeptide G	0.917436	4.95991e-07
ENSG00000103154.9	NECAB2	N-terminal EF-hand calcium binding protein 2	0.920039	5.03049e-07
ENSG00000204564.12	C6orf136	chromosome 6 open reading frame 136	0.717893	5.10134e-07
ENSG00000134371.13	CDC73	cell division cycle 73	0.630548	5.26422e-07
ENSG00000149792.9	MRPL49	mitochondrial ribosomal protein L49	0.643839	5.28045e-07
ENSG00000160551.11	TAOK1	TAO kinase 1	0.446429	5.29308e-07
ENSG00000119421.7	NDUFA8	NADH:ubiquinone oxidoreductase subunit A8	1.04529	5.44321e-07
ENSG00000266472.5	MRPS21	mitochondrial ribosomal protein S21	0.83827	5.49587e-07
ENSG00000159267.14	HLCS	holocarboxylase synthetase	0.701653	5.63979e-07
ENSG00000020577.14	SAMD4A	sterile alpha motif domain containing 4A	1.34774	5.64188e-07
ENSG00000233369.7	GTF2IP4	general transcription factor IIi pseudogene 4	0.661724	5.70729e-07
ENSG00000144909.8	OSBPL11	oxysterol binding protein like 11	0.840141	5.7106e-07
ENSG00000125746.16	EML2	EMAP like 2	0.609071	5.73554e-07
ENSG00000172986.13	GXYLT2	glucoside xylosyltransferase 2	0.851836	5.8201e-07
ENSG00000146223.15	RPL7L1	ribosomal protein L7 like 1	0.443841	5.84278e-07
ENSG00000267909.3	CCDC177	coiled-coil domain containing 177	0.866339	5.86118e-07
ENSG00000115325.13	DOK1	docking protein 1	1.52716	5.86736e-07
ENSG00000086991.13	NOX4	NADPH oxidase 4	1.60245	5.9651e-07
ENSG00000140522.12	RLBP1	retinaldehyde binding protein 1	1.52272	5.99321e-07
ENSG00000132837.15	DMGDH	dimethylglycine dehydrogenase	1.14189	6.01574e-07
ENSG00000167815.12	PRDX2	peroxiredoxin 2	0.987795	6.02571e-07
ENSG00000115539.14	PDCL3	phosducin like 3	0.907022	6.03822e-07
ENSG00000075420.13	FNDC3B	fibronectin type III domain containing 3B	0.933925	6.10464e-07
ENSG00000105559.12	PLEKHA4	pleckstrin homology domain containing A4	1.73867	6.18601e-07
ENSG00000104419.15	NDRG1	N-myc downstream regulated 1	0.908671	6.22601e-07
ENSG00000163644.15	PPM1K	protein phosphatase, Mg2+/Mn2+ dependent 1K	0.509669	6.2868e-07
ENSG00000107404.20	DVL1	dishevelled segment polarity protein 1	1.40442	6.28945e-07
ENSG00000197977.4	ELOVL2	ELOVL fatty acid elongase 2	0.817747	6.32665e-07
ENSG00000197728.11	RPS26	ribosomal protein S26	1.40747	6.40933e-07
ENSG00000183688.4	RFLNB	refilin B	1.21825	6.4274e-07
ENSG00000136754.17	ABI1	abl interactor 1	0.590554	6.5282e-07
ENSG00000103353.16	UBFD1	ubiquitin family domain containing 1	0.563278	6.58301e-07
ENSG00000111737.12	RAB35	RAB35, member RAS oncogene family	0.63826	6.63272e-07
ENSG00000114978.18	MOB1A	MOB kinase activator 1A	0.724893	6.63576e-07
ENSG00000025293.17	PHF20	PHD finger protein 20	0.525809	6.72417e-07
ENSG00000158113.13	LRRC43	leucine rich repeat containing 43	1.20841	6.79087e-07
ENSG00000197837.3	H4-16	H4 histone 16	0.896645	6.79791e-07
ENSG00000182809.10	CRIP2	cysteine rich protein 2	1.12962	6.879e-07
ENSG00000143569.19	UBAP2L	ubiquitin associated protein 2 like	0.572462	6.88942e-07
ENSG00000168894.10	RNF181	ring finger protein 181	0.934632	6.98543e-07
ENSG00000170759.11	KIF5B	kinesin family member 5B	1.19043	7.00309e-07
ENSG00000196182.10	STK40	serine/threonine kinase 40	1.02597	7.2249e-07
ENSG00000120656.11	TAF12	TATA-box binding protein associated factor 12	0.775029	7.23196e-07
ENSG00000129194.8	SOX15	SRY-box transcription factor 15	1.16291	7.24923e-07
ENSG00000213079.9	SCAF8	SR-related CTD associated factor 8	0.54876	7.2762e-07
ENSG00000197429.11	IPP	intracisternal A particle-promoted polypeptide	0.645818	7.34639e-07
ENSG00000106012.18	IQCE	IQ motif containing E	0.934615	7.34859e-07
ENSG00000225194.3	LINC00092	long intergenic non-protein coding RNA 92	1.21408	7.36642e-07
ENSG00000198162.12	MAN1A2	mannosidase alpha class 1A member 2	1.0875	7.43513e-07
ENSG00000204822.7	MRPL53	mitochondrial ribosomal protein L53	1.23568	7.43771e-07
ENSG00000115756.13	HPCAL1	hippocalcin like 1	0.888237	7.50871e-07
ENSG00000139168.8	ZCRB1	zinc finger CCHC-type and RNA binding motif containing 1	0.812471	7.54129e-07
ENSG00000152082.14	MZT2B	mitotic spindle organizing protein 2B	1.56042	7.57351e-07
ENSG00000099246.16	RAB18	RAB18, member RAS oncogene family	0.572908	7.58292e-07
ENSG00000110697.13	PITPNM1	phosphatidylinositol transfer protein membrane associated 1	1.42385	7.66172e-07
ENSG00000106803.10	SEC61B	SEC61 translocon subunit beta	1.09584	7.89986e-07
ENSG00000196743.9	GM2A	GM2 ganglioside activator	0.78225	7.92565e-07
ENSG00000102763.18	VWA8	von Willebrand factor A domain containing 8	0.79412	7.9695e-07
ENSG00000159069.14	FBXW5	F-box and WD repeat domain containing 5	1.25416	8.00895e-07
ENSG00000129691.16	ASH2L	ASH2 like, histone lysine methyltransferase complex subunit	0.59049	8.06708e-07
ENSG00000123836.15	PFKFB2	6-phosphofructo-2-kinase/fructose-2,6-biphosphatase 2	0.815758	8.1457e-07
ENSG00000148516.21	ZEB1	zinc finger E-box binding homeobox 1	0.816833	8.16043e-07
ENSG00000133393.13	CEP20	centrosomal protein 20	0.681171	8.22321e-07
ENSG00000137076.21	TLN1	talin 1	0.765778	8.22902e-07
ENSG00000250479.8	CHCHD10	coiled-coil-helix-coiled-coil-helix domain containing 10	0.897138	8.24646e-07
ENSG00000139734.19	DIAPH3	diaphanous related formin 3	1.34703	8.25876e-07
ENSG00000092847.12	AGO1	argonaute RISC component 1	0.753534	8.37211e-07
ENSG00000160049.12	DFFA	DNA fragmentation factor subunit alpha	0.726159	8.44628e-07
ENSG00000280670.3	CCDC163	coiled-coil domain containing 163	1.18848	8.46197e-07
ENSG00000160113.5	NR2F6	nuclear receptor subfamily 2 group F member 6	1.13965	8.62706e-07
ENSG00000204653.10	ASPDH	aspartate dehydrogenase domain containing	1.24414	8.69685e-07
ENSG00000186132.15	C2orf76	chromosome 2 open reading frame 76	1.28696	8.69776e-07
ENSG00000173020.11	GRK2	G protein-coupled receptor kinase 2	0.961786	8.7878e-07
ENSG00000205269.6	TMEM170B	transmembrane protein 170B	0.682382	8.82146e-07
ENSG00000229847.9	EMX2OS	EMX2 opposite strand/antisense RNA	1.22023	8.8526e-07
ENSG00000172831.13	CES2	carboxylesterase 2	0.835676	8.89042e-07
ENSG00000184047.19	DIABLO	diablo IAP-binding mitochondrial protein	0.586344	8.97683e-07
ENSG00000013619.14	MAMLD1	mastermind like domain containing 1	0.915323	8.98157e-07
ENSG00000144451.19	SPAG16	sperm associated antigen 16	1.12158	8.98468e-07
ENSG00000113391.19	FAM172A	family with sequence similarity 172 member A	0.608509	9.08394e-07
ENSG00000147394.18	ZNF185	zinc finger protein 185 with LIM domain	0.932538	9.16809e-07
ENSG00000123106.10	CCDC91	coiled-coil domain containing 91	1.03101	9.361e-07
ENSG00000225067.4	NA	NA	1.81713	9.4052e-07
ENSG00000146729.10	NIPSNAP2	nipsnap homolog 2	0.751497	9.47845e-07
ENSG00000091009.8	RBM27	RNA binding motif protein 27	0.529806	9.52125e-07
ENSG00000111786.9	SRSF9	serine and arginine rich splicing factor 9	0.587413	9.56332e-07
ENSG00000100307.13	CBX7	chromobox 7	0.782956	9.6805e-07
ENSG00000174939.11	ASPHD1	aspartate beta-hydroxylase domain containing 1	1.16222	9.83125e-07
ENSG00000231187.3	LOC102724593	uncharacterized LOC102724593	1.02563	9.93383e-07
ENSG00000184083.12	FAM120C	family with sequence similarity 120C	0.660224	9.95763e-07
ENSG00000100413.17	POLR3H	RNA polymerase III subunit H	0.890379	1.01396e-06
ENSG00000186716.21	BCR	BCR activator of RhoGEF and GTPase	0.900733	1.03436e-06
ENSG00000186326.4	RGS9BP	regulator of G protein signaling 9 binding protein	1.44279	1.04448e-06
ENSG00000148334.15	PTGES2	prostaglandin E synthase 2	0.928698	1.04631e-06
ENSG00000164106.8	SCRG1	stimulator of chondrogenesis 1	0.790098	1.04668e-06
ENSG00000174306.21	ZHX3	zinc fingers and homeoboxes 3	0.836421	1.05071e-06
ENSG00000167291.16	TBC1D16	TBC1 domain family member 16	1.02924	1.05117e-06
ENSG00000099256.19	PRTFDC1	phosphoribosyl transferase domain containing 1	0.880008	1.0533e-06
ENSG00000090565.16	RAB11FIP3	RAB11 family interacting protein 3	0.955812	1.05895e-06
ENSG00000161277.11	THAP8	THAP domain containing 8	1.23699	1.0687e-06
ENSG00000111276.11	CDKN1B	cyclin dependent kinase inhibitor 1B	0.701851	1.07102e-06
ENSG00000171703.17	TCEA2	transcription elongation factor A2	0.846777	1.073e-06
ENSG00000239697.11	TNFSF12	TNF superfamily member 12	0.978593	1.08638e-06
ENSG00000163374.19	YY1AP1	YY1 associated protein 1	0.856431	1.08909e-06
ENSG00000116183.11	PAPPA2	pappalysin 2	0.879322	1.11621e-06
ENSG00000067606.17	PRKCZ	protein kinase C zeta	0.67883	1.117e-06
ENSG00000102081.14	FMR1	FMRP translational regulator 1	0.610056	1.11707e-06
ENSG00000167186.11	COQ7	coenzyme Q7, hydroxylase	0.459095	1.11882e-06
ENSG00000235453.10	SMIM27	small integral membrane protein 27	1.15261	1.12008e-06
ENSG00000240370.6	RPL13P5	ribosomal protein L13 pseudogene 5	0.921347	1.12802e-06
ENSG00000101310.17	SEC23B	SEC23 homolog B, COPII coat complex component	0.630717	1.13069e-06
ENSG00000197457.10	STMN3	stathmin 3	0.845405	1.13744e-06
ENSG00000157216.15	SSBP3	single stranded DNA binding protein 3	0.688037	1.13983e-06
ENSG00000169006.7	NTSR2	neurotensin receptor 2	0.959801	1.14567e-06
ENSG00000130203.10	APOE	apolipoprotein E	1.19384	1.17734e-06
ENSG00000107581.13	EIF3A	eukaryotic translation initiation factor 3 subunit A	0.580183	1.17803e-06
ENSG00000148671.14	ADIRF	adipogenesis regulatory factor	1.63577	1.18472e-06
ENSG00000166821.9	PEX11A	peroxisomal biogenesis factor 11 alpha	0.744519	1.19845e-06
ENSG00000147853.17	AK3	adenylate kinase 3	0.926294	1.20058e-06
ENSG00000095787.23	WAC	WW domain containing adaptor with coiled-coil	0.623299	1.20263e-06
ENSG00000133789.15	SWAP70	switching B cell complex subunit SWAP70	0.845264	1.20904e-06
ENSG00000106665.16	CLIP2	CAP-Gly domain containing linker protein 2	1.02847	1.21932e-06
ENSG00000205544.4	TMEM256	transmembrane protein 256	1.13751	1.22109e-06
ENSG00000214194.9	SMIM30	small integral membrane protein 30	0.877321	1.22251e-06
ENSG00000135631.17	RAB11FIP5	RAB11 family interacting protein 5	0.772007	1.26085e-06
ENSG00000184270.5	H2AC21	H2A clustered histone 21	1.38657	1.27024e-06
ENSG00000128266.9	GNAZ	G protein subunit alpha z	0.886466	1.28281e-06
ENSG00000146067.16	FAM193B	family with sequence similarity 193 member B	1.09861	1.29624e-06
ENSG00000164105.4	SAP30	Sin3A associated protein 30	0.687005	1.31623e-06
ENSG00000118496.5	FBXO30	F-box protein 30	0.542337	1.32043e-06
ENSG00000132463.14	GRSF1	G-rich RNA sequence binding factor 1	0.596632	1.32169e-06
ENSG00000135144.7	DTX1	deltex E3 ubiquitin ligase 1	1.06028	1.33649e-06
ENSG00000180879.14	SSR4	signal sequence receptor subunit 4	0.753295	1.35398e-06
ENSG00000166452.12	AKIP1	A-kinase interacting protein 1	0.707768	1.3734e-06
ENSG00000268055.1	NA	NA	2.16803	1.38174e-06
ENSG00000003249.14	DBNDD1	dysbindin domain containing 1	0.975174	1.38952e-06
ENSG00000010165.20	METTL13	methyltransferase 13, eEF1A lysine and N-terminal methyltransferase	0.552973	1.39814e-06
ENSG00000010017.13	RANBP9	RAN binding protein 9	0.714706	1.40357e-06
ENSG00000186951.16	PPARA	peroxisome proliferator activated receptor alpha	0.959567	1.41897e-06
ENSG00000150779.12	TIMM8B	translocase of inner mitochondrial membrane 8 homolog B	1.07177	1.42343e-06
ENSG00000185818.8	NAT8L	N-acetyltransferase 8 like	0.974125	1.4348e-06
ENSG00000137133.11	HINT2	histidine triad nucleotide binding protein 2	1.27613	1.43505e-06
ENSG00000180992.7	MRPL14	mitochondrial ribosomal protein L14	0.762811	1.4369e-06
ENSG00000153832.12	FBXO36	F-box protein 36	0.736744	1.43968e-06
ENSG00000169567.12	HINT1	histidine triad nucleotide binding protein 1	0.994198	1.46399e-06
ENSG00000102897.10	LYRM1	LYR motif containing 1	0.85719	1.48082e-06
ENSG00000151239.13	TWF1	twinfilin actin binding protein 1	0.735287	1.50269e-06
ENSG00000067955.15	CBFB	core-binding factor subunit beta	0.89053	1.51063e-06
ENSG00000068308.13	OTUD5	OTU deubiquitinase 5	0.630761	1.51354e-06
ENSG00000136159.4	NUDT15	nudix hydrolase 15	0.852829	1.53491e-06
ENSG00000142089.16	IFITM3	interferon induced transmembrane protein 3	1.03573	1.53988e-06
ENSG00000086015.22	MAST2	microtubule associated serine/threonine kinase 2	0.699747	1.54104e-06
ENSG00000173436.15	MICOS10	mitochondrial contact site and cristae organizing system subunit 10	0.804386	1.54168e-06
ENSG00000100218.12	RSPH14	radial spoke head 14 homolog	1.02765	1.5483e-06
ENSG00000154945.7	ANKRD40	ankyrin repeat domain 40	1.01397	1.57658e-06
ENSG00000277972.2	CISD3	CDGSH iron sulfur domain 3	0.906832	1.57719e-06
ENSG00000163879.11	DNALI1	dynein axonemal light intermediate chain 1	0.950324	1.58757e-06
ENSG00000161040.16	FBXL13	F-box and leucine rich repeat protein 13	1.29945	1.59772e-06
ENSG00000107954.10	NEURL1	neuralized E3 ubiquitin protein ligase 1	1.08432	1.59813e-06
ENSG00000254682.1	NA	NA	1.36659	1.61338e-06
ENSG00000064961.19	HMG20B	high mobility group 20B	1.2244	1.61858e-06
ENSG00000118418.14	HMGN3	high mobility group nucleosomal binding domain 3	0.655581	1.63944e-06
ENSG00000114023.15	FAM162A	family with sequence similarity 162 member A	0.912498	1.65122e-06
ENSG00000229358.3	NA	NA	1.28869	1.66397e-06
ENSG00000106853.20	PTGR1	prostaglandin reductase 1	0.648434	1.66648e-06
ENSG00000164841.5	TMEM74	transmembrane protein 74	0.626749	1.67517e-06
ENSG00000188997.8	KCTD21	potassium channel tetramerization domain containing 21	0.650341	1.6795e-06
ENSG00000005981.13	ASB4	ankyrin repeat and SOCS box containing 4	1.34369	1.70366e-06
ENSG00000167182.15	SP2	Sp2 transcription factor	0.989338	1.71951e-06
ENSG00000230092.7	NA	NA	1.78686	1.71982e-06
ENSG00000105926.15	PALS2	protein associated with LIN7 2, MAGUK p55 family member	0.840093	1.72823e-06
ENSG00000091640.8	SPAG7	sperm associated antigen 7	0.946038	1.74202e-06
ENSG00000105248.16	YJU2	YJU2 splicing factor homolog	0.780783	1.75291e-06
ENSG00000196850.6	PPTC7	protein phosphatase targeting COQ7	0.678088	1.75336e-06
ENSG00000173210.19	ABLIM3	actin binding LIM protein family member 3	0.705442	1.75853e-06
ENSG00000260257.2	LOC119746555	uncharacterized LOC119746555	0.824641	1.76575e-06
ENSG00000170604.5	IRF2BP1	interferon regulatory factor 2 binding protein 1	0.900289	1.76966e-06
ENSG00000101084.18	RAB5IF	RAB5 interacting factor	0.844819	1.77935e-06
ENSG00000180769.10	WDFY3-AS2	WDFY3 antisense RNA 2	0.998903	1.78026e-06
ENSG00000116574.6	RHOU	ras homolog family member U	0.859822	1.78125e-06
ENSG00000167100.14	SAMD14	sterile alpha motif domain containing 14	1.00459	1.79832e-06
ENSG00000182154.8	MRPL41	mitochondrial ribosomal protein L41	1.22074	1.80178e-06
ENSG00000184486.10	POU3F2	POU class 3 homeobox 2	0.799524	1.81494e-06
ENSG00000241837.7	ATP5PO	ATP synthase peripheral stalk subunit OSCP	0.952753	1.81833e-06
ENSG00000114853.14	ZBTB47	zinc finger and BTB domain containing 47	1.00254	1.8184e-06
ENSG00000132434.9	LANCL2	LanC like 2	0.56562	1.82784e-06
ENSG00000204469.13	PRRC2A	proline rich coiled-coil 2A	0.875423	1.84669e-06
ENSG00000133028.12	SCO1	synthesis of cytochrome C oxidase 1	0.605599	1.85458e-06
ENSG00000164172.19	MOCS2	molybdenum cofactor synthesis 2	0.700641	1.86323e-06
ENSG00000181610.13	MRPS23	mitochondrial ribosomal protein S23	0.528648	1.88919e-06
ENSG00000005022.6	SLC25A5	solute carrier family 25 member 5	0.852047	1.93184e-06
ENSG00000175224.16	ATG13	autophagy related 13	0.490617	1.94025e-06
ENSG00000187186.15	LOC730098	uncharacterized LOC730098	1.4255	1.94983e-06
ENSG00000159753.14	CARMIL2	capping protein regulator and myosin 1 linker 2	0.918865	1.96724e-06
ENSG00000113300.13	CNOT6	CCR4-NOT transcription complex subunit 6	0.77555	1.97142e-06
ENSG00000149925.20	ALDOA	aldolase, fructose-bisphosphate A	0.844163	1.97319e-06
ENSG00000166164.15	BRD7	bromodomain containing 7	0.796119	1.98465e-06
ENSG00000214736.7	TOMM6	translocase of outer mitochondrial membrane 6	0.809978	1.98994e-06
ENSG00000064419.13	TNPO3	transportin 3	0.537126	2.00319e-06
ENSG00000168246.6	UBTD2	ubiquitin domain containing 2	0.738708	2.02573e-06
ENSG00000224152.1	BAZ2B-AS1	BAZ2B antisense RNA 1	1.13477	2.03605e-06
ENSG00000100246.13	DNAL4	dynein axonemal light chain 4	0.730756	2.05934e-06
ENSG00000176087.15	SLC35A4	solute carrier family 35 member A4	0.833271	2.06482e-06
ENSG00000186314.11	PRELID2	PRELI domain containing 2	1.3205	2.0816e-06
ENSG00000203685.10	STUM	stum, mechanosensory transduction mediator homolog	0.787538	2.09138e-06
ENSG00000151135.10	TMEM263	transmembrane protein 263	0.616328	2.09604e-06
ENSG00000138942.16	RNF185	ring finger protein 185	0.547178	2.09647e-06
ENSG00000129055.12	ANAPC13	anaphase promoting complex subunit 13	0.777828	2.0989e-06
ENSG00000184524.6	CEND1	cell cycle exit and neuronal differentiation 1	1.1388	2.1117e-06
ENSG00000129911.9	KLF16	Kruppel like factor 16	1.22658	2.1255e-06
ENSG00000149476.15	TKFC	triokinase and FMN cyclase	0.747677	2.14922e-06
ENSG00000173175.14	ADCY5	adenylate cyclase 5	0.829805	2.20078e-06
ENSG00000270882.2	H4C14	H4 clustered histone 14	1.14022	2.2132e-06
ENSG00000275023.5	MLLT6	MLLT6, PHD finger containing	0.970986	2.2137e-06
ENSG00000115649.16	CNPPD1	cyclin Pas1/PHO80 domain containing 1	0.669413	2.24399e-06
ENSG00000142186.17	SCYL1	SCY1 like pseudokinase 1	0.698442	2.25303e-06
ENSG00000279117.1	NA	NA	0.859267	2.25365e-06
ENSG00000198373.12	WWP2	WW domain containing E3 ubiquitin protein ligase 2	0.670347	2.33704e-06
ENSG00000167112.10	TRUB2	TruB pseudouridine synthase family member 2	0.640338	2.343e-06
ENSG00000022567.9	SLC45A4	solute carrier family 45 member 4	1.146	2.34934e-06
ENSG00000099385.11	BCL7C	BAF chromatin remodeling complex subunit BCL7C	1.21545	2.35109e-06
ENSG00000171792.11	RHNO1	RAD9-HUS1-RAD1 interacting nuclear orphan 1	0.667327	2.37382e-06
ENSG00000204136.10	GGTA1	glycoprotein alpha-galactosyltransferase 1 (inactive)	1.1329	2.3942e-06
ENSG00000162944.11	RFTN2	raftlin family member 2	0.938653	2.39661e-06
ENSG00000012061.15	ERCC1	ERCC excision repair 1, endonuclease non-catalytic subunit	0.590379	2.42889e-06
ENSG00000214022.11	REPIN1	replication initiator 1	0.976123	2.5426e-06
ENSG00000205363.5	INSYN1	inhibitory synaptic factor 1	0.929788	2.54408e-06
ENSG00000179314.14	WSCD1	WSC domain containing 1	1.02717	2.55606e-06
ENSG00000182712.16	CMC4	C-X9-C motif containing 4	1.1947	2.55955e-06
ENSG00000132963.8	POMP	proteasome maturation protein	0.872364	2.58458e-06
ENSG00000186432.9	KPNA4	karyopherin subunit alpha 4	0.592305	2.59333e-06
ENSG00000127554.13	GFER	growth factor, augmenter of liver regeneration	0.844134	2.60302e-06
ENSG00000139132.14	FGD4	FYVE, RhoGEF and PH domain containing 4	0.843267	2.63385e-06
ENSG00000011451.20	WIZ	WIZ zinc finger	1.21327	2.634e-06
[truncated: 2,034 more rows]
