# Supplementary material for: mRNA and circRNA mislocalization to synapses are key features of Alzheimer’s disease
Source: PLoS Genet. 2024 Jul 29;20(7):e1011359. doi: 10.1371/journal.pgen.1011359 (PMC11309398; doi:10.1371/journal.pgen.1011359)
Supplement: S4 Table — (XLSX) [file pgen.1011359.s021.xlsx]

## Sheet: Sheet1
Gene	Symbol	GeneName	log2FoldChange	pvalue
ENSG00000237973.1	MTCO1P12	MT-CO1 pseudogene 12	-2.32242	0.0140635
ENSG00000006042.12	TMEM98	transmembrane protein 98	0.785056	0.0385583
ENSG00000118785.14	SPP1	secreted phosphoprotein 1	1.57946	6.73545e-05
ENSG00000038945.15	MSR1	macrophage scavenger receptor 1	1.67753	0.000142812
ENSG00000168743.12	NPNT	nephronectin	1.82446	0.000151289
ENSG00000120708.17	TGFBI	transforming growth factor beta induced	1.5336	0.000194574
ENSG00000171388.12	APLN	apelin	1.59867	0.000194998
ENSG00000108691.9	CCL2	C-C motif chemokine ligand 2	1.76861	0.000431739
ENSG00000173391.9	OLR1	oxidized low density lipoprotein receptor 1	1.20724	0.000544755
ENSG00000166927.13	MS4A7	membrane spanning 4-domains A7	1.27842	0.000990898
ENSG00000120875.9	DUSP4	dual specificity phosphatase 4	-1.39486	0.00105462
ENSG00000144115.16	THNSL2	threonine synthase like 2	-1.28766	0.00126498
ENSG00000003989.17	SLC7A2	solute carrier family 7 member 2	1.27601	0.00152626
ENSG00000188803.15	SHISA6	shisa family member 6	-1.12733	0.00182837
ENSG00000134294.14	SLC38A2	solute carrier family 38 member 2	0.91309	0.00185428
ENSG00000186470.14	BTN3A2	butyrophilin subfamily 3 member A2	1.35422	0.0021233
ENSG00000105851.11	PIK3CG	phosphatidylinositol-4,5-bisphosphate 3-kinase catalytic subunit gamma	1.31271	0.00254075
ENSG00000223865.11	HLA-DPB1	major histocompatibility complex, class II, DP beta 1	0.892074	0.00261686
ENSG00000183196.10	CHST6	carbohydrate sulfotransferase 6	1.23958	0.00287398
ENSG00000258926.2	NA	NA	-1.36383	0.00287909
ENSG00000198670.11	LPA	lipoprotein(a)	-1.02699	0.0032897
ENSG00000233670.7	PIRT	phosphoinositide interacting regulator of transient receptor potential channels	1.40767	0.00377245
ENSG00000134533.6	RERG	RAS like estrogen regulated growth inhibitor	-0.984971	0.00509597
ENSG00000198830.11	HMGN2	high mobility group nucleosomal binding domain 2	-0.700713	0.00559804
ENSG00000154188.10	ANGPT1	angiopoietin 1	1.11455	0.00585726
ENSG00000110900.15	TSPAN11	tetraspanin 11	1.54643	0.00606373
ENSG00000105967.16	TFEC	transcription factor EC	1.12506	0.00640637
ENSG00000108932.12	SLC16A6	solute carrier family 16 member 6	-1.01062	0.00657168
ENSG00000171476.22	HOPX	HOP homeobox	-0.755543	0.00711305
ENSG00000102317.18	RBM3	RNA binding motif protein 3	-0.786199	0.00850542
ENSG00000066294.14	CD84	CD84 molecule	1.00296	0.00907383
ENSG00000271714.1	NA	NA	-1.30633	0.00954476
ENSG00000019582.15	CD74	CD74 molecule	0.939889	0.00989721
ENSG00000183765.22	CHEK2	checkpoint kinase 2	1.03332	0.0108856
ENSG00000165025.15	SYK	spleen associated tyrosine kinase	0.966609	0.0110703
ENSG00000171860.5	C3AR1	complement C3a receptor 1	0.923854	0.0112552
ENSG00000228058.2	LINC01736	long intergenic non-protein coding RNA 1736	1.15348	0.0114679
ENSG00000026508.19	CD44	CD44 molecule (Indian blood group)	1.34744	0.0123026
ENSG00000259291.2	ZNF710-AS1	ZNF710 antisense RNA 1	-0.769507	0.0123272
ENSG00000145832.14	SLC25A48	solute carrier family 25 member 48	1.11912	0.0123863
ENSG00000006747.15	SCIN	scinderin	1.05816	0.0123951
ENSG00000133048.13	CHI3L1	chitinase 3 like 1	1.03894	0.0131863
ENSG00000142227.11	EMP3	epithelial membrane protein 3	1.03891	0.0136133
ENSG00000104112.9	SCG3	secretogranin III	-0.76867	0.0137519
ENSG00000153993.13	SEMA3D	semaphorin 3D	0.880335	0.0142529
ENSG00000135094.11	SDS	serine dehydratase	-0.959588	0.0146367
ENSG00000170439.7	METTL7B	methyltransferase like 7B	0.925766	0.0148456
ENSG00000132965.9	ALOX5AP	arachidonate 5-lipoxygenase activating protein	0.997389	0.0160023
ENSG00000136235.16	GPNMB	glycoprotein nmb	0.903275	0.016047
ENSG00000108387.15	SEPTIN4	septin 4	-0.648106	0.0160793
ENSG00000133195.11	SLC39A11	solute carrier family 39 member 11	0.781077	0.0162851
ENSG00000132256.19	TRIM5	tripartite motif containing 5	0.837979	0.0167116
ENSG00000197430.11	OPALIN	oligodendrocytic myelin paranodal and inner loop protein	-0.80858	0.0168695
ENSG00000099622.14	CIRBP	cold inducible RNA binding protein	-0.76541	0.0179128
ENSG00000170525.21	PFKFB3	6-phosphofructo-2-kinase/fructose-2,6-biphosphatase 3	0.646078	0.0180058
ENSG00000147509.14	RGS20	regulator of G protein signaling 20	-0.813943	0.0181631
ENSG00000204287.14	HLA-DRA	major histocompatibility complex, class II, DR alpha	0.914918	0.0190156
ENSG00000198743.7	SLC5A3	solute carrier family 5 member 3	0.86178	0.0190242
ENSG00000171659.15	GPR34	G protein-coupled receptor 34	1.101	0.0212235
ENSG00000128564.7	VGF	VGF nerve growth factor inducible	-1.19221	0.0213855
ENSG00000182310.14	SPACA6	sperm acrosome associated 6	0.927604	0.0214108
ENSG00000159399.10	HK2	hexokinase 2	0.90018	0.0222029
ENSG00000143479.17	DYRK3	dual specificity tyrosine phosphorylation regulated kinase 3	0.807489	0.0229527
ENSG00000142149.9	HUNK	hormonally up-regulated Neu-associated kinase	-0.798674	0.0252027
ENSG00000166535.20	A2ML1	alpha-2-macroglobulin like 1	0.868502	0.0255534
ENSG00000114115.10	RBP1	retinol binding protein 1	-0.809804	0.0257034
ENSG00000281327.2	NA	NA	1.15105	0.0265066
ENSG00000129226.14	CD68	CD68 molecule	0.931578	0.0280855
ENSG00000203952.9	CCDC160	coiled-coil domain containing 160	0.944715	0.0280875
ENSG00000115461.5	IGFBP5	insulin like growth factor binding protein 5	0.738814	0.0283591
ENSG00000182253.15	SYNM	synemin	0.704694	0.0293706
ENSG00000231389.7	HLA-DPA1	major histocompatibility complex, class II, DP alpha 1	0.87767	0.0300902
ENSG00000159335.16	PTMS	parathymosin	0.772678	0.0323336
ENSG00000279090.1	NA	NA	-0.913842	0.0324071
ENSG00000081181.8	ARG2	arginase 2	0.810356	0.0329078
ENSG00000162909.18	CAPN2	calpain 2	0.736855	0.033416
ENSG00000163131.11	CTSS	cathepsin S	0.770244	0.0355168
ENSG00000162511.8	LAPTM5	lysosomal protein transmembrane 5	0.734902	0.0364494
ENSG00000165124.18	SVEP1	sushi, von Willebrand factor type A, EGF and pentraxin domain containing 1	-0.742689	0.0388163
ENSG00000132357.14	CARD6	caspase recruitment domain family member 6	0.904128	0.0388625
ENSG00000260081.2	LOC105373383	uncharacterized LOC105373383	-0.896422	0.0394415
ENSG00000235609.7	NA	NA	0.563347	0.0395989
ENSG00000186340.15	THBS2	thrombospondin 2	0.702868	0.041287
ENSG00000131095.13	GFAP	glial fibrillary acidic protein	0.778492	0.0428943
ENSG00000163528.13	CHCHD4	coiled-coil-helix-coiled-coil-helix domain containing 4	0.655745	0.0438322
ENSG00000165168.8	CYBB	cytochrome b-245 beta chain	0.775627	0.0442888
ENSG00000155629.15	PIK3AP1	phosphoinositide-3-kinase adaptor protein 1	0.791416	0.0454683
ENSG00000244968.7	LIFR-AS1	LIFR antisense RNA 1	-0.645841	0.0457513
ENSG00000237505.8	PKN2-AS1	PKN2 antisense RNA 1	-0.599408	0.046171
ENSG00000157833.13	GAREM2	GRB2 associated regulator of MAPK1 subtype 2	0.822363	0.0462687
ENSG00000164949.8	GEM	GTP binding protein overexpressed in skeletal muscle	0.882739	0.0468373
ENSG00000162755.14	KLHDC9	kelch domain containing 9	-0.691625	0.0472365
ENSG00000276043.5	UHRF1	ubiquitin like with PHD and ring finger domains 1	0.763806	0.0479947
ENSG00000197322.4	TMEM132E-DT	TMEM132E divergent transcript	-1.22415	0.00369983
ENSG00000204252.14	HLA-DOA	major histocompatibility complex, class II, DO alpha	1.21598	0.00686757
ENSG00000111087.10	GLI1	GLI family zinc finger 1	1.28352	0.00914653
ENSG00000123338.13	NCKAP1L	NCK associated protein 1 like	0.889299	0.0102637
ENSG00000260401.1	NA	NA	1.07147	0.0103582
ENSG00000086717.18	PPEF1	protein phosphatase with EF-hand domain 1	-1.0281	0.0110983
ENSG00000169403.12	PTAFR	platelet activating factor receptor	1.03734	0.0116619
ENSG00000253661.2	ZFHX4-AS1	ZFHX4 antisense RNA 1	-0.967802	0.0118511
ENSG00000164850.15	GPER1	G protein-coupled estrogen receptor 1	1.08538	0.0136993
ENSG00000111665.11	CDCA3	cell division cycle associated 3	1.02412	0.0137986
ENSG00000163576.18	EFHB	EF-hand domain family member B	-1.04625	0.0148377
ENSG00000274021.1	NA	NA	-1.3663	0.0151286
ENSG00000234665.9	NA	NA	0.993013	0.0152973
ENSG00000131080.15	EDA2R	ectodysplasin A2 receptor	0.861459	0.0153628
ENSG00000140749.9	IGSF6	immunoglobulin superfamily member 6	0.89957	0.0156337
ENSG00000127951.7	FGL2	fibrinogen like 2	0.943622	0.0170705
ENSG00000197410.14	DCHS2	dachsous cadherin-related 2	-0.768858	0.0181252
ENSG00000142731.11	PLK4	polo like kinase 4	-1.12144	0.0181456
ENSG00000185988.15	PLK5	polo like kinase 5 (inactive)	0.991243	0.0183841
ENSG00000087245.13	MMP2	matrix metallopeptidase 2	0.936241	0.0220948
ENSG00000274333.4	LOC102724219	uncharacterized LOC102724219	-0.975522	0.0245296
ENSG00000095303.17	PTGS1	prostaglandin-endoperoxide synthase 1	0.72682	0.0246789
ENSG00000198342.10	ZNF442	zinc finger protein 442	-0.665488	0.0263358
ENSG00000260166.2	NA	NA	0.811891	0.0263787
ENSG00000135077.9	HAVCR2	hepatitis A virus cellular receptor 2	0.944983	0.0265876
ENSG00000087253.13	LPCAT2	lysophosphatidylcholine acyltransferase 2	0.772634	0.0295552
ENSG00000234745.11	HLA-B	major histocompatibility complex, class I, B	0.840015	0.0319072
ENSG00000198826.11	ARHGAP11A	Rho GTPase activating protein 11A	0.698034	0.0329203
ENSG00000153071.15	DAB2	DAB adaptor protein 2	0.773451	0.0336426
ENSG00000183856.11	IQGAP3	IQ motif containing GTPase activating protein 3	-0.856246	0.0361563
ENSG00000053702.15	NRIP2	nuclear receptor interacting protein 2	0.742052	0.0362356
ENSG00000228451.4	SDAD1P1	SDA1 domain containing 1 pseudogene 1	0.779068	0.037691
ENSG00000164089.9	ETNPPL	ethanolamine-phosphate phospho-lyase	-0.770744	0.0390191
ENSG00000196126.11	HLA-DRB1	major histocompatibility complex, class II, DR beta 1	0.89433	0.0392717
ENSG00000205562.3	NA	NA	-0.613007	0.0418302
ENSG00000132561.14	MATN2	matrilin 2	0.554372	0.0430536
ENSG00000004468.13	CD38	CD38 molecule	-0.78662	0.0452359
ENSG00000198416.9	NA	NA	-0.713906	0.0453012
ENSG00000206503.13	HLA-A	major histocompatibility complex, class I, A	0.629374	0.0477319
ENSG00000143226.14	FCGR2A	Fc gamma receptor IIa	1.08956	0.0478444
ENSG00000182054.9	IDH2	isocitrate dehydrogenase (NADP(+)) 2	-0.538725	0.0499443
ENSG00000010310.9	GIPR	gastric inhibitory polypeptide receptor	2.32897	2.85962e-05
ENSG00000287689.1	NA	NA	2.15762	5.20711e-05
ENSG00000236714.3	LINC01844	long intergenic non-protein coding RNA 1844	-1.68182	0.000559625
ENSG00000111404.6	RERGL	RERG like	1.54401	0.000628947
ENSG00000088836.14	SLC4A11	solute carrier family 4 member 11	1.63356	0.000705611
ENSG00000258227.7	CLEC5A	C-type lectin domain containing 5A	1.4457	0.000869583
ENSG00000009790.15	TRAF3IP3	TRAF3 interacting protein 3	1.27167	0.000983052
ENSG00000198774.5	RASSF9	Ras association domain family member 9	1.60548	0.00108268
ENSG00000125337.19	KIF25	kinesin family member 25	1.38631	0.00117493
ENSG00000148773.14	MKI67	marker of proliferation Ki-67	1.9681	0.00126789
ENSG00000160791.13	CCR5	C-C motif chemokine receptor 5	1.63275	0.00143423
ENSG00000143028.9	SYPL2	synaptophysin like 2	1.1769	0.00196158
ENSG00000171812.13	COL8A2	collagen type VIII alpha 2 chain	1.37093	0.00226026
ENSG00000205835.9	GMNC	geminin coiled-coil domain containing	1.53424	0.00240534
ENSG00000163823.4	CCR1	C-C motif chemokine receptor 1	1.46483	0.00250305
ENSG00000116774.12	OLFML3	olfactomedin like 3	1.23322	0.00274877
ENSG00000086159.13	AQP6	aquaporin 6	1.13478	0.00283012
ENSG00000237457.6	NA	NA	1.38992	0.00283887
ENSG00000121966.7	CXCR4	C-X-C motif chemokine receptor 4	1.38655	0.00303964
ENSG00000187474.5	FPR3	formyl peptide receptor 3	1.73415	0.00336241
ENSG00000286177.1	LOC105372401	uncharacterized LOC105372401	1.32685	0.00348686
ENSG00000237686.7	SCIRT	stem cell inhibitory RNA transcript	-1.48251	0.00401621
ENSG00000173376.14	NDNF	neuron derived neurotrophic factor	1.32076	0.00408369
ENSG00000282033.1	LOC105373553	uncharacterized LOC105373553	-1.31867	0.00423515
ENSG00000178031.17	ADAMTSL1	ADAMTS like 1	-1.01039	0.00456234
ENSG00000233476.3	NA	NA	-1.15925	0.00459834
ENSG00000266903.2	NA	NA	1.44977	0.00472232
ENSG00000287527.1	NA	NA	-0.982011	0.00521136
ENSG00000145721.12	LIX1	limb and CNS expressed 1	-0.750111	0.0052447
ENSG00000118707.10	TGIF2	TGFB induced factor homeobox 2	1.01148	0.00563292
ENSG00000183569.18	SERHL2	serine hydrolase like 2	1.13589	0.00567656
ENSG00000088827.12	SIGLEC1	sialic acid binding Ig like lectin 1	1.32975	0.0060297
ENSG00000259845.1	NA	NA	1.2344	0.00628463
ENSG00000164691.17	TAGAP	T cell activation RhoGTPase activating protein	1.08222	0.00632358
ENSG00000095970.17	TREM2	triggering receptor expressed on myeloid cells 2	1.16366	0.00645129
ENSG00000225684.4	FAM225B	family with sequence similarity 225 member B	-1.55045	0.00661742
ENSG00000285130.2	NA	NA	1.30793	0.00698083
ENSG00000158077.4	NLRP14	NLR family pyrin domain containing 14	-1.28674	0.00766965
ENSG00000184378.3	ACTRT3	actin related protein T3	-1.09944	0.00771712
ENSG00000119681.12	LTBP2	latent transforming growth factor beta binding protein 2	1.07255	0.0077703
ENSG00000125378.16	BMP4	bone morphogenetic protein 4	-1.14872	0.00819121
ENSG00000254081.2	LINC01299	long intergenic non-protein coding RNA 1299	-1.04333	0.00820118
ENSG00000188921.14	HACD4	3-hydroxyacyl-CoA dehydratase 4	0.735179	0.00855581
ENSG00000134802.17	SLC43A3	solute carrier family 43 member 3	0.936515	0.00892964
ENSG00000233885.7	NA	NA	1.0875	0.00898875
ENSG00000196735.13	HLA-DQA1	major histocompatibility complex, class II, DQ alpha 1	1.21466	0.00915283
ENSG00000260788.6	NA	NA	1.09457	0.0100104
ENSG00000224635.2	NA	NA	1.29886	0.010011
ENSG00000230267.7	NA	NA	0.816098	0.0101233
ENSG00000124251.11	TP53TG5	TP53 target 5	-1.17634	0.0102519
ENSG00000167604.14	NFKBID	NFKB inhibitor delta	1.01237	0.0110631
ENSG00000273156.2	NA	NA	-0.779206	0.0117505
ENSG00000185507.21	IRF7	interferon regulatory factor 7	1.26912	0.0118366
ENSG00000105122.13	RASAL3	RAS protein activator like 3	1.32931	0.0118797
ENSG00000225683.6	PACRG-AS3	PACRG antisense RNA 3	0.994306	0.0119661
ENSG00000149922.10	TBX6	T-box transcription factor 6	1.2749	0.0121936
ENSG00000122679.8	RAMP3	receptor activity modifying protein 3	0.992867	0.0122244
ENSG00000227456.9	LINC00310	long intergenic non-protein coding RNA 310	0.998415	0.0122751
ENSG00000176399.4	DMRTA1	DMRT like family A1	-1.01405	0.0124934
ENSG00000218891.5	ZNF579	zinc finger protein 579	0.951325	0.012875
ENSG00000049540.17	ELN	elastin	0.858921	0.0131888
ENSG00000250198.3	NA	NA	0.965283	0.0133949
ENSG00000081237.20	PTPRC	protein tyrosine phosphatase receptor type C	0.816604	0.0134572
ENSG00000236423.6	LINC01134	long intergenic non-protein coding RNA 1134	1.26717	0.013567
ENSG00000285999.1	NA	NA	1.06809	0.0139301
ENSG00000137462.8	TLR2	toll like receptor 2	0.956128	0.0139565
ENSG00000164120.14	HPGD	15-hydroxyprostaglandin dehydrogenase	1.12751	0.0141451
ENSG00000056736.10	IL17RB	interleukin 17 receptor B	0.896287	0.014175
ENSG00000123179.14	EBPL	EBP like	-0.566211	0.0144492
ENSG00000115165.10	CYTIP	cytohesin 1 interacting protein	1.01071	0.0149242
ENSG00000089127.13	OAS1	2'-5'-oligoadenylate synthetase 1	1.07904	0.0153412
ENSG00000196839.13	ADA	adenosine deaminase	1.09007	0.0154032
ENSG00000273691.1	NA	NA	0.94979	0.0154079
ENSG00000108798.9	ABI3	ABI family member 3	1.11358	0.0157333
ENSG00000140678.16	ITGAX	integrin subunit alpha X	0.803557	0.0157834
ENSG00000104044.16	OCA2	OCA2 melanosomal transmembrane protein	-0.711408	0.016263
ENSG00000155926.14	SLA	Src like adaptor	1.03674	0.0165627
ENSG00000258744.2	NA	NA	-1.13747	0.0167511
ENSG00000232825.3	PLPPR5-AS1	PLPPR5 antisense RNA 1	-1.17909	0.0169422
ENSG00000255920.3	CCND2-AS1	CCND2 antisense RNA 1	-0.739435	0.0170062
ENSG00000251364.7	SYT9-AS1	SYT9 antisense RNA 1	0.8578	0.0172713
ENSG00000067057.17	PFKP	phosphofructokinase, platelet	0.677019	0.0172988
ENSG00000252835.1	SCARNA21	small Cajal body-specific RNA 21	1.01977	0.0173083
ENSG00000239713.9	APOBEC3G	apolipoprotein B mRNA editing enzyme catalytic subunit 3G	1.00864	0.0181853
ENSG00000072694.21	FCGR2B	Fc gamma receptor IIb	1.16655	0.0182931
ENSG00000112599.9	GUCA1B	guanylate cyclase activator 1B	-0.876074	0.0183144
ENSG00000243422.2	RPL23AP49	ribosomal protein L23a pseudogene 49	-1.07392	0.0183872
ENSG00000005844.18	ITGAL	integrin subunit alpha L	1.06617	0.0186632
ENSG00000180914.10	OXTR	oxytocin receptor	-0.926529	0.01876
ENSG00000248079.3	NA	NA	0.856155	0.0188317
ENSG00000110172.12	CHORDC1	cysteine and histidine rich domain containing 1	0.695222	0.0190025
ENSG00000151892.14	GFRA1	GDNF family receptor alpha 1	-0.776802	0.0190514
ENSG00000087116.16	ADAMTS2	ADAM metallopeptidase with thrombospondin type 1 motif 2	0.769264	0.0192512
ENSG00000132837.15	DMGDH	dimethylglycine dehydrogenase	-0.814613	0.0197666
ENSG00000138823.13	MTTP	microsomal triglyceride transfer protein	1.17521	0.0201071
ENSG00000254415.3	SIGLEC14	sialic acid binding Ig like lectin 14	1.15265	0.0203748
ENSG00000104970.11	KIR3DX1	killer cell immunoglobulin like receptor, three Ig domains X1 (pseudogene)	1.06158	0.0211264
ENSG00000100060.18	MFNG	MFNG O-fucosylpeptide 3-beta-N-acetylglucosaminyltransferase	1.04914	0.0211729
ENSG00000279795.1	NA	NA	1.34067	0.0211858
ENSG00000234056.2	LINC00463	long intergenic non-protein coding RNA 463	1.07908	0.0213877
ENSG00000283213.1	NA	NA	-0.989071	0.0213886
ENSG00000225342.2	NA	NA	-1.02584	0.0216249
ENSG00000149451.17	ADAM33	ADAM metallopeptidase domain 33	1.06929	0.0218842
ENSG00000089639.11	GMIP	GEM interacting protein	0.716707	0.0220084
ENSG00000091073.19	DTX2	deltex E3 ubiquitin ligase 2	0.855904	0.0220719
ENSG00000182578.13	CSF1R	colony stimulating factor 1 receptor	0.912434	0.0220753
ENSG00000145423.5	SFRP2	secreted frizzled related protein 2	0.978729	0.0225294
ENSG00000176124.14	DLEU1	deleted in lymphocytic leukemia 1	0.665225	0.0228455
ENSG00000105655.19	ISYNA1	inositol-3-phosphate synthase 1	0.902136	0.0228625
ENSG00000233806.7	LINC01237	long intergenic non-protein coding RNA 1237	-1.08165	0.0230983
ENSG00000272668.2	LOC107985216	uncharacterized LOC107985216	-0.91296	0.0231052
ENSG00000012223.13	LTF	lactotransferrin	2.18885	0.0236653
ENSG00000100526.20	CDKN3	cyclin dependent kinase inhibitor 3	-1.14547	0.0238261
ENSG00000270882.2	H4C14	H4 clustered histone 14	0.808732	0.0242741
ENSG00000124549.14	BTN2A3P	butyrophilin subfamily 2 member A3, pseudogene	-1.14859	0.024411
ENSG00000287694.1	NA	NA	-1.22145	0.0247502
ENSG00000172554.12	SNTG2	syntrophin gamma 2	-1.03944	0.0252485
ENSG00000115758.13	ODC1	ornithine decarboxylase 1	-0.770489	0.025369
ENSG00000277342.1	NA	NA	0.935212	0.0253966
ENSG00000287263.1	FLJ32255	uncharacterized LOC643977	1.06441	0.0255996
ENSG00000141506.13	PIK3R5	phosphoinositide-3-kinase regulatory subunit 5	1.05147	0.025936
ENSG00000187867.10	PALM3	paralemmin 3	1.01088	0.0266146
ENSG00000105366.15	SIGLEC8	sialic acid binding Ig like lectin 8	1.02316	0.0266677
ENSG00000253106.1	NA	NA	0.689767	0.0268691
ENSG00000236240.1	NA	NA	-1.08699	0.0274624
ENSG00000283886.3	NA	NA	-1.5722	0.0278675
ENSG00000234373.1	NA	NA	-0.777278	0.0279151
ENSG00000162551.14	ALPL	alkaline phosphatase, biomineralization associated	0.869832	0.0285001
ENSG00000112029.10	FBXO5	F-box protein 5	0.827043	0.0288419
ENSG00000224083.1	MTCO1P11	MT-CO1 pseudogene 11	0.97688	0.0289102
ENSG00000166428.13	PLD4	phospholipase D family member 4	0.862116	0.0293776
ENSG00000280054.1	NA	NA	-1.29199	0.0297609
ENSG00000066279.18	ASPM	assembly factor for spindle microtubules	0.975977	0.0300584
ENSG00000241532.1	NA	NA	-0.995441	0.0302251
ENSG00000155307.18	SAMSN1	SAM domain, SH3 domain and nuclear localization signals 1	0.822105	0.0305369
ENSG00000268163.1	NA	NA	0.915395	0.0305546
ENSG00000108786.10	HSD17B1	hydroxysteroid 17-beta dehydrogenase 1	1.00137	0.0306638
ENSG00000276600.5	RAB7B	RAB7B, member RAS oncogene family	0.919014	0.0306995
ENSG00000270433.1	NA	NA	0.92051	0.0313645
ENSG00000287721.1	NA	NA	1.0595	0.0315205
ENSG00000237268.2	NA	NA	1.06494	0.0319811
ENSG00000267787.7	NA	NA	0.812013	0.0322057
ENSG00000250999.2	NA	NA	-0.912107	0.0324916
ENSG00000132199.20	ENOSF1	enolase superfamily member 1	-0.724876	0.032535
ENSG00000286653.1	NA	NA	0.906323	0.032695
ENSG00000287684.1	NA	NA	0.940955	0.0327466
ENSG00000198223.16	CSF2RA	colony stimulating factor 2 receptor subunit alpha	0.846813	0.0328359
ENSG00000283259.1	NA	NA	1.04069	0.0330336
ENSG00000165092.13	ALDH1A1	aldehyde dehydrogenase 1 family member A1	-0.727547	0.0330362
ENSG00000225849.2	MKRN7P	makorin ring finger protein 7, pseudogene	0.81888	0.0331692
ENSG00000141433.13	ADCYAP1	adenylate cyclase activating polypeptide 1	-0.830381	0.0334471
ENSG00000223551.1	TMSB4XP4	TMSB4X pseudogene 4	-1.03679	0.0334786
ENSG00000225361.4	PPP1R26-AS1	PPP1R26 antisense RNA 1	-0.8988	0.0335378
ENSG00000197385.6	ZNF860	zinc finger protein 860	-0.827929	0.03371
ENSG00000178386.13	ZNF223	zinc finger protein 223	-0.671549	0.0337397
ENSG00000101003.10	GINS1	GINS complex subunit 1	-0.766088	0.033779
ENSG00000145569.6	OTULINL	OTU deubiquitinase with linear linkage specificity like	0.829772	0.0340525
ENSG00000155465.18	SLC7A7	solute carrier family 7 member 7	0.942061	0.0340809
ENSG00000149418.11	ST14	ST14 transmembrane serine protease matriptase	1.01317	0.0342765
ENSG00000066336.11	SPI1	Spi-1 proto-oncogene	0.826607	0.0345993
ENSG00000168961.17	LGALS9	galectin 9	0.939609	0.0346376
ENSG00000143382.15	ADAMTSL4	ADAMTS like 4	-1.23951	0.0346993
ENSG00000232503.1	NA	NA	0.999918	0.0347115
ENSG00000183386.10	FHL3	four and a half LIM domains 3	0.841542	0.0347131
ENSG00000236397.3	NA	NA	1.11104	0.0348289
ENSG00000235162.8	C12orf75	chromosome 12 open reading frame 75	0.800467	0.0348997
ENSG00000145703.16	IQGAP2	IQ motif containing GTPase activating protein 2	0.931317	0.0351896
ENSG00000278965.1	NA	NA	0.880479	0.0353183
ENSG00000007062.11	PROM1	prominin 1	0.722909	0.0353861
ENSG00000162490.7	DRAXIN	dorsal inhibitory axon guidance protein	0.948687	0.0355533
ENSG00000197594.13	ENPP1	ectonucleotide pyrophosphatase/phosphodiesterase 1	0.846425	0.0355795
ENSG00000279145.2	NA	NA	-0.930755	0.0357315
ENSG00000030582.18	GRN	granulin precursor	0.567969	0.0357886
ENSG00000153162.9	BMP6	bone morphogenetic protein 6	0.87873	0.0358303
ENSG00000274750.2	H3C6	H3 clustered histone 6	1.03669	0.0360081
ENSG00000204525.16	HLA-C	major histocompatibility complex, class I, C	0.63166	0.0360331
ENSG00000278175.4	GLIDR	glioblastoma down-regulated RNA	-0.589745	0.0367241
ENSG00000157227.13	MMP14	matrix metallopeptidase 14	0.728308	0.0368956
ENSG00000225725.4	FAM66E	family with sequence similarity 66 member E	-0.868517	0.0371159
ENSG00000131885.17	NA	NA	-0.834479	0.037158
ENSG00000266456.1	NA	NA	-0.960522	0.0376899
ENSG00000179348.12	GATA2	GATA binding protein 2	1.04867	0.0377612
ENSG00000239998.6	LILRA2	leukocyte immunoglobulin like receptor A2	0.900953	0.0381569
ENSG00000144821.10	MYH15	myosin heavy chain 15	-0.645465	0.0382618
ENSG00000134955.11	SLC37A2	solute carrier family 37 member 2	0.667879	0.0383495
ENSG00000279525.1	NA	NA	0.861887	0.0385754
ENSG00000174607.11	UGT8	UDP glycosyltransferase 8	0.766224	0.0387858
ENSG00000229619.4	MBNL1-AS1	MBNL1 antisense RNA 1	-0.71324	0.0388952
ENSG00000110436.13	SLC1A2	solute carrier family 1 member 2	-0.738903	0.0390928
ENSG00000065911.12	MTHFD2	methylenetetrahydrofolate dehydrogenase (NADP+ dependent) 2, methenyltetrahydrofolate cyclohydrolase	-0.801573	0.0391911
ENSG00000269313.5	MAGIX	MAGI family member, X-linked	0.767413	0.0392567
ENSG00000116096.6	SPR	sepiapterin reductase	0.689282	0.0392602
ENSG00000133874.2	RNF122	ring finger protein 122	1.03936	0.0393911
ENSG00000268119.6	LOC105372321	uncharacterized LOC105372321	-0.694716	0.0396202
ENSG00000106366.9	SERPINE1	serpin family E member 1	0.989603	0.0398156
ENSG00000251022.6	THAP9-AS1	THAP9 antisense RNA 1	-0.592937	0.0398718
ENSG00000175602.4	CCDC85B	coiled-coil domain containing 85B	0.938457	0.0402002
ENSG00000179593.16	ALOX15B	arachidonate 15-lipoxygenase type B	1.07916	0.0405009
ENSG00000180353.11	HCLS1	hematopoietic cell-specific Lyn substrate 1	0.903031	0.0405664
ENSG00000161896.12	IP6K3	inositol hexakisphosphate kinase 3	0.979173	0.0408409
ENSG00000274769.1	NA	NA	-0.722352	0.0408594
ENSG00000128394.17	APOBEC3F	apolipoprotein B mRNA editing enzyme catalytic subunit 3F	1.01726	0.0412092
ENSG00000112936.19	C7	complement C7	1.02201	0.0412889
ENSG00000105327.17	BBC3	BCL2 binding component 3	0.881272	0.0413746
ENSG00000138964.17	PARVG	parvin gamma	0.888288	0.0415772
ENSG00000248323.7	LUCAT1	lung cancer associated transcript 1	0.985563	0.0416087
ENSG00000230092.7	NA	NA	-0.701421	0.0417051
ENSG00000197558.13	SSPOP	SCO-spondin, pseudogene	0.873453	0.0417155
ENSG00000155542.12	SETD9	SET domain containing 9	-0.75933	0.0418465
ENSG00000139679.15	LPAR6	lysophosphatidic acid receptor 6	0.717199	0.0418511
ENSG00000079616.12	KIF22	kinesin family member 22	-0.575548	0.0425436
ENSG00000110446.11	SLC15A3	solute carrier family 15 member 3	0.840139	0.0427951
ENSG00000132196.14	HSD17B7	hydroxysteroid 17-beta dehydrogenase 7	0.578417	0.0428144
ENSG00000269924.1	NA	NA	0.92095	0.0430043
ENSG00000269959.1	SPACA6-AS1	SPACA6 antisense RNA 1	0.867391	0.0430945
ENSG00000196517.12	SLC6A9	solute carrier family 6 member 9	0.694059	0.0434113
ENSG00000288156.1	NA	NA	0.971283	0.0436552
ENSG00000162777.17	DENND2D	DENN domain containing 2D	0.824839	0.0441575
ENSG00000173930.9	SLCO4C1	solute carrier organic anion transporter family member 4C1	-0.545398	0.0442886
ENSG00000137038.8	DMAC1	distal membrane arm assembly component 1	-0.517229	0.0444333
ENSG00000205413.8	SAMD9	sterile alpha motif domain containing 9	0.694714	0.0449822
ENSG00000235672.1	NA	NA	-1.16955	0.0456586
ENSG00000167136.7	ENDOG	endonuclease G	0.790503	0.0456906
ENSG00000205704.7	SMIM45	small integral membrane protein 45	0.59092	0.0458081
ENSG00000109832.14	DDX25	DEAD-box helicase 25	-0.55381	0.0460264
ENSG00000215424.10	MCM3AP-AS1	MCM3AP antisense RNA 1	0.611059	0.0460341
ENSG00000186132.15	C2orf76	chromosome 2 open reading frame 76	-0.645557	0.0463836
ENSG00000204584.1	NA	NA	-0.850266	0.0464006
ENSG00000269743.3	SLC25A53	solute carrier family 25 member 53	0.770614	0.0464759
ENSG00000219392.1	NA	NA	-1.03231	0.0468872
ENSG00000280406.1	NA	NA	0.813888	0.0470227
ENSG00000204261.9	PSMB8-AS1	PSMB8 antisense RNA 1 (head to head)	0.918766	0.0476298
ENSG00000183793.14	NPIPA5	nuclear pore complex interacting protein family member A5	1.43923	0.0476431
ENSG00000272479.1	NA	NA	0.956133	0.0477022
ENSG00000188483.8	IER5L	immediate early response 5 like	0.72671	0.0479457
ENSG00000173334.4	TRIB1	tribbles pseudokinase 1	-0.770302	0.0486104
ENSG00000176728.9	TTTY14	testis-specific transcript, Y-linked 14	-0.890713	0.0486315
ENSG00000263715.7	CRHR1	corticotropin releasing hormone receptor 1	-1.93898	0.0487919
ENSG00000183160.9	TMEM119	transmembrane protein 119	0.795262	0.048927
ENSG00000224404.2	NA	NA	-0.750409	0.0491935
ENSG00000248673.2	LINC01331	long intergenic non-protein coding RNA 1331	-0.908323	0.0492133
ENSG00000160255.18	ITGB2	integrin subunit beta 2	0.696405	0.0493176
ENSG00000275074.2	NUDT18	nudix hydrolase 18	-0.627898	0.0495179
ENSG00000251432.7	LINC02615	long intergenic non-protein coding RNA 2615	0.662252	0.0496901
ENSG00000253558.1	LOC100422441	heat shock protein 90 alpha family class B member 1 pseudogene	0.904694	0.0497514
ENSG00000152292.17	SH2D6	SH2 domain containing 6	0.921142	0.0498215
