# Supplementary material for: mRNA and circRNA mislocalization to synapses are key features of Alzheimer’s disease
Source: PLoS Genet. 2024 Jul 29;20(7):e1011359. doi: 10.1371/journal.pgen.1011359 (PMC11309398; doi:10.1371/journal.pgen.1011359)
Supplement: S5 Table — (XLSX) [file pgen.1011359.s022.xlsx]

## Sheet: Sheet1
Gene	Symbol	GeneName	log2FoldChange	pvalue
ENSG00000003989.17	SLC7A2	solute carrier family 7 member 2	1.53586	1.83946e-12
ENSG00000133048.13	CHI3L1	chitinase 3 like 1	1.40671	2.32735e-11
ENSG00000171388.12	APLN	apelin	1.88586	3.92909e-11
ENSG00000171476.22	HOPX	HOP homeobox	-0.93257	3.61181e-10
ENSG00000197430.11	OPALIN	oligodendrocytic myelin paranodal and inner loop protein	-1.31507	3.74814e-10
ENSG00000197256.10	KANK2	KN motif and ankyrin repeat domains 2	1.33516	3.8192e-10
ENSG00000183196.10	CHST6	carbohydrate sulfotransferase 6	1.43653	4.88332e-10
ENSG00000111642.15	CHD4	chromodomain helicase DNA binding protein 4	0.48321	3.94615e-09
ENSG00000178104.19	PDE4DIP	phosphodiesterase 4D interacting protein	1.00713	4.45518e-09
ENSG00000164949.8	GEM	GTP binding protein overexpressed in skeletal muscle	1.52358	6.78841e-09
ENSG00000147421.18	HMBOX1	homeobox containing 1	0.629005	7.59729e-09
ENSG00000117115.13	PADI2	peptidyl arginine deiminase 2	0.852489	8.79325e-09
ENSG00000164104.12	HMGB2	high mobility group box 2	-0.99382	1.23401e-08
ENSG00000182253.15	SYNM	synemin	0.923992	2.93795e-08
ENSG00000197451.12	HNRNPAB	heterogeneous nuclear ribonucleoprotein A/B	0.536298	6.48571e-08
ENSG00000113369.9	ARRDC3	arrestin domain containing 3	-1.11529	7.30775e-08
ENSG00000198830.11	HMGN2	high mobility group nucleosomal binding domain 2	-0.765573	9.37684e-08
ENSG00000153179.13	RASSF3	Ras association domain family member 3	1.37935	1.16271e-07
ENSG00000198408.14	OGA	O-GlcNAcase	-0.407883	1.26352e-07
ENSG00000092820.18	EZR	ezrin	1.16859	1.51027e-07
ENSG00000146409.12	SLC18B1	solute carrier family 18 member B1	0.837897	1.55824e-07
ENSG00000138735.16	PDE5A	phosphodiesterase 5A	1.411	1.56787e-07
ENSG00000177807.10	KCNJ10	potassium inwardly rectifying channel subfamily J member 10	1.27314	1.67145e-07
ENSG00000168566.13	SNRNP48	small nuclear ribonucleoprotein U11/U12 subunit 48	0.874633	1.71238e-07
ENSG00000186298.12	PPP1CC	protein phosphatase 1 catalytic subunit gamma	0.589585	1.96813e-07
ENSG00000166535.20	A2ML1	alpha-2-macroglobulin like 1	1.63053	2.56366e-07
ENSG00000119729.12	RHOQ	ras homolog family member Q	0.884405	3.17539e-07
ENSG00000154188.10	ANGPT1	angiopoietin 1	1.62105	3.29541e-07
ENSG00000102317.18	RBM3	RNA binding motif protein 3	-1.90601	3.91501e-07
ENSG00000174032.17	SLC25A30	solute carrier family 25 member 30	0.844115	5.44964e-07
ENSG00000152818.18	UTRN	utrophin	0.465292	5.66434e-07
ENSG00000146005.4	PSD2	pleckstrin and Sec7 domain containing 2	1.02628	6.04577e-07
ENSG00000118785.14	SPP1	secreted phosphoprotein 1	1.28505	7.03163e-07
ENSG00000074219.13	TEAD2	TEA domain transcription factor 2	2.14658	7.31644e-07
ENSG00000106351.13	AGFG2	ArfGAP with FG repeats 2	0.769835	7.73235e-07
ENSG00000198743.7	SLC5A3	solute carrier family 5 member 3	1.26266	8.3538e-07
ENSG00000159335.16	PTMS	parathymosin	0.866707	1.0845e-06
ENSG00000170275.15	CRTAP	cartilage associated protein	0.870183	1.09091e-06
ENSG00000160097.18	FNDC5	fibronectin type III domain containing 5	-0.747737	1.10883e-06
ENSG00000170525.21	PFKFB3	6-phosphofructo-2-kinase/fructose-2,6-biphosphatase 3	0.824487	1.40669e-06
ENSG00000050165.18	DKK3	dickkopf WNT signaling pathway inhibitor 3	0.612384	1.43101e-06
ENSG00000134278.15	SPIRE1	spire type actin nucleation factor 1	0.56348	1.44197e-06
ENSG00000099715.14	PCDH11Y	protocadherin 11 Y-linked	-4.87443	1.45759e-06
ENSG00000134294.14	SLC38A2	solute carrier family 38 member 2	0.892919	1.76275e-06
ENSG00000138434.17	ITPRID2	ITPR interacting domain containing 2	0.848255	1.78838e-06
ENSG00000237973.1	MTCO1P12	MT-CO1 pseudogene 12	1.58743	1.85419e-06
ENSG00000228058.2	LINC01736	long intergenic non-protein coding RNA 1736	1.9095	2.23427e-06
ENSG00000148848.14	ADAM12	ADAM metallopeptidase domain 12	1.50413	2.27148e-06
ENSG00000143772.9	ITPKB	inositol-trisphosphate 3-kinase B	0.854028	2.34149e-06
ENSG00000108691.9	CCL2	C-C motif chemokine ligand 2	2.08031	2.39784e-06
ENSG00000063322.15	MED29	mediator complex subunit 29	-0.558546	2.50951e-06
ENSG00000241399.7	CD302	CD302 molecule	0.639059	2.52188e-06
ENSG00000136160.17	EDNRB	endothelin receptor type B	0.837175	2.74156e-06
ENSG00000105227.15	PRX	periaxin	1.43193	2.77732e-06
ENSG00000085063.16	CD59	CD59 molecule (CD59 blood group)	0.78157	2.86246e-06
ENSG00000102804.15	TSC22D1	TSC22 domain family member 1	-0.70842	3.22393e-06
ENSG00000168743.12	NPNT	nephronectin	1.38196	3.28964e-06
ENSG00000204287.14	HLA-DRA	major histocompatibility complex, class II, DR alpha	1.18257	3.3761e-06
ENSG00000117280.13	RAB29	RAB29, member RAS oncogene family	0.877322	3.39445e-06
ENSG00000183723.12	CMTM4	CKLF like MARVEL transmembrane domain containing 4	0.648325	3.60571e-06
ENSG00000019991.18	HGF	hepatocyte growth factor	1.18094	4.14617e-06
ENSG00000256925.3	NA	NA	-1.4531	4.56556e-06
ENSG00000157833.13	GAREM2	GRB2 associated regulator of MAPK1 subtype 2	1.32757	4.79086e-06
ENSG00000188549.12	CCDC9B	coiled-coil domain containing 9B	1.03122	5.62361e-06
ENSG00000108387.15	SEPTIN4	septin 4	-0.781858	5.73261e-06
ENSG00000213694.5	S1PR3	sphingosine-1-phosphate receptor 3	1.42671	5.94435e-06
ENSG00000115241.11	PPM1G	protein phosphatase, Mg2+/Mn2+ dependent 1G	0.483562	6.16557e-06
ENSG00000251442.6	NA	NA	0.992849	6.54025e-06
ENSG00000108018.15	SORCS1	sortilin related VPS10 domain containing receptor 1	-0.546993	6.54796e-06
ENSG00000167528.12	ZNF641	zinc finger protein 641	0.772821	6.68903e-06
ENSG00000132256.19	TRIM5	tripartite motif containing 5	1.24787	6.85767e-06
ENSG00000135414.10	GDF11	growth differentiation factor 11	1.0467	7.01135e-06
ENSG00000092969.12	TGFB2	transforming growth factor beta 2	0.740947	8.33032e-06
ENSG00000114999.8	TTL	tubulin tyrosine ligase	0.44849	8.39516e-06
ENSG00000143970.17	ASXL2	ASXL transcriptional regulator 2	0.50142	8.4885e-06
ENSG00000198670.11	LPA	lipoprotein(a)	-2.1229	8.89847e-06
ENSG00000171885.17	AQP4	aquaporin 4	0.633653	9.07203e-06
ENSG00000084090.13	STARD7	StAR related lipid transfer domain containing 7	0.586249	9.10561e-06
ENSG00000099622.14	CIRBP	cold inducible RNA binding protein	-0.985211	9.25642e-06
ENSG00000213341.11	CHUK	component of inhibitor of nuclear factor kappa B kinase complex	0.646089	9.27269e-06
ENSG00000103365.15	GGA2	golgi associated, gamma adaptin ear containing, ARF binding protein 2	0.549828	9.40219e-06
ENSG00000106278.12	PTPRZ1	protein tyrosine phosphatase receptor type Z1	0.541195	9.505e-06
ENSG00000164116.16	GUCY1A1	guanylate cyclase 1 soluble subunit alpha 1	0.488969	1.11945e-05
ENSG00000020577.14	SAMD4A	sterile alpha motif domain containing 4A	1.15517	1.16059e-05
ENSG00000100968.14	NFATC4	nuclear factor of activated T cells 4	1.25773	1.16942e-05
ENSG00000165186.12	PTCHD1	patched domain containing 1	0.584999	1.19326e-05
ENSG00000151014.6	NOCT	nocturnin	-0.840944	1.21189e-05
ENSG00000140575.13	IQGAP1	IQ motif containing GTPase activating protein 1	0.949574	1.30993e-05
ENSG00000185532.19	PRKG1	protein kinase cGMP-dependent 1	0.725848	1.32283e-05
ENSG00000117226.12	GBP3	guanylate binding protein 3	1.96161	1.34672e-05
ENSG00000140391.15	TSPAN3	tetraspanin 3	0.542697	1.35915e-05
ENSG00000132541.11	RIDA	reactive intermediate imine deaminase A homolog	-0.752022	1.44049e-05
ENSG00000118971.8	CCND2	cyclin D2	0.443942	1.46868e-05
ENSG00000116661.11	FBXO2	F-box protein 2	0.993222	1.50705e-05
ENSG00000153993.13	SEMA3D	semaphorin 3D	0.619731	1.55822e-05
ENSG00000206585.1	RNVU1-7	RNA, variant U1 small nuclear 7	1.92421	1.60436e-05
ENSG00000091409.15	ITGA6	integrin subunit alpha 6	0.80955	1.6253e-05
ENSG00000094916.16	CBX5	chromobox 5	0.367334	1.63864e-05
ENSG00000102119.11	EMD	emerin	-0.790188	1.66726e-05
ENSG00000197965.12	MPZL1	myelin protein zero like 1	0.478119	1.72112e-05
ENSG00000116679.16	IVNS1ABP	influenza virus NS1A binding protein	0.641617	1.75387e-05
ENSG00000133961.20	NUMB	NUMB endocytic adaptor protein	0.535454	1.76667e-05
ENSG00000165821.12	SALL2	spalt like transcription factor 2	0.598466	1.7977e-05
ENSG00000197106.7	SLC6A17	solute carrier family 6 member 17	-0.565544	1.86004e-05
ENSG00000132357.14	CARD6	caspase recruitment domain family member 6	1.43447	1.9728e-05
ENSG00000021645.19	NRXN3	neurexin 3	-0.733682	2.15117e-05
ENSG00000141424.13	SLC39A6	solute carrier family 39 member 6	0.46423	2.30188e-05
ENSG00000110799.13	VWF	von Willebrand factor	-1.28394	2.34463e-05
ENSG00000130287.14	NCAN	neurocan	0.929821	2.47598e-05
ENSG00000165895.19	ARHGAP42	Rho GTPase activating protein 42	0.767368	2.48775e-05
ENSG00000197879.17	MYO1C	myosin IC	0.782233	2.55407e-05
ENSG00000166710.20	B2M	beta-2-microglobulin	0.699532	2.60544e-05
ENSG00000123104.12	ITPR2	inositol 1,4,5-trisphosphate receptor type 2	0.586001	2.61841e-05
ENSG00000140968.11	IRF8	interferon regulatory factor 8	1.08569	2.64615e-05
ENSG00000109790.16	KLHL5	kelch like family member 5	0.652147	2.80765e-05
ENSG00000271474.1	NA	NA	-1.14123	2.92757e-05
ENSG00000149403.12	GRIK4	glutamate ionotropic receptor kainate type subunit 4	0.786355	3.06417e-05
ENSG00000131095.13	GFAP	glial fibrillary acidic protein	0.946945	3.0845e-05
ENSG00000116641.18	DOCK7	dedicator of cytokinesis 7	0.503102	3.14158e-05
ENSG00000177119.16	ANO6	anoctamin 6	0.792729	3.14342e-05
ENSG00000176401.6	EID2B	EP300 interacting inhibitor of differentiation 2B	-1.1857	3.20124e-05
ENSG00000158270.12	COLEC12	collectin subfamily member 12	0.734015	3.20392e-05
ENSG00000183690.13	EFHC2	EF-hand domain containing 2	1.04486	3.30478e-05
ENSG00000023041.11	ZDHHC6	zinc finger DHHC-type palmitoyltransferase 6	0.521126	3.37489e-05
ENSG00000111328.7	CDK2AP1	cyclin dependent kinase 2 associated protein 1	0.820353	3.44314e-05
ENSG00000162433.15	AK4	adenylate kinase 4	0.878626	3.64634e-05
ENSG00000186470.14	BTN3A2	butyrophilin subfamily 3 member A2	1.26555	3.78845e-05
ENSG00000185163.10	DDX51	DEAD-box helicase 51	-0.856854	3.81033e-05
ENSG00000165156.15	ZHX1	zinc fingers and homeoboxes 1	0.525586	3.86607e-05
ENSG00000138193.15	PLCE1	phospholipase C epsilon 1	0.90932	4.0637e-05
ENSG00000173083.15	HPSE	heparanase	1.52251	4.2381e-05
ENSG00000235609.7	NA	NA	0.692787	4.43953e-05
ENSG00000139946.10	PELI2	pellino E3 ubiquitin protein ligase family member 2	0.581026	4.49785e-05
ENSG00000184486.10	POU3F2	POU class 3 homeobox 2	0.614707	4.55148e-05
ENSG00000133195.11	SLC39A11	solute carrier family 39 member 11	0.970142	4.79641e-05
ENSG00000179954.16	SSC5D	scavenger receptor cysteine rich family member with 5 domains	1.57912	4.83234e-05
ENSG00000276043.5	UHRF1	ubiquitin like with PHD and ring finger domains 1	0.923444	4.91062e-05
ENSG00000152952.12	PLOD2	procollagen-lysine,2-oxoglutarate 5-dioxygenase 2	0.645487	5.10742e-05
ENSG00000259291.2	ZNF710-AS1	ZNF710 antisense RNA 1	-0.815014	5.12746e-05
ENSG00000275131.3	NA	NA	0.656419	5.13682e-05
ENSG00000163485.17	ADORA1	adenosine A1 receptor	0.708915	5.27065e-05
ENSG00000113916.18	BCL6	BCL6 transcription repressor	0.666391	5.3036e-05
ENSG00000131626.18	PPFIA1	PTPRF interacting protein alpha 1	0.463348	5.53788e-05
ENSG00000125257.16	ABCC4	ATP binding cassette subfamily C member 4	0.59219	5.55784e-05
ENSG00000147862.17	NFIB	nuclear factor I B	0.593023	5.56464e-05
ENSG00000140265.12	ZSCAN29	zinc finger and SCAN domain containing 29	0.656718	5.6899e-05
ENSG00000186834.3	HEXIM1	HEXIM P-TEFb complex subunit 1	0.657704	5.71978e-05
ENSG00000212443.1	SNORA53	small nucleolar RNA, H/ACA box 53	1.91084	5.73973e-05
ENSG00000110492.15	MDK	midkine	-1.17842	5.84343e-05
ENSG00000125772.14	GPCPD1	glycerophosphocholine phosphodiesterase 1	-0.734097	5.91682e-05
ENSG00000169302.16	STK32A	serine/threonine kinase 32A	0.855038	6.07101e-05
ENSG00000205634.7	LINC00898	long intergenic non-protein coding RNA 898	-1.34495	6.08799e-05
ENSG00000134186.12	PRPF38B	pre-mRNA processing factor 38B	0.627922	6.36138e-05
ENSG00000162733.19	DDR2	discoidin domain receptor tyrosine kinase 2	0.784584	6.37087e-05
ENSG00000134324.11	LPIN1	lipin 1	0.42108	6.47807e-05
ENSG00000163257.11	DCAF16	DDB1 and CUL4 associated factor 16	-0.658032	6.60599e-05
ENSG00000154380.17	ENAH	ENAH actin regulator	0.599712	6.7632e-05
ENSG00000273270.1	NA	NA	-0.728777	6.92327e-05
ENSG00000149782.11	PLCB3	phospholipase C beta 3	0.889048	6.93084e-05
ENSG00000104936.17	DMPK	DM1 protein kinase	0.817162	7.50328e-05
ENSG00000265972.6	TXNIP	thioredoxin interacting protein	-1.07922	7.52302e-05
ENSG00000101868.11	POLA1	DNA polymerase alpha 1, catalytic subunit	0.490383	7.57819e-05
ENSG00000151693.11	ASAP2	ArfGAP with SH3 domain, ankyrin repeat and PH domain 2	0.372587	7.59396e-05
ENSG00000136451.9	VEZF1	vascular endothelial zinc finger 1	0.484939	7.68489e-05
ENSG00000082898.17	XPO1	exportin 1	0.552324	7.81414e-05
ENSG00000156804.7	FBXO32	F-box protein 32	0.642536	7.91531e-05
ENSG00000183580.10	FBXL7	F-box and leucine rich repeat protein 7	0.761557	7.92313e-05
ENSG00000140830.9	TXNL4B	thioredoxin like 4B	-0.589447	8.04095e-05
ENSG00000124942.14	AHNAK	AHNAK nucleoprotein	0.934403	8.37767e-05
ENSG00000026508.19	CD44	CD44 molecule (Indian blood group)	1.14124	8.61184e-05
ENSG00000198435.4	NRARP	NOTCH regulated ankyrin repeat protein	-0.979524	8.62351e-05
ENSG00000159086.15	PAXBP1	PAX3 and PAX7 binding protein 1	0.740827	8.67743e-05
ENSG00000272325.2	NUDT3	nudix hydrolase 3	0.429515	8.74683e-05
ENSG00000182310.14	SPACA6	sperm acrosome associated 6	1.4729	9.01631e-05
ENSG00000153815.16	CMIP	c-Maf inducing protein	-0.362388	9.2824e-05
ENSG00000056998.20	GYG2	glycogenin 2	0.721103	9.55264e-05
ENSG00000104112.9	SCG3	secretogranin III	-0.611609	9.67803e-05
ENSG00000139352.4	ASCL1	achaete-scute family bHLH transcription factor 1	0.783997	9.76319e-05
ENSG00000066294.14	CD84	CD84 molecule	1.18463	9.8646e-05
ENSG00000091527.15	CDV3	CDV3 homolog	0.335956	9.9462e-05
ENSG00000279329.1	NA	NA	0.667707	0.000100358
ENSG00000115461.5	IGFBP5	insulin like growth factor binding protein 5	0.990425	0.000100368
ENSG00000145907.15	G3BP1	G3BP stress granule assembly factor 1	0.344538	0.000100478
ENSG00000121671.12	CRY2	cryptochrome circadian regulator 2	-0.591511	0.000101953
ENSG00000100100.13	PIK3IP1	phosphoinositide-3-kinase interacting protein 1	-0.566212	0.000102753
ENSG00000110900.15	TSPAN11	tetraspanin 11	1.14626	0.000104428
ENSG00000196850.6	PPTC7	protein phosphatase targeting COQ7	0.499595	0.000105487
ENSG00000257093.7	DENND11	DENN domain containing 11	0.643198	0.000105764
ENSG00000181523.13	SGSH	N-sulfoglucosamine sulfohydrolase	-1.38607	0.000106523
ENSG00000113657.13	DPYSL3	dihydropyrimidinase like 3	0.544747	0.000106744
ENSG00000151491.14	EPS8	epidermal growth factor receptor pathway substrate 8	0.509456	0.000106923
ENSG00000081181.8	ARG2	arginase 2	0.928902	0.000107113
ENSG00000129493.15	HEATR5A	HEAT repeat containing 5A	0.669121	0.000108409
ENSG00000151208.17	DLG5	discs large MAGUK scaffold protein 5	0.718995	0.000111334
ENSG00000135094.11	SDS	serine dehydratase	-1.38266	0.00011275
ENSG00000110723.12	EXPH5	exophilin 5	0.742576	0.000113422
ENSG00000112406.5	HECA	hdc homolog, cell cycle regulator	0.484331	0.000113959
ENSG00000149305.7	HTR3B	5-hydroxytryptamine receptor 3B	-0.809681	0.000114068
ENSG00000137076.21	TLN1	talin 1	0.570249	0.000114663
ENSG00000171659.15	GPR34	G protein-coupled receptor 34	0.993378	0.00011509
ENSG00000132475.10	H3-3B	H3.3 histone B	-0.417132	0.000115153
ENSG00000149115.14	TNKS1BP1	tankyrase 1 binding protein 1	0.485485	0.000117245
ENSG00000056097.16	ZFR	zinc finger RNA binding protein	0.311623	0.000121606
ENSG00000172508.10	CARNS1	carnosine synthase 1	-0.946233	0.000123101
ENSG00000053254.15	FOXN3	forkhead box N3	0.574478	0.000125216
ENSG00000112309.11	B3GAT2	beta-1,3-glucuronyltransferase 2	0.723146	0.000126556
ENSG00000189283.10	FHIT	fragile histidine triad diadenosine triphosphatase	-0.803073	0.00012753
ENSG00000081692.12	JMJD4	jumonji domain containing 4	-0.929702	0.000127613
ENSG00000137509.11	PRCP	prolylcarboxypeptidase	0.716029	0.000129893
ENSG00000125534.10	PPDPF	pancreatic progenitor cell differentiation and proliferation factor	-1.00886	0.000130338
ENSG00000135862.6	LAMC1	laminin subunit gamma 1	0.714496	0.000131726
ENSG00000133704.10	IPO8	importin 8	0.54025	0.000136953
ENSG00000184304.15	PRKD1	protein kinase D1	0.801419	0.000137532
ENSG00000050405.13	LIMA1	LIM domain and actin binding 1	0.538623	0.000137972
ENSG00000286710.1	LOC116435278	uncharacterized LOC116435278	2.0076	0.000139025
ENSG00000105696.9	TMEM59L	transmembrane protein 59 like	-0.510983	0.000140199
ENSG00000196914.9	ARHGEF12	Rho guanine nucleotide exchange factor 12	0.453111	0.00014224
ENSG00000111817.18	DSE	dermatan sulfate epimerase	0.622687	0.000142493
ENSG00000143603.19	KCNN3	potassium calcium-activated channel subfamily N member 3	0.711438	0.00014332
ENSG00000145012.13	LPP	LIM domain containing preferred translocation partner in lipoma	0.545945	0.000143801
ENSG00000161217.12	PCYT1A	phosphate cytidylyltransferase 1A, choline	0.468997	0.000144675
ENSG00000090020.11	SLC9A1	solute carrier family 9 member A1	-0.477062	0.000144703
ENSG00000115825.10	PRKD3	protein kinase D3	0.618168	0.000144909
ENSG00000101974.14	ATP11C	ATPase phospholipid transporting 11C	0.733206	0.000148022
ENSG00000117616.18	RSRP1	arginine and serine rich protein 1	0.836494	0.000149149
ENSG00000114126.17	TFDP2	transcription factor Dp-2	0.472774	0.000153771
ENSG00000103342.13	GSPT1	G1 to S phase transition 1	0.308921	0.000153836
ENSG00000188803.15	SHISA6	shisa family member 6	-0.965514	0.000156239
ENSG00000204837.5	NA	NA	-0.691397	0.000156706
ENSG00000004059.11	ARF5	ADP ribosylation factor 5	-0.490059	0.000158403
ENSG00000104517.13	UBR5	ubiquitin protein ligase E3 component n-recognin 5	0.4827	0.000163855
ENSG00000175643.10	RMI2	RecQ mediated genome instability 2	-1.24715	0.0001642
ENSG00000165168.8	CYBB	cytochrome b-245 beta chain	1.01587	0.000165803
ENSG00000203668.2	CHML	CHM like Rab escort protein	-1.05683	0.000166169
ENSG00000005436.14	GCFC2	GC-rich sequence DNA-binding factor 2	-0.597229	0.000167394
ENSG00000225484.7	NUTM2B-AS1	NUTM2B antisense RNA 1	0.581484	0.000174533
ENSG00000143157.11	POGK	pogo transposable element derived with KRAB domain	0.678008	0.000175647
ENSG00000164978.18	NUDT2	nudix hydrolase 2	-0.458177	0.000176382
ENSG00000103316.11	CRYM	crystallin mu	-1.15238	0.000177931
ENSG00000109929.10	SC5D	sterol-C5-desaturase	0.430381	0.000179194
ENSG00000038945.15	MSR1	macrophage scavenger receptor 1	1.72128	0.000184358
ENSG00000131724.11	IL13RA1	interleukin 13 receptor subunit alpha 1	0.662973	0.000184363
ENSG00000152256.13	PDK1	pyruvate dehydrogenase kinase 1	-0.518905	0.000187299
ENSG00000127603.28	MACF1	microtubule actin crosslinking factor 1	0.40546	0.000195427
ENSG00000143891.17	GALM	galactose mutarotase	0.880831	0.000196031
ENSG00000132405.19	TBC1D14	TBC1 domain family member 14	0.417621	0.000197237
ENSG00000166833.21	NAV2	neuron navigator 2	0.64247	0.000197961
ENSG00000131094.4	C1QL1	complement C1q like 1	0.783102	0.000199416
ENSG00000091490.11	SEL1L3	SEL1L family member 3	0.799118	0.000214158
ENSG00000168000.14	BSCL2	BSCL2 lipid droplet biogenesis associated, seipin	-0.608849	0.00022085
ENSG00000164162.14	ANAPC10	anaphase promoting complex subunit 10	-0.520604	0.000224266
ENSG00000068976.14	PYGM	glycogen phosphorylase, muscle associated	0.886519	0.000225367
ENSG00000130803.15	ZNF317	zinc finger protein 317	0.398638	0.00022746
ENSG00000158163.15	DZIP1L	DAZ interacting zinc finger protein 1 like	1.42797	0.000234417
ENSG00000164124.11	TMEM144	transmembrane protein 144	-0.741535	0.00023597
ENSG00000123595.8	RAB9A	RAB9A, member RAS oncogene family	0.419196	0.000243233
ENSG00000135447.17	PPP1R1A	protein phosphatase 1 regulatory inhibitor subunit 1A	0.549211	0.000246185
ENSG00000108830.10	RND2	Rho family GTPase 2	0.557391	0.00024675
ENSG00000121440.15	PDZRN3	PDZ domain containing ring finger 3	0.441999	0.000248849
ENSG00000184261.5	KCNK12	potassium two pore domain channel subfamily K member 12	0.614405	0.000251083
ENSG00000042980.13	ADAM28	ADAM metallopeptidase domain 28	1.26806	0.000252423
ENSG00000231768.2	LINC01354	long intergenic non-protein coding RNA 1354	1.02447	0.000252465
ENSG00000114867.20	EIF4G1	eukaryotic translation initiation factor 4 gamma 1	0.274695	0.000254365
ENSG00000139921.13	TMX1	thioredoxin related transmembrane protein 1	0.57811	0.000256613
ENSG00000120875.9	DUSP4	dual specificity phosphatase 4	-1.17748	0.00025818
ENSG00000267014.6	NA	NA	-1.18975	0.000261436
ENSG00000112851.14	ERBIN	erbb2 interacting protein	0.590512	0.000263046
ENSG00000128564.7	VGF	VGF nerve growth factor inducible	-1.63523	0.000271067
ENSG00000051523.11	CYBA	cytochrome b-245 alpha chain	1.38557	0.000271599
ENSG00000162755.14	KLHDC9	kelch domain containing 9	-0.784011	0.00027352
ENSG00000125730.17	C3	complement C3	0.870768	0.000277941
ENSG00000070831.17	CDC42	cell division cycle 42	-0.361554	0.000278198
ENSG00000152620.13	NADK2	NAD kinase 2, mitochondrial	0.389276	0.000278442
ENSG00000158186.13	MRAS	muscle RAS oncogene homolog	0.816565	0.000287685
ENSG00000117174.11	ZNHIT6	zinc finger HIT-type containing 6	0.571845	0.000289721
ENSG00000108799.13	EZH1	enhancer of zeste 1 polycomb repressive complex 2 subunit	-0.444673	0.000292463
ENSG00000170439.7	METTL7B	methyltransferase like 7B	1.43494	0.000296964
ENSG00000149489.8	ROM1	retinal outer segment membrane protein 1	0.683165	0.000304627
ENSG00000205929.11	C21orf62	chromosome 21 open reading frame 62	1.35222	0.000310478
ENSG00000118855.21	MFSD1	major facilitator superfamily domain containing 1	0.518447	0.000312643
ENSG00000111961.18	SASH1	SAM and SH3 domain containing 1	0.853191	0.000314223
ENSG00000108932.12	SLC16A6	solute carrier family 16 member 6	-1.28883	0.000314444
ENSG00000145555.15	MYO10	myosin X	0.666319	0.000314717
ENSG00000145832.14	SLC25A48	solute carrier family 25 member 48	1.09508	0.000331198
ENSG00000205730.6	ITPRIPL2	ITPRIP like 2	0.659485	0.000336057
ENSG00000105568.18	PPP2R1A	protein phosphatase 2 scaffold subunit Aalpha	-0.490536	0.000338274
ENSG00000162384.14	CZIB	CXXC motif containing zinc binding protein	-0.464396	0.000341224
ENSG00000173226.17	IQCB1	IQ motif containing B1	-0.514869	0.000345908
ENSG00000134817.10	APLNR	apelin receptor	0.91626	0.000348558
ENSG00000138756.17	BMP2K	BMP2 inducible kinase	0.488649	0.000351083
ENSG00000008294.21	SPAG9	sperm associated antigen 9	0.431097	0.000351468
ENSG00000177917.10	ARL6IP6	ADP ribosylation factor like GTPase 6 interacting protein 6	0.892839	0.000354764
ENSG00000107779.13	BMPR1A	bone morphogenetic protein receptor type 1A	0.625501	0.000359479
ENSG00000070778.13	PTPN21	protein tyrosine phosphatase non-receptor type 21	0.593966	0.000360695
ENSG00000119900.9	OGFRL1	opioid growth factor receptor like 1	0.486434	0.000367898
ENSG00000271614.1	ATP2B1-AS1	ATP2B1 antisense RNA 1	-0.779819	0.000368814
ENSG00000285572.2	NA	NA	-0.736464	0.000369389
ENSG00000188766.12	SPRED3	sprouty related EVH1 domain containing 3	-0.84773	0.000372268
ENSG00000145708.11	CRHBP	corticotropin releasing hormone binding protein	-1.16177	0.000376803
ENSG00000267508.5	ZNF285	zinc finger protein 285	0.497983	0.000380815
ENSG00000111058.8	ACSS3	acyl-CoA synthetase short chain family member 3	0.606418	0.000383402
ENSG00000100994.12	PYGB	glycogen phosphorylase B	-0.482289	0.000387219
ENSG00000236753.7	MKLN1-AS	MKLN1 antisense RNA	0.704293	0.000394419
ENSG00000038427.16	VCAN	versican	0.81676	0.000395873
ENSG00000087076.9	HSD17B14	hydroxysteroid 17-beta dehydrogenase 14	0.678429	0.000397359
ENSG00000179292.5	TMEM151A	transmembrane protein 151A	-0.688002	0.000397693
ENSG00000145794.17	MEGF10	multiple EGF like domains 10	0.745743	0.00040217
ENSG00000279133.1	NA	NA	-0.919117	0.000404011
ENSG00000162402.14	USP24	ubiquitin specific peptidase 24	0.449614	0.000404026
ENSG00000255052.5	LOC112268389	uncharacterized LOC112268389	-0.791719	0.000405453
ENSG00000279090.1	NA	NA	-1.81167	0.000406573
ENSG00000160963.14	COL26A1	collagen type XXVI alpha 1 chain	-0.639554	0.000409252
ENSG00000172243.18	CLEC7A	C-type lectin domain containing 7A	1.23536	0.000412704
ENSG00000112473.18	SLC39A7	solute carrier family 39 member 7	0.443537	0.000412966
ENSG00000072501.18	SMC1A	structural maintenance of chromosomes 1A	0.483831	0.000413429
ENSG00000103184.12	SEC14L5	SEC14 like lipid binding 5	-0.73646	0.000414326
ENSG00000103710.11	RASL12	RAS like family 12	1.08739	0.000415379
ENSG00000086475.15	SEPHS1	selenophosphate synthetase 1	0.525486	0.000418163
ENSG00000152990.14	ADGRA3	adhesion G protein-coupled receptor A3	0.883623	0.000422837
ENSG00000114790.13	ARHGEF26	Rho guanine nucleotide exchange factor 26	0.548822	0.000429439
ENSG00000184809.13	NA	NA	0.986278	0.00043351
ENSG00000148482.12	SLC39A12	solute carrier family 39 member 12	0.706924	0.000440009
ENSG00000105270.15	CLIP3	CAP-Gly domain containing linker protein 3	-0.410771	0.000441866
ENSG00000168490.14	PHYHIP	phytanoyl-CoA 2-hydroxylase interacting protein	-0.558947	0.000447244
ENSG00000157036.13	EXOG	exo/endonuclease G	0.474006	0.000451132
ENSG00000225140.1	LOC101930421	uncharacterized LOC101930421	-0.847827	0.000454826
ENSG00000171766.16	GATM	glycine amidinotransferase	0.554475	0.000456715
ENSG00000165934.13	CPSF2	cleavage and polyadenylation specific factor 2	0.336423	0.000457304
ENSG00000082146.13	STRADB	STE20 related adaptor beta	0.678803	0.000460091
ENSG00000162909.18	CAPN2	calpain 2	0.784985	0.000460599
ENSG00000123836.15	PFKFB2	6-phosphofructo-2-kinase/fructose-2,6-biphosphatase 2	0.599974	0.000461102
ENSG00000163629.13	PTPN13	protein tyrosine phosphatase non-receptor type 13	0.407081	0.00046943
ENSG00000100865.15	CINP	cyclin dependent kinase 2 interacting protein	-0.366438	0.000470777
ENSG00000198346.11	ZNF813	zinc finger protein 813	0.785433	0.0004727
ENSG00000189410.12	SH2D5	SH2 domain containing 5	-0.792391	0.000473597
ENSG00000187699.10	C2orf88	chromosome 2 open reading frame 88	0.56719	0.000478257
ENSG00000163904.13	SENP2	SUMO specific peptidase 2	0.36748	0.000480309
ENSG00000007202.15	KIAA0100	KIAA0100	0.481521	0.000490471
ENSG00000100330.15	MTMR3	myotubularin related protein 3	0.526128	0.000502848
ENSG00000186660.15	ZFP91	ZFP91 zinc finger protein, atypical E3 ubiquitin ligase	0.363091	0.000504255
ENSG00000175970.11	UNC119B	unc-119 lipid binding chaperone B	0.60074	0.000505227
ENSG00000055609.18	KMT2C	lysine methyltransferase 2C	0.481318	0.00050529
ENSG00000179314.14	WSCD1	WSC domain containing 1	0.854104	0.000509694
ENSG00000180198.16	RCC1	regulator of chromosome condensation 1	1.04568	0.000523384
ENSG00000141639.12	MAPK4	mitogen-activated protein kinase 4	0.621654	0.000525301
ENSG00000145431.11	PDGFC	platelet derived growth factor C	0.67196	0.00053124
ENSG00000066032.18	CTNNA2	catenin alpha 2	0.371263	0.000536505
ENSG00000183837.9	PNMA3	PNMA family member 3	-0.789904	0.000537039
ENSG00000119537.18	KDSR	3-ketodihydrosphingosine reductase	0.475168	0.00054304
ENSG00000135069.14	PSAT1	phosphoserine aminotransferase 1	0.482145	0.000557955
ENSG00000174007.8	CEP19	centrosomal protein 19	0.616826	0.000558137
ENSG00000187994.14	RINL	Ras and Rab interactor like	0.709276	0.000560238
ENSG00000116117.18	PARD3B	par-3 family cell polarity regulator beta	0.620933	0.000564187
ENSG00000196502.11	SULT1A1	sulfotransferase family 1A member 1	-0.681761	0.000573211
ENSG00000260328.1	NA	NA	-0.723189	0.000576121
ENSG00000140941.14	MAP1LC3B	microtubule associated protein 1 light chain 3 beta	-0.260522	0.000576246
ENSG00000183765.22	CHEK2	checkpoint kinase 2	0.963402	0.00057701
ENSG00000166091.21	CMTM5	CKLF like MARVEL transmembrane domain containing 5	-0.721319	0.000580965
ENSG00000090104.12	RGS1	regulator of G protein signaling 1	1.67466	0.000583573
ENSG00000183250.12	LINC01547	long intergenic non-protein coding RNA 1547	-0.887618	0.000586121
ENSG00000213144.2	NA	NA	1.12766	0.000592141
ENSG00000234177.5	LINC01114	long intergenic non-protein coding RNA 1114	-0.702604	0.000595414
ENSG00000124126.14	PREX1	phosphatidylinositol-3,4,5-trisphosphate dependent Rac exchange factor 1	0.632034	0.000596814
ENSG00000287021.1	NA	NA	0.863073	0.00059816
ENSG00000176105.14	YES1	YES proto-oncogene 1, Src family tyrosine kinase	0.607934	0.000600576
ENSG00000260086.3	NA	NA	1.18565	0.000606669
ENSG00000135821.18	GLUL	glutamate-ammonia ligase	0.670411	0.000610218
ENSG00000047648.23	ARHGAP6	Rho GTPase activating protein 6	0.760806	0.000620528
ENSG00000164659.15	ELAPOR2	endosome-lysosome associated apoptosis and autophagy regulator family member 2	-0.414999	0.000621593
ENSG00000122367.19	LDB3	LIM domain binding 3	-0.950271	0.000622593
ENSG00000148541.13	FAM13C	family with sequence similarity 13 member C	-0.43132	0.000625845
ENSG00000171703.17	TCEA2	transcription elongation factor A2	-0.463233	0.000630761
ENSG00000112139.16	MDGA1	MAM domain containing glycosylphosphatidylinositol anchor 1	0.856636	0.000638198
ENSG00000137411.18	VARS2	valyl-tRNA synthetase 2, mitochondrial	0.683908	0.000643112
ENSG00000203952.9	CCDC160	coiled-coil domain containing 160	1.06501	0.000643487
ENSG00000116649.10	SRM	spermidine synthase	-0.4553	0.000653365
ENSG00000114030.13	KPNA1	karyopherin subunit alpha 1	0.26717	0.000654827
ENSG00000106633.17	GCK	glucokinase	0.75223	0.000660106
ENSG00000132669.13	RIN2	Ras and Rab interactor 2	0.547501	0.000661708
ENSG00000165124.18	SVEP1	sushi, von Willebrand factor type A, EGF and pentraxin domain containing 1	-0.708913	0.000669131
ENSG00000105419.18	MEIS3	Meis homeobox 3	-0.68158	0.000682992
ENSG00000182674.6	KCNB2	potassium voltage-gated channel subfamily B member 2	-0.733993	0.000685893
ENSG00000167081.18	PBX3	PBX homeobox 3	0.513279	0.000686931
ENSG00000143799.13	PARP1	poly(ADP-ribose) polymerase 1	0.342263	0.000688905
ENSG00000171860.5	C3AR1	complement C3a receptor 1	1.06212	0.000693733
ENSG00000011201.12	ANOS1	anosmin 1	0.574217	0.00069944
ENSG00000168807.16	SNTB2	syntrophin beta 2	0.534829	0.000704867
ENSG00000138834.13	MAPK8IP3	mitogen-activated protein kinase 8 interacting protein 3	-0.579033	0.000706035
ENSG00000116604.18	MEF2D	myocyte enhancer factor 2D	-0.416153	0.000707698
ENSG00000124782.20	RREB1	ras responsive element binding protein 1	0.729789	0.000711124
ENSG00000147475.17	ERLIN2	ER lipid raft associated 2	0.535379	0.00071532
ENSG00000120899.18	PTK2B	protein tyrosine kinase 2 beta	-0.753808	0.000718503
ENSG00000198003.12	ODAD3	outer dynein arm docking complex subunit 3	0.937636	0.000718526
ENSG00000135052.16	GOLM1	golgi membrane protein 1	0.405434	0.00071961
ENSG00000134809.9	TIMM10	translocase of inner mitochondrial membrane 10	-0.524801	0.000723022
ENSG00000237505.8	PKN2-AS1	PKN2 antisense RNA 1	-0.855827	0.000729951
ENSG00000106780.9	MEGF9	multiple EGF like domains 9	0.531441	0.000732262
ENSG00000090487.11	SPG21	SPG21 abhydrolase domain containing, maspardin	0.43132	0.000739917
ENSG00000078237.7	TIGAR	TP53 induced glycolysis regulatory phosphatase	0.377228	0.000743208
ENSG00000243927.6	MRPS6	mitochondrial ribosomal protein S6	0.71178	0.000744605
ENSG00000113719.16	ERGIC1	endoplasmic reticulum-golgi intermediate compartment 1	0.625597	0.00074536
ENSG00000279207.1	NA	NA	0.804972	0.00074745
ENSG00000063241.8	ISOC2	isochorismatase domain containing 2	-0.615395	0.000750506
ENSG00000134853.12	PDGFRA	platelet derived growth factor receptor alpha	0.451653	0.000755381
ENSG00000154721.15	JAM2	junctional adhesion molecule 2	0.77019	0.000757016
ENSG00000184117.12	NIPSNAP1	nipsnap homolog 1	-0.435856	0.000760495
ENSG00000280776.2	NA	NA	-1.36703	0.000760934
ENSG00000158710.14	TAGLN2	transgelin 2	0.535809	0.000764385
ENSG00000173905.9	GOLIM4	golgi integral membrane protein 4	0.580786	0.000771583
ENSG00000159674.12	SPON2	spondin 2	-1.5162	0.00077348
ENSG00000136235.16	GPNMB	glycoprotein nmb	0.745707	0.000789376
ENSG00000018408.14	WWTR1	WW domain containing transcription regulator 1	0.669297	0.00079108
ENSG00000134532.18	SOX5	SRY-box transcription factor 5	0.553141	0.00079236
ENSG00000260257.2	LOC119746555	uncharacterized LOC119746555	0.465243	0.000793588
ENSG00000269044.2	NA	NA	-0.665955	0.000804799
ENSG00000132613.15	MTSS2	MTSS I-BAR domain containing 2	0.854972	0.000808536
ENSG00000197302.10	KRBOX5	KRAB box domain containing 5	-0.581058	0.000815788
ENSG00000144061.12	NPHP1	nephrocystin 1	0.620848	0.000818101
ENSG00000132481.7	TRIM47	tripartite motif containing 47	0.714372	0.000818604
ENSG00000160716.6	CHRNB2	cholinergic receptor nicotinic beta 2 subunit	-0.460495	0.000840232
ENSG00000249673.7	NA	NA	-0.561557	0.000841074
ENSG00000158169.13	FANCC	FA complementation group C	0.901951	0.000841728
ENSG00000181061.13	HIGD1A	HIG1 hypoxia inducible domain family member 1A	-0.508971	0.000851866
ENSG00000164823.11	OSGIN2	oxidative stress induced growth inhibitor family member 2	0.486094	0.000856203
ENSG00000215301.10	DDX3X	DEAD-box helicase 3 X-linked	0.459557	0.000857914
ENSG00000147251.15	DOCK11	dedicator of cytokinesis 11	0.433389	0.000868364
ENSG00000229320.3	KRT8P12	keratin 8 pseudogene 12	0.866379	0.000877802
ENSG00000116667.14	C1orf21	chromosome 1 open reading frame 21	0.31345	0.000880867
ENSG00000107854.6	TNKS2	tankyrase 2	0.333656	0.000888324
ENSG00000143878.10	RHOB	ras homolog family member B	-0.44203	0.000891857
ENSG00000006747.15	SCIN	scinderin	1.26698	0.000893525
ENSG00000110693.18	SOX6	SRY-box transcription factor 6	0.445445	0.000898674
ENSG00000173706.14	HEG1	heart development protein with EGF like domains 1	0.762882	0.000899974
ENSG00000198182.13	ZNF607	zinc finger protein 607	0.485352	0.000900238
ENSG00000177731.16	FLII	FLII actin remodeling protein	0.482481	0.000907719
ENSG00000196227.11	FAM217B	family with sequence similarity 217 member B	-0.368954	0.000911604
ENSG00000104524.14	PYCR3	pyrroline-5-carboxylate reductase 3	-0.902157	0.000919245
ENSG00000081665.14	ZNF506	zinc finger protein 506	-0.412335	0.000932435
ENSG00000157240.4	FZD1	frizzled class receptor 1	0.83563	0.000944072
ENSG00000167747.14	C19orf48	multidrug resistance-related protein	-0.890019	0.000962634
ENSG00000128595.17	CALU	calumenin	0.357877	0.000964566
ENSG00000089327.15	FXYD5	FXYD domain containing ion transport regulator 5	1.25594	0.000968222
ENSG00000158079.16	PTPDC1	protein tyrosine phosphatase domain containing 1	-0.463933	0.000969551
ENSG00000092470.12	WDR76	WD repeat domain 76	0.686485	0.000969756
ENSG00000066248.15	NGEF	neuronal guanine nucleotide exchange factor	-0.673308	0.000970915
ENSG00000136720.7	HS6ST1	heparan sulfate 6-O-sulfotransferase 1	0.580199	0.000975962
ENSG00000102580.15	DNAJC3	DnaJ heat shock protein family (Hsp40) member C3	0.457003	0.000977659
ENSG00000070269.14	TMEM260	transmembrane protein 260	0.424785	0.000977821
ENSG00000099282.10	TSPAN15	tetraspanin 15	-0.575006	0.000983766
ENSG00000198876.13	DCAF12	DDB1 and CUL4 associated factor 12	0.401872	0.000995454
ENSG00000053108.17	FSTL4	follistatin like 4	-0.403462	0.00100148
ENSG00000108349.17	CASC3	CASC3 exon junction complex subunit	0.538461	0.00100198
ENSG00000136485.15	DCAF7	DDB1 and CUL4 associated factor 7	0.308802	0.0010027
ENSG00000143537.13	ADAM15	ADAM metallopeptidase domain 15	-0.780341	0.00100341
ENSG00000105063.19	PPP6R1	protein phosphatase 6 regulatory subunit 1	0.39352	0.00101803
ENSG00000113384.14	GOLPH3	golgi phosphoprotein 3	0.351839	0.00101949
ENSG00000188613.7	NANOS1	nanos C2HC-type zinc finger 1	0.820632	0.00102041
ENSG00000135766.9	EGLN1	egl-9 family hypoxia inducible factor 1	0.453305	0.0010331
ENSG00000235961.5	PNMA6A	PNMA family member 6A	-0.714563	0.00103761
ENSG00000011600.12	TYROBP	transmembrane immune signaling adaptor TYROBP	1.00241	0.00103963
ENSG00000100906.10	NFKBIA	NFKB inhibitor alpha	0.642358	0.00104556
ENSG00000278540.5	ACACA	acetyl-CoA carboxylase alpha	0.276006	0.00105188
ENSG00000177283.7	FZD8	frizzled class receptor 8	1.35913	0.00105903
ENSG00000120129.6	DUSP1	dual specificity phosphatase 1	0.858282	0.00105924
ENSG00000005379.17	TSPOAP1	TSPO associated protein 1	-0.476643	0.00106035
ENSG00000123094.15	RASSF8	Ras association domain family member 8	0.658193	0.00106863
ENSG00000114646.10	CSPG5	chondroitin sulfate proteoglycan 5	0.73077	0.00107291
ENSG00000130703.16	OSBPL2	oxysterol binding protein like 2	0.400826	0.00107521
ENSG00000106771.13	TMEM245	transmembrane protein 245	0.330586	0.00107711
ENSG00000170385.10	SLC30A1	solute carrier family 30 member 1	0.706073	0.00108953
ENSG00000141504.12	SAT2	spermidine/spermine N1-acetyltransferase family member 2	0.402013	0.00109446
ENSG00000171206.14	TRIM8	tripartite motif containing 8	0.629132	0.00109638
ENSG00000107672.15	NSMCE4A	NSE4 homolog A, SMC5-SMC6 complex component	0.540314	0.00111353
ENSG00000102038.15	SMARCA1	SWI/SNF related, matrix associated, actin dependent regulator of chromatin, subfamily a, member 1	0.394374	0.00111613
ENSG00000087087.20	SRRT	serrate, RNA effector molecule	0.434807	0.00112261
ENSG00000221946.7	FXYD7	FXYD domain containing ion transport regulator 7	-0.581089	0.0011247
ENSG00000139668.9	WDFY2	WD repeat and FYVE domain containing 2	0.615895	0.00112555
ENSG00000164741.15	DLC1	DLC1 Rho GTPase activating protein	0.520376	0.00112736
ENSG00000168546.11	GFRA2	GDNF family receptor alpha 2	-0.580098	0.00112861
ENSG00000106261.17	ZKSCAN1	zinc finger with KRAB and SCAN domains 1	-0.2632	0.00112922
ENSG00000137177.20	KIF13A	kinesin family member 13A	0.597037	0.00113178
ENSG00000106025.9	TSPAN12	tetraspanin 12	0.705686	0.0011343
ENSG00000105483.18	CARD8	caspase recruitment domain family member 8	0.562802	0.00113655
ENSG00000164674.15	SYTL3	synaptotagmin like 3	1.17915	0.00113987
ENSG00000163110.15	PDLIM5	PDZ and LIM domain 5	0.541325	0.00114445
ENSG00000127838.14	PNKD	PNKD metallo-beta-lactamase domain containing	-0.340644	0.0011524
ENSG00000144115.16	THNSL2	threonine synthase like 2	-1.07328	0.00118631
ENSG00000164039.15	BDH2	3-hydroxybutyrate dehydrogenase 2	0.460193	0.00118675
ENSG00000134376.16	CRB1	crumbs cell polarity complex component 1	0.528548	0.00118869
ENSG00000256124.6	LINC01152	long intergenic non-protein coding RNA 1152	-0.647551	0.00118922
ENSG00000286288.1	NA	NA	0.602755	0.00119847
ENSG00000129226.14	CD68	CD68 molecule	0.963529	0.00119978
ENSG00000137942.16	FNBP1L	formin binding protein 1 like	0.457672	0.00120863
ENSG00000144749.13	LRIG1	leucine rich repeats and immunoglobulin like domains 1	0.654273	0.00120931
ENSG00000100811.14	YY1	YY1 transcription factor	0.2713	0.00121214
ENSG00000197444.10	OGDHL	oxoglutarate dehydrogenase L	-0.409324	0.00121473
ENSG00000187730.9	GABRD	gamma-aminobutyric acid type A receptor subunit delta	-0.509595	0.00122061
ENSG00000104219.13	ZDHHC2	zinc finger DHHC-type palmitoyltransferase 2	0.508164	0.00122846
ENSG00000006459.11	KDM7A	lysine demethylase 7A	0.241456	0.00122901
ENSG00000122376.11	SHLD2	shieldin complex subunit 2	0.496504	0.00124437
ENSG00000154330.13	PGM5	phosphoglucomutase 5	1.08684	0.00124508
ENSG00000107897.19	ACBD5	acyl-CoA binding domain containing 5	0.438778	0.00124846
ENSG00000134910.14	STT3A	STT3 oligosaccharyltransferase complex catalytic subunit A	0.335982	0.00126471
ENSG00000110786.18	PTPN5	protein tyrosine phosphatase non-receptor type 5	-0.560238	0.00126591
ENSG00000133065.11	SLC41A1	solute carrier family 41 member 1	0.630095	0.00126806
ENSG00000110876.9	SELPLG	selectin P ligand	0.906907	0.00127054
ENSG00000138246.17	DNAJC13	DnaJ heat shock protein family (Hsp40) member C13	0.362263	0.00127289
ENSG00000083857.14	FAT1	FAT atypical cadherin 1	0.702326	0.00127991
ENSG00000184319.16	RPL23AP7	ribosomal protein L23a pseudogene 7	0.360408	0.00128339
ENSG00000126016.15	AMOT	angiomotin	0.519774	0.00128912
ENSG00000275830.2	NA	NA	1.06505	0.00129768
ENSG00000126001.16	CEP250	centrosomal protein 250	0.32652	0.00130251
ENSG00000231389.7	HLA-DPA1	major histocompatibility complex, class II, DP alpha 1	0.992532	0.00131033
ENSG00000197956.10	S100A6	S100 calcium binding protein A6	0.661699	0.00131528
ENSG00000138688.15	KIAA1109	KIAA1109	0.306139	0.00132329
ENSG00000114853.14	ZBTB47	zinc finger and BTB domain containing 47	0.637675	0.00133032
ENSG00000135392.16	DNAJC14	DnaJ heat shock protein family (Hsp40) member C14	0.372627	0.00133992
ENSG00000275367.1	NA	NA	-0.717221	0.00135032
ENSG00000110077.14	MS4A6A	membrane spanning 4-domains A6A	1.20917	0.00135709
ENSG00000069431.11	ABCC9	ATP binding cassette subfamily C member 9	0.484654	0.00135817
ENSG00000278864.1	NA	NA	-1.23374	0.00137393
ENSG00000142609.18	CFAP74	cilia and flagella associated protein 74	-0.746475	0.00138085
ENSG00000132275.11	RRP8	ribosomal RNA processing 8	0.33598	0.00138515
ENSG00000231312.7	MAP4K3-DT	MAP4K3 divergent transcript	-0.395099	0.00139175
ENSG00000155368.16	DBI	diazepam binding inhibitor, acyl-CoA binding protein	0.568852	0.00139947
ENSG00000114982.19	KANSL3	KAT8 regulatory NSL complex subunit 3	0.465051	0.00140236
ENSG00000122786.20	CALD1	caldesmon 1	0.506726	0.00140445
ENSG00000155016.18	CYP2U1	cytochrome P450 family 2 subfamily U member 1	0.500343	0.00140457
ENSG00000133641.18	C12orf29	chromosome 12 open reading frame 29	-0.415966	0.00141103
ENSG00000160352.16	ZNF714	zinc finger protein 714	-0.542815	0.00144792
ENSG00000285756.2	LOC389906	zinc finger protein 839 pseudogene	0.831253	0.00146386
ENSG00000184898.7	RBM43	RNA binding motif protein 43	-0.448069	0.00146468
ENSG00000155897.10	ADCY8	adenylate cyclase 8	0.699897	0.00147931
ENSG00000173442.13	EHBP1L1	EH domain binding protein 1 like 1	0.838311	0.00149073
ENSG00000230445.4	LRRC37A6P	leucine rich repeat containing 37 member A6, pseudogene	0.677895	0.00149294
ENSG00000092758.18	COL9A3	collagen type IX alpha 3 chain	-0.797807	0.00149596
ENSG00000196547.15	MAN2A2	mannosidase alpha class 2A member 2	0.507158	0.00149876
ENSG00000100568.11	VTI1B	vesicle transport through interaction with t-SNAREs 1B	0.340842	0.00150474
ENSG00000134533.6	RERG	RAS like estrogen regulated growth inhibitor	-0.744895	0.00150779
ENSG00000263069.6	RNF213-AS1	RNF213 antisense RNA 1	-0.829713	0.001516
ENSG00000124772.12	CPNE5	copine 5	-0.535995	0.00151725
ENSG00000166111.10	SVOP	SV2 related protein	-0.72315	0.0015181
ENSG00000151694.14	ADAM17	ADAM metallopeptidase domain 17	0.532217	0.00153538
ENSG00000115194.11	SLC30A3	solute carrier family 30 member 3	-0.84288	0.00153758
ENSG00000164050.13	PLXNB1	plexin B1	0.76232	0.00154263
ENSG00000189056.14	RELN	reelin	0.656877	0.00154933
ENSG00000007237.18	GAS7	growth arrest specific 7	-0.472089	0.00155267
ENSG00000232160.7	RAP2C-AS1	RAP2C antisense RNA 1	-0.745935	0.00155549
ENSG00000175147.13	TMEM51-AS1	TMEM51 antisense RNA 1	-1.35219	0.00155575
ENSG00000117245.12	KIF17	kinesin family member 17	-0.737225	0.00157044
ENSG00000100433.15	KCNK10	potassium two pore domain channel subfamily K member 10	-0.598678	0.00157071
ENSG00000108828.16	VAT1	vesicle amine transport 1	0.476969	0.00157344
ENSG00000142687.18	KIAA0319L	KIAA0319 like	0.352983	0.00160062
ENSG00000132688.11	NES	nestin	0.550103	0.00161209
ENSG00000143147.14	GPR161	G protein-coupled receptor 161	0.355562	0.0016153
ENSG00000113645.14	WWC1	WW and C2 domain containing 1	0.671013	0.00163886
ENSG00000120868.13	APAF1	apoptotic peptidase activating factor 1	0.414454	0.00164714
ENSG00000162511.8	LAPTM5	lysosomal protein transmembrane 5	0.726314	0.00166587
ENSG00000103363.14	ELOB	elongin B	-0.366696	0.00167025
ENSG00000198624.13	CCDC69	coiled-coil domain containing 69	0.5463	0.00167642
ENSG00000107099.15	DOCK8	dedicator of cytokinesis 8	0.713511	0.00167988
ENSG00000125755.19	SYMPK	symplekin scaffold protein	-0.298594	0.00168554
ENSG00000163931.16	TKT	transketolase	0.40743	0.0016949
ENSG00000117602.12	RCAN3	RCAN family member 3	-0.549675	0.00170058
ENSG00000119138.4	KLF9	Kruppel like factor 9	-0.415639	0.00170121
ENSG00000204138.13	PHACTR4	phosphatase and actin regulator 4	0.43235	0.00170121
ENSG00000143390.17	RFX5	regulatory factor X5	0.347161	0.00170617
ENSG00000111602.12	TIMELESS	timeless circadian regulator	0.776691	0.00171505
ENSG00000120594.17	PLXDC2	plexin domain containing 2	0.359602	0.00172121
ENSG00000254999.4	BRK1	BRICK1 subunit of SCAR/WAVE actin nucleating complex	-0.286343	0.00172261
ENSG00000158859.10	ADAMTS4	ADAM metallopeptidase with thrombospondin type 1 motif 4	-0.799241	0.00172887
ENSG00000240184.7	PCDHGC3	protocadherin gamma subfamily C, 3	0.640574	0.00173245
ENSG00000014914.21	MTMR11	myotubularin related protein 11	0.933144	0.00173461
ENSG00000102218.6	RP2	RP2 activator of ARL3 GTPase	0.665363	0.00174208
ENSG00000065717.15	TLE2	TLE family member 2, transcriptional corepressor	0.484759	0.00175211
ENSG00000162368.13	CMPK1	cytidine/uridine monophosphate kinase 1	0.362662	0.00175942
ENSG00000178202.13	POGLUT3	protein O-glucosyltransferase 3	0.715056	0.00177955
ENSG00000163191.6	S100A11	S100 calcium binding protein A11	1.34212	0.00181191
ENSG00000196116.8	TDRD7	tudor domain containing 7	0.333926	0.00181976
ENSG00000115271.11	GCA	grancalcin	-0.617879	0.00182815
ENSG00000280294.1	NA	NA	-0.79497	0.00183211
ENSG00000150093.19	ITGB1	integrin subunit beta 1	0.592154	0.00183484
ENSG00000082781.12	ITGB5	integrin subunit beta 5	0.951398	0.00183536
ENSG00000064309.14	CDON	cell adhesion associated, oncogene regulated	0.456368	0.00184637
ENSG00000173517.10	PEAK1	pseudopodium enriched atypical kinase 1	0.34556	0.00184754
ENSG00000166734.20	GOLM2	golgi membrane protein 2	0.419809	0.00184862
ENSG00000228716.7	DHFR	dihydrofolate reductase	0.671819	0.00185028
ENSG00000203705.11	TATDN3	TatD DNase domain containing 3	-0.443069	0.0018576
ENSG00000263001.6	GTF2I	general transcription factor IIi	0.25007	0.00186342
ENSG00000164951.16	PDP1	pyruvate dehydrogenase phosphatase catalytic subunit 1	-0.738365	0.00187372
ENSG00000188559.15	RALGAPA2	Ral GTPase activating protein catalytic subunit alpha 2	0.435623	0.00188925
ENSG00000154642.11	C21orf91	chromosome 21 open reading frame 91	-0.599574	0.00189034
ENSG00000143811.19	PYCR2	pyrroline-5-carboxylate reductase 2	-0.361746	0.00189188
ENSG00000184432.10	COPB2	COPI coat complex subunit beta 2	0.369091	0.0018922
ENSG00000175426.11	PCSK1	proprotein convertase subtilisin/kexin type 1	-1.01431	0.00189257
ENSG00000152518.8	ZFP36L2	ZFP36 ring finger protein like 2	0.721173	0.00189357
ENSG00000163818.17	LZTFL1	leucine zipper transcription factor like 1	-0.530248	0.00189833
ENSG00000161800.13	RACGAP1	Rac GTPase activating protein 1	0.426238	0.00189905
ENSG00000111666.11	CHPT1	choline phosphotransferase 1	0.645792	0.0019012
ENSG00000130643.9	CALY	calcyon neuron specific vesicular protein	-0.851613	0.00191571
ENSG00000106153.13	CHCHD2	coiled-coil-helix-coiled-coil-helix domain containing 2	-0.441916	0.00192574
ENSG00000125733.18	TRIP10	thyroid hormone receptor interactor 10	1.15415	0.00192772
ENSG00000179886.6	TIGD5	tigger transposable element derived 5	0.742924	0.00193514
ENSG00000079215.14	SLC1A3	solute carrier family 1 member 3	0.505977	0.001944
ENSG00000054523.17	KIF1B	kinesin family member 1B	0.353429	0.00195036
ENSG00000125285.6	SOX21	SRY-box transcription factor 21	0.631907	0.00195827
ENSG00000174306.21	ZHX3	zinc fingers and homeoboxes 3	0.50237	0.00196397
ENSG00000164619.10	BMPER	BMP binding endothelial regulator	-0.439207	0.00196644
ENSG00000162980.17	ARL5A	ADP ribosylation factor like GTPase 5A	0.460789	0.0019731
ENSG00000185043.12	CIB1	calcium and integrin binding 1	-0.470768	0.00197606
ENSG00000102978.13	POLR2C	RNA polymerase II subunit C	-0.431252	0.00198382
ENSG00000223496.3	EXOSC6	exosome component 6	-0.611337	0.00199016
ENSG00000010810.17	FYN	FYN proto-oncogene, Src family tyrosine kinase	0.3606	0.00200093
ENSG00000137210.14	TMEM14B	transmembrane protein 14B	-0.54392	0.002002
ENSG00000105967.16	TFEC	transcription factor EC	0.89517	0.00201774
ENSG00000142227.11	EMP3	epithelial membrane protein 3	0.976262	0.00202134
ENSG00000137285.10	TUBB2B	tubulin beta 2B class IIb	-0.591809	0.00203698
ENSG00000198722.14	UNC13B	unc-13 homolog B	0.330834	0.00204799
ENSG00000100577.19	GSTZ1	glutathione S-transferase zeta 1	-0.71102	0.00205528
ENSG00000106348.18	IMPDH1	inosine monophosphate dehydrogenase 1	0.365763	0.00206978
ENSG00000111218.12	PRMT8	protein arginine methyltransferase 8	-0.748606	0.00208374
ENSG00000152413.15	HOMER1	homer scaffold protein 1	-0.393784	0.00208643
ENSG00000138175.9	ARL3	ADP ribosylation factor like GTPase 3	-0.262237	0.00208986
ENSG00000167693.17	NXN	nucleoredoxin	0.777908	0.00210127
ENSG00000137770.14	CTDSPL2	CTD small phosphatase like 2	-0.428479	0.00211604
ENSG00000175787.17	ZNF169	zinc finger protein 169	-0.887847	0.00211663
ENSG00000120262.10	CCDC170	coiled-coil domain containing 170	-0.73832	0.00212311
ENSG00000078114.18	NEBL	nebulette	0.449866	0.00212704
ENSG00000134769.21	DTNA	dystrobrevin alpha	0.60289	0.00214263
ENSG00000151353.15	TMEM18	transmembrane protein 18	-0.470867	0.00215617
ENSG00000143155.13	TIPRL	TOR signaling pathway regulator	-0.549188	0.00215709
ENSG00000183963.18	SMTN	smoothelin	1.21137	0.00216764
ENSG00000152661.9	GJA1	gap junction protein alpha 1	0.573572	0.00218924
ENSG00000119950.21	MXI1	MAX interactor 1, dimerization protein	0.455467	0.00220657
ENSG00000233670.7	PIRT	phosphoinositide interacting regulator of transient receptor potential channels	1.3329	0.00220909
ENSG00000230461.9	PROX1-AS1	PROX1 antisense RNA 1	-0.758532	0.00220984
ENSG00000117713.20	ARID1A	AT-rich interaction domain 1A	0.269766	0.00224158
ENSG00000184602.6	SNN	stannin	0.502349	0.00224413
ENSG00000106665.16	CLIP2	CAP-Gly domain containing linker protein 2	0.481401	0.00224823
ENSG00000213445.10	SIPA1	signal-induced proliferation-associated 1	0.81891	0.00228334
ENSG00000172922.10	RNASEH2C	ribonuclease H2 subunit C	0.636775	0.00228466
ENSG00000213088.12	ACKR1	atypical chemokine receptor 1 (Duffy blood group)	-0.841373	0.00229127
ENSG00000154222.14	CC2D1B	coiled-coil and C2 domain containing 1B	0.555443	0.00230374
ENSG00000106236.4	NPTX2	neuronal pentraxin 2	-0.91496	0.00232397
ENSG00000128534.8	LSM8	LSM8 homolog, U6 small nuclear RNA associated	-0.327871	0.00232605
ENSG00000102226.10	USP11	ubiquitin specific peptidase 11	-0.52083	0.0023413
ENSG00000278535.5	DHRS11	dehydrogenase/reductase 11	-0.746694	0.00235097
ENSG00000110395.7	CBL	Cbl proto-oncogene	0.355037	0.00235787
ENSG00000138771.16	SHROOM3	shroom family member 3	0.409168	0.00235924
ENSG00000213281.5	NRAS	NRAS proto-oncogene, GTPase	-0.2617	0.00237112
ENSG00000168283.14	BMI1	BMI1 proto-oncogene, polycomb ring finger	0.455595	0.00237503
ENSG00000196961.12	AP2A1	adaptor related protein complex 2 subunit alpha 1	-0.392484	0.00237637
ENSG00000124507.11	PACSIN1	protein kinase C and casein kinase substrate in neurons 1	-0.474575	0.00241326
ENSG00000197747.9	S100A10	S100 calcium binding protein A10	1.14538	0.00241824
ENSG00000125844.16	RRBP1	ribosome binding protein 1	0.454566	0.00242032
ENSG00000186340.15	THBS2	thrombospondin 2	0.541652	0.00242411
ENSG00000120708.17	TGFBI	transforming growth factor beta induced	1.40534	0.00243096
ENSG00000143479.17	DYRK3	dual specificity tyrosine phosphorylation regulated kinase 3	0.480519	0.00243428
ENSG00000110917.8	MLEC	malectin	0.45172	0.00244379
ENSG00000196277.16	GRM7	glutamate metabotropic receptor 7	-0.407364	0.00244954
ENSG00000166716.10	ZNF592	zinc finger protein 592	0.470024	0.00247185
ENSG00000116761.12	CTH	cystathionine gamma-lyase	-0.69739	0.00247342
ENSG00000092871.16	RFFL	ring finger and FYVE like domain containing E3 ubiquitin protein ligase	0.463332	0.00249672
ENSG00000271714.1	NA	NA	-0.959929	0.00250069
ENSG00000102699.6	PARP4	poly(ADP-ribose) polymerase family member 4	0.335632	0.0025048
ENSG00000166532.16	RIMKLB	ribosomal modification protein rimK like family member B	0.372049	0.00250586
ENSG00000132434.9	LANCL2	LanC like 2	-0.282615	0.00250892
ENSG00000182175.14	RGMA	repulsive guidance molecule BMP co-receptor a	0.672543	0.00251221
ENSG00000172840.7	PDP2	pyruvate dehyrogenase phosphatase catalytic subunit 2	0.353454	0.00251786
ENSG00000197779.13	ZNF81	zinc finger protein 81	0.341509	0.00253327
ENSG00000129675.16	ARHGEF6	Rac/Cdc42 guanine nucleotide exchange factor 6	0.400305	0.00254622
ENSG00000170899.11	GSTA4	glutathione S-transferase alpha 4	-0.605433	0.00255123
ENSG00000170581.14	STAT2	signal transducer and activator of transcription 2	-0.378656	0.00255318
ENSG00000164237.9	CMBL	carboxymethylenebutenolidase homolog	0.4108	0.00256081
ENSG00000115183.15	TANC1	tetratricopeptide repeat, ankyrin repeat and coiled-coil containing 1	0.517507	0.00257321
ENSG00000164048.14	ZNF589	zinc finger protein 589	0.409354	0.00259201
ENSG00000173391.9	OLR1	oxidized low density lipoprotein receptor 1	0.972788	0.0026095
ENSG00000083123.15	BCKDHB	branched chain keto acid dehydrogenase E1 subunit beta	-0.343891	0.00261099
ENSG00000104361.10	NIPAL2	NIPA like domain containing 2	-0.503405	0.00262678
ENSG00000234899.10	SOX9-AS1	SOX9 antisense RNA 1	0.684518	0.0026326
ENSG00000185278.15	ZBTB37	zinc finger and BTB domain containing 37	0.450306	0.00263739
ENSG00000168724.17	DNAJC21	DnaJ heat shock protein family (Hsp40) member C21	0.403128	0.00264379
ENSG00000165458.14	INPPL1	inositol polyphosphate phosphatase like 1	0.592164	0.00264955
ENSG00000120306.11	CYSTM1	cysteine rich transmembrane module containing 1	0.443839	0.0026648
ENSG00000170089.15	LOC728554	THO complex 3 pseudogene	-0.971129	0.0026714
ENSG00000196935.9	SRGAP1	SLIT-ROBO Rho GTPase activating protein 1	0.597314	0.00269517
ENSG00000109787.13	KLF3	Kruppel like factor 3	0.376145	0.00269721
ENSG00000197223.11	C1D	C1D nuclear receptor corepressor	-0.663686	0.00270493
ENSG00000182179.13	UBA7	ubiquitin like modifier activating enzyme 7	0.771494	0.00271243
ENSG00000106682.14	EIF4H	eukaryotic translation initiation factor 4H	-0.262278	0.00271604
ENSG00000173548.8	SNX33	sorting nexin 33	0.671944	0.0027182
ENSG00000106013.15	ANKRD7	ankyrin repeat domain 7	-0.602338	0.00273061
ENSG00000211445.12	GPX3	glutathione peroxidase 3	-0.675211	0.00273446
ENSG00000108861.9	DUSP3	dual specificity phosphatase 3	0.25345	0.00273858
ENSG00000197081.14	IGF2R	insulin like growth factor 2 receptor	0.375685	0.00275668
ENSG00000101849.17	TBL1X	transducin beta like 1 X-linked	0.590294	0.00276648
ENSG00000258926.2	NA	NA	-1.17448	0.00277479
ENSG00000176171.11	BNIP3	BCL2 interacting protein 3	-0.355167	0.00278035
ENSG00000100983.12	GSS	glutathione synthetase	-0.479934	0.00278271
ENSG00000084073.9	ZMPSTE24	zinc metallopeptidase STE24	0.416051	0.002802
ENSG00000166272.18	WBP1L	WW domain binding protein 1 like	0.629471	0.0028073
ENSG00000086205.18	FOLH1	folate hydrolase 1	-0.71279	0.00282836
ENSG00000165406.16	MARCHF8	membrane associated ring-CH-type finger 8	0.554437	0.00284012
ENSG00000146776.14	ATXN7L1	ataxin 7 like 1	-0.390765	0.00284147
ENSG00000136193.17	SCRN1	secernin 1	0.289404	0.00285619
ENSG00000039560.14	RAI14	retinoic acid induced 14	0.559122	0.00286676
ENSG00000178209.15	PLEC	plectin	0.618019	0.00286856
ENSG00000282164.3	PEG13	paternally expressed 13	-0.568409	0.00287037
ENSG00000165410.15	CFL2	cofilin 2	-0.248326	0.00287919
ENSG00000114757.19	PEX5L	peroxisomal biogenesis factor 5 like	-0.310246	0.00289624
ENSG00000155629.15	PIK3AP1	phosphoinositide-3-kinase adaptor protein 1	0.6898	0.00290412
ENSG00000182718.16	ANXA2	annexin A2	0.826817	0.00290439
ENSG00000026025.16	VIM	vimentin	0.571456	0.00290942
ENSG00000285940.2	NA	NA	-0.715272	0.00291005
ENSG00000166478.10	ZNF143	zinc finger protein 143	0.422899	0.00291901
ENSG00000079337.16	RAPGEF3	Rap guanine nucleotide exchange factor 3	0.732949	0.00292458
ENSG00000105851.11	PIK3CG	phosphatidylinositol-4,5-bisphosphate 3-kinase catalytic subunit gamma	0.766254	0.00292827
ENSG00000165025.15	SYK	spleen associated tyrosine kinase	0.755476	0.00295034
ENSG00000188039.15	NWD1	NACHT and WD repeat domain containing 1	0.742545	0.00296252
ENSG00000213062.5	NA	NA	-0.78982	0.00296462
ENSG00000162493.16	PDPN	podoplanin	0.634554	0.00296676
ENSG00000139318.8	DUSP6	dual specificity phosphatase 6	-0.574571	0.00296967
ENSG00000235665.6	LINC00298	long intergenic non-protein coding RNA 298	1.12625	0.00297078
ENSG00000186594.14	MIR22HG	MIR22 host gene	-1.03136	0.00297546
ENSG00000050327.15	ARHGEF5	Rho guanine nucleotide exchange factor 5	1.88127	0.00298784
ENSG00000124140.13	SLC12A5	solute carrier family 12 member 5	-0.331474	0.00300659
ENSG00000184014.8	DENND5A	DENN domain containing 5A	0.373759	0.00301629
ENSG00000106799.13	TGFBR1	transforming growth factor beta receptor 1	0.467899	0.00303791
ENSG00000148411.8	NACC2	NACC family member 2	0.618711	0.00303793
ENSG00000246363.3	LINC02458	long intergenic non-protein coding RNA 2458	-1.30815	0.00308061
ENSG00000088826.18	SMOX	spermine oxidase	0.768343	0.00309492
ENSG00000124225.16	PMEPA1	prostate transmembrane protein, androgen induced 1	0.480164	0.00311539
ENSG00000250377.2	NA	NA	1.07592	0.00312333
ENSG00000244734.4	HBB	hemoglobin subunit beta	-1.47954	0.00312467
ENSG00000116497.18	S100PBP	S100P binding protein	0.442799	0.003152
ENSG00000185024.17	BRF1	BRF1 RNA polymerase III transcription initiation factor subunit	-0.374972	0.00315258
ENSG00000153130.17	SCOC	short coiled-coil protein	-0.429626	0.00315311
ENSG00000107736.21	CDH23	cadherin related 23	0.814483	0.0031599
ENSG00000224116.7	INHBA-AS1	INHBA antisense RNA 1	-1.08747	0.00316195
ENSG00000017260.19	ATP2C1	ATPase secretory pathway Ca2+ transporting 1	0.356789	0.00316973
ENSG00000147509.14	RGS20	regulator of G protein signaling 20	-0.495325	0.00317278
ENSG00000185022.12	MAFF	MAF bZIP transcription factor F	0.889197	0.00317646
ENSG00000141425.18	RPRD1A	regulation of nuclear pre-mRNA domain containing 1A	0.233945	0.00317898
ENSG00000105559.12	PLEKHA4	pleckstrin homology domain containing A4	1.0102	0.00319061
ENSG00000166387.13	PPFIBP2	PPFIA binding protein 2	0.601332	0.00319481
ENSG00000120063.10	GNA13	G protein subunit alpha 13	0.500974	0.00319795
ENSG00000058668.14	ATP2B4	ATPase plasma membrane Ca2+ transporting 4	0.295084	0.00319868
ENSG00000160223.17	ICOSLG	inducible T cell costimulator ligand	-0.760075	0.00320196
ENSG00000133789.15	SWAP70	switching B cell complex subunit SWAP70	0.516398	0.00323084
ENSG00000105856.14	HBP1	HMG-box transcription factor 1	0.451297	0.00324888
ENSG00000185596.16	NA	NA	-0.575885	0.00326554
ENSG00000254726.3	MEX3A	mex-3 RNA binding family member A	0.997841	0.00326777
ENSG00000101109.12	STK4	serine/threonine kinase 4	0.228277	0.0032728
ENSG00000110107.9	PRPF19	pre-mRNA processing factor 19	-0.564172	0.00328077
ENSG00000133812.15	SBF2	SET binding factor 2	0.394087	0.00329657
ENSG00000180488.15	MIGA1	mitoguardin 1	-0.381759	0.00329718
ENSG00000130254.12	SAFB2	scaffold attachment factor B2	0.427522	0.0033058
ENSG00000100417.12	PMM1	phosphomannomutase 1	-0.410673	0.00332901
ENSG00000196177.13	ACADSB	acyl-CoA dehydrogenase short/branched chain	-0.385256	0.00333679
ENSG00000122033.14	MTIF3	mitochondrial translational initiation factor 3	0.439785	0.0033393
ENSG00000102390.11	PBDC1	polysaccharide biosynthesis domain containing 1	0.588856	0.00334406
ENSG00000148516.21	ZEB1	zinc finger E-box binding homeobox 1	0.385323	0.00334546
ENSG00000011304.20	PTBP1	polypyrimidine tract binding protein 1	0.577015	0.00337356
ENSG00000141337.12	ARSG	arylsulfatase G	-0.51427	0.0033772
ENSG00000165006.14	UBAP1	ubiquitin associated protein 1	0.299816	0.00338438
ENSG00000166435.15	XRRA1	X-ray radiation resistance associated 1	-0.630493	0.00339851
ENSG00000143376.14	SNX27	sorting nexin 27	0.271403	0.00340363
ENSG00000167100.14	SAMD14	sterile alpha motif domain containing 14	-0.49371	0.00340539
ENSG00000165626.17	BEND7	BEN domain containing 7	0.462921	0.0034314
ENSG00000006025.12	OSBPL7	oxysterol binding protein like 7	-0.593322	0.0034405
ENSG00000260664.2	NA	NA	-0.56379	0.00344635
ENSG00000173611.17	SCAI	suppressor of cancer cell invasion	-0.553549	0.00346033
ENSG00000135540.11	NHSL1	NHS like 1	0.574604	0.00346083
ENSG00000085982.13	USP40	ubiquitin specific peptidase 40	0.469476	0.00346792
ENSG00000078142.13	PIK3C3	phosphatidylinositol 3-kinase catalytic subunit type 3	-0.286226	0.00346841
ENSG00000106804.8	C5	complement C5	0.376848	0.00347847
ENSG00000008311.15	AASS	aminoadipate-semialdehyde synthase	0.531931	0.00347922
ENSG00000133104.14	SPART	spartin	0.364587	0.00348045
ENSG00000104381.13	GDAP1	ganglioside induced differentiation associated protein 1	-0.649805	0.00348793
ENSG00000011523.14	CEP68	centrosomal protein 68	-0.378492	0.00349547
ENSG00000260293.2	NA	NA	0.868969	0.0035025
ENSG00000186665.9	C17orf58	chromosome 17 open reading frame 58	-0.628797	0.00351212
ENSG00000196458.11	ZNF605	zinc finger protein 605	0.544861	0.00352443
ENSG00000171502.15	COL24A1	collagen type XXIV alpha 1 chain	-0.557965	0.00353529
ENSG00000065268.10	WDR18	WD repeat domain 18	-0.719097	0.00354354
ENSG00000081177.18	EXD2	exonuclease 3'-5' domain containing 2	0.355238	0.00355084
ENSG00000187607.16	ZNF286A	zinc finger protein 286A	0.39142	0.00355766
ENSG00000166689.16	PLEKHA7	pleckstrin homology domain containing A7	0.7376	0.00357239
ENSG00000198081.11	ZBTB14	zinc finger and BTB domain containing 14	0.394204	0.00358724
ENSG00000128266.9	GNAZ	G protein subunit alpha z	0.406171	0.00359048
ENSG00000168453.15	HR	HR lysine demethylase and nuclear receptor corepressor	-0.33894	0.00359094
ENSG00000256751.6	PLBD1-AS1	PLBD1 antisense RNA 1	0.725928	0.00359331
ENSG00000185666.15	SYN3	synapsin III	-0.490443	0.00359586
ENSG00000156395.13	SORCS3	sortilin related VPS10 domain containing receptor 3	-0.487391	0.00360023
ENSG00000162885.13	B3GALNT2	beta-1,3-N-acetylgalactosaminyltransferase 2	0.619169	0.00363761
ENSG00000006042.12	TMEM98	transmembrane protein 98	-0.601157	0.0036388
ENSG00000133997.11	MED6	mediator complex subunit 6	-0.339944	0.00365179
ENSG00000107643.16	MAPK8	mitogen-activated protein kinase 8	-0.430959	0.00365305
ENSG00000130305.17	NSUN5	NOP2/Sun RNA methyltransferase 5	-0.525446	0.00365411
ENSG00000260081.2	LOC105373383	uncharacterized LOC105373383	-1.08493	0.00365562
ENSG00000182103.5	FAM181B	family with sequence similarity 181 member B	0.539767	0.00366257
ENSG00000116473.14	RAP1A	RAP1A, member of RAS oncogene family	0.379051	0.00366257
ENSG00000123066.8	MED13L	mediator complex subunit 13L	0.311537	0.00366882
ENSG00000187824.8	TMEM220	transmembrane protein 220	0.886294	0.00367327
ENSG00000231187.3	LOC102724593	uncharacterized LOC102724593	-0.466001	0.00367467
ENSG00000168610.14	STAT3	signal transducer and activator of transcription 3	0.32587	0.00367985
ENSG00000166333.13	ILK	integrin linked kinase	0.362953	0.00369679
ENSG00000170558.9	CDH2	cadherin 2	0.365598	0.00370551
ENSG00000263551.6	NA	NA	-0.729636	0.00371314
ENSG00000089847.12	ANKRD24	ankyrin repeat domain 24	-0.57821	0.00371626
ENSG00000041982.16	TNC	tenascin C	1.08465	0.00372178
ENSG00000163131.11	CTSS	cathepsin S	0.639789	0.00374876
ENSG00000124215.17	CDH26	cadherin 26	1.17792	0.00375166
ENSG00000186212.4	SOWAHB	sosondowah ankyrin repeat domain family member B	-1.01978	0.00377393
ENSG00000136478.7	TEX2	testis expressed 2	0.219761	0.00377526
ENSG00000162645.13	GBP2	guanylate binding protein 2	0.967822	0.00378079
ENSG00000162670.11	BRINP3	BMP/retinoic acid inducible neural specific 3	0.376893	0.00378776
ENSG00000145919.11	BOD1	biorientation of chromosomes in cell division 1	0.334555	0.00378831
ENSG00000108774.14	RAB5C	RAB5C, member RAS oncogene family	-0.312294	0.00380659
ENSG00000198894.8	CIPC	CLOCK interacting pacemaker	0.476617	0.00381388
ENSG00000196586.16	MYO6	myosin VI	0.36754	0.00382847
ENSG00000198561.14	CTNND1	catenin delta 1	0.451898	0.00384641
ENSG00000171469.11	ZNF561	zinc finger protein 561	0.347836	0.00385507
ENSG00000182141.10	ZNF708	zinc finger protein 708	-0.4228	0.00386175
ENSG00000196338.12	NLGN3	neuroligin 3	0.420556	0.00387934
ENSG00000196876.17	SCN8A	sodium voltage-gated channel alpha subunit 8	-0.394674	0.00389216
ENSG00000127527.14	EPS15L1	epidermal growth factor receptor pathway substrate 15 like 1	-0.357293	0.00390492
ENSG00000162601.11	MYSM1	Myb like, SWIRM and MPN domains 1	-0.543858	0.00390665
ENSG00000140829.12	DHX38	DEAH-box helicase 38	0.347399	0.00392354
ENSG00000249436.2	LNCBRM	lncRNA SMARCA2 (BRM) associated	-0.895617	0.00394426
ENSG00000119509.13	INVS	inversin	0.482361	0.00396924
ENSG00000160993.4	ALKBH4	alkB homolog 4, lysine demethylase	-0.46831	0.00397663
ENSG00000177732.8	SOX12	SRY-box transcription factor 12	0.663871	0.00398999
ENSG00000179041.4	RRS1	ribosome biogenesis regulator 1 homolog	0.380091	0.00399923
ENSG00000104894.12	CD37	CD37 molecule	1.32201	0.00401483
ENSG00000002933.9	TMEM176A	transmembrane protein 176A	0.549568	0.00401717
ENSG00000120738.8	EGR1	early growth response 1	-0.769461	0.00402468
ENSG00000179889.19	PDXDC1	pyridoxal dependent decarboxylase domain containing 1	0.242467	0.00402573
ENSG00000197442.10	MAP3K5	mitogen-activated protein kinase kinase kinase 5	0.392712	0.00404444
ENSG00000165507.9	DEPP1	DEPP1 autophagy regulator	-1.68982	0.00405301
ENSG00000166971.17	AKTIP	AKT interacting protein	0.243416	0.0040574
ENSG00000259583.3	ALDH1A3-AS1	ALDH1A3 antisense RNA 1	-0.67739	0.00406753
ENSG00000125124.12	BBS2	Bardet-Biedl syndrome 2	0.341129	0.00407251
ENSG00000166529.15	ZSCAN21	zinc finger and SCAN domain containing 21	0.426653	0.00408566
ENSG00000099308.10	MAST3	microtubule associated serine/threonine kinase 3	-0.395106	0.00410561
ENSG00000149577.16	SIDT2	SID1 transmembrane family member 2	-0.402275	0.00410738
ENSG00000135709.12	KIAA0513	KIAA0513	-0.325971	0.00411218
ENSG00000149182.15	ARFGAP2	ADP ribosylation factor GTPase activating protein 2	-0.425773	0.00412012
ENSG00000151552.12	QDPR	quinoid dihydropteridine reductase	0.568654	0.00412296
ENSG00000049449.9	RCN1	reticulocalbin 1	0.427824	0.00412555
ENSG00000159176.14	CSRP1	cysteine and glycine rich protein 1	0.629566	0.00413339
ENSG00000114115.10	RBP1	retinol binding protein 1	-0.588666	0.00413772
ENSG00000142920.17	AZIN2	antizyme inhibitor 2	-0.466673	0.00414306
ENSG00000163527.10	STT3B	STT3 oligosaccharyltransferase complex catalytic subunit B	0.366604	0.00414725
ENSG00000184677.18	ZBTB40	zinc finger and BTB domain containing 40	0.461322	0.00416127
ENSG00000142149.9	HUNK	hormonally up-regulated Neu-associated kinase	-0.584234	0.00416456
ENSG00000128815.19	WDFY4	WDFY family member 4	0.643281	0.00418586
ENSG00000180921.7	FAM83H	family with sequence similarity 83 member H	-0.563015	0.00418678
ENSG00000204070.10	SYS1	SYS1 golgi trafficking protein	0.43914	0.00419556
ENSG00000163349.22	HIPK1	homeodomain interacting protein kinase 1	0.424439	0.00420445
ENSG00000134007.5	ADAM20	ADAM metallopeptidase domain 20	-0.997676	0.004208
ENSG00000162738.6	VANGL2	VANGL planar cell polarity protein 2	0.673206	0.00421932
ENSG00000169762.17	TAPT1	transmembrane anterior posterior transformation 1	0.417834	0.00421982
ENSG00000136854.21	STXBP1	syntaxin binding protein 1	-0.564107	0.00422113
ENSG00000132965.9	ALOX5AP	arachidonate 5-lipoxygenase activating protein	1.08565	0.00423491
ENSG00000163933.10	RFT1	RFT1 homolog	-0.641608	0.00425677
ENSG00000164402.14	SEPTIN8	septin 8	0.249458	0.00426611
ENSG00000165801.10	ARHGEF40	Rho guanine nucleotide exchange factor 40	0.582493	0.00427065
ENSG00000161642.17	ZNF385A	zinc finger protein 385A	0.587597	0.00427773
ENSG00000275052.5	PPP4R3B	protein phosphatase 4 regulatory subunit 3B	0.277153	0.00427809
ENSG00000198700.10	IPO9	importin 9	0.206833	0.00429605
ENSG00000120907.18	ADRA1A	adrenoceptor alpha 1A	0.426668	0.00429859
ENSG00000187187.14	ZNF546	zinc finger protein 546	0.46906	0.00431362
ENSG00000171161.13	ZNF672	zinc finger protein 672	0.49993	0.00433108
ENSG00000103994.17	ZNF106	zinc finger protein 106	0.310505	0.0043353
ENSG00000135677.11	GNS	glucosamine (N-acetyl)-6-sulfatase	0.423514	0.00437752
ENSG00000119650.12	IFT43	intraflagellar transport 43	-0.539264	0.00437948
ENSG00000136044.12	APPL2	adaptor protein, phosphotyrosine interacting with PH domain and leucine zipper 2	0.414248	0.00439554
ENSG00000134215.16	VAV3	vav guanine nucleotide exchange factor 3	0.897193	0.00440551
ENSG00000076716.9	GPC4	glypican 4	0.782887	0.00441004
ENSG00000140262.17	TCF12	transcription factor 12	0.378505	0.00441133
ENSG00000166257.9	SCN3B	sodium voltage-gated channel beta subunit 3	-0.435249	0.00444478
ENSG00000159377.11	PSMB4	proteasome 20S subunit beta 4	-0.347861	0.0044503
ENSG00000181315.11	ZNF322	zinc finger protein 322	0.399858	0.00445394
ENSG00000184923.12	NUTM2A	NUT family member 2A	-2.41818	0.00446088
ENSG00000145365.11	TIFA	TRAF interacting protein with forkhead associated domain	0.671291	0.00450528
ENSG00000105855.10	ITGB8	integrin subunit beta 8	0.451326	0.00452103
ENSG00000111348.9	ARHGDIB	Rho GDP dissociation inhibitor beta	0.763783	0.00453388
ENSG00000180530.11	NRIP1	nuclear receptor interacting protein 1	-0.495869	0.00455464
ENSG00000008735.14	MAPK8IP2	mitogen-activated protein kinase 8 interacting protein 2	-0.277173	0.00455682
ENSG00000075131.10	TIPIN	TIMELESS interacting protein	-0.513149	0.00460039
ENSG00000149100.13	EIF3M	eukaryotic translation initiation factor 3 subunit M	-0.364296	0.00460224
ENSG00000101367.9	MAPRE1	microtubule associated protein RP/EB family member 1	0.341309	0.00463009
ENSG00000120690.16	ELF1	E74 like ETS transcription factor 1	0.532654	0.00463611
ENSG00000104738.18	MCM4	minichromosome maintenance complex component 4	-0.404478	0.00464519
ENSG00000284606.1	NA	NA	-0.698296	0.00466354
ENSG00000154134.15	ROBO3	roundabout guidance receptor 3	-0.526878	0.00466709
ENSG00000147853.17	AK3	adenylate kinase 3	0.444757	0.00467066
ENSG00000183624.14	HMCES	5-hydroxymethylcytosine binding, ES cell specific	-0.365028	0.00470978
ENSG00000288187.1	NA	NA	-0.694435	0.00471939
ENSG00000056586.16	RC3H2	ring finger and CCCH-type domains 2	0.187075	0.00472124
ENSG00000213523.10	SRA1	steroid receptor RNA activator 1	-0.414072	0.00472325
ENSG00000146233.8	CYP39A1	cytochrome P450 family 39 subfamily A member 1	0.998139	0.00472333
ENSG00000205356.10	TECPR1	tectonin beta-propeller repeat containing 1	-0.473589	0.00473114
ENSG00000132471.12	WBP2	WW domain binding protein 2	-0.41254	0.00473726
ENSG00000167815.12	PRDX2	peroxiredoxin 2	-0.37782	0.00473792
ENSG00000170836.12	PPM1D	protein phosphatase, Mg2+/Mn2+ dependent 1D	0.330436	0.00474486
ENSG00000134453.16	RBM17	RNA binding motif protein 17	0.452039	0.00475673
ENSG00000096717.12	SIRT1	sirtuin 1	0.376904	0.00476868
ENSG00000135378.4	PRRG4	proline rich and Gla domain 4	1.36634	0.00476871
ENSG00000169957.10	ZNF768	zinc finger protein 768	0.58633	0.00477593
ENSG00000078124.12	ACER3	alkaline ceramidase 3	0.308288	0.00477649
ENSG00000116717.13	GADD45A	growth arrest and DNA damage inducible alpha	-0.79286	0.00479975
ENSG00000184009.12	ACTG1	actin gamma 1	-0.466593	0.00479976
ENSG00000179796.12	LRRC3B	leucine rich repeat containing 3B	0.511112	0.004817
ENSG00000173418.12	NAA20	N-alpha-acetyltransferase 20, NatB catalytic subunit	-0.645016	0.00481799
ENSG00000196781.16	TLE1	TLE family member 1, transcriptional corepressor	0.436686	0.00483674
ENSG00000101680.15	LAMA1	laminin subunit alpha 1	0.792515	0.00483748
ENSG00000141034.10	GID4	GID complex subunit 4 homolog	0.411876	0.00484328
ENSG00000248092.8	NA	NA	-0.29334	0.00486611
ENSG00000116752.6	BCAS2	BCAS2 pre-mRNA processing factor	-0.598829	0.00487805
ENSG00000147027.4	TMEM47	transmembrane protein 47	0.599525	0.00488102
ENSG00000078549.14	ADCYAP1R1	ADCYAP receptor type I	0.632792	0.00488998
ENSG00000273749.5	CYFIP1	cytoplasmic FMR1 interacting protein 1	0.359831	0.00489355
ENSG00000162975.5	KCNF1	potassium voltage-gated channel modifier subfamily F member 1	-0.527578	0.00490033
ENSG00000139767.10	SRRM4	serine/arginine repetitive matrix 4	-0.568537	0.00490284
ENSG00000259877.2	NA	NA	-0.778548	0.00491729
ENSG00000133069.17	TMCC2	transmembrane and coiled-coil domain family 2	0.381587	0.00492054
ENSG00000224597.10	SVIL-AS1	SVIL antisense RNA 1	0.470971	0.00492188
ENSG00000071246.11	VASH1	vasohibin 1	0.64368	0.00493745
ENSG00000111752.11	PHC1	polyhomeotic homolog 1	0.495131	0.00494092
ENSG00000179241.13	LDLRAD3	low density lipoprotein receptor class A domain containing 3	0.566442	0.00496733
ENSG00000119402.17	FBXW2	F-box and WD repeat domain containing 2	0.215684	0.00498264
ENSG00000100364.18	KIAA0930	KIAA0930	0.563915	0.00498749
ENSG00000170370.12	EMX2	empty spiracles homeobox 2	0.51507	0.00500489
ENSG00000164638.10	SLC29A4	solute carrier family 29 member 4	0.726641	0.0050424
ENSG00000079739.17	PGM1	phosphoglucomutase 1	0.34156	0.00505725
ENSG00000280241.4	NA	NA	0.927157	0.00506086
ENSG00000281327.2	NA	NA	1.23523	0.00506594
ENSG00000263006.6	ROCK1P1	Rho associated coiled-coil containing protein kinase 1 pseudogene 1	0.871176	0.00509384
ENSG00000019582.15	CD74	CD74 molecule	0.751423	0.0050959
ENSG00000101752.11	MIB1	MIB E3 ubiquitin protein ligase 1	0.323774	0.0051255
ENSG00000111266.9	DUSP16	dual specificity phosphatase 16	0.386945	0.00512624
ENSG00000105552.15	BCAT2	branched chain amino acid transaminase 2	-0.509225	0.00514094
ENSG00000119638.13	NEK9	NIMA related kinase 9	0.384457	0.00515548
ENSG00000169612.4	RAMAC	RNA guanine-7 methyltransferase activating subunit	-0.457089	0.00515882
ENSG00000081320.11	STK17B	serine/threonine kinase 17b	-0.466602	0.00515963
ENSG00000109320.13	NFKB1	nuclear factor kappa B subunit 1	0.4548	0.00518658
ENSG00000169862.19	CTNND2	catenin delta 2	0.358737	0.0051909
ENSG00000163393.13	SLC22A15	solute carrier family 22 member 15	0.455691	0.00521741
ENSG00000101246.20	ARFRP1	ADP ribosylation factor related protein 1	-0.334699	0.00522804
ENSG00000240356.6	NA	NA	0.584754	0.00523713
ENSG00000285867.1	NA	NA	-1.05397	0.00524096
ENSG00000269713.7	NBPF9	NBPF member 9	0.504327	0.00527449
ENSG00000164574.16	GALNT10	polypeptide N-acetylgalactosaminyltransferase 10	0.479802	0.00528202
ENSG00000105982.16	RNF32	ring finger protein 32	-0.97514	0.00528617
ENSG00000073670.14	ADAM11	ADAM metallopeptidase domain 11	-0.393145	0.00528877
ENSG00000283196.2	LOC107985911	lymphocyte specific protein 1 pseudogene	-0.376672	0.00529285
ENSG00000136114.17	THSD1	thrombospondin type 1 domain containing 1	0.539401	0.00531743
ENSG00000099901.17	RANBP1	RAN binding protein 1	-0.357758	0.00533467
ENSG00000103021.9	CCDC113	coiled-coil domain containing 113	-0.392636	0.00533835
ENSG00000026297.15	RNASET2	ribonuclease T2	0.57602	0.00534924
ENSG00000067221.14	STOML1	stomatin like 1	-0.485509	0.00535544
ENSG00000144524.17	COPS7B	COP9 signalosome subunit 7B	-0.323498	0.00537902
ENSG00000147324.11	MFHAS1	multifunctional ROCO family signaling regulator 1	0.399484	0.00538471
ENSG00000165271.17	NOL6	nucleolar protein 6	-0.404335	0.00539782
ENSG00000154153.13	RETREG1	reticulophagy regulator 1	-0.471321	0.00541934
ENSG00000140365.16	COMMD4	COMM domain containing 4	-0.713325	0.00542977
ENSG00000105426.16	PTPRS	protein tyrosine phosphatase receptor type S	0.454238	0.00544021
ENSG00000257267.3	ZNF271P	zinc finger protein 271, pseudogene	0.411403	0.00546313
ENSG00000089916.18	GPATCH2L	G-patch domain containing 2 like	-0.198233	0.00546622
ENSG00000166801.15	FAM111A	FAM111 trypsin like peptidase A	0.677919	0.00548652
ENSG00000147408.14	CSGALNACT1	chondroitin sulfate N-acetylgalactosaminyltransferase 1	0.271802	0.00549536
ENSG00000185920.16	PTCH1	patched 1	0.579022	0.00551664
ENSG00000157045.9	NTAN1	N-terminal asparagine amidase	0.344624	0.00552204
ENSG00000072736.19	NFATC3	nuclear factor of activated T cells 3	0.356684	0.00554115
ENSG00000176783.15	RUFY1	RUN and FYVE domain containing 1	0.396791	0.00555649
ENSG00000150782.12	IL18	interleukin 18	1.42528	0.00556856
ENSG00000087884.14	AAMDC	adipogenesis associated Mth938 domain containing	-0.448835	0.00557754
ENSG00000171310.11	CHST11	carbohydrate sulfotransferase 11	0.58525	0.00558021
ENSG00000163528.13	CHCHD4	coiled-coil-helix-coiled-coil-helix domain containing 4	0.350039	0.00560551
ENSG00000169991.11	IFFO2	intermediate filament family orphan 2	0.404196	0.00561277
ENSG00000224281.5	SLC25A5-AS1	SLC25A5 antisense RNA 1	0.63742	0.00563038
ENSG00000103404.14	USP31	ubiquitin specific peptidase 31	0.328808	0.00563546
ENSG00000164199.18	ADGRV1	adhesion G protein-coupled receptor V1	0.655046	0.00563994
ENSG00000167193.8	CRK	CRK proto-oncogene, adaptor protein	0.290934	0.00564247
ENSG00000143493.13	INTS7	integrator complex subunit 7	0.408504	0.00564383
ENSG00000153029.14	MR1	major histocompatibility complex, class I-related	-0.481965	0.0056579
ENSG00000134250.20	NOTCH2	notch receptor 2	0.625802	0.00568436
ENSG00000145358.6	DDIT4L	DNA damage inducible transcript 4 like	1.01142	0.00569098
ENSG00000149503.13	INCENP	inner centromere protein	0.284783	0.00570682
ENSG00000082074.18	FYB1	FYN binding protein 1	0.867357	0.00571294
ENSG00000138642.14	HERC6	HECT and RLD domain containing E3 ubiquitin protein ligase family member 6	-0.770738	0.00571834
ENSG00000161249.21	DMKN	dermokine	-0.955479	0.00572646
ENSG00000006071.14	ABCC8	ATP binding cassette subfamily C member 8	-0.561705	0.00576106
ENSG00000008118.10	CAMK1G	calcium/calmodulin dependent protein kinase IG	-0.658387	0.00577016
ENSG00000139372.15	TDG	thymine DNA glycosylase	-0.57904	0.00578247
ENSG00000283445.1	NA	NA	-0.785337	0.0057886
ENSG00000075391.16	RASAL2	RAS protein activator like 2	-0.422303	0.00581897
ENSG00000249937.8	NA	NA	-0.844154	0.00581906
ENSG00000071051.14	NCK2	NCK adaptor protein 2	0.306209	0.00583188
ENSG00000003147.19	ICA1	islet cell autoantigen 1	-0.449273	0.00588881
ENSG00000131669.10	NINJ1	ninjurin 1	0.527547	0.00590039
ENSG00000132840.10	BHMT2	betaine--homocysteine S-methyltransferase 2	0.852361	0.00590119
ENSG00000135423.13	GLS2	glutaminase 2	-0.549044	0.00591563
ENSG00000136830.12	NIBAN2	niban apoptosis regulator 2	0.60243	0.0059181
ENSG00000142453.11	CARM1	coactivator associated arginine methyltransferase 1	-0.301441	0.00592975
ENSG00000159399.10	HK2	hexokinase 2	0.688663	0.00594057
ENSG00000172201.12	ID4	inhibitor of DNA binding 4, HLH protein	0.444307	0.00595162
ENSG00000111450.14	STX2	syntaxin 2	0.474073	0.00595286
ENSG00000072121.16	ZFYVE26	zinc finger FYVE-type containing 26	0.400219	0.00597013
ENSG00000160285.15	LSS	lanosterol synthase	0.407021	0.00598226
ENSG00000170624.13	SGCD	sarcoglycan delta	0.453672	0.00600491
ENSG00000155760.2	FZD7	frizzled class receptor 7	0.928972	0.00601568
ENSG00000091592.16	NLRP1	NLR family pyrin domain containing 1	-0.846075	0.00601774
ENSG00000196664.5	TLR7	toll like receptor 7	0.772758	0.00603083
ENSG00000163625.15	WDFY3	WD repeat and FYVE domain containing 3	0.324236	0.0060326
ENSG00000168913.7	ENHO	energy homeostasis associated	-0.643004	0.00603281
ENSG00000174748.21	RPL15	ribosomal protein L15	-0.254365	0.00603649
ENSG00000080839.12	RBL1	RB transcriptional corepressor like 1	0.440137	0.00605664
ENSG00000158008.10	EXTL1	exostosin like glycosyltransferase 1	-0.57354	0.00608817
ENSG00000107249.23	GLIS3	GLIS family zinc finger 3	0.553092	0.00609614
ENSG00000107186.16	MPDZ	multiple PDZ domain crumbs cell polarity complex component	0.228412	0.00610311
ENSG00000104695.13	PPP2CB	protein phosphatase 2 catalytic subunit beta	0.427225	0.00611592
ENSG00000160991.16	ORAI2	ORAI calcium release-activated calcium modulator 2	0.573407	0.00611713
ENSG00000214548.18	MEG3	maternally expressed 3	-0.500268	0.00611944
ENSG00000144026.12	ZNF514	zinc finger protein 514	0.540923	0.00612086
ENSG00000109111.15	SUPT6H	SPT6 homolog, histone chaperone and transcription elongation factor	0.187596	0.00616812
ENSG00000239900.12	ADSL	adenylosuccinate lyase	0.333967	0.00617984
ENSG00000115677.17	HDLBP	high density lipoprotein binding protein	0.221399	0.00618552
ENSG00000018625.15	ATP1A2	ATPase Na+/K+ transporting subunit alpha 2	0.542409	0.00618779
ENSG00000107281.10	NPDC1	neural proliferation, differentiation and control 1	-0.40764	0.00620706
ENSG00000113068.10	PFDN1	prefoldin subunit 1	-0.240989	0.00622129
ENSG00000261616.1	NA	NA	0.840362	0.00622653
ENSG00000159592.11	GPBP1L1	GC-rich promoter binding protein 1 like 1	0.203568	0.00623639
ENSG00000196352.15	CD55	CD55 molecule (Cromer blood group)	-0.553073	0.00623697
ENSG00000166326.7	TRIM44	tripartite motif containing 44	0.246396	0.00624143
ENSG00000033800.13	PIAS1	protein inhibitor of activated STAT 1	-0.265478	0.00624497
ENSG00000137274.13	BPHL	biphenyl hydrolase like	-0.381459	0.00627612
ENSG00000165097.16	KDM1B	lysine demethylase 1B	0.312307	0.0062763
ENSG00000128989.10	ARPP19	cAMP regulated phosphoprotein 19	0.216156	0.00631042
ENSG00000163788.14	SNRK	SNF related kinase	-0.42303	0.00631186
ENSG00000110921.14	MVK	mevalonate kinase	-0.556938	0.00634361
ENSG00000115963.13	RND3	Rho family GTPase 3	-0.824944	0.00634634
ENSG00000173726.11	TOMM20	translocase of outer mitochondrial membrane 20	-0.46567	0.00637165
ENSG00000211772.11	TRBC2	T cell receptor beta constant 2	-1.00819	0.0064108
ENSG00000109466.14	KLHL2	kelch like family member 2	0.244325	0.00642534
ENSG00000135838.13	NPL	N-acetylneuraminate pyruvate lyase	-0.438677	0.00645769
ENSG00000135778.12	NTPCR	nucleoside-triphosphatase, cancer-related	0.286169	0.00648173
ENSG00000166927.13	MS4A7	membrane spanning 4-domains A7	0.893363	0.00649245
ENSG00000115904.13	SOS1	SOS Ras/Rac guanine nucleotide exchange factor 1	0.242002	0.00652172
ENSG00000171115.4	GIMAP8	GTPase, IMAP family member 8	1.09803	0.00652489
ENSG00000261329.6	NA	NA	-1.24732	0.00655963
ENSG00000238009.6	LOC100996442	uncharacterized LOC100996442	0.890306	0.0065768
ENSG00000223865.11	HLA-DPB1	major histocompatibility complex, class II, DP beta 1	0.516546	0.0066018
ENSG00000183617.5	MRPL54	mitochondrial ribosomal protein L54	-0.414181	0.00660858
ENSG00000181274.7	FRAT2	FRAT regulator of WNT signaling pathway 2	0.54627	0.0066116
ENSG00000164010.15	ERMAP	erythroblast membrane associated protein (Scianna blood group)	0.510746	0.00661817
ENSG00000111783.12	RFX4	regulatory factor X4	0.41516	0.00662564
ENSG00000102030.16	NAA10	N-alpha-acetyltransferase 10, NatA catalytic subunit	-0.377211	0.00663326
ENSG00000133134.11	BEX2	brain expressed X-linked 2	-0.713432	0.0066572
ENSG00000109814.12	UGDH	UDP-glucose 6-dehydrogenase	0.458724	0.00666248
ENSG00000124181.14	PLCG1	phospholipase C gamma 1	0.406481	0.00667631
ENSG00000203485.13	INF2	inverted formin 2	-0.485617	0.00668404
ENSG00000183726.11	TMEM50A	transmembrane protein 50A	-0.280949	0.00673944
ENSG00000253877.6	LINC01608	long intergenic non-protein coding RNA 1608	-0.531362	0.00676835
ENSG00000242086.8	SDHAP2	SDHA pseudogene 2	0.542411	0.0067708
ENSG00000185811.19	IKZF1	IKAROS family zinc finger 1	0.774724	0.00678338
ENSG00000244968.7	LIFR-AS1	LIFR antisense RNA 1	-0.475515	0.00679298
ENSG00000157087.20	ATP2B2	ATPase plasma membrane Ca2+ transporting 2	-0.322173	0.00679678
ENSG00000028310.18	BRD9	bromodomain containing 9	-0.332092	0.00681931
ENSG00000189171.14	S100A13	S100 calcium binding protein A13	-0.509983	0.00685181
ENSG00000126107.15	HECTD3	HECT domain E3 ubiquitin protein ligase 3	0.400216	0.00688107
ENSG00000079691.18	CARMIL1	capping protein regulator and myosin 1 linker 1	0.470863	0.00690614
ENSG00000267498.2	UQCRFS1-DT	UQCRFS1 divergent transcript	-0.881457	0.00691243
ENSG00000111667.13	USP5	ubiquitin specific peptidase 5	-0.314577	0.00691849
ENSG00000101096.20	NFATC2	nuclear factor of activated T cells 2	0.604316	0.00694346
ENSG00000065621.15	GSTO2	glutathione S-transferase omega 2	-0.681896	0.0069456
ENSG00000173166.18	RAPH1	Ras association (RalGDS/AF-6) and pleckstrin homology domains 1	-0.539926	0.00694965
ENSG00000177946.6	CENPBD1P	CENPB DNA-binding domain containing 1, pseudogene	0.486194	0.00697846
ENSG00000004866.20	ST7	suppression of tumorigenicity 7	0.448657	0.00699439
ENSG00000185518.11	SV2B	synaptic vesicle glycoprotein 2B	-0.466795	0.00700386
ENSG00000154274.15	C4orf19	chromosome 4 open reading frame 19	0.737352	0.0070045
ENSG00000125144.13	MT1G	metallothionein 1G	1.28401	0.00702554
ENSG00000075336.12	TIMM21	translocase of inner mitochondrial membrane 21	0.397099	0.00705719
ENSG00000279192.1	PWAR5	Prader Willi/Angelman region RNA 5	-0.888112	0.00706932
ENSG00000135144.7	DTX1	deltex E3 ubiquitin ligase 1	0.487364	0.00707064
ENSG00000173542.8	MOB1B	MOB kinase activator 1B	0.354067	0.00709131
ENSG00000075399.14	VPS9D1	VPS9 domain containing 1	-0.356947	0.00709549
ENSG00000167654.18	ATCAY	ATCAY kinesin light chain interacting caytaxin	-0.29187	0.00710997
ENSG00000132466.19	ANKRD17	ankyrin repeat domain 17	0.195603	0.00713812
ENSG00000174173.7	TRMT10C	tRNA methyltransferase 10C, mitochondrial RNase P subunit	-0.566007	0.007165
ENSG00000197124.12	ZNF682	zinc finger protein 682	-0.695573	0.00717146
ENSG00000172888.12	ZNF621	zinc finger protein 621	0.435488	0.00721974
ENSG00000186472.20	PCLO	piccolo presynaptic cytomatrix protein	-0.504379	0.00723596
ENSG00000178573.7	MAF	MAF bZIP transcription factor	0.411429	0.00723818
ENSG00000188191.15	PRKAR1B	protein kinase cAMP-dependent type I regulatory subunit beta	-0.491127	0.00725578
ENSG00000140807.7	NKD1	NKD inhibitor of WNT signaling pathway 1	0.573542	0.00725878
ENSG00000169093.16	ASMTL	acetylserotonin O-methyltransferase like	-0.452591	0.00726479
ENSG00000103723.15	AP3B2	adaptor related protein complex 3 subunit beta 2	-0.516437	0.00727928
ENSG00000089169.15	RPH3A	rabphilin 3A	-0.650977	0.00728524
ENSG00000108771.13	DHX58	DExH-box helicase 58	-0.810626	0.00729488
ENSG00000101134.12	DOK5	docking protein 5	0.445829	0.00731524
ENSG00000113140.11	SPARC	secreted protein acidic and cysteine rich	0.660518	0.00731651
ENSG00000166483.11	WEE1	WEE1 G2 checkpoint kinase	0.708012	0.00733937
ENSG00000156298.12	TSPAN7	tetraspanin 7	-0.412916	0.0073417
ENSG00000123096.11	SSPN	sarcospan	0.443516	0.00734471
ENSG00000205542.11	TMSB4X	thymosin beta 4 X-linked	-0.404868	0.00735294
ENSG00000260464.1	NA	NA	-0.614848	0.00736163
ENSG00000213355.3	NA	NA	1.28227	0.00738406
ENSG00000114450.10	GNB4	G protein subunit beta 4	0.296251	0.00740042
ENSG00000092847.12	AGO1	argonaute RISC component 1	0.335096	0.00744855
ENSG00000171132.14	PRKCE	protein kinase C epsilon	-0.553814	0.00746255
ENSG00000166436.16	TRIM66	tripartite motif containing 66	-0.540928	0.00746933
ENSG00000137845.15	ADAM10	ADAM metallopeptidase domain 10	0.382836	0.00748028
ENSG00000136897.8	MRPL50	mitochondrial ribosomal protein L50	-0.306872	0.00748432
ENSG00000105329.10	TGFB1	transforming growth factor beta 1	0.745161	0.00749084
ENSG00000119782.14	FKBP1B	FKBP prolyl isomerase 1B	-0.555758	0.00749362
ENSG00000172687.13	ZNF738	zinc finger protein 738	-0.701449	0.0074987
ENSG00000129518.9	EAPP	E2F associated phosphoprotein	-0.445481	0.00751076
ENSG00000069702.11	TGFBR3	transforming growth factor beta receptor 3	0.466964	0.00751908
ENSG00000100228.12	RAB36	RAB36, member RAS oncogene family	-0.454872	0.00752985
ENSG00000138593.9	SECISBP2L	SECIS binding protein 2 like	-0.298124	0.00752991
ENSG00000140382.15	HMG20A	high mobility group 20A	-0.316956	0.00754945
ENSG00000198934.5	MAGEE1	MAGE family member E1	-0.657265	0.00755716
ENSG00000132382.14	MYBBP1A	MYB binding protein 1a	-0.385032	0.00760421
ENSG00000253553.7	NA	NA	-0.641388	0.00760501
ENSG00000108100.18	CCNY	cyclin Y	0.204583	0.00762489
ENSG00000168246.6	UBTD2	ubiquitin domain containing 2	0.42867	0.00763339
ENSG00000136710.10	CCDC115	coiled-coil domain containing 115	-0.38187	0.00763745
ENSG00000072958.8	AP1M1	adaptor related protein complex 1 subunit mu 1	-0.316194	0.00769258
ENSG00000112245.12	PTP4A1	protein tyrosine phosphatase 4A1	-0.364554	0.00770718
ENSG00000196218.13	RYR1	ryanodine receptor 1	0.557914	0.00774247
ENSG00000204580.13	DDR1	discoidin domain receptor tyrosine kinase 1	0.548964	0.00776845
ENSG00000070018.9	LRP6	LDL receptor related protein 6	0.325188	0.00776954
ENSG00000111962.8	UST	uronyl 2-sulfotransferase	0.353318	0.00780163
ENSG00000125779.22	PANK2	pantothenate kinase 2	0.350863	0.00781251
ENSG00000151914.20	DST	dystonin	0.299006	0.00782597
ENSG00000091732.17	ZC3HC1	zinc finger C3HC-type containing 1	-0.401437	0.00783442
ENSG00000140749.9	IGSF6	immunoglobulin superfamily member 6	0.938781	0.00784018
ENSG00000072832.15	CRMP1	collapsin response mediator protein 1	-0.32838	0.00785792
ENSG00000234745.11	HLA-B	major histocompatibility complex, class I, B	0.586009	0.00786024
ENSG00000174871.11	CNIH2	cornichon family AMPA receptor auxiliary protein 2	0.419653	0.00786916
ENSG00000002919.14	SNX11	sorting nexin 11	-0.377758	0.00787479
ENSG00000162688.17	AGL	amylo-alpha-1, 6-glucosidase, 4-alpha-glucanotransferase	-0.440001	0.00787827
ENSG00000134982.17	APC	APC regulator of WNT signaling pathway	0.269909	0.00788817
ENSG00000282608.2	ADORA3	adenosine A3 receptor	0.809207	0.00790486
ENSG00000099956.19	SMARCB1	SWI/SNF related, matrix associated, actin dependent regulator of chromatin, subfamily b, member 1	-0.292254	0.00790979
ENSG00000113240.13	CLK4	CDC like kinase 4	0.55773	0.00792265
ENSG00000138594.14	TMOD3	tropomodulin 3	0.365203	0.00795497
ENSG00000164543.7	STK17A	serine/threonine kinase 17a	0.374755	0.00796021
ENSG00000103811.16	CTSH	cathepsin H	0.540252	0.00797243
ENSG00000132692.19	BCAN	brevican	0.517313	0.00799243
ENSG00000145349.17	CAMK2D	calcium/calmodulin dependent protein kinase II delta	-0.476385	0.00799777
ENSG00000150275.18	PCDH15	protocadherin related 15	0.524327	0.00800006
ENSG00000080546.13	SESN1	sestrin 1	0.296417	0.00801376
ENSG00000181444.13	ZNF467	zinc finger protein 467	0.843695	0.00802067
ENSG00000213398.8	LCAT	lecithin-cholesterol acyltransferase	1.31752	0.00804037
ENSG00000178075.20	GRAMD1C	GRAM domain containing 1C	0.505181	0.00805073
ENSG00000198914.5	POU3F3	POU class 3 homeobox 3	0.39524	0.00805754
ENSG00000174776.11	WDR49	WD repeat domain 49	0.455005	0.00805932
ENSG00000169604.19	ANTXR1	ANTXR cell adhesion molecule 1	0.38579	0.00810515
ENSG00000125967.16	NECAB3	N-terminal EF-hand calcium binding protein 3	-0.358349	0.00811354
ENSG00000171109.19	MFN1	mitofusin 1	0.298495	0.00812732
ENSG00000112541.15	PDE10A	phosphodiesterase 10A	-0.455304	0.00813112
ENSG00000136444.10	RSAD1	radical S-adenosyl methionine domain containing 1	0.28487	0.00814649
ENSG00000169871.13	TRIM56	tripartite motif containing 56	0.472586	0.00816991
ENSG00000167723.14	TRPV3	transient receptor potential cation channel subfamily V member 3	0.693597	0.00817671
ENSG00000116237.16	ICMT	isoprenylcysteine carboxyl methyltransferase	0.367834	0.00820672
ENSG00000141858.12	SAMD1	sterile alpha motif domain containing 1	0.437043	0.00826781
ENSG00000084093.17	REST	RE1 silencing transcription factor	0.387633	0.00828429
ENSG00000133302.13	SLF1	SMC5-SMC6 complex localization factor 1	-0.453899	0.00828588
ENSG00000165138.18	ANKS6	ankyrin repeat and sterile alpha motif domain containing 6	0.494756	0.00830567
ENSG00000259431.6	THTPA	thiamine triphosphatase	0.291081	0.00832335
ENSG00000185272.14	RBM11	RNA binding motif protein 11	-0.927468	0.00834782
ENSG00000017797.13	RALBP1	ralA binding protein 1	0.277655	0.00834932
ENSG00000154813.10	DPH3	diphthamide biosynthesis 3	0.355971	0.0083875
ENSG00000009954.11	BAZ1B	bromodomain adjacent to zinc finger domain 1B	0.289152	0.00839487
ENSG00000114861.21	FOXP1	forkhead box P1	-0.365327	0.00840349
ENSG00000090612.21	ZNF268	zinc finger protein 268	-0.340126	0.00840704
ENSG00000175928.6	LRRN1	leucine rich repeat neuronal 1	0.511671	0.0084179
ENSG00000184743.13	ATL3	atlastin GTPase 3	0.360994	0.00842029
ENSG00000082641.16	NFE2L1	NFE2 like bZIP transcription factor 1	0.315839	0.00845241
ENSG00000162889.10	MAPKAPK2	MAPK activated protein kinase 2	0.55435	0.00845763
ENSG00000156381.9	ANKRD9	ankyrin repeat domain 9	0.499256	0.00845871
ENSG00000090539.15	CHRD	chordin	-0.467097	0.00846
ENSG00000160685.13	ZBTB7B	zinc finger and BTB domain containing 7B	0.675602	0.00852146
ENSG00000168036.18	CTNNB1	catenin beta 1	0.233245	0.00859204
ENSG00000106636.8	YKT6	YKT6 v-SNARE homolog	0.388907	0.00860447
ENSG00000154928.18	EPHB1	EPH receptor B1	0.612878	0.00861104
ENSG00000105379.9	ETFB	electron transfer flavoprotein subunit beta	-0.301195	0.00862058
ENSG00000085998.14	POMGNT1	protein O-linked mannose N-acetylglucosaminyltransferase 1 (beta 1,2-)	0.40756	0.00863775
ENSG00000164576.12	SAP30L	SAP30 like	0.366048	0.00864674
ENSG00000182952.5	HMGN4	high mobility group nucleosomal binding domain 4	-0.26472	0.00864881
ENSG00000198720.13	ANKRD13B	ankyrin repeat domain 13B	0.4295	0.00865736
ENSG00000139842.15	CUL4A	cullin 4A	0.269253	0.00866685
ENSG00000237943.7	PRKCQ-AS1	PRKCQ antisense RNA 1	-0.66447	0.00868513
ENSG00000104267.10	CA2	carbonic anhydrase 2	0.531387	0.008713
ENSG00000073803.14	MAP3K13	mitogen-activated protein kinase kinase kinase 13	-0.219189	0.00872884
ENSG00000140263.14	SORD	sorbitol dehydrogenase	-0.357971	0.00873399
ENSG00000174695.10	TMEM167A	transmembrane protein 167A	0.348731	0.00874018
ENSG00000233123.1	LINC01007	long intergenic non-protein coding RNA 1007	-0.881355	0.00876446
ENSG00000274333.4	LOC102724219	uncharacterized LOC102724219	-1.33693	0.00880344
ENSG00000125740.14	FOSB	FosB proto-oncogene, AP-1 transcription factor subunit	-1.02206	0.00882474
ENSG00000159884.12	CCDC107	coiled-coil domain containing 107	0.667673	0.00885216
ENSG00000162139.10	NEU3	neuraminidase 3	-0.417342	0.0088665
ENSG00000136717.15	BIN1	bridging integrator 1	-0.32321	0.00888877
ENSG00000244040.7	IL12A-AS1	IL12A antisense RNA 1	-1.03295	0.00889122
ENSG00000166912.17	MTMR10	myotubularin related protein 10	0.466862	0.00891308
ENSG00000134590.14	RTL8C	retrotransposon Gag like 8C	-0.399455	0.00892665
ENSG00000225783.8	MIAT	myocardial infarction associated transcript	-0.362859	0.00895198
ENSG00000164588.8	HCN1	hyperpolarization activated cyclic nucleotide gated potassium channel 1	-0.584238	0.00896694
ENSG00000105202.9	FBL	fibrillarin	0.438488	0.00898819
ENSG00000263874.2	LINC00672	long intergenic non-protein coding RNA 672	-0.344132	0.00898892
ENSG00000113300.13	CNOT6	CCR4-NOT transcription complex subunit 6	0.40128	0.00899557
ENSG00000113732.9	ATP6V0E1	ATPase H+ transporting V0 subunit e1	0.360349	0.00901362
ENSG00000077232.18	DNAJC10	DnaJ heat shock protein family (Hsp40) member C10	0.262273	0.00903827
ENSG00000105784.15	RUNDC3B	RUN domain containing 3B	-0.368069	0.00904686
ENSG00000148468.17	FAM171A1	family with sequence similarity 171 member A1	0.518302	0.00906003
ENSG00000105088.8	OLFM2	olfactomedin 2	0.865521	0.00908701
ENSG00000158315.11	RHBDL2	rhomboid like 2	-0.649331	0.00909174
ENSG00000196990.9	FAM163B	family with sequence similarity 163 member B	-0.293595	0.00909491
ENSG00000102098.19	SCML2	Scm polycomb group protein like 2	0.686563	0.0090957
ENSG00000100796.17	PPP4R3A	protein phosphatase 4 regulatory subunit 3A	0.300589	0.00911107
ENSG00000062370.16	ZNF112	zinc finger protein 112	0.50435	0.00911892
ENSG00000157470.12	FAM81A	family with sequence similarity 81 member A	-0.545321	0.00913291
ENSG00000146109.5	ABT1	activator of basal transcription 1	-0.451083	0.00914839
ENSG00000099204.20	ABLIM1	actin binding LIM protein 1	0.391769	0.0091509
ENSG00000141665.13	FBXO15	F-box protein 15	-0.658069	0.0091539
ENSG00000162543.6	UBXN10	UBX domain protein 10	-0.516235	0.00915556
ENSG00000163083.6	INHBB	inhibin subunit beta B	0.672818	0.00917
ENSG00000105662.16	CRTC1	CREB regulated transcription coactivator 1	-0.442059	0.00921016
ENSG00000197959.14	DNM3	dynamin 3	-0.509208	0.00921346
ENSG00000100441.10	KHNYN	KH and NYN domain containing	0.523295	0.00924298
ENSG00000153071.15	DAB2	DAB adaptor protein 2	0.62326	0.00924753
ENSG00000173258.13	ZNF483	zinc finger protein 483	-0.49194	0.00924861
ENSG00000006194.10	ZNF263	zinc finger protein 263	0.30516	0.00924939
ENSG00000125804.14	FAM182A	family with sequence similarity 182 member A	0.473475	0.00925812
ENSG00000166986.15	MARS1	methionyl-tRNA synthetase 1	-0.332211	0.00927131
ENSG00000154124.5	OTULIN	OTU deubiquitinase with linear linkage specificity	0.381099	0.00930388
ENSG00000148935.11	GAS2	growth arrest specific 2	-0.510408	0.00932175
ENSG00000163531.15	NFASC	neurofascin	-0.313407	0.00933719
ENSG00000215915.10	ATAD3C	ATPase family AAA domain containing 3C	-1.02169	0.00934082
ENSG00000166295.9	ANAPC16	anaphase promoting complex subunit 16	0.449782	0.00935969
ENSG00000147669.11	POLR2K	RNA polymerase II, I and III subunit K	-0.366319	0.0093652
ENSG00000184922.14	FMNL1	formin like 1	-0.370853	0.0093779
ENSG00000183688.4	RFLNB	refilin B	0.494628	0.00939746
ENSG00000072201.14	LNX1	ligand of numb-protein X 1	-0.372388	0.00940782
ENSG00000147576.17	ADHFE1	alcohol dehydrogenase iron containing 1	-0.495418	0.00945096
ENSG00000105520.10	PLPPR2	phospholipid phosphatase related 2	0.459435	0.00946774
ENSG00000169439.12	SDC2	syndecan 2	0.442865	0.00948267
ENSG00000033122.20	LRRC7	leucine rich repeat containing 7	-0.431363	0.00949368
ENSG00000078043.16	PIAS2	protein inhibitor of activated STAT 2	0.2086	0.00950873
ENSG00000172354.10	GNB2	G protein subunit beta 2	-0.319404	0.0095145
ENSG00000213066.13	CEP43	centrosomal protein 43	0.265991	0.00953321
ENSG00000185761.11	ADAMTSL5	ADAMTS like 5	1.21568	0.00957548
ENSG00000003987.14	MTMR7	myotubularin related protein 7	-0.552052	0.00958463
ENSG00000168792.5	ABHD15	abhydrolase domain containing 15	0.672028	0.00958656
ENSG00000164850.15	GPER1	G protein-coupled estrogen receptor 1	1.31431	0.00959185
ENSG00000149571.12	KIRREL3	kirre like nephrin family adhesion molecule 3	-0.358831	0.00963512
ENSG00000120314.18	WDR55	WD repeat domain 55	0.293411	0.00964162
ENSG00000164877.19	MICALL2	MICAL like 2	0.732283	0.0096524
ENSG00000215045.8	GRID2IP	Grid2 interacting protein	-1.54804	0.00965361
ENSG00000204366.4	ZBTB12	zinc finger and BTB domain containing 12	0.8713	0.0096599
ENSG00000157514.16	TSC22D3	TSC22 domain family member 3	-0.432167	0.00967599
ENSG00000111913.19	RIPOR2	RHO family interacting cell polarization regulator 2	-0.50051	0.00969222
ENSG00000136450.13	SRSF1	serine and arginine rich splicing factor 1	0.209016	0.00970391
ENSG00000136521.13	NDUFB5	NADH:ubiquinone oxidoreductase subunit B5	-0.342337	0.00972231
ENSG00000204177.10	BMS1P1	BMS1 pseudogene 1	-0.449975	0.00973735
ENSG00000077782.20	FGFR1	fibroblast growth factor receptor 1	0.530905	0.00973785
ENSG00000113763.12	UNC5A	unc-5 netrin receptor A	0.485535	0.00974029
ENSG00000146540.15	C7orf50	chromosome 7 open reading frame 50	-0.452881	0.00974185
ENSG00000110092.4	CCND1	cyclin D1	0.479889	0.0097426
ENSG00000015676.18	NUDCD3	NudC domain containing 3	-0.298305	0.00977372
ENSG00000146070.17	PLA2G7	phospholipase A2 group VII	-0.695833	0.00978634
ENSG00000145391.13	SETD7	SET domain containing 7, histone lysine methyltransferase	0.270956	0.0097923
ENSG00000167920.10	KRT10-AS1	KRT10 antisense RNA 1	-0.747423	0.00979798
ENSG00000111490.14	TBC1D30	TBC1 domain family member 30	-0.51634	0.00981375
ENSG00000179943.8	FIZ1	FLT3 interacting zinc finger 1	0.404035	0.00982263
ENSG00000248905.10	FMN1	formin 1	-0.409813	0.00983253
ENSG00000129566.13	TEP1	telomerase associated protein 1	0.565166	0.00984433
ENSG00000067715.14	SYT1	synaptotagmin 1	-0.584933	0.00984929
ENSG00000185359.13	HGS	hepatocyte growth factor-regulated tyrosine kinase substrate	-0.366715	0.00985825
ENSG00000095637.22	SORBS1	sorbin and SH3 domain containing 1	0.434892	0.00988176
ENSG00000148204.12	CRB2	crumbs cell polarity complex component 2	0.787417	0.00988479
ENSG00000280061.1	NA	NA	-0.927058	0.00988662
ENSG00000198286.9	CARD11	caspase recruitment domain family member 11	0.741551	0.00990233
ENSG00000196361.10	ELAVL3	ELAV like RNA binding protein 3	-0.245228	0.00990278
ENSG00000126767.18	ELK1	ETS transcription factor ELK1	0.493046	0.0099089
ENSG00000106617.14	PRKAG2	protein kinase AMP-activated non-catalytic subunit gamma 2	0.252238	0.00992444
ENSG00000100485.12	SOS2	SOS Ras/Rho guanine nucleotide exchange factor 2	0.352456	0.00994776
ENSG00000172667.11	ZMAT3	zinc finger matrin-type 3	0.297669	0.00995699
ENSG00000225975.7	ZNF567-DT	ZNF567 divergent transcript	-0.69518	0.00996604
ENSG00000279118.1	NA	NA	0.607005	0.00998018
ENSG00000143321.19	HDGF	heparin binding growth factor	0.351554	0.00999455
ENSG00000137821.11	LRRC49	leucine rich repeat containing 49	-0.365105	0.00999895
ENSG00000133858.16	ZFC3H1	zinc finger C3H1-type containing	0.271659	0.0100007
ENSG00000161835.11	TAMALIN	trafficking regulator and scaffold protein tamalin	-0.723275	0.0100149
ENSG00000124766.7	SOX4	SRY-box transcription factor 4	0.436903	0.010022
ENSG00000255823.5	MTRNR2L8	MT-RNR2 like 8 (pseudogene)	2.25845	0.0100227
ENSG00000198417.7	MT1F	metallothionein 1F	1.32812	0.0100492
ENSG00000172671.20	ZFAND4	zinc finger AN1-type containing 4	0.385432	0.0100925
ENSG00000144619.15	CNTN4	contactin 4	-0.336076	0.0101063
ENSG00000136146.15	MED4	mediator complex subunit 4	-0.270636	0.0101367
ENSG00000198948.12	MFAP3L	microfibril associated protein 3 like	0.354504	0.0101566
ENSG00000167985.6	SDHAF2	succinate dehydrogenase complex assembly factor 2	0.690695	0.010184
ENSG00000167981.7	ZNF597	zinc finger protein 597	-0.48954	0.0102258
ENSG00000197329.12	PELI1	pellino E3 ubiquitin protein ligase 1	0.367357	0.0102264
ENSG00000205562.3	NA	NA	-0.802267	0.0102269
ENSG00000163297.17	ANTXR2	ANTXR cell adhesion molecule 2	0.59715	0.0102431
ENSG00000068615.18	REEP1	receptor accessory protein 1	-0.429852	0.0102954
ENSG00000162825.16	NBPF20	NBPF member 20	-0.342268	0.0103034
ENSG00000186951.16	PPARA	peroxisome proliferator activated receptor alpha	0.498016	0.0103085
ENSG00000141431.12	ASXL3	ASXL transcriptional regulator 3	-0.472605	0.0103132
ENSG00000137145.20	DENND4C	DENN domain containing 4C	0.26097	0.0103161
ENSG00000137941.17	TTLL7	tubulin tyrosine ligase like 7	-0.334451	0.0103405
ENSG00000113269.14	RNF130	ring finger protein 130	0.331593	0.0103542
ENSG00000172568.5	FNDC9	fibronectin type III domain containing 9	-0.710804	0.010404
ENSG00000232442.1	MHENCR	melanoma highly expressed competing endogenous lncRNA for miR-425 and miR-489	0.627438	0.0104089
ENSG00000092098.17	RNF31	ring finger protein 31	-0.465903	0.0104171
ENSG00000167037.18	SGSM1	small G protein signaling modulator 1	-0.425891	0.0104175
ENSG00000198160.14	MIER1	MIER1 transcriptional regulator	0.317487	0.0104462
ENSG00000107372.13	ZFAND5	zinc finger AN1-type containing 5	-0.376397	0.0104499
ENSG00000197054.12	ZNF763	zinc finger protein 763	-1.0302	0.0104672
ENSG00000185742.7	C11orf87	chromosome 11 open reading frame 87	-0.515332	0.0104673
ENSG00000113790.11	EHHADH	enoyl-CoA hydratase and 3-hydroxyacyl CoA dehydrogenase	-0.511664	0.0104978
ENSG00000163431.13	LMOD1	leiomodin 1	-0.780805	0.0104986
ENSG00000150760.12	DOCK1	dedicator of cytokinesis 1	0.48649	0.010537
ENSG00000231925.11	TAPBP	TAP binding protein	0.364951	0.0105675
ENSG00000166923.12	GREM1	gremlin 1, DAN family BMP antagonist	-0.665767	0.0105809
ENSG00000111269.3	CREBL2	cAMP responsive element binding protein like 2	0.347531	0.0105853
ENSG00000277531.2	PNMA8C	PNMA family member 8C	-0.55481	0.0105969
ENSG00000242114.6	MTFP1	mitochondrial fission process 1	-0.924313	0.0106037
ENSG00000154764.6	WNT7A	Wnt family member 7A	0.879963	0.0106048
ENSG00000117682.17	DHDDS	dehydrodolichyl diphosphate synthase subunit	-0.251355	0.0106273
ENSG00000204682.8	MIR1915HG	MIR1915 host gene	0.709683	0.0106838
ENSG00000164941.14	INTS8	integrator complex subunit 8	0.213761	0.0106848
ENSG00000105639.19	JAK3	Janus kinase 3	-0.63806	0.0106928
ENSG00000175899.14	A2M	alpha-2-macroglobulin	0.585001	0.0107075
ENSG00000185565.12	LSAMP	limbic system associated membrane protein	0.216537	0.0107173
ENSG00000162437.14	RAVER2	ribonucleoprotein, PTB binding 2	0.461656	0.0107421
ENSG00000186205.13	MTARC1	mitochondrial amidoxime reducing component 1	0.453836	0.0107803
ENSG00000187554.14	TLR5	toll like receptor 5	0.982905	0.0108315
ENSG00000160007.19	ARHGAP35	Rho GTPase activating protein 35	0.440684	0.0108469
ENSG00000144445.17	KANSL1L	KAT8 regulatory NSL complex subunit 1 like	0.340395	0.0109375
ENSG00000197283.17	SYNGAP1	synaptic Ras GTPase activating protein 1	-0.308908	0.0109726
ENSG00000206559.8	ZCWPW2	zinc finger CW-type and PWWP domain containing 2	0.390097	0.0109947
ENSG00000135931.17	ARMC9	armadillo repeat containing 9	-0.313942	0.011001
ENSG00000243335.9	KCTD7	potassium channel tetramerization domain containing 7	0.428809	0.0110405
ENSG00000156384.14	SFR1	SWI5 dependent homologous recombination repair protein 1	-0.772537	0.0110658
ENSG00000183856.11	IQGAP3	IQ motif containing GTPase activating protein 3	-1.515	0.0110714
ENSG00000187672.13	ERC2	ELKS/RAB6-interacting/CAST family member 2	-0.33147	0.0110817
ENSG00000100650.16	SRSF5	serine and arginine rich splicing factor 5	-0.562746	0.0110928
ENSG00000048740.18	CELF2	CUGBP Elav-like family member 2	-0.305517	0.0111033
ENSG00000180044.5	C3orf80	chromosome 3 open reading frame 80	-1.01928	0.0111263
ENSG00000097033.14	SH3GLB1	SH3 domain containing GRB2 like, endophilin B1	0.279241	0.0111519
ENSG00000188786.10	MTF1	metal regulatory transcription factor 1	0.312192	0.0111807
ENSG00000149016.16	TUT1	terminal uridylyl transferase 1, U6 snRNA-specific	-0.393851	0.0111847
ENSG00000174243.10	DDX23	DEAD-box helicase 23	0.3706	0.0111999
ENSG00000080493.17	SLC4A4	solute carrier family 4 member 4	0.424343	0.0112285
ENSG00000102780.16	DGKH	diacylglycerol kinase eta	-0.407703	0.0112907
ENSG00000162944.11	RFTN2	raftlin family member 2	0.52695	0.0112921
ENSG00000204262.14	COL5A2	collagen type V alpha 2 chain	-0.567754	0.0113005
ENSG00000170191.5	NANP	N-acetylneuraminic acid phosphatase	-0.622549	0.0113296
ENSG00000086730.17	LAT2	linker for activation of T cells family member 2	0.822818	0.0113797
ENSG00000089472.16	HEPH	hephaestin	0.542317	0.0114155
ENSG00000106034.18	CPED1	cadherin like and PC-esterase domain containing 1	0.588651	0.0114295
ENSG00000153561.13	RMND5A	required for meiotic nuclear division 5 homolog A	0.283872	0.0114855
ENSG00000105339.10	DENND3	DENN domain containing 3	-0.492911	0.0115202
ENSG00000183454.17	GRIN2A	glutamate ionotropic receptor NMDA type subunit 2A	-0.550672	0.0115215
ENSG00000012171.20	SEMA3B	semaphorin 3B	-0.446738	0.0115886
ENSG00000223839.8	FAM95B1	family with sequence similarity 95 member B1	-0.869181	0.0116077
ENSG00000157680.15	DGKI	diacylglycerol kinase iota	-0.380356	0.0116219
ENSG00000144909.8	OSBPL11	oxysterol binding protein like 11	0.320153	0.0116394
ENSG00000203879.12	GDI1	GDP dissociation inhibitor 1	-0.329543	0.0116448
ENSG00000148498.16	PARD3	par-3 family cell polarity regulator	0.454284	0.011649
ENSG00000087095.13	NLK	nemo like kinase	-0.28242	0.011661
ENSG00000141076.18	UTP4	UTP4 small subunit processome component	-0.263219	0.0116768
ENSG00000106089.12	STX1A	syntaxin 1A	-0.520354	0.0117007
ENSG00000198429.10	ZNF69	zinc finger protein 69	0.806719	0.0117054
ENSG00000165175.15	MID1IP1	MID1 interacting protein 1	0.498337	0.0117328
ENSG00000068650.18	ATP11A	ATPase phospholipid transporting 11A	0.342471	0.0117604
ENSG00000060642.10	PIGV	phosphatidylinositol glycan anchor biosynthesis class V	0.496682	0.011771
ENSG00000227165.9	WDR11-DT	WDR11 divergent transcript	-0.671247	0.011784
ENSG00000161405.17	IKZF3	IKAROS family zinc finger 3	-0.625843	0.011789
ENSG00000223802.7	CERS1	ceramide synthase 1	0.595751	0.0118225
ENSG00000164070.12	HSPA4L	heat shock protein family A (Hsp70) member 4 like	-0.389505	0.0118639
ENSG00000164751.15	PEX2	peroxisomal biogenesis factor 2	0.33372	0.0118681
ENSG00000164236.12	ANKRD33B	ankyrin repeat domain 33B	-0.392268	0.0119096
ENSG00000149289.11	ZC3H12C	zinc finger CCCH-type containing 12C	0.400387	0.0119422
ENSG00000069535.14	MAOB	monoamine oxidase B	0.335733	0.0119762
ENSG00000126803.9	HSPA2	heat shock protein family A (Hsp70) member 2	0.55139	0.0119764
ENSG00000132507.18	EIF5A	eukaryotic translation initiation factor 5A	-0.245009	0.0120173
ENSG00000197457.10	STMN3	stathmin 3	-0.323171	0.0120399
ENSG00000143252.14	SDHC	succinate dehydrogenase complex subunit C	0.289394	0.0120435
ENSG00000089006.16	SNX5	sorting nexin 5	0.277614	0.0120641
ENSG00000078725.13	BRINP1	BMP/retinoic acid inducible neural specific 1	0.279883	0.0120775
ENSG00000125675.18	GRIA3	glutamate ionotropic receptor AMPA type subunit 3	-0.428105	0.012085
ENSG00000117036.12	ETV3	ETS variant transcription factor 3	0.338426	0.0120853
ENSG00000143315.8	PIGM	phosphatidylinositol glycan anchor biosynthesis class M	0.528909	0.012092
ENSG00000259366.1	NA	NA	0.505406	0.0120972
ENSG00000163605.15	PPP4R2	protein phosphatase 4 regulatory subunit 2	0.385639	0.0121045
ENSG00000013441.16	CLK1	CDC like kinase 1	0.435101	0.0121068
ENSG00000164976.9	MYORG	myogenesis regulating glycosidase (putative)	0.618666	0.0121132
ENSG00000206503.13	HLA-A	major histocompatibility complex, class I, A	0.468885	0.0121281
ENSG00000108551.5	RASD1	ras related dexamethasone induced 1	-0.569204	0.0121341
ENSG00000272870.3	SAP30-DT	SAP30 divergent transcript	-0.706724	0.01214
ENSG00000226562.4	CYP4F26P	cytochrome P450 family 4 subfamily F member 26, pseudogene	-0.848114	0.0121435
ENSG00000176909.12	MAMSTR	MEF2 activating motif and SAP domain containing transcriptional regulator	-0.804923	0.0121593
ENSG00000143742.13	SRP9	signal recognition particle 9	-0.243033	0.0121637
ENSG00000125247.15	TMTC4	transmembrane O-mannosyltransferase targeting cadherins 4	-0.388682	0.0121783
ENSG00000161298.18	ZNF382	zinc finger protein 382	0.342642	0.0121859
ENSG00000159461.15	AMFR	autocrine motility factor receptor	0.439596	0.0121961
ENSG00000151023.17	ENKUR	enkurin, TRPC channel interacting protein	-0.566895	0.0121972
ENSG00000197044.11	ZNF441	zinc finger protein 441	-0.478075	0.0122123
ENSG00000168702.18	LRP1B	LDL receptor related protein 1B	0.223048	0.0122248
ENSG00000182957.16	SPATA13	spermatogenesis associated 13	0.336825	0.0122349
ENSG00000111252.11	SH2B3	SH2B adaptor protein 3	0.366934	0.0122423
ENSG00000287611.1	NA	NA	-0.910877	0.0122465
ENSG00000073756.12	PTGS2	prostaglandin-endoperoxide synthase 2	-0.811185	0.0122662
ENSG00000113327.16	GABRG2	gamma-aminobutyric acid type A receptor subunit gamma2	-0.53414	0.0122819
ENSG00000102543.14	CDADC1	cytidine and dCMP deaminase domain containing 1	0.368918	0.0122952
ENSG00000185736.16	ADARB2	adenosine deaminase RNA specific B2 (inactive)	-0.415786	0.0123208
ENSG00000188636.4	RTL6	retrotransposon Gag like 6	0.285262	0.012335
ENSG00000144847.13	IGSF11	immunoglobulin superfamily member 11	0.449642	0.0123819
ENSG00000108684.14	ASIC2	acid sensing ion channel subunit 2	-0.306849	0.0123984
ENSG00000175611.12	ERCC6L2-AS1	ERCC6L2 antisense RNA 1	-0.488627	0.0124001
ENSG00000196743.9	GM2A	GM2 ganglioside activator	0.333934	0.0124159
ENSG00000225978.3	NA	NA	-0.68975	0.0124312
ENSG00000272341.1	NA	NA	-1.14124	0.0124402
ENSG00000025770.19	NCAPH2	non-SMC condensin II complex subunit H2	-0.330181	0.0124493
ENSG00000287783.1	NA	NA	-0.91982	0.0124707
ENSG00000155438.12	NIFK	nucleolar protein interacting with the FHA domain of MKI67	-0.404605	0.0124974
ENSG00000050393.11	MCUR1	mitochondrial calcium uniporter regulator 1	0.38927	0.0125118
ENSG00000106477.19	CEP41	centrosomal protein 41	-0.454591	0.0125336
ENSG00000168952.15	STXBP6	syntaxin binding protein 6	-0.310466	0.0125591
ENSG00000130988.13	RGN	regucalcin	0.315063	0.0125743
ENSG00000246695.8	NA	NA	0.466879	0.0125815
ENSG00000135316.18	SYNCRIP	synaptotagmin binding cytoplasmic RNA interacting protein	0.217468	0.0125916
ENSG00000255495.1	NA	NA	0.699953	0.0125985
ENSG00000271425.9	NBPF10	NBPF member 10	0.533834	0.0125996
ENSG00000163964.15	PIGX	phosphatidylinositol glycan anchor biosynthesis class X	0.35133	0.0126064
ENSG00000145390.11	USP53	ubiquitin specific peptidase 53	0.386318	0.0126284
ENSG00000196470.12	SIAH1	siah E3 ubiquitin protein ligase 1	-0.34323	0.012647
ENSG00000100033.16	PRODH	proline dehydrogenase 1	-0.543892	0.012655
ENSG00000136877.15	FPGS	folylpolyglutamate synthase	-0.429681	0.0126687
ENSG00000124201.15	ZNFX1	zinc finger NFX1-type containing 1	0.285481	0.0126845
ENSG00000141646.14	SMAD4	SMAD family member 4	0.335123	0.0126874
ENSG00000112079.9	STK38	serine/threonine kinase 38	0.558589	0.0126994
ENSG00000128050.8	PAICS	phosphoribosylaminoimidazole carboxylase and phosphoribosylaminoimidazolesuccinocarboxamide synthase	0.245968	0.0126994
ENSG00000091986.15	CCDC80	coiled-coil domain containing 80	0.679527	0.0127018
ENSG00000102908.22	NFAT5	nuclear factor of activated T cells 5	0.244009	0.0127497
ENSG00000168918.14	INPP5D	inositol polyphosphate-5-phosphatase D	0.596774	0.0127743
ENSG00000157064.11	NMNAT2	nicotinamide nucleotide adenylyltransferase 2	-0.541952	0.0127805
ENSG00000113721.14	PDGFRB	platelet derived growth factor receptor beta	0.694168	0.0127914
ENSG00000187688.15	TRPV2	transient receptor potential cation channel subfamily V member 2	-1.10702	0.0127985
ENSG00000163808.17	KIF15	kinesin family member 15	0.542178	0.0128027
ENSG00000164171.11	ITGA2	integrin subunit alpha 2	-0.953286	0.0128488
ENSG00000176597.12	B3GNT5	UDP-GlcNAc:betaGal beta-1,3-N-acetylglucosaminyltransferase 5	0.736226	0.0128604
ENSG00000109501.14	WFS1	wolframin ER transmembrane glycoprotein	0.416837	0.0128808
ENSG00000223547.10	ZNF844	zinc finger protein 844	-0.423728	0.0128903
ENSG00000164972.13	C9orf24	chromosome 9 open reading frame 24	-0.609948	0.012893
ENSG00000016391.11	CHDH	choline dehydrogenase	0.429388	0.0129174
ENSG00000204576.11	PRR3	proline rich 3	-0.415957	0.0129394
ENSG00000143545.10	RAB13	RAB13, member RAS oncogene family	0.552654	0.0129867
ENSG00000120820.12	GLT8D2	glycosyltransferase 8 domain containing 2	-0.822209	0.0129968
ENSG00000272888.7	NA	NA	-0.337541	0.0130036
ENSG00000279561.2	LOC100132249	uncharacterized LOC100132249	-1.0153	0.0130201
ENSG00000205903.7	ZNF316	zinc finger protein 316	0.449274	0.0130206
ENSG00000145246.14	ATP10D	ATPase phospholipid transporting 10D (putative)	0.510977	0.0130365
ENSG00000175874.10	CREG2	cellular repressor of E1A stimulated genes 2	-0.55652	0.013042
ENSG00000288398.1	NA	NA	0.371281	0.013066
ENSG00000129219.14	PLD2	phospholipase D2	-0.423554	0.013087
ENSG00000197461.13	PDGFA	platelet derived growth factor subunit A	0.304272	0.0131393
ENSG00000141002.20	TCF25	transcription factor 25	-0.319295	0.0131412
ENSG00000170892.12	TSEN34	tRNA splicing endonuclease subunit 34	-0.497961	0.0131454
ENSG00000169981.11	ZNF35	zinc finger protein 35	0.446332	0.0131566
ENSG00000084628.10	NKAIN1	sodium/potassium transporting ATPase interacting 1	-0.533179	0.0131587
ENSG00000083067.22	TRPM3	transient receptor potential cation channel subfamily M member 3	0.446581	0.0131817
ENSG00000152457.18	DCLRE1C	DNA cross-link repair 1C	0.370336	0.0131862
ENSG00000267640.6	NA	NA	0.42057	0.0132341
ENSG00000160293.17	VAV2	vav guanine nucleotide exchange factor 2	0.394878	0.0132477
ENSG00000047346.12	FAM214A	family with sequence similarity 214 member A	-0.324761	0.013295
ENSG00000109189.13	USP46	ubiquitin specific peptidase 46	0.312343	0.0133095
ENSG00000138311.17	ZNF365	zinc finger protein 365	-0.528591	0.0133213
ENSG00000184194.5	GPR173	G protein-coupled receptor 173	0.279925	0.0133302
ENSG00000065978.19	YBX1	Y-box binding protein 1	0.421239	0.013337
ENSG00000109472.14	CPE	carboxypeptidase E	0.393436	0.0133813
ENSG00000183715.13	OPCML	opioid binding protein/cell adhesion molecule like	-0.454251	0.0133813
ENSG00000102935.11	ZNF423	zinc finger protein 423	0.528493	0.0133839
ENSG00000144677.15	CTDSPL	CTD small phosphatase like	0.606589	0.0134055
ENSG00000260641.1	NA	NA	-0.87405	0.0134061
ENSG00000066136.20	NFYC	nuclear transcription factor Y subunit gamma	-0.3187	0.0134316
ENSG00000076067.13	RBMS2	RNA binding motif single stranded interacting protein 2	0.499281	0.0134356
ENSG00000125355.15	TMEM255A	transmembrane protein 255A	0.612159	0.0134486
ENSG00000103227.18	LMF1	lipase maturation factor 1	-0.450968	0.0134539
ENSG00000185414.20	MRPL30	mitochondrial ribosomal protein L30	-0.266816	0.0134708
ENSG00000269707.2	NA	NA	-0.539453	0.01349
ENSG00000171055.15	FEZ2	fasciculation and elongation protein zeta 2	-0.280981	0.0135019
ENSG00000177889.10	UBE2N	ubiquitin conjugating enzyme E2 N	-0.411186	0.013507
ENSG00000198431.16	TXNRD1	thioredoxin reductase 1	0.287276	0.0135088
ENSG00000124440.15	HIF3A	hypoxia inducible factor 3 subunit alpha	0.720461	0.0135112
ENSG00000072071.16	ADGRL1	adhesion G protein-coupled receptor L1	0.465586	0.0135182
ENSG00000175662.17	TOM1L2	target of myb1 like 2 membrane trafficking protein	-0.285793	0.0135442
ENSG00000075826.17	SEC31B	SEC31 homolog B, COPII coat complex component	-0.647708	0.0135786
ENSG00000165023.7	DIRAS2	DIRAS family GTPase 2	-0.491689	0.0135904
ENSG00000136531.17	SCN2A	sodium voltage-gated channel alpha subunit 2	-0.484366	0.0136047
ENSG00000158604.15	TMED4	transmembrane p24 trafficking protein 4	-0.327339	0.0136271
ENSG00000136205.17	TNS3	tensin 3	0.633902	0.0136322
ENSG00000198954.8	KIFBP	kinesin family binding protein	-0.349421	0.0136461
ENSG00000005108.16	THSD7A	thrombospondin type 1 domain containing 7A	0.288195	0.0136675
ENSG00000215114.9	UBXN2B	UBX domain protein 2B	0.231045	0.0136812
ENSG00000158966.16	CACHD1	cache domain containing 1	0.315384	0.0136867
ENSG00000092096.16	SLC22A17	solute carrier family 22 member 17	-0.386426	0.0136953
ENSG00000168904.15	LRRC28	leucine rich repeat containing 28	0.31429	0.013707
ENSG00000172005.11	MAL	mal, T cell differentiation protein	-0.476771	0.0137357
ENSG00000162981.14	LRATD1	LRAT domain containing 1	-0.478569	0.0137605
ENSG00000104825.17	NFKBIB	NFKB inhibitor beta	0.530565	0.0137636
ENSG00000113845.10	TIMMDC1	translocase of inner mitochondrial membrane domain containing 1	0.283058	0.01379
ENSG00000226479.4	TMEM185B	transmembrane protein 185B	0.445528	0.0138014
ENSG00000157557.13	ETS2	ETS proto-oncogene 2, transcription factor	-0.398521	0.0138129
ENSG00000124380.11	SNRNP27	small nuclear ribonucleoprotein U4/U6.U5 subunit 27	-0.278312	0.0138412
ENSG00000111358.14	GTF2H3	general transcription factor IIH subunit 3	-0.373267	0.0138487
ENSG00000164077.14	MON1A	MON1 homolog A, secretory trafficking associated	0.330766	0.0138617
ENSG00000164307.13	ERAP1	endoplasmic reticulum aminopeptidase 1	0.304335	0.0139179
ENSG00000101311.15	FERMT1	FERM domain containing kindlin 1	0.636733	0.013921
ENSG00000280187.1	NA	NA	-0.845525	0.0139321
ENSG00000139350.11	NEDD1	NEDD1 gamma-tubulin ring complex targeting factor	0.404774	0.0139552
ENSG00000151135.10	TMEM263	transmembrane protein 263	0.204536	0.0139655
ENSG00000170035.16	UBE2E3	ubiquitin conjugating enzyme E2 E3	-0.273343	0.0140166
ENSG00000204396.11	VWA7	von Willebrand factor A domain containing 7	-0.661339	0.0140298
ENSG00000143543.15	JTB	jumping translocation breakpoint	0.474446	0.0140539
ENSG00000160307.10	S100B	S100 calcium binding protein B	-0.470848	0.0140648
ENSG00000174099.11	MSRB3	methionine sulfoxide reductase B3	0.552642	0.0140981
ENSG00000171914.16	TLN2	talin 2	-0.399764	0.014112
ENSG00000102221.14	JADE3	jade family PHD finger 3	0.675901	0.0141145
ENSG00000124920.13	MYRF	myelin regulatory factor	-0.601166	0.0141297
ENSG00000149531.15	NA	NA	-0.798258	0.0141607
ENSG00000152217.19	SETBP1	SET binding protein 1	-0.436148	0.0141708
ENSG00000050426.16	LETMD1	LETM1 domain containing 1	-0.336467	0.0141773
ENSG00000230551.4	NA	NA	0.771077	0.0142489
ENSG00000171307.19	ZDHHC16	zinc finger DHHC-type palmitoyltransferase 16	0.415218	0.0142596
ENSG00000157869.15	RAB28	RAB28, member RAS oncogene family	0.254372	0.0142621
ENSG00000151131.11	NOPCHAP1	NOP protein chaperone 1	-0.335397	0.0143156
ENSG00000158467.16	AHCYL2	adenosylhomocysteinase like 2	0.396709	0.0143378
ENSG00000070950.10	RAD18	RAD18 E3 ubiquitin protein ligase	-0.530575	0.0143404
ENSG00000114841.17	DNAH1	dynein axonemal heavy chain 1	-0.477407	0.0143722
ENSG00000160323.18	ADAMTS13	ADAM metallopeptidase with thrombospondin type 1 motif 13	-0.470124	0.0144017
ENSG00000198826.11	ARHGAP11A	Rho GTPase activating protein 11A	0.647008	0.0144132
ENSG00000117500.13	TMED5	transmembrane p24 trafficking protein 5	0.330204	0.0144234
ENSG00000166780.11	BMERB1	bMERB domain containing 1	-0.287489	0.0145402
ENSG00000179603.18	GRM8	glutamate metabotropic receptor 8	-0.44127	0.0145664
ENSG00000196151.10	WDSUB1	WD repeat, sterile alpha motif and U-box domain containing 1	0.4297	0.0145956
ENSG00000177465.4	ACOT4	acyl-CoA thioesterase 4	-1.07186	0.0146035
ENSG00000115107.20	STEAP3	STEAP3 metalloreductase	0.742859	0.0146055
ENSG00000048342.16	CC2D2A	coiled-coil and C2 domain containing 2A	0.392576	0.0146124
ENSG00000007392.16	LUC7L	LUC7 like	0.363998	0.0146172
ENSG00000004399.12	PLXND1	plexin D1	0.422111	0.0146567
ENSG00000169946.14	ZFPM2	zinc finger protein, FOG family member 2	-0.289725	0.0146584
ENSG00000196208.14	GREB1	growth regulating estrogen receptor binding 1	0.285622	0.0147526
ENSG00000166275.16	BORCS7	BLOC-1 related complex subunit 7	-0.447268	0.0147845
ENSG00000149929.16	HIRIP3	HIRA interacting protein 3	0.311815	0.0147911
ENSG00000251079.6	NA	NA	-0.766872	0.0148216
ENSG00000148429.14	USP6NL	USP6 N-terminal like	0.30745	0.0148262
ENSG00000198919.13	DZIP3	DAZ interacting zinc finger protein 3	-0.398942	0.014923
ENSG00000243069.8	ARHGEF26-AS1	ARHGEF26 antisense RNA 1	0.472759	0.0149293
ENSG00000107566.14	ERLIN1	ER lipid raft associated 1	0.488423	0.0149333
ENSG00000171224.9	FAM241B	family with sequence similarity 241 member B	-0.703017	0.0149634
ENSG00000120992.18	LYPLA1	lysophospholipase 1	0.298868	0.0149676
ENSG00000101049.17	SGK2	serum/glucocorticoid regulated kinase 2	-0.869494	0.0149925
ENSG00000124813.23	RUNX2	RUNX family transcription factor 2	0.673772	0.0150184
ENSG00000123095.6	BHLHE41	basic helix-loop-helix family member e41	0.229334	0.0150221
ENSG00000196655.12	TRAPPC4	trafficking protein particle complex subunit 4	-0.386008	0.0151093
ENSG00000152332.16	UHMK1	U2AF homology motif kinase 1	0.201655	0.0151125
ENSG00000187123.15	LYPD6	LY6/PLAUR domain containing 6	0.418379	0.015124
ENSG00000177542.11	SLC25A22	solute carrier family 25 member 22	-0.353195	0.0151249
ENSG00000116852.14	KIF21B	kinesin family member 21B	0.529144	0.0151283
ENSG00000184384.14	MAML2	mastermind like transcriptional coactivator 2	0.461803	0.0151694
ENSG00000172315.6	TP53RK	TP53 regulating kinase	0.333569	0.0151908
ENSG00000141279.16	NPEPPS	aminopeptidase puromycin sensitive	0.226757	0.0152075
ENSG00000196924.18	FLNA	filamin A	0.437175	0.0152158
ENSG00000106077.18	ABHD11	abhydrolase domain containing 11	-0.516047	0.0152717
ENSG00000107223.13	EDF1	endothelial differentiation related factor 1	-0.322025	0.0153291
ENSG00000153363.13	LINC00467	long intergenic non-protein coding RNA 467	-0.535977	0.0153416
ENSG00000163513.19	TGFBR2	transforming growth factor beta receptor 2	0.627816	0.015352
ENSG00000152284.5	TCF7L1	transcription factor 7 like 1	1.08004	0.0153948
ENSG00000073584.20	SMARCE1	SWI/SNF related, matrix associated, actin dependent regulator of chromatin, subfamily e, member 1	0.280933	0.0154161
ENSG00000108592.17	FTSJ3	FtsJ RNA 2'-O-methyltransferase 3	0.349877	0.0154361
ENSG00000064692.19	SNCAIP	synuclein alpha interacting protein	0.523011	0.0154474
ENSG00000105376.5	ICAM5	intercellular adhesion molecule 5	-0.57278	0.0154589
ENSG00000102900.13	NUP93	nucleoporin 93	-0.513096	0.0154833
ENSG00000196652.11	ZKSCAN5	zinc finger with KRAB and SCAN domains 5	0.288492	0.015581
ENSG00000287243.2	THCAT155	thyroid cancer-associated transcript 155	-1.2393	0.0155978
ENSG00000213186.8	TRIM59	tripartite motif containing 59	-0.744743	0.0156384
ENSG00000177427.13	MIEF2	mitochondrial elongation factor 2	-0.553022	0.015728
ENSG00000215012.9	RTL10	retrotransposon Gag like 10	-0.37858	0.0157296
ENSG00000082258.13	CCNT2	cyclin T2	-0.271859	0.0157304
ENSG00000135678.12	CPM	carboxypeptidase M	0.569794	0.0157356
ENSG00000186326.4	RGS9BP	regulator of G protein signaling 9 binding protein	0.725158	0.0157366
ENSG00000245573.9	BDNF-AS	BDNF antisense RNA	-0.391134	0.0157371
ENSG00000148700.15	ADD3	adducin 3	0.306174	0.0157647
ENSG00000184216.14	IRAK1	interleukin 1 receptor associated kinase 1	0.441338	0.0158299
ENSG00000095787.23	WAC	WW domain containing adaptor with coiled-coil	0.232379	0.0158388
ENSG00000134986.14	NREP	neuronal regeneration related protein	-0.350004	0.0158409
ENSG00000178878.12	APOLD1	apolipoprotein L domain containing 1	-0.627374	0.0158481
ENSG00000115539.14	PDCL3	phosducin like 3	0.343416	0.0158554
ENSG00000096093.16	EFHC1	EF-hand domain containing 1	0.270139	0.0158599
ENSG00000144468.17	RHBDD1	rhomboid domain containing 1	0.391259	0.0158754
ENSG00000216863.10	LY86-AS1	LY86 antisense RNA 1	-0.449865	0.0159226
ENSG00000155158.20	TTC39B	tetratricopeptide repeat domain 39B	-0.456423	0.015943
ENSG00000277149.5	TYW1B	tRNA-yW synthesizing protein 1 homolog B	-0.421577	0.0159541
ENSG00000115325.13	DOK1	docking protein 1	0.628622	0.0159738
ENSG00000165916.8	PSMC3	proteasome 26S subunit, ATPase 3	-0.20365	0.0159841
ENSG00000170775.3	GPR37	G protein-coupled receptor 37	-0.641411	0.0160274
ENSG00000087269.16	NOP14	NOP14 nucleolar protein	0.24488	0.0160734
ENSG00000130517.14	PGPEP1	pyroglutamyl-peptidase I	0.520288	0.0160812
ENSG00000138668.19	HNRNPD	heterogeneous nuclear ribonucleoprotein D	-0.409687	0.0160878
ENSG00000183287.14	CCBE1	collagen and calcium binding EGF domains 1	-0.925119	0.016112
ENSG00000135824.12	RGS8	regulator of G protein signaling 8	-0.624486	0.0161333
ENSG00000128016.7	ZFP36	ZFP36 ring finger protein	-1.12176	0.0161359
ENSG00000126583.11	PRKCG	protein kinase C gamma	-0.56536	0.0161834
ENSG00000204130.13	RUFY2	RUN and FYVE domain containing 2	-0.256237	0.0161855
ENSG00000163406.11	SLC15A2	solute carrier family 15 member 2	0.508167	0.0162462
ENSG00000149179.13	CSTPP1	centriolar satellite-associated tubulin polyglutamylase complex regulator 1	-0.304472	0.0162709
ENSG00000165417.12	GTF2A1	general transcription factor IIA subunit 1	-0.295942	0.0162802
ENSG00000137267.6	TUBB2A	tubulin beta 2A class IIa	-0.610894	0.0162878
ENSG00000176055.10	MBLAC2	metallo-beta-lactamase domain containing 2	-0.456669	0.0163183
ENSG00000182054.9	IDH2	isocitrate dehydrogenase (NADP(+)) 2	-0.354214	0.0163283
ENSG00000011009.11	LYPLA2	lysophospholipase 2	-0.341099	0.0163477
ENSG00000197557.7	TTC30A	tetratricopeptide repeat domain 30A	-0.535778	0.0163568
ENSG00000177614.11	PGBD5	piggyBac transposable element derived 5	-0.300469	0.0163648
ENSG00000175832.13	ETV4	ETS variant transcription factor 4	1.72873	0.0163674
ENSG00000151116.17	UEVLD	UEV and lactate/malate dehyrogenase domains	0.3568	0.016378
ENSG00000087253.13	LPCAT2	lysophosphatidylcholine acyltransferase 2	0.61496	0.0163836
ENSG00000196182.10	STK40	serine/threonine kinase 40	0.434429	0.016389
ENSG00000183935.5	HTR7P1	5-hydroxytryptamine receptor 7 pseudogene 1	-0.73951	0.0163931
ENSG00000165689.17	ENTR1	endosome associated trafficking regulator 1	0.697532	0.0164092
ENSG00000227354.7	RBM26-AS1	RBM26 antisense RNA 1	-0.759623	0.0164408
ENSG00000112782.19	CLIC5	chloride intracellular channel 5	-0.795732	0.0164446
ENSG00000184083.12	FAM120C	family with sequence similarity 120C	0.275277	0.0164492
ENSG00000160191.18	PDE9A	phosphodiesterase 9A	0.580514	0.0164524
ENSG00000143190.23	POU2F1	POU class 2 homeobox 1	0.296377	0.0164669
ENSG00000055208.19	TAB2	TGF-beta activated kinase 1 (MAP3K7) binding protein 2	0.350582	0.0164711
ENSG00000139174.12	PRICKLE1	prickle planar cell polarity protein 1	-0.562703	0.0164797
ENSG00000137692.12	DCUN1D5	defective in cullin neddylation 1 domain containing 5	0.355462	0.01649
ENSG00000140931.20	CMTM3	CKLF like MARVEL transmembrane domain containing 3	0.742053	0.0165451
ENSG00000245532.9	NEAT1	nuclear paraspeckle assembly transcript 1	1.05257	0.016575
ENSG00000112531.17	QKI	QKI, KH domain containing RNA binding	0.295136	0.0165988
ENSG00000187715.13	KBTBD12	kelch repeat and BTB domain containing 12	0.5739	0.0166248
ENSG00000184887.13	BTBD6	BTB domain containing 6	0.272156	0.0166405
ENSG00000066855.16	MTFR1	mitochondrial fission regulator 1	0.447735	0.0166417
ENSG00000136059.14	VILL	villin like	-0.6425	0.0166426
ENSG00000108852.14	MPP2	MAGUK p55 scaffold protein 2	-0.291391	0.0166437
ENSG00000186350.12	RXRA	retinoid X receptor alpha	0.49821	0.0166689
ENSG00000196123.13	KIAA0895L	KIAA0895 like	-0.347318	0.016686
ENSG00000197275.14	RAD54B	RAD54 homolog B	-0.797944	0.0167187
ENSG00000145632.15	PLK2	polo like kinase 2	-0.705029	0.0167467
ENSG00000169258.7	GPRIN1	G protein regulated inducer of neurite outgrowth 1	-0.371581	0.016751
ENSG00000236451.3	NA	NA	-0.488923	0.0167603
ENSG00000271383.7	NBPF19	NBPF member 19	0.452767	0.016768
ENSG00000109099.15	PMP22	peripheral myelin protein 22	-0.452712	0.016773
ENSG00000156687.11	UNC5D	unc-5 netrin receptor D	-0.332177	0.0167941
ENSG00000136099.13	PCDH8	protocadherin 8	-0.638775	0.0168735
ENSG00000105647.18	PIK3R2	phosphoinositide-3-kinase regulatory subunit 2	0.273435	0.0168863
ENSG00000172530.20	BANP	BTG3 associated nuclear protein	0.474387	0.0168936
ENSG00000261340.1	LINC01616	long intergenic non-protein coding RNA 1616	-0.89234	0.016908
ENSG00000181817.6	LSM10	LSM10, U7 small nuclear RNA associated	0.517556	0.0169093
ENSG00000170571.12	EMB	embigin	-0.323278	0.0169151
ENSG00000168243.11	GNG4	G protein subunit gamma 4	-0.36033	0.0169421
ENSG00000274266.1	SNORA73A	small nucleolar RNA, H/ACA box 73A	1.61276	0.0169653
ENSG00000099381.18	SETD1A	SET domain containing 1A, histone lysine methyltransferase	0.399924	0.0169833
ENSG00000131080.15	EDA2R	ectodysplasin A2 receptor	1.07578	0.0170016
ENSG00000153048.11	CARHSP1	calcium regulated heat stable protein 1	0.596941	0.0170059
ENSG00000154079.6	SDHAF4	succinate dehydrogenase complex assembly factor 4	-0.478892	0.017006
ENSG00000167191.12	GPRC5B	G protein-coupled receptor class C group 5 member B	0.444594	0.0170243
ENSG00000137693.14	YAP1	Yes1 associated transcriptional regulator	0.491277	0.0170294
ENSG00000183077.15	AFMID	arylformamidase	-0.392636	0.0170391
ENSG00000106624.11	AEBP1	AE binding protein 1	0.855544	0.017045
ENSG00000197586.13	ENTPD6	ectonucleoside triphosphate diphosphohydrolase 6	-0.346034	0.0170744
ENSG00000166816.14	LDHD	lactate dehydrogenase D	-0.418208	0.0171038
ENSG00000047056.16	WDR37	WD repeat domain 37	-0.364569	0.01714
ENSG00000173614.14	NMNAT1	nicotinamide nucleotide adenylyltransferase 1	0.341593	0.0171441
ENSG00000166263.13	STXBP4	syntaxin binding protein 4	0.443675	0.0171451
ENSG00000164190.19	NIPBL	NIPBL cohesin loading factor	0.258962	0.017188
ENSG00000101460.13	MAP1LC3A	microtubule associated protein 1 light chain 3 alpha	-0.317681	0.017189
ENSG00000144426.18	NBEAL1	neurobeachin like 1	0.29093	0.0172343
ENSG00000177469.13	CAVIN1	caveolae associated protein 1	0.608361	0.0172752
ENSG00000133019.11	CHRM3	cholinergic receptor muscarinic 3	-0.443517	0.0173002
ENSG00000090060.18	PAPOLA	poly(A) polymerase alpha	0.331743	0.0173202
ENSG00000255112.3	CHMP1B	charged multivesicular body protein 1B	-0.291995	0.017353
ENSG00000286388.1	NA	NA	-0.525478	0.0173865
ENSG00000134569.10	LRP4	LDL receptor related protein 4	0.560122	0.017391
ENSG00000032389.12	EIPR1	EARP complex and GARP complex interacting protein 1	-0.28369	0.0173921
ENSG00000168575.10	SLC20A2	solute carrier family 20 member 2	0.31493	0.0174359
ENSG00000218416.4	GPC1-AS1	GPC1 antisense RNA 1	-0.890567	0.0174455
ENSG00000183354.12	KIAA2026	KIAA2026	0.295768	0.0174465
ENSG00000162426.14	SLC45A1	solute carrier family 45 member 1	-0.529385	0.0174777
ENSG00000263563.6	UBBP4	ubiquitin B pseudogene 4	-0.499193	0.0175176
ENSG00000088448.14	ANKRD10	ankyrin repeat domain 10	0.310856	0.0175649
ENSG00000165389.7	SPTSSA	serine palmitoyltransferase small subunit A	0.336616	0.0175979
ENSG00000128298.17	BAIAP2L2	BAR/IMD domain containing adaptor protein 2 like 2	-0.916275	0.0176053
ENSG00000196943.14	NOP9	NOP9 nucleolar protein	0.250145	0.0176342
ENSG00000136861.18	CDK5RAP2	CDK5 regulatory subunit associated protein 2	0.324628	0.0176343
ENSG00000181555.20	SETD2	SET domain containing 2, histone lysine methyltransferase	0.323267	0.0176343
ENSG00000185442.13	FAM174B	family with sequence similarity 174 member B	-0.446242	0.0176712
ENSG00000101346.14	POFUT1	protein O-fucosyltransferase 1	0.401735	0.0176826
ENSG00000236166.1	NA	NA	-0.757837	0.0177218
ENSG00000168675.18	LDLRAD4	low density lipoprotein receptor class A domain containing 4	-0.224155	0.0177289
ENSG00000121957.14	GPSM2	G protein signaling modulator 2	0.468678	0.0177644
ENSG00000154767.14	XPC	XPC complex subunit, DNA damage recognition and repair factor	0.293494	0.0177756
ENSG00000279117.1	NA	NA	0.401451	0.0178074
ENSG00000126785.13	RHOJ	ras homolog family member J	0.718419	0.0178159
ENSG00000273301.1	NA	NA	-0.684687	0.0178179
ENSG00000100227.18	POLDIP3	DNA polymerase delta interacting protein 3	0.387628	0.0178341
ENSG00000253485.2	PCDHGA5	protocadherin gamma subfamily A, 5	0.764943	0.0178576
ENSG00000156735.11	BAG4	BAG cochaperone 4	-0.479882	0.0178603
ENSG00000115073.8	ACTR1B	actin related protein 1B	-0.367513	0.01787
ENSG00000121774.18	KHDRBS1	KH RNA binding domain containing, signal transduction associated 1	-0.287399	0.0178752
ENSG00000178502.6	KLHL11	kelch like family member 11	-0.362988	0.0179022
ENSG00000100836.10	PABPN1	poly(A) binding protein nuclear 1	0.247668	0.017904
ENSG00000149212.12	SESN3	sestrin 3	0.302144	0.0179486
ENSG00000280234.1	NA	NA	-0.542867	0.0179508
ENSG00000174938.14	SEZ6L2	seizure related 6 homolog like 2	-0.356199	0.0179828
ENSG00000139597.18	N4BP2L1	NEDD4 binding protein 2 like 1	-0.333436	0.0179965
ENSG00000136167.14	LCP1	lymphocyte cytosolic protein 1	0.686519	0.0180339
ENSG00000182272.12	B4GALNT4	beta-1,4-N-acetyl-galactosaminyltransferase 4	0.500805	0.0180411
ENSG00000150756.14	ATPSCKMT	ATP synthase c subunit lysine N-methyltransferase	0.564306	0.0180488
ENSG00000128272.14	ATF4	activating transcription factor 4	0.541603	0.0180573
ENSG00000149809.16	TM7SF2	transmembrane 7 superfamily member 2	-0.471064	0.0180743
ENSG00000051128.19	HOMER3	homer scaffold protein 3	0.681392	0.0180784
ENSG00000136636.13	KCTD3	potassium channel tetramerization domain containing 3	0.282499	0.0180793
ENSG00000110497.14	AMBRA1	autophagy and beclin 1 regulator 1	-0.239705	0.0180899
ENSG00000183773.15	AIFM3	apoptosis inducing factor mitochondria associated 3	0.50295	0.0180953
ENSG00000078070.13	MCCC1	methylcrotonyl-CoA carboxylase subunit 1	0.238698	0.0181236
ENSG00000126267.11	COX6B1	cytochrome c oxidase subunit 6B1	-0.263195	0.0181301
ENSG00000163346.17	PBXIP1	PBX homeobox interacting protein 1	0.459509	0.0181353
ENSG00000158711.14	ELK4	ETS transcription factor ELK4	0.285951	0.0181443
ENSG00000162989.5	KCNJ3	potassium inwardly rectifying channel subfamily J member 3	-0.490531	0.0181472
ENSG00000252481.1	SCARNA13	small Cajal body-specific RNA 13	0.843419	0.0181495
ENSG00000110171.20	TRIM3	tripartite motif containing 3	-0.44192	0.0182498
ENSG00000164188.8	RANBP3L	RAN binding protein 3 like	0.498729	0.0182912
ENSG00000146535.14	GNA12	G protein subunit alpha 12	0.490129	0.0183112
ENSG00000274026.2	FAM27E3	family with sequence similarity 27 member E3	0.869986	0.0183246
ENSG00000115993.13	TRAK2	trafficking kinesin protein 2	0.468261	0.0183335
ENSG00000015592.16	STMN4	stathmin 4	-0.403407	0.0183914
ENSG00000170011.14	MYRIP	myosin VIIA and Rab interacting protein	0.311884	0.0184323
ENSG00000259404.5	NA	NA	-0.519435	0.0184368
ENSG00000162129.14	CLPB	caseinolytic mitochondrial matrix peptidase chaperone subunit B	0.174938	0.0184576
ENSG00000266412.5	NCOA4	nuclear receptor coactivator 4	0.175168	0.0184605
ENSG00000255471.1	NA	NA	-0.757541	0.0184614
ENSG00000134717.18	BTF3L4	basic transcription factor 3 like 4	-0.296987	0.0184926
ENSG00000285053.1	TBCE	tubulin folding cofactor E	-0.564142	0.0184963
ENSG00000153531.13	ADPRHL1	ADP-ribosylhydrolase like 1	-0.53347	0.0185181
ENSG00000158445.10	KCNB1	potassium voltage-gated channel subfamily B member 1	-0.342621	0.0185574
ENSG00000188895.12	MSL1	MSL complex subunit 1	0.254029	0.0185919
ENSG00000196405.13	EVL	Enah/Vasp-like	-0.303216	0.0186468
ENSG00000114544.16	SLC41A3	solute carrier family 41 member 3	-0.221886	0.0186534
ENSG00000165650.12	PDZD8	PDZ domain containing 8	0.307596	0.0186661
ENSG00000180626.10	ZNF594	zinc finger protein 594	-0.458133	0.0186751
ENSG00000106443.16	PHF14	PHD finger protein 14	-0.42082	0.0186792
ENSG00000088808.18	PPP1R13B	protein phosphatase 1 regulatory subunit 13B	-0.245607	0.018684
ENSG00000171840.12	NINJ2	ninjurin 2	-0.777258	0.0186872
ENSG00000225449.3	RAB6C-AS1	RAB6C antisense RNA 1	-0.889638	0.0186981
ENSG00000134744.14	TUT4	terminal uridylyl transferase 4	0.294396	0.0187223
ENSG00000130024.15	PHF10	PHD finger protein 10	0.344391	0.0187299
ENSG00000205795.4	CYS1	cystin 1	-0.448699	0.0187534
ENSG00000133316.15	WDR74	WD repeat domain 74	-0.364374	0.0187936
ENSG00000012660.14	ELOVL5	ELOVL fatty acid elongase 5	0.308872	0.0188064
ENSG00000170464.10	DNAJC18	DnaJ heat shock protein family (Hsp40) member C18	-0.211601	0.0188276
ENSG00000132561.14	MATN2	matrilin 2	0.688494	0.0188506
ENSG00000120885.22	CLU	clusterin	0.368337	0.018864
ENSG00000152484.14	USP12	ubiquitin specific peptidase 12	0.34583	0.0188776
ENSG00000185591.10	SP1	Sp1 transcription factor	0.316839	0.0188911
ENSG00000221990.4	NA	NA	-0.749558	0.0189056
ENSG00000181789.14	COPG1	COPI coat complex subunit gamma 1	-0.356492	0.0189365
ENSG00000130520.10	LSM4	LSM4 homolog, U6 small nuclear RNA and mRNA degradation associated	-0.292013	0.0189902
ENSG00000225706.2	PTPRD-AS1	PTPRD antisense RNA 1	-0.574135	0.0190021
ENSG00000102409.10	BEX4	brain expressed X-linked 4	-0.41207	0.0190093
ENSG00000134326.11	CMPK2	cytidine/uridine monophosphate kinase 2	-0.526875	0.0190134
ENSG00000165633.13	VSTM4	V-set and transmembrane domain containing 4	0.328137	0.0190188
ENSG00000162783.11	IER5	immediate early response 5	-0.517338	0.0190225
ENSG00000244731.8	C4A	complement C4A (Rodgers blood group)	1.46597	0.0190664
ENSG00000250770.3	NA	NA	-0.799802	0.0190806
ENSG00000143515.18	ATP8B2	ATPase phospholipid transporting 8B2	0.498067	0.0191018
ENSG00000214530.9	STARD10	StAR related lipid transfer domain containing 10	0.41388	0.0191322
ENSG00000171509.16	RXFP1	relaxin family peptide receptor 1	-0.425327	0.0191525
ENSG00000237737.6	DCTN1-AS1	DCTN1 antisense RNA 1	-0.733619	0.0191686
ENSG00000074706.13	IPCEF1	interaction protein for cytohesin exchange factors 1	-0.610525	0.0191742
ENSG00000132670.20	PTPRA	protein tyrosine phosphatase receptor type A	0.298513	0.01919
ENSG00000167515.10	TRAPPC2L	trafficking protein particle complex subunit 2L	-0.305703	0.0192263
ENSG00000130816.16	DNMT1	DNA methyltransferase 1	0.254811	0.0192911
ENSG00000177311.11	ZBTB38	zinc finger and BTB domain containing 38	0.278053	0.019383
ENSG00000184160.8	ADRA2C	adrenoceptor alpha 2C	0.62316	0.0194072
ENSG00000077312.9	SNRPA	small nuclear ribonucleoprotein polypeptide A	-0.411176	0.0194164
ENSG00000046889.19	PREX2	phosphatidylinositol-3,4,5-trisphosphate dependent Rac exchange factor 2	0.373332	0.0194227
ENSG00000158301.18	GPRASP2	G protein-coupled receptor associated sorting protein 2	-0.587009	0.0194232
ENSG00000198792.13	TMEM184B	transmembrane protein 184B	0.673588	0.0194549
ENSG00000091436.17	MAP3K20	mitogen-activated protein kinase kinase kinase 20	0.312702	0.0194951
ENSG00000011083.9	SLC6A7	solute carrier family 6 member 7	-0.388865	0.0194974
ENSG00000115252.18	PDE1A	phosphodiesterase 1A	-0.498788	0.0195118
ENSG00000127483.19	HP1BP3	heterochromatin protein 1 binding protein 3	-0.207287	0.0195792
ENSG00000119862.13	LGALSL	galectin like	-0.448627	0.0196004
ENSG00000256061.7	DNAAF4	dynein axonemal assembly factor 4	-1.02238	0.0196045
ENSG00000125356.7	NDUFA1	NADH:ubiquinone oxidoreductase subunit A1	-0.328613	0.0196331
ENSG00000168329.13	CX3CR1	C-X3-C motif chemokine receptor 1	0.704834	0.0196564
ENSG00000185129.7	PURA	purine rich element binding protein A	0.229509	0.0196792
ENSG00000223508.5	NA	NA	-0.620404	0.0197282
ENSG00000102174.9	PHEX	phosphate regulating endopeptidase homolog X-linked	0.721181	0.0197597
ENSG00000135077.9	HAVCR2	hepatitis A virus cellular receptor 2	0.519462	0.0197645
ENSG00000175182.15	FAM131A	family with sequence similarity 131 member A	-0.361273	0.0197756
ENSG00000141198.16	TOM1L1	target of myb1 like 1 membrane trafficking protein	-0.344506	0.0197878
ENSG00000095370.20	SH2D3C	SH2 domain containing 3C	-0.447948	0.0198081
ENSG00000101152.11	DNAJC5	DnaJ heat shock protein family (Hsp40) member C5	-0.260096	0.0198139
ENSG00000169291.10	SHE	Src homology 2 domain containing E	0.519341	0.0198163
ENSG00000260032.2	NORAD	non-coding RNA activated by DNA damage	-0.230126	0.0198201
ENSG00000197841.15	ZNF181	zinc finger protein 181	0.38552	0.0198351
ENSG00000008018.9	PSMB1	proteasome 20S subunit beta 1	-0.359535	0.0198421
ENSG00000238197.6	PAXBP1-AS1	PAXBP1 antisense RNA 1	-0.532657	0.0198848
ENSG00000187189.11	TSPYL4	TSPY like 4	-0.375936	0.0198896
ENSG00000183049.12	CAMK1D	calcium/calmodulin dependent protein kinase ID	-0.314613	0.0198905
ENSG00000183426.17	NPIPA1	nuclear pore complex interacting protein family member A1	-0.504601	0.0198948
ENSG00000224271.7	EPIC1	epigenetically induced MYC interacting lncRNA 1	-0.426987	0.0199438
ENSG00000168280.17	KIF5C	kinesin family member 5C	0.421995	0.0199853
ENSG00000280180.1	NA	NA	0.63624	0.0199863
ENSG00000173674.11	EIF1AX	eukaryotic translation initiation factor 1A X-linked	-0.237245	0.0199881
ENSG00000172380.6	GNG12	G protein subunit gamma 12	0.41304	0.0200067
ENSG00000122034.15	GTF3A	general transcription factor IIIA	0.339519	0.0200386
ENSG00000155729.13	KCTD18	potassium channel tetramerization domain containing 18	0.404403	0.0201073
ENSG00000147894.17	C9orf72	C9orf72-SMCR8 complex subunit	-0.449273	0.0201372
ENSG00000152495.11	CAMK4	calcium/calmodulin dependent protein kinase IV	-0.531964	0.0202107
ENSG00000125743.10	SNRPD2	small nuclear ribonucleoprotein D2 polypeptide	-0.306043	0.0202167
ENSG00000164241.13	C5orf63	chromosome 5 open reading frame 63	0.574309	0.0202348
ENSG00000197324.9	LRP10	LDL receptor related protein 10	0.554033	0.0202423
ENSG00000143977.14	SNRPG	small nuclear ribonucleoprotein polypeptide G	-0.337011	0.0202925
ENSG00000197321.14	SVIL	supervillin	0.704385	0.0203006
ENSG00000143106.13	PSMA5	proteasome 20S subunit alpha 5	-0.503559	0.0203044
ENSG00000213722.9	DDAH2	dimethylarginine dimethylaminohydrolase 2	0.372357	0.0203396
ENSG00000197147.13	LRRC8B	leucine rich repeat containing 8 VRAC subunit B	-0.425251	0.0203557
ENSG00000251349.3	MSANTD3-TMEFF1	MSANTD3-TMEFF1 readthrough	-0.247612	0.0203975
ENSG00000197410.14	DCHS2	dachsous cadherin-related 2	-0.392623	0.0204233
ENSG00000196535.16	MYO18A	myosin XVIIIA	0.276415	0.0204239
ENSG00000203797.10	DDO	D-aspartate oxidase	0.495672	0.0204452
ENSG00000146112.12	PPP1R18	protein phosphatase 1 regulatory subunit 18	0.4723	0.0204479
ENSG00000172794.20	RAB37	RAB37, member RAS oncogene family	-0.410793	0.0204564
ENSG00000198929.13	NOS1AP	nitric oxide synthase 1 adaptor protein	-0.474674	0.020489
ENSG00000143226.14	FCGR2A	Fc gamma receptor IIa	0.79957	0.0204967
ENSG00000124749.17	COL21A1	collagen type XXI alpha 1 chain	0.496801	0.0205135
ENSG00000096746.17	HNRNPH3	heterogeneous nuclear ribonucleoprotein H3	0.421798	0.0205313
ENSG00000156232.7	WHAMM	WASP homolog associated with actin, golgi membranes and microtubules	0.309462	0.0205772
ENSG00000176771.17	NCKAP5	NCK associated protein 5	0.397634	0.0205908
ENSG00000175471.19	MCTP1	multiple C2 and transmembrane domain containing 1	-0.246868	0.0206368
ENSG00000131374.14	TBC1D5	TBC1 domain family member 5	0.171803	0.0206867
ENSG00000185634.12	SHC4	SHC adaptor protein 4	-0.43502	0.0207126
ENSG00000132768.14	DPH2	diphthamide biosynthesis 2	-0.322395	0.0207137
ENSG00000164794.9	KCNV1	potassium voltage-gated channel modifier subfamily V member 1	-0.471509	0.0207649
ENSG00000138119.17	MYOF	myoferlin	0.815642	0.0207715
ENSG00000086717.18	PPEF1	protein phosphatase with EF-hand domain 1	-0.772599	0.0207995
ENSG00000198075.10	SULT1C4	sulfotransferase family 1C member 4	-0.523203	0.0208255
ENSG00000172006.12	ZNF554	zinc finger protein 554	-0.385334	0.0208524
ENSG00000179542.16	SLITRK4	SLIT and NTRK like family member 4	-0.497683	0.0208587
ENSG00000149600.11	COMMD7	COMM domain containing 7	0.290804	0.020864
ENSG00000234665.9	NA	NA	1.50435	0.0208854
ENSG00000198816.7	ZNF358	zinc finger protein 358	0.375525	0.020897
ENSG00000166448.14	TMEM130	transmembrane protein 130	-0.308105	0.0209182
ENSG00000115540.15	MOB4	MOB family member 4, phocein	-0.347395	0.0209263
ENSG00000185046.18	ANKS1B	ankyrin repeat and sterile alpha motif domain containing 1B	-0.241841	0.0209269
ENSG00000129116.19	PALLD	palladin, cytoskeletal associated protein	0.496214	0.0209328
ENSG00000204851.7	PNMA8B	PNMA family member 8B	-0.486792	0.0209433
ENSG00000196233.13	LCOR	ligand dependent nuclear receptor corepressor	0.274641	0.0209448
ENSG00000096070.19	BRPF3	bromodomain and PHD finger containing 3	0.35519	0.020954
ENSG00000085719.13	CPNE3	copine 3	0.247284	0.020992
ENSG00000198363.18	ASPH	aspartate beta-hydroxylase	0.22959	0.0210247
ENSG00000178947.9	SMIM10L2A	small integral membrane protein 10 like 2A	-0.404612	0.0210456
ENSG00000162757.4	C1orf74	chromosome 1 open reading frame 74	-0.827704	0.0210876
ENSG00000181826.10	RELL1	RELT like 1	0.432027	0.0211445
ENSG00000130822.15	PNCK	pregnancy up-regulated nonubiquitous CaM kinase	-0.36682	0.02118
ENSG00000103540.16	CCP110	centriolar coiled-coil protein 110	0.34195	0.0212042
ENSG00000079999.14	KEAP1	kelch like ECH associated protein 1	0.286005	0.0212298
ENSG00000168615.12	ADAM9	ADAM metallopeptidase domain 9	0.270542	0.0212359
ENSG00000143870.12	PDIA6	protein disulfide isomerase family A member 6	0.282734	0.0212511
ENSG00000151702.17	FLI1	Fli-1 proto-oncogene, ETS transcription factor	0.766051	0.0212689
ENSG00000049323.16	LTBP1	latent transforming growth factor beta binding protein 1	0.380873	0.021276
ENSG00000154429.11	CCSAP	centriole, cilia and spindle associated protein	-0.268393	0.021282
ENSG00000067177.15	PHKA1	phosphorylase kinase regulatory subunit alpha 1	0.484313	0.0212931
ENSG00000070159.14	PTPN3	protein tyrosine phosphatase non-receptor type 3	-0.600513	0.0213561
ENSG00000182504.11	CEP97	centrosomal protein 97	-0.312202	0.0213782
ENSG00000155744.9	FAM126B	family with sequence similarity 126 member B	-0.352439	0.0213961
ENSG00000119655.10	NPC2	NPC intracellular cholesterol transporter 2	0.362942	0.0214533
ENSG00000182836.10	PLCXD3	phosphatidylinositol specific phospholipase C X domain containing 3	-0.548179	0.0214774
ENSG00000155906.19	RMND1	required for meiotic nuclear division 1 homolog	-0.387628	0.0215154
ENSG00000128915.12	ICE2	interactor of little elongation complex ELL subunit 2	0.321424	0.0215281
ENSG00000171723.15	GPHN	gephyrin	-0.367494	0.0215403
ENSG00000176371.14	ZSCAN2	zinc finger and SCAN domain containing 2	0.394898	0.021577
ENSG00000107104.19	KANK1	KN motif and ankyrin repeat domains 1	0.374364	0.0215864
ENSG00000136631.15	VPS45	vacuolar protein sorting 45 homolog	0.222356	0.0216759
ENSG00000146700.9	SSC4D	scavenger receptor cysteine rich family member with 4 domains	-1.02038	0.0217363
ENSG00000105613.10	MAST1	microtubule associated serine/threonine kinase 1	-0.36173	0.0217509
ENSG00000053702.15	NRIP2	nuclear receptor interacting protein 2	0.639463	0.0217594
ENSG00000279672.1	NA	NA	-1.16984	0.02182
ENSG00000112031.16	MTRF1L	mitochondrial translation release factor 1 like	0.324056	0.0218441
ENSG00000253731.2	PCDHGA6	protocadherin gamma subfamily A, 6	-0.667151	0.0218671
ENSG00000111674.9	ENO2	enolase 2	-0.578443	0.0218788
ENSG00000273108.1	NA	NA	-0.847381	0.0219185
ENSG00000163820.15	FYCO1	FYVE and coiled-coil domain autophagy adaptor 1	0.418945	0.0219309
ENSG00000169403.12	PTAFR	platelet activating factor receptor	0.576671	0.0219365
ENSG00000112640.15	PPP2R5D	protein phosphatase 2 regulatory subunit B'delta	-0.269445	0.0219957
ENSG00000127526.15	SLC35E1	solute carrier family 35 member E1	0.380001	0.0220016
ENSG00000259964.7	THSD4-AS1	THSD4 antisense RNA 1	-0.62203	0.022035
ENSG00000129194.8	SOX15	SRY-box transcription factor 15	-0.562601	0.0220439
ENSG00000125633.11	CCDC93	coiled-coil domain containing 93	0.301209	0.0220672
ENSG00000140521.15	POLG	DNA polymerase gamma, catalytic subunit	0.243116	0.02209
ENSG00000126804.13	ZBTB1	zinc finger and BTB domain containing 1	0.320302	0.0220995
ENSG00000172831.13	CES2	carboxylesterase 2	-0.329514	0.0221071
ENSG00000180964.17	TCEAL8	transcription elongation factor A like 8	-0.209643	0.0221083
ENSG00000264364.3	DYNLL2	dynein light chain LC8-type 2	0.234334	0.0221762
ENSG00000125637.16	PSD4	pleckstrin and Sec7 domain containing 4	0.405886	0.0221875
ENSG00000147676.14	MAL2	mal, T cell differentiation protein 2	-0.489268	0.0221894
ENSG00000135632.12	SMYD5	SMYD family member 5	-0.241483	0.0222594
ENSG00000145819.18	ARHGAP26	Rho GTPase activating protein 26	-0.239253	0.0222737
ENSG00000139364.10	TMEM132B	transmembrane protein 132B	0.289415	0.0223007
ENSG00000145016.16	RUBCN	rubicon autophagy regulator	0.285332	0.0223072
ENSG00000100345.21	MYH9	myosin heavy chain 9	0.264434	0.0223342
ENSG00000187079.18	TEAD1	TEA domain transcription factor 1	0.467222	0.0223388
ENSG00000123374.11	CDK2	cyclin dependent kinase 2	0.886268	0.0223425
ENSG00000170759.11	KIF5B	kinesin family member 5B	0.539299	0.0224145
ENSG00000213639.10	PPP1CB	protein phosphatase 1 catalytic subunit beta	0.214441	0.0224321
ENSG00000272620.2	AFAP1-AS1	AFAP1 antisense RNA 1	-0.998837	0.0224678
ENSG00000165688.12	PMPCA	peptidase, mitochondrial processing subunit alpha	-0.240222	0.0224828
ENSG00000095015.6	MAP3K1	mitogen-activated protein kinase kinase kinase 1	0.290122	0.0224937
ENSG00000125462.18	MIR9-1HG	MIR9-1 host gene	-0.453351	0.0225208
ENSG00000205213.14	LGR4	leucine rich repeat containing G protein-coupled receptor 4	0.403795	0.0225269
ENSG00000130844.18	ZNF331	zinc finger protein 331	-0.318939	0.0225503
ENSG00000117069.15	ST6GALNAC5	ST6 N-acetylgalactosaminide alpha-2,6-sialyltransferase 5	-0.535683	0.0225908
ENSG00000259775.1	NA	NA	-0.741868	0.0226083
ENSG00000251623.2	FAM153B	family with sequence similarity 153 member B	-0.528738	0.0226728
ENSG00000214353.8	VAC14-AS1	VAC14 antisense RNA 1	0.624934	0.0227106
ENSG00000071564.16	TCF3	transcription factor 3	0.571694	0.0227154
ENSG00000172534.14	HCFC1	host cell factor C1	0.314965	0.0227155
ENSG00000185215.9	TNFAIP2	TNF alpha induced protein 2	-0.449043	0.0227245
ENSG00000060718.22	COL11A1	collagen type XI alpha 1 chain	0.404957	0.0227283
ENSG00000015133.19	CCDC88C	coiled-coil domain containing 88C	0.451899	0.0227319
ENSG00000100599.16	RIN3	Ras and Rab interactor 3	0.602692	0.0227562
ENSG00000164708.6	PGAM2	phosphoglycerate mutase 2	0.600653	0.0227587
ENSG00000178695.6	KCTD12	potassium channel tetramerization domain containing 12	0.317326	0.0227652
ENSG00000154229.12	PRKCA	protein kinase C alpha	0.234985	0.022774
ENSG00000164181.14	ELOVL7	ELOVL fatty acid elongase 7	-0.484624	0.0227856
ENSG00000077150.20	NFKB2	nuclear factor kappa B subunit 2	0.734862	0.0227964
ENSG00000167113.11	COQ4	coenzyme Q4	-0.479189	0.0227984
ENSG00000140795.13	MYLK3	myosin light chain kinase 3	-0.638627	0.0228043
ENSG00000121413.12	ZSCAN18	zinc finger and SCAN domain containing 18	-0.35796	0.0228079
ENSG00000087263.17	OGFOD1	2-oxoglutarate and iron dependent oxygenase domain containing 1	-0.373962	0.0228172
ENSG00000198416.9	NA	NA	-0.659583	0.0228432
ENSG00000079482.13	OPHN1	oligophrenin 1	0.299879	0.022862
ENSG00000101347.9	SAMHD1	SAM and HD domain containing deoxynucleoside triphosphate triphosphohydrolase 1	0.455512	0.0228635
ENSG00000171735.19	CAMTA1	calmodulin binding transcription activator 1	-0.384616	0.0228729
ENSG00000133111.3	RFXAP	regulatory factor X associated protein	-0.525218	0.0228799
ENSG00000168917.9	SLC35G2	solute carrier family 35 member G2	-0.496547	0.0229014
ENSG00000285634.2	NA	NA	-0.630576	0.0229372
ENSG00000213064.10	SFT2D2	SFT2 domain containing 2	0.382584	0.0229457
ENSG00000164742.16	ADCY1	adenylate cyclase 1	-0.298145	0.0229532
ENSG00000198836.10	OPA1	OPA1 mitochondrial dynamin like GTPase	-0.381474	0.0229793
ENSG00000122733.12	PHF24	PHD finger protein 24	-0.394514	0.0230359
ENSG00000109323.11	MANBA	mannosidase beta	0.316531	0.0230511
ENSG00000182118.8	FAM89A	family with sequence similarity 89 member A	0.751385	0.0230578
ENSG00000105402.8	NAPA	NSF attachment protein alpha	-0.379623	0.0230583
ENSG00000081803.16	CADPS2	calcium dependent secretion activator 2	-0.300701	0.0230986
ENSG00000162599.17	NFIA	nuclear factor I A	0.380165	0.023122
ENSG00000268350.7	FAM156A	family with sequence similarity 156 member A	-1.00262	0.0231404
ENSG00000109654.15	TRIM2	tripartite motif containing 2	-0.179757	0.0231594
ENSG00000103742.12	IGDCC4	immunoglobulin superfamily DCC subclass member 4	0.520646	0.0231632
ENSG00000160633.13	SAFB	scaffold attachment factor B	0.367366	0.0231716
ENSG00000136271.10	DDX56	DEAD-box helicase 56	-0.28944	0.0231841
ENSG00000269067.2	ZNF728	zinc finger protein 728	-0.57124	0.0231958
ENSG00000168032.10	ENTPD3	ectonucleoside triphosphate diphosphohydrolase 3	-0.506023	0.0231989
ENSG00000122512.16	PMS2	PMS1 homolog 2, mismatch repair system component	-0.322221	0.0232062
ENSG00000076864.19	RAP1GAP	RAP1 GTPase activating protein	-0.323881	0.023209
ENSG00000064726.10	BTBD1	BTB domain containing 1	0.266435	0.0232252
ENSG00000198920.11	KIAA0753	KIAA0753	-0.277838	0.0232319
ENSG00000070087.14	PFN2	profilin 2	-0.355191	0.0232801
ENSG00000223768.2	LINC00205	long intergenic non-protein coding RNA 205	0.632876	0.0232975
ENSG00000134109.11	EDEM1	ER degradation enhancing alpha-mannosidase like protein 1	-0.501583	0.0233292
ENSG00000085377.14	PREP	prolyl endopeptidase	-0.477472	0.0233306
ENSG00000103168.16	TAF1C	TATA-box binding protein associated factor, RNA polymerase I subunit C	0.51753	0.0233698
ENSG00000157600.12	TMEM164	transmembrane protein 164	0.302637	0.023372
ENSG00000068120.15	COASY	Coenzyme A synthase	0.235474	0.0233934
ENSG00000124067.17	SLC12A4	solute carrier family 12 member 4	0.50524	0.0233951
ENSG00000187097.12	ENTPD5	ectonucleoside triphosphate diphosphohydrolase 5 (inactive)	-0.298369	0.0234066
ENSG00000166313.19	APBB1	amyloid beta precursor protein binding family B member 1	-0.264287	0.02341
ENSG00000254377.6	MIR124-2HG	MIR124-2 host gene	-0.561285	0.0234261
ENSG00000168234.13	TTC39C	tetratricopeptide repeat domain 39C	-0.346399	0.023436
ENSG00000116062.16	MSH6	mutS homolog 6	0.3135	0.0234763
ENSG00000132463.14	GRSF1	G-rich RNA sequence binding factor 1	0.182056	0.0234918
ENSG00000196739.15	COL27A1	collagen type XXVII alpha 1 chain	0.674006	0.0235196
ENSG00000162374.17	ELAVL4	ELAV like RNA binding protein 4	-0.450872	0.0235233
ENSG00000245526.11	LINC00461	long intergenic non-protein coding RNA 461	-0.332078	0.0235245
ENSG00000114054.14	PCCB	propionyl-CoA carboxylase subunit beta	-0.327005	0.0235616
ENSG00000124459.12	ZNF45	zinc finger protein 45	0.438434	0.0235739
ENSG00000147044.21	CASK	calcium/calmodulin dependent serine protein kinase	0.199828	0.0236036
ENSG00000257522.7	LOC102724934	uncharacterized LOC102724934	-0.628244	0.0236037
[truncated: 999 more rows]
