# Supplementary material for: mRNA and circRNA mislocalization to synapses are key features of Alzheimer’s disease
Source: PLoS Genet. 2024 Jul 29;20(7):e1011359. doi: 10.1371/journal.pgen.1011359 (PMC11309398; doi:10.1371/journal.pgen.1011359)
Supplement: S6 Table — (XLSX) [file pgen.1011359.s023.xlsx]

## Sheet: Sheet1
Ensembl	Symbol	GeneName	HomLog2FC	SynLog2FC	HomSE	SynSE	Log2FC	pval
ENSG00000145012.13	LPP	LIM domain containing preferred translocation partner in lipoma	-0.39958	0.545945	0.287263	0.143612	0.945525	3.0203e-08
ENSG00000006042.12	TMEM98	transmembrane protein 98	0.785056	-0.601157	0.379462	0.206733	-1.38621	4.69856e-08
ENSG00000146409.12	SLC18B1	solute carrier family 18 member B1	0.17017	0.837897	0.334813	0.159735	0.667727	7.83094e-08
ENSG00000152818.18	UTRN	utrophin	0.0982669	0.465292	0.333109	0.0930152	0.367025	8.36113e-08
ENSG00000112309.11	B3GAT2	beta-1,3-glucuronyltransferase 2	-0.171661	0.723146	0.224149	0.18866	0.894807	1.06306e-07
ENSG00000023041.11	ZDHHC6	zinc finger DHHC-type palmitoyltransferase 6	-0.0900594	0.521126	0.235219	0.125676	0.611185	1.24308e-07
ENSG00000279329.1	NA	NA	-0.181759	0.667707	0.292078	0.171659	0.849466	1.29327e-07
ENSG00000111642.15	CHD4	chromodomain helicase DNA binding protein 4	0.356707	0.48321	0.258023	0.0820888	0.126504	1.31718e-07
ENSG00000197256.10	KANK2	KN motif and ankyrin repeat domains 2	0.692989	1.33516	0.380289	0.213242	0.642171	1.52888e-07
ENSG00000151693.11	ASAP2	ArfGAP with SH3 domain, ankyrin repeat and PH domain 2	-0.0997624	0.372587	0.21456	0.0941621	0.472349	1.59068e-07
ENSG00000159674.12	SPON2	spondin 2	0.483244	-1.5162	0.463668	0.450966	-1.99944	1.65654e-07
ENSG00000255823.5	MTRNR2L8	MT-RNR2 like 8 (pseudogene)	-2.06755	2.25845	1.13091	0.877053	4.326	1.66068e-07
ENSG00000206585.1	RNVU1-7	RNA, variant U1 small nuclear 7	-0.0372395	1.92421	0.532314	0.446055	1.96145	1.73761e-07
ENSG00000081692.12	JMJD4	jumonji domain containing 4	0.142331	-0.929702	0.276313	0.242677	-1.07203	1.89785e-07
ENSG00000136160.17	EDNRB	endothelin receptor type B	0.135524	0.837175	0.382053	0.178529	0.701651	1.95019e-07
ENSG00000241399.7	CD302	CD302 molecule	0.13174	0.639059	0.343039	0.135786	0.507319	2.00733e-07
ENSG00000186298.12	PPP1CC	protein phosphatase 1 catalytic subunit gamma	0.260778	0.589585	0.294132	0.113331	0.328807	2.03884e-07
ENSG00000179292.5	TMEM151A	transmembrane protein 151A	0.253548	-0.688002	0.34469	0.194262	-0.94155	2.23402e-07
ENSG00000152256.13	PDK1	pyruvate dehydrogenase kinase 1	0.145276	-0.518905	0.269152	0.13891	-0.664181	2.24406e-07
ENSG00000181523.13	SGSH	N-sulfoglucosamine sulfohydrolase	0.115529	-1.38607	0.301022	0.357674	-1.5016	2.33303e-07
ENSG00000134278.15	SPIRE1	spire type actin nucleation factor 1	0.132659	0.56348	0.23413	0.116926	0.430821	2.36966e-07
ENSG00000082898.17	XPO1	exportin 1	-0.0878404	0.552324	0.302795	0.139828	0.640164	2.44104e-07
ENSG00000110799.13	VWF	von Willebrand factor	0.00401104	-1.28394	0.393493	0.303585	-1.28795	2.445e-07
ENSG00000185163.10	DDX51	DEAD-box helicase 51	0.0247036	-0.856854	0.274909	0.208041	-0.881558	2.63384e-07
ENSG00000133048.13	CHI3L1	chitinase 3 like 1	1.03894	1.40671	0.419147	0.210464	0.367775	2.65552e-07
ENSG00000050165.18	DKK3	dickkopf WNT signaling pathway inhibitor 3	0.175148	0.612384	0.279712	0.127034	0.437236	2.72511e-07
ENSG00000256925.3	NA	NA	-0.139849	-1.4531	0.33655	0.317006	-1.31325	2.904e-07
ENSG00000164104.12	HMGB2	high mobility group box 2	-0.509994	-0.99382	0.328199	0.174509	-0.483826	3.10372e-07
ENSG00000273270.1	NA	NA	0.0395437	-0.728777	0.2878	0.18316	-0.768321	3.298e-07
ENSG00000168566.13	SNRNP48	small nuclear ribonucleoprotein U11/U12 subunit 48	0.338514	0.874633	0.297315	0.167294	0.53612	3.52305e-07
ENSG00000101974.14	ATP11C	ATPase phospholipid transporting 11C	-0.0982715	0.733206	0.335375	0.193235	0.831477	3.54203e-07
ENSG00000106278.12	PTPRZ1	protein tyrosine phosphatase receptor type Z1	0.118122	0.541195	0.34542	0.122217	0.423072	3.55268e-07
ENSG00000091592.16	NLRP1	NLR family pyrin domain containing 1	0.538942	-0.846075	0.408519	0.308021	-1.38502	3.73437e-07
ENSG00000147421.18	HMBOX1	homeobox containing 1	0.525237	0.629005	0.303732	0.108878	0.103768	3.90745e-07
ENSG00000091409.15	ITGA6	integrin subunit alpha 6	0.113242	0.80955	0.388869	0.187788	0.696308	4.19223e-07
ENSG00000144909.8	OSBPL11	oxysterol binding protein like 11	-0.338618	0.320153	0.226865	0.126899	0.658771	4.23762e-07
ENSG00000141424.13	SLC39A6	solute carrier family 39 member 6	0.0667175	0.46423	0.279776	0.109659	0.397513	4.46275e-07
ENSG00000162733.19	DDR2	discoidin domain receptor tyrosine kinase 2	0.0151182	0.784584	0.383527	0.196213	0.769466	4.88523e-07
ENSG00000140391.15	TSPAN3	tetraspanin 3	0.108436	0.542697	0.274251	0.124748	0.434261	4.93827e-07
ENSG00000133961.20	NUMB	NUMB endocytic adaptor protein	0.080153	0.535454	0.232251	0.124742	0.455302	5.03447e-07
ENSG00000092820.18	EZR	ezrin	0.50658	1.16859	0.385414	0.222533	0.662011	5.17075e-07
ENSG00000178104.19	PDE4DIP	phosphodiesterase 4D interacting protein	0.620548	1.00713	0.318297	0.171679	0.386582	5.44475e-07
ENSG00000197965.12	MPZL1	myelin protein zero like 1	0.0999243	0.478119	0.258954	0.111234	0.378195	5.50558e-07
ENSG00000167528.12	ZNF641	zinc finger protein 641	0.154282	0.772821	0.257495	0.17161	0.618539	5.62341e-07
ENSG00000151014.6	NOCT	nocturnin	-0.144507	-0.840944	0.303533	0.192197	-0.696437	5.69374e-07
ENSG00000225484.7	NUTM2B-AS1	NUTM2B antisense RNA 1	-0.0358518	0.581484	0.255777	0.154927	0.617335	5.78095e-07
ENSG00000152990.14	ADGRA3	adhesion G protein-coupled receptor A3	-0.130901	0.883623	0.36848	0.250645	1.01452	5.97518e-07
ENSG00000003989.17	SLC7A2	solute carrier family 7 member 2	1.27601	1.53586	0.402574	0.217972	0.259846	6.03967e-07
ENSG00000085063.16	CD59	CD59 molecule (CD59 blood group)	0.261181	0.78157	0.32441	0.166986	0.520389	6.05758e-07
ENSG00000197430.11	OPALIN	oligodendrocytic myelin paranodal and inner loop protein	-0.80858	-1.31507	0.338383	0.209935	-0.506491	6.06893e-07
ENSG00000118971.8	CCND2	cyclin D2	0.124037	0.443942	0.264769	0.102448	0.319905	6.22449e-07
ENSG00000006025.12	OSBPL7	oxysterol binding protein like 7	0.313413	-0.593322	0.335066	0.20282	-0.906735	6.29134e-07
ENSG00000267508.5	ZNF285	zinc finger protein 285	-0.0769239	0.497983	0.253271	0.140157	0.574907	6.35685e-07
ENSG00000094916.16	CBX5	chromobox 5	0.125432	0.367334	0.261426	0.0852445	0.241902	6.82691e-07
ENSG00000197451.12	HNRNPAB	heterogeneous nuclear ribonucleoprotein A/B	0.468559	0.536298	0.295278	0.099225	0.0677391	7.03269e-07
ENSG00000138735.16	PDE5A	phosphodiesterase 5A	0.493905	1.411	0.34511	0.269049	0.917095	7.12127e-07
ENSG00000116649.10	SRM	spermidine synthase	0.127989	-0.4553	0.319014	0.13358	-0.583289	7.18907e-07
ENSG00000164949.8	GEM	GTP binding protein overexpressed in skeletal muscle	0.882739	1.52358	0.444085	0.262865	0.640845	7.21421e-07
ENSG00000160223.17	ICOSLG	inducible T cell costimulator ligand	0.370878	-0.760075	0.433892	0.257858	-1.13095	7.32661e-07
ENSG00000117115.13	PADI2	peptidyl arginine deiminase 2	0.704113	0.852489	0.360085	0.148195	0.148376	7.43e-07
ENSG00000278864.1	NA	NA	0.178899	-1.23374	0.300486	0.385536	-1.41264	7.46251e-07
ENSG00000183690.13	EFHC2	EF-hand domain containing 2	0.131602	1.04486	0.369451	0.25169	0.913258	7.46774e-07
ENSG00000056998.20	GYG2	glycogenin 2	0.0385874	0.721103	0.359429	0.184819	0.682516	7.48437e-07
ENSG00000169302.16	STK32A	serine/threonine kinase 32A	0.0678212	0.855038	0.313316	0.213225	0.787217	7.49925e-07
ENSG00000105227.15	PRX	periaxin	0.424627	1.43193	0.473241	0.305535	1.0073	7.58287e-07
ENSG00000164124.11	TMEM144	transmembrane protein 144	0.0391058	-0.741535	0.364407	0.201667	-0.78064	7.68399e-07
ENSG00000103365.15	GGA2	golgi associated, gamma adaptin ear containing, ARF binding protein 2	0.165707	0.549828	0.253049	0.124101	0.384121	7.86255e-07
ENSG00000183723.12	CMTM4	CKLF like MARVEL transmembrane domain containing 4	0.200279	0.648325	0.232443	0.139939	0.448047	7.95379e-07
ENSG00000139946.10	PELI2	pellino E3 ubiquitin protein ligase family member 2	0.0918348	0.581026	0.286867	0.142398	0.489191	8.19146e-07
ENSG00000198408.14	OGA	O-GlcNAcase	-0.370188	-0.407883	0.242267	0.0771911	-0.0376947	8.28157e-07
ENSG00000146005.4	PSD2	pleckstrin and Sec7 domain containing 2	0.452544	1.02628	0.365091	0.205678	0.573735	8.41087e-07
ENSG00000285053.1	TBCE	tubulin folding cofactor E	0.501566	-0.564142	0.361731	0.239497	-1.06571	8.59434e-07
ENSG00000233476.3	NA	NA	-1.15925	0.276475	0.409064	0.305944	1.43572	8.69845e-07
ENSG00000106351.13	AGFG2	ArfGAP with FG repeats 2	0.375374	0.769835	0.309538	0.155774	0.394461	8.89243e-07
ENSG00000111058.8	ACSS3	acyl-CoA synthetase short chain family member 3	-0.0548139	0.606418	0.337063	0.170762	0.661232	9.26734e-07
ENSG00000184304.15	PRKD1	protein kinase D1	0.0331293	0.801419	0.297975	0.210205	0.76829	9.58319e-07
ENSG00000242114.6	MTFP1	mitochondrial fission process 1	0.547369	-0.924313	0.477969	0.361696	-1.47168	9.60105e-07
ENSG00000137841.12	PLCB2	phospholipase C beta 2	0.529147	-0.52493	0.347771	0.241748	-1.05408	9.80351e-07
ENSG00000118855.21	MFSD1	major facilitator superfamily domain containing 1	-0.0213699	0.518447	0.252507	0.14383	0.539817	9.90188e-07
ENSG00000134809.9	TIMM10	translocase of inner mitochondrial membrane 10	0.134547	-0.524801	0.436228	0.155235	-0.659348	9.90437e-07
ENSG00000248079.3	NA	NA	0.856155	-0.397735	0.3645	0.297514	-1.25389	9.99619e-07
ENSG00000164307.13	ERAP1	endoplasmic reticulum aminopeptidase 1	-0.281765	0.304335	0.230154	0.123745	0.5861	1.00525e-06
ENSG00000153815.16	CMIP	c-Maf inducing protein	-0.0630311	-0.362388	0.271098	0.092715	-0.299357	1.02582e-06
ENSG00000115241.11	PPM1G	protein phosphatase, Mg2+/Mn2+ dependent 1G	0.261393	0.483562	0.309408	0.106968	0.222169	1.02667e-06
ENSG00000119729.12	RHOQ	ras homolog family member Q	0.421128	0.884405	0.291052	0.172981	0.463278	1.05481e-06
ENSG00000104517.13	UBR5	ubiquitin protein ligase E3 component n-recognin 5	0.0268922	0.4827	0.259785	0.128069	0.455808	1.05555e-06
ENSG00000170275.15	CRTAP	cartilage associated protein	0.394896	0.870183	0.325844	0.178518	0.475287	1.06412e-06
ENSG00000117616.18	RSRP1	arginine and serine rich protein 1	0.0427204	0.836494	0.316301	0.220566	0.793774	1.07908e-06
ENSG00000083857.14	FAT1	FAT atypical cadherin 1	-0.15142	0.702326	0.350583	0.218083	0.853746	1.09402e-06
ENSG00000196850.6	PPTC7	protein phosphatase targeting COQ7	0.0693854	0.499595	0.302962	0.128841	0.43021	1.10528e-06
ENSG00000144061.12	NPHP1	nephrocystin 1	-0.0861221	0.620848	0.288318	0.185516	0.70697	1.11519e-06
ENSG00000114999.8	TTL	tubulin tyrosine ligase	0.171946	0.44849	0.211005	0.100675	0.276544	1.13153e-06
ENSG00000138434.17	ITPRID2	ITPR interacting domain containing 2	0.327354	0.848255	0.287376	0.177609	0.520901	1.14112e-06
ENSG00000110921.14	MVK	mevalonate kinase	0.30066	-0.556938	0.333266	0.204046	-0.857597	1.15751e-06
ENSG00000198346.11	ZNF813	zinc finger protein 813	-0.0599103	0.785433	0.45953	0.224681	0.845343	1.17499e-06
ENSG00000272325.2	NUDT3	nudix hydrolase 3	0.0774799	0.429515	0.257844	0.109487	0.352035	1.18684e-06
ENSG00000014914.21	MTMR11	myotubularin related protein 11	-0.173059	0.933144	0.354063	0.297913	1.1062	1.19145e-06
ENSG00000050405.13	LIMA1	LIM domain and actin binding 1	0.0712919	0.538623	0.36237	0.141305	0.467331	1.21121e-06
ENSG00000102804.15	TSC22D1	TSC22 domain family member 1	-0.286962	-0.70842	0.274082	0.152152	-0.421458	1.23136e-06
ENSG00000127603.28	MACF1	microtubule actin crosslinking factor 1	0.0378391	0.40546	0.31357	0.108853	0.367621	1.2478e-06
ENSG00000214756.8	CSKMT	citrate synthase lysine methyltransferase	0.641224	-0.744739	0.450617	0.342073	-1.38596	1.26178e-06
ENSG00000110492.15	MDK	midkine	-0.190099	-1.17842	0.452111	0.293209	-0.98832	1.26716e-06
ENSG00000151491.14	EPS8	epidermal growth factor receptor pathway substrate 8	0.0991513	0.509456	0.354111	0.131496	0.410305	1.28208e-06
ENSG00000167747.14	C19orf48	multidrug resistance-related protein	0.0962468	-0.890019	0.333921	0.269603	-0.986266	1.29935e-06
ENSG00000183580.10	FBXL7	F-box and leucine rich repeat protein 7	0.124102	0.761557	0.341824	0.19296	0.637455	1.32029e-06
ENSG00000171885.17	AQP4	aquaporin 4	0.319386	0.633653	0.373143	0.142773	0.314267	1.32542e-06
ENSG00000070269.14	TMEM260	transmembrane protein 260	-0.0757664	0.424785	0.267395	0.128846	0.500551	1.33301e-06
ENSG00000263069.6	RNF213-AS1	RNF213 antisense RNA 1	0.119306	-0.829713	0.292864	0.261607	-0.949019	1.33744e-06
ENSG00000171476.22	HOPX	HOP homeobox	-0.755543	-0.93257	0.280714	0.148737	-0.177027	1.33944e-06
ENSG00000159086.15	PAXBP1	PAX3 and PAX7 binding protein 1	0.0863741	0.740827	0.245415	0.188752	0.654453	1.35999e-06
ENSG00000113369.9	ARRDC3	arrestin domain containing 3	-0.660877	-1.11529	0.364321	0.20717	-0.454408	1.37316e-06
ENSG00000108018.15	SORCS1	sortilin related VPS10 domain containing receptor 1	-0.272813	-0.546993	0.287428	0.121342	-0.27418	1.41452e-06
ENSG00000134324.11	LPIN1	lipin 1	0.101896	0.42108	0.233179	0.10541	0.319185	1.41854e-06
ENSG00000080493.17	SLC4A4	solute carrier family 4 member 4	-0.368357	0.424343	0.36113	0.16736	0.792699	1.42716e-06
ENSG00000285130.2	NA	NA	1.30793	-0.553075	0.484823	0.648997	-1.86101	1.44936e-06
ENSG00000183569.18	SERHL2	serine hydrolase like 2	1.13589	-0.259439	0.410677	0.331197	-1.39533	1.45226e-06
ENSG00000180198.16	RCC1	regulator of chromosome condensation 1	-0.0321889	1.04568	0.40669	0.301479	1.07787	1.45872e-06
ENSG00000153179.13	RASSF3	Ras association domain family member 3	0.598484	1.37935	0.340425	0.260291	0.780866	1.48504e-06
ENSG00000177807.10	KCNJ10	potassium inwardly rectifying channel subfamily J member 10	0.697957	1.27314	0.411345	0.243309	0.575181	1.50748e-06
ENSG00000093072.18	ADA2	adenosine deaminase 2	0.507646	-0.325355	0.359041	0.153812	-0.833001	1.53573e-06
ENSG00000170775.3	GPR37	G protein-coupled receptor 37	0.411918	-0.641411	0.37124	0.266335	-1.05333	1.58504e-06
ENSG00000213186.8	TRIM59	tripartite motif containing 59	0.38137	-0.744743	0.34655	0.308095	-1.12611	1.58566e-06
ENSG00000279133.1	NA	NA	-0.00935234	-0.919117	0.30185	0.259825	-0.909765	1.63647e-06
ENSG00000128989.10	ARPP19	cAMP regulated phosphoprotein 19	-0.204091	0.216156	0.264062	0.0791433	0.420247	1.64742e-06
ENSG00000092969.12	TGFB2	transforming growth factor beta 2	0.331836	0.740947	0.347506	0.166262	0.409112	1.65894e-06
ENSG00000198081.11	ZBTB14	zinc finger and BTB domain containing 14	-0.144594	0.394204	0.253046	0.135356	0.538798	1.74439e-06
ENSG00000198722.14	UNC13B	unc-13 homolog B	-0.0999745	0.330834	0.251305	0.107303	0.430808	1.758e-06
ENSG00000279118.1	NA	NA	-0.292167	0.607005	0.327142	0.235591	0.899172	1.81555e-06
ENSG00000164976.9	MYORG	myogenesis regulating glycosidase (putative)	-0.36946	0.618666	0.384787	0.246595	0.988126	1.81868e-06
ENSG00000143811.19	PYCR2	pyrroline-5-carboxylate reductase 2	0.0880806	-0.361746	0.244442	0.11644	-0.449826	1.8288e-06
ENSG00000149489.8	ROM1	retinal outer segment membrane protein 1	0.0575386	0.683165	0.383427	0.189172	0.625626	1.85891e-06
ENSG00000132405.19	TBC1D14	TBC1 domain family member 14	0.059093	0.417621	0.225523	0.112188	0.358528	1.86296e-06
ENSG00000147862.17	NFIB	nuclear factor I B	0.169134	0.593023	0.293237	0.147132	0.423889	1.89889e-06
ENSG00000114790.13	ARHGEF26	Rho guanine nucleotide exchange factor 26	0.0266483	0.548822	0.381905	0.155858	0.522174	1.91105e-06
ENSG00000113719.16	ERGIC1	endoplasmic reticulum-golgi intermediate compartment 1	-0.0235465	0.625597	0.29937	0.185509	0.649144	1.91399e-06
ENSG00000168005.9	SPINDOC	spindlin interactor and repressor of chromatin binding	0.472772	-0.326802	0.302652	0.173071	-0.799574	1.91743e-06
ENSG00000102977.16	ACD	ACD shelterin complex subunit and telomerase recruitment factor	0.603756	-0.339683	0.370091	0.187181	-0.943439	1.94074e-06
ENSG00000105696.9	TMEM59L	transmembrane protein 59 like	-0.122498	-0.510983	0.335222	0.134193	-0.388485	1.9613e-06
ENSG00000279145.2	NA	NA	-0.930755	0.378821	0.443223	0.282845	1.30958	1.97868e-06
ENSG00000005436.14	GCFC2	GC-rich sequence DNA-binding factor 2	-0.0890862	-0.597229	0.274335	0.15868	-0.508143	1.98034e-06
ENSG00000106261.17	ZKSCAN1	zinc finger with KRAB and SCAN domains 1	0.0445281	-0.2632	0.249018	0.0808308	-0.307728	2.00307e-06
ENSG00000017260.19	ATP2C1	ATPase secretory pathway Ca2+ transporting 1	-0.120067	0.356789	0.248993	0.120913	0.476856	2.01456e-06
ENSG00000145555.15	MYO10	myosin X	0.0599193	0.666319	0.350512	0.184941	0.6064	2.02069e-06
ENSG00000214694.11	ARHGEF33	Rho guanine nucleotide exchange factor 33	0.294517	-0.553809	0.247033	0.247381	-0.848326	2.02654e-06
ENSG00000174032.17	SLC25A30	solute carrier family 25 member 30	0.374365	0.844115	0.236961	0.168494	0.46975	2.03236e-06
ENSG00000075399.14	VPS9D1	VPS9 domain containing 1	0.227168	-0.356947	0.310197	0.132579	-0.584115	2.06303e-06
ENSG00000111962.8	UST	uronyl 2-sulfotransferase	-0.208835	0.353318	0.274311	0.1328	0.562153	2.07973e-06
ENSG00000095370.20	SH2D3C	SH2 domain containing 3C	0.400689	-0.447948	0.36716	0.192255	-0.848636	2.08308e-06
ENSG00000213694.5	S1PR3	sphingosine-1-phosphate receptor 3	0.47344	1.42671	0.427339	0.31506	0.953265	2.08786e-06
ENSG00000100568.11	VTI1B	vesicle transport through interaction with t-SNAREs 1B	-0.0526903	0.340842	0.220073	0.107393	0.393532	2.1319e-06
ENSG00000270882.2	H4C14	H4 clustered histone 14	0.808732	-0.212085	0.358995	0.182906	-1.02082	2.13736e-06
ENSG00000148848.14	ADAM12	ADAM metallopeptidase domain 12	0.514128	1.50413	0.388375	0.318156	0.989998	2.18982e-06
ENSG00000125534.10	PPDPF	pancreatic progenitor cell differentiation and proliferation factor	-0.169891	-1.00886	0.393539	0.263698	-0.838969	2.25192e-06
ENSG00000173275.13	ZNF449	zinc finger protein 449	-0.433349	0.356087	0.308415	0.179052	0.789436	2.25386e-06
ENSG00000084090.13	STARD7	StAR related lipid transfer domain containing 7	0.258891	0.586249	0.248068	0.132116	0.327359	2.25422e-06
ENSG00000066032.18	CTNNA2	catenin alpha 2	0.0172388	0.371263	0.251767	0.107244	0.354024	2.25681e-06
ENSG00000090487.11	SPG21	SPG21 abhydrolase domain containing, maspardin	-0.00332615	0.43132	0.260977	0.127823	0.434646	2.29797e-06
ENSG00000197879.17	MYO1C	myosin IC	0.298054	0.782233	0.360956	0.185805	0.484178	2.31698e-06
ENSG00000165895.19	ARHGAP42	Rho GTPase activating protein 42	0.307695	0.767368	0.369111	0.182017	0.459673	2.32995e-06
ENSG00000143970.17	ASXL2	ASXL transcriptional regulator 2	0.322263	0.50142	0.300667	0.112616	0.179158	2.34104e-06
ENSG00000145794.17	MEGF10	multiple EGF like domains 10	0.0597922	0.745743	0.375599	0.210742	0.685951	2.34909e-06
ENSG00000109929.10	SC5D	sterol-C5-desaturase	0.106274	0.430381	0.287576	0.11487	0.324107	2.36502e-06
ENSG00000280294.1	NA	NA	0.0857922	-0.79497	0.336652	0.255111	-0.880763	2.40715e-06
ENSG00000147475.17	ERLIN2	ER lipid raft associated 2	0.00478015	0.535379	0.339592	0.158226	0.530599	2.41731e-06
ENSG00000198435.4	NRARP	NOTCH regulated ankyrin repeat protein	-0.247672	-0.979524	0.44276	0.249473	-0.731852	2.43535e-06
ENSG00000182253.15	SYNM	synemin	0.704694	0.923992	0.32348	0.166632	0.219298	2.438e-06
ENSG00000140830.9	TXNL4B	thioredoxin like 4B	-0.158387	-0.589447	0.272868	0.149485	-0.43106	2.46568e-06
ENSG00000160993.4	ALKBH4	alkB homolog 4, lysine demethylase	0.171163	-0.46831	0.362886	0.162607	-0.639472	2.54598e-06
ENSG00000100330.15	MTMR3	myotubularin related protein 3	0.0335512	0.526128	0.259218	0.151219	0.492577	2.55992e-06
ENSG00000226891.9	LINC01359	long intergenic non-protein coding RNA 1359	-0.597413	0.599018	0.337736	0.379134	1.19643	2.56709e-06
ENSG00000163904.13	SENP2	SUMO specific peptidase 2	0.0386831	0.36748	0.2576	0.10525	0.328796	2.62378e-06
ENSG00000004059.11	ARF5	ADP ribosylation factor 5	-0.135178	-0.490059	0.307409	0.129731	-0.354881	2.65113e-06
ENSG00000143891.17	GALM	galactose mutarotase	0.176131	0.880831	0.451723	0.236523	0.7047	2.67919e-06
ENSG00000123104.12	ITPR2	inositol 1,4,5-trisphosphate receptor type 2	0.243888	0.586001	0.280077	0.13938	0.342113	2.684e-06
ENSG00000005379.17	TSPOAP1	TSPO associated protein 1	0.0184449	-0.476643	0.310072	0.145584	-0.495088	2.68449e-06
ENSG00000162650.16	ATXN7L2	ataxin 7 like 2	0.60743	-0.491143	0.393476	0.274652	-1.09857	2.69627e-06
ENSG00000137076.21	TLN1	talin 1	0.172806	0.570249	0.327597	0.147838	0.397443	2.71384e-06
ENSG00000174776.11	WDR49	WD repeat domain 49	-0.181492	0.455005	0.268459	0.171727	0.636496	2.7469e-06
ENSG00000162368.13	CMPK1	cytidine/uridine monophosphate kinase 1	-0.0526479	0.362662	0.26878	0.115937	0.41531	2.76019e-06
ENSG00000123353.10	ORMDL2	ORMDL sphingolipid biosynthesis regulator 2	0.592178	-0.585877	0.423024	0.304813	-1.17806	2.77653e-06
ENSG00000130305.17	NSUN5	NOP2/Sun RNA methyltransferase 5	0.112337	-0.525446	0.272893	0.180778	-0.637782	2.80704e-06
ENSG00000079215.14	SLC1A3	solute carrier family 1 member 3	-0.0804867	0.505977	0.370701	0.163289	0.586464	2.82723e-06
ENSG00000063241.8	ISOC2	isochorismatase domain containing 2	-0.0216747	-0.615395	0.392948	0.182586	-0.59372	2.83142e-06
ENSG00000090539.15	CHRD	chordin	0.200253	-0.467097	0.29404	0.177392	-0.66735	2.84052e-06
ENSG00000101246.20	ARFRP1	ADP ribosylation factor related protein 1	0.155412	-0.334699	0.298763	0.11985	-0.490111	2.85184e-06
ENSG00000171206.14	TRIM8	tripartite motif containing 8	-0.0167217	0.629132	0.363646	0.192716	0.645854	2.87103e-06
ENSG00000099282.10	TSPAN15	tetraspanin 15	0.00242092	-0.575006	0.332224	0.174502	-0.577427	2.94031e-06
ENSG00000211459.2	NA	NA	-0.890369	0.692504	0.742357	0.329591	1.58287	2.95708e-06
ENSG00000104695.13	PPP2CB	protein phosphatase 2 catalytic subunit beta	-0.160138	0.427225	0.287567	0.155836	0.587362	2.97549e-06
ENSG00000099715.14	PCDH11Y	protocadherin 11 Y-linked	-0.670072	-4.87443	0.440256	1.01193	-4.20436	3.00554e-06
ENSG00000135862.6	LAMC1	laminin subunit gamma 1	0.158826	0.714496	0.298892	0.186884	0.55567	3.0334e-06
ENSG00000140265.12	ZSCAN29	zinc finger and SCAN domain containing 29	0.211103	0.656718	0.286737	0.163147	0.445615	3.05796e-06
ENSG00000162384.14	CZIB	CXXC motif containing zinc binding protein	-0.0676126	-0.464396	0.22693	0.129654	-0.396783	3.10549e-06
ENSG00000275131.3	NA	NA	0.290697	0.656419	0.377961	0.162106	0.365721	3.13934e-06
ENSG00000165156.15	ZHX1	zinc fingers and homeoboxes 1	0.205404	0.525586	0.24566	0.127714	0.320181	3.14848e-06
ENSG00000125967.16	NECAB3	N-terminal EF-hand calcium binding protein 3	0.200479	-0.358349	0.317461	0.135364	-0.558828	3.15214e-06
ENSG00000204262.14	COL5A2	collagen type V alpha 2 chain	0.256926	-0.567754	0.346206	0.224119	-0.82468	3.18428e-06
ENSG00000162433.15	AK4	adenylate kinase 4	0.299422	0.878626	0.349246	0.212803	0.579205	3.22129e-06
ENSG00000171766.16	GATM	glycine amidinotransferase	0.0791254	0.554475	0.337561	0.158198	0.47535	3.23033e-06
ENSG00000082146.13	STRADB	STE20 related adaptor beta	0.0556859	0.678803	0.23719	0.193779	0.623117	3.25272e-06
ENSG00000115825.10	PRKD3	protein kinase D3	0.197874	0.618168	0.371769	0.162691	0.420294	3.2606e-06
ENSG00000130803.15	ZNF317	zinc finger protein 317	0.0907566	0.398638	0.21594	0.108138	0.307881	3.27305e-06
ENSG00000171840.12	NINJ2	ninjurin 2	0.387187	-0.777258	0.423514	0.330507	-1.16444	3.27464e-06
ENSG00000138834.13	MAPK8IP3	mitogen-activated protein kinase 8 interacting protein 3	-0.037339	-0.579033	0.297362	0.170946	-0.541694	3.31646e-06
ENSG00000173083.15	HPSE	heparanase	0.333645	1.52251	0.399606	0.371878	1.18886	3.3411e-06
ENSG00000100151.16	PICK1	protein interacting with PRKCA 1	0.307501	-0.422492	0.280648	0.195962	-0.729993	3.41628e-06
ENSG00000131626.18	PPFIA1	PTPRF interacting protein alpha 1	0.194366	0.463348	0.248658	0.114927	0.268982	3.43314e-06
ENSG00000070831.17	CDC42	cell division cycle 42	-0.108399	-0.361554	0.280477	0.0994702	-0.253156	3.45059e-06
ENSG00000251442.6	NA	NA	0.375129	0.992849	0.297706	0.220235	0.61772	3.45324e-06
ENSG00000173193.15	PARP14	poly(ADP-ribose) polymerase family member 14	-0.338883	0.420522	0.295654	0.200105	0.759405	3.45677e-06
ENSG00000125285.6	SOX21	SRY-box transcription factor 21	-0.0600561	0.631907	0.404494	0.204072	0.691963	3.48526e-06
ENSG00000154237.13	LRRK1	leucine rich repeat kinase 1	0.408654	-0.268218	0.353699	0.128513	-0.676872	3.51126e-06
ENSG00000183196.10	CHST6	carbohydrate sulfotransferase 6	1.23958	1.43653	0.415841	0.23085	0.196951	3.51717e-06
ENSG00000019991.18	HGF	hepatocyte growth factor	0.558466	1.18094	0.409712	0.256507	0.622469	3.52826e-06
ENSG00000141639.12	MAPK4	mitogen-activated protein kinase 4	0.0720594	0.621654	0.312918	0.17928	0.549595	3.56655e-06
ENSG00000104936.17	DMPK	DM1 protein kinase	0.264507	0.817162	0.364491	0.206368	0.552656	3.6006e-06
ENSG00000143799.13	PARP1	poly(ADP-ribose) polymerase 1	0.046367	0.342263	0.28623	0.100845	0.295896	3.62308e-06
ENSG00000198003.12	ODAD3	outer dynein arm docking complex subunit 3	0.0755572	0.937636	0.50098	0.277209	0.862079	3.62712e-06
ENSG00000175611.12	ERCC6L2-AS1	ERCC6L2 antisense RNA 1	0.2115	-0.488627	0.289853	0.195408	-0.700128	3.6419e-06
ENSG00000154642.11	C21orf91	chromosome 21 open reading frame 91	0.0432119	-0.599574	0.363611	0.192979	-0.642785	3.6907e-06
ENSG00000109790.16	KLHL5	kelch like family member 5	0.253375	0.652147	0.262766	0.155698	0.398772	3.70746e-06
ENSG00000158163.15	DZIP1L	DAZ interacting zinc finger protein 1 like	0.214942	1.42797	0.470739	0.38817	1.21302	3.73157e-06
ENSG00000021645.19	NRXN3	neurexin 3	-0.304555	-0.733682	0.294574	0.172688	-0.429127	3.8152e-06
ENSG00000135069.14	PSAT1	phosphoserine aminotransferase 1	0.0912408	0.482145	0.380239	0.139701	0.390904	3.8543e-06
ENSG00000106025.9	TSPAN12	tetraspanin 12	0.0172614	0.705686	0.375596	0.216807	0.688424	3.88176e-06
ENSG00000197747.9	S100A10	S100 calcium binding protein A10	-0.0733973	1.14538	0.419916	0.377589	1.21877	3.89076e-06
ENSG00000261329.6	NA	NA	0.205329	-1.24732	0.420208	0.458841	-1.45265	3.90401e-06
ENSG00000135414.10	GDF11	growth differentiation factor 11	0.438333	1.0467	0.34073	0.232944	0.608362	3.90585e-06
ENSG00000196914.9	ARHGEF12	Rho guanine nucleotide exchange factor 12	0.123466	0.453111	0.205105	0.119107	0.329645	3.96044e-06
ENSG00000145708.11	CRHBP	corticotropin releasing hormone binding protein	-0.137671	-1.16177	0.386917	0.326722	-1.0241	3.98762e-06
ENSG00000091490.11	SEL1L3	SEL1L family member 3	0.163547	0.799118	0.325779	0.215878	0.635571	3.99147e-06
ENSG00000116641.18	DOCK7	dedicator of cytokinesis 7	0.28031	0.503102	0.287873	0.120852	0.222792	4.11932e-06
ENSG00000158710.14	TAGLN2	transgelin 2	0.0764123	0.535809	0.433573	0.159212	0.459397	4.12038e-06
ENSG00000163285.8	GABRG1	gamma-aminobutyric acid type A receptor subunit gamma1	-0.372456	0.343161	0.357668	0.159923	0.715618	4.14547e-06
ENSG00000121440.15	PDZRN3	PDZ domain containing ring finger 3	0.112292	0.441999	0.234914	0.120651	0.329708	4.16682e-06
ENSG00000131094.4	C1QL1	complement C1q like 1	0.227145	0.783102	0.423705	0.210525	0.555957	4.18915e-06
ENSG00000115361.8	ACADL	acyl-CoA dehydrogenase long chain	0.457307	-0.345312	0.354439	0.182621	-0.802619	4.22186e-06
ENSG00000100968.14	NFATC4	nuclear factor of activated T cells 4	0.544781	1.25773	0.451887	0.286942	0.712945	4.26607e-06
ENSG00000152620.13	NADK2	NAD kinase 2, mitochondrial	0.126018	0.389276	0.273214	0.107104	0.263258	4.32217e-06
ENSG00000053254.15	FOXN3	forkhead box N3	0.178995	0.574478	0.270022	0.149772	0.395482	4.32926e-06
ENSG00000143772.9	ITPKB	inositol-trisphosphate 3-kinase B	0.597318	0.854028	0.385586	0.180882	0.25671	4.33506e-06
ENSG00000172687.13	ZNF738	zinc finger protein 738	0.175242	-0.701449	0.351965	0.262337	-0.876691	4.34304e-06
ENSG00000143147.14	GPR161	G protein-coupled receptor 161	-0.00494705	0.355562	0.293375	0.112765	0.360509	4.36614e-06
ENSG00000091527.15	CDV3	CDV3 homolog	0.21833	0.335956	0.30043	0.0863218	0.117626	4.43043e-06
ENSG00000185565.12	LSAMP	limbic system associated membrane protein	-0.175603	0.216537	0.286295	0.084857	0.392139	4.43081e-06
ENSG00000165821.12	SALL2	spalt like transcription factor 2	0.379242	0.598466	0.33734	0.139547	0.219224	4.4405e-06
ENSG00000142687.18	KIAA0319L	KIAA0319 like	-0.00169503	0.352983	0.207928	0.111852	0.354678	4.44699e-06
ENSG00000103342.13	GSPT1	G1 to S phase transition 1	0.167233	0.308921	0.269076	0.0816217	0.141688	4.45591e-06
ENSG00000213398.8	LCAT	lecithin-cholesterol acyltransferase	-0.207401	1.31752	0.405176	0.497109	1.52492	4.46997e-06
ENSG00000197283.17	SYNGAP1	synaptic Ras GTPase activating protein 1	0.153561	-0.308908	0.248393	0.121447	-0.462469	4.47626e-06
ENSG00000113916.18	BCL6	BCL6 transcription repressor	0.32117	0.666391	0.362454	0.164874	0.345221	4.55946e-06
ENSG00000164162.14	ANAPC10	anaphase promoting complex subunit 10	-0.13642	-0.520604	0.25528	0.141086	-0.384184	4.56137e-06
ENSG00000234282.1	NA	NA	-0.527905	0.917326	0.506287	0.434265	1.44523	4.56873e-06
ENSG00000166333.13	ILK	integrin linked kinase	-0.0756992	0.362953	0.300255	0.125029	0.438652	4.56883e-06
ENSG00000196218.13	RYR1	ryanodine receptor 1	-0.145963	0.557914	0.29816	0.209498	0.703876	4.6025e-06
ENSG00000170558.9	CDH2	cadherin 2	-0.0553036	0.365598	0.222269	0.125973	0.420902	4.62538e-06
ENSG00000100865.15	CINP	cyclin dependent kinase 2 interacting protein	-0.0797304	-0.366438	0.229095	0.104791	-0.286708	4.65623e-06
ENSG00000143537.13	ADAM15	ADAM metallopeptidase domain 15	-0.0441483	-0.780341	0.313466	0.237217	-0.736193	4.65769e-06
ENSG00000196352.15	CD55	CD55 molecule (Cromer blood group)	0.143262	-0.553073	0.346352	0.202216	-0.696335	4.65829e-06
ENSG00000166532.16	RIMKLB	ribosomal modification protein rimK like family member B	-0.0371645	0.372049	0.30565	0.123088	0.409213	4.72212e-06
ENSG00000125755.19	SYMPK	symplekin scaffold protein	0.000247092	-0.298594	0.242104	0.095073	-0.298841	4.75856e-06
ENSG00000112406.5	HECA	hdc homolog, cell cycle regulator	0.177568	0.484331	0.247244	0.125514	0.306762	4.77495e-06
ENSG00000100811.14	YY1	YY1 transcription factor	0.0217344	0.2713	0.222405	0.0838379	0.249566	4.80855e-06
ENSG00000107281.10	NPDC1	neural proliferation, differentiation and control 1	0.132105	-0.40764	0.328976	0.148957	-0.539745	4.80976e-06
ENSG00000185215.9	TNFAIP2	TNF alpha induced protein 2	0.240589	-0.449043	0.279852	0.197118	-0.689632	4.81658e-06
ENSG00000008311.15	AASS	aminoadipate-semialdehyde synthase	-0.0597949	0.531931	0.280313	0.182051	0.591726	4.8541e-06
ENSG00000151116.17	UEVLD	UEV and lactate/malate dehyrogenase domains	-0.203633	0.3568	0.27742	0.148643	0.560433	4.86589e-06
ENSG00000173517.10	PEAK1	pseudopodium enriched atypical kinase 1	-0.00587009	0.34556	0.299224	0.11098	0.35143	4.88201e-06
ENSG00000108799.13	EZH1	enhancer of zeste 1 polycomb repressive complex 2 subunit	-0.105517	-0.444673	0.215251	0.122774	-0.339155	4.90661e-06
ENSG00000177917.10	ARL6IP6	ADP ribosylation factor like GTPase 6 interacting protein 6	0.175094	0.892839	0.396642	0.249981	0.717745	4.92903e-06
ENSG00000083444.17	PLOD1	procollagen-lysine,2-oxoglutarate 5-dioxygenase 1	-0.451504	0.516547	0.41535	0.253301	0.968051	4.98813e-06
ENSG00000124181.14	PLCG1	phospholipase C gamma 1	-0.149948	0.406481	0.362854	0.149851	0.556429	4.99548e-06
ENSG00000274769.1	NA	NA	-0.722352	0.318777	0.353236	0.29507	1.04113	5.00346e-06
ENSG00000120992.18	LYPLA1	lysophospholipase 1	-0.204944	0.298868	0.296399	0.122831	0.503812	5.01403e-06
ENSG00000176909.12	MAMSTR	MEF2 activating motif and SAP domain containing transcriptional regulator	0.240068	-0.804923	0.389448	0.321008	-1.04499	5.02465e-06
ENSG00000134853.12	PDGFRA	platelet derived growth factor receptor alpha	0.0761616	0.451653	0.308791	0.134076	0.375492	5.05426e-06
ENSG00000237188.5	NA	NA	-0.499519	0.546756	0.426232	0.280447	1.04628	5.0616e-06
ENSG00000103184.12	SEC14L5	SEC14 like lipid binding 5	-0.106937	-0.73646	0.260873	0.208582	-0.629523	5.07191e-06
ENSG00000140575.13	IQGAP1	IQ motif containing GTPase activating protein 1	0.404647	0.949574	0.326773	0.21787	0.544927	5.08345e-06
ENSG00000090020.11	SLC9A1	solute carrier family 9 member A1	-0.184438	-0.477062	0.269409	0.125543	-0.292624	5.15797e-06
ENSG00000135821.18	GLUL	glutamate-ammonia ligase	0.13575	0.670411	0.432198	0.195624	0.534661	5.19688e-06
ENSG00000074219.13	TEAD2	TEA domain transcription factor 2	0.838731	2.14658	0.455343	0.433409	1.30784	5.23132e-06
ENSG00000119782.14	FKBP1B	FKBP prolyl isomerase 1B	0.147922	-0.555758	0.340836	0.207832	-0.70368	5.2753e-06
ENSG00000111817.18	DSE	dermatan sulfate epimerase	0.248256	0.622687	0.356453	0.163701	0.374431	5.28719e-06
ENSG00000147251.15	DOCK11	dedicator of cytokinesis 11	0.0697408	0.433389	0.311612	0.130146	0.363648	5.30537e-06
ENSG00000075618.18	FSCN1	fascin actin-bundling protein 1	0.439539	-0.284607	0.295008	0.176192	-0.724146	5.32133e-06
ENSG00000285572.2	NA	NA	-0.122725	-0.736464	0.268372	0.206811	-0.613739	5.34603e-06
ENSG00000139352.4	ASCL1	achaete-scute family bHLH transcription factor 1	0.29032	0.783997	0.36612	0.201211	0.493678	5.35105e-06
ENSG00000184922.14	FMNL1	formin like 1	0.143894	-0.370853	0.284934	0.142748	-0.514748	5.35881e-06
ENSG00000085982.13	USP40	ubiquitin specific peptidase 40	-0.0496775	0.469476	0.276388	0.16062	0.519154	5.36434e-06
ENSG00000112699.11	GMDS	GDP-mannose 4,6-dehydratase	0.325684	-0.518826	0.372049	0.233021	-0.84451	5.37656e-06
ENSG00000227671.4	NA	NA	0.269179	-0.609068	0.313408	0.272309	-0.878247	5.48269e-06
ENSG00000114030.13	KPNA1	karyopherin subunit alpha 1	0.0865801	0.26717	0.276945	0.078399	0.18059	5.48877e-06
ENSG00000162670.11	BRINP3	BMP/retinoic acid inducible neural specific 3	-0.0522476	0.376893	0.263188	0.130173	0.42914	5.51195e-06
ENSG00000189283.10	FHIT	fragile histidine triad diadenosine triphosphatase	-0.223643	-0.803073	0.302328	0.209615	-0.57943	5.55277e-06
ENSG00000213341.11	CHUK	component of inhibitor of nuclear factor kappa B kinase complex	0.371314	0.646089	0.276509	0.14573	0.274775	5.56716e-06
ENSG00000153029.14	MR1	major histocompatibility complex, class I-related	0.114406	-0.481965	0.354336	0.174185	-0.596371	5.58021e-06
ENSG00000141425.18	RPRD1A	regulation of nuclear pre-mRNA domain containing 1A	-0.032727	0.233945	0.234634	0.0793066	0.266672	5.58867e-06
ENSG00000063322.15	MED29	mediator complex subunit 29	-0.426871	-0.558546	0.263819	0.118654	-0.131675	5.58953e-06
ENSG00000149809.16	TM7SF2	transmembrane 7 superfamily member 2	0.217404	-0.471064	0.299952	0.199258	-0.688467	5.59685e-06
ENSG00000104219.13	ZDHHC2	zinc finger DHHC-type palmitoyltransferase 2	0.0438336	0.508164	0.295581	0.15722	0.46433	5.68402e-06
ENSG00000056097.16	ZFR	zinc finger RNA binding protein	0.178638	0.311623	0.234062	0.0810913	0.132985	5.75901e-06
ENSG00000134057.15	CCNB1	cyclin B1	0.38794	-0.33186	0.327473	0.175145	-0.7198	5.76327e-06
ENSG00000162992.3	NEUROD1	neuronal differentiation 1	0.359147	-0.696931	0.418656	0.314196	-1.05608	5.82465e-06
ENSG00000255571.9	MIR9-3HG	MIR9-3 host gene	0.239311	-0.326942	0.279228	0.147427	-0.566252	5.84821e-06
ENSG00000187123.15	LYPD6	LY6/PLAUR domain containing 6	-0.227271	0.418379	0.352326	0.172215	0.64565	5.85269e-06
ENSG00000280187.1	NA	NA	0.228764	-0.845525	0.371974	0.343848	-1.07429	5.86079e-06
ENSG00000188549.12	CCDC9B	coiled-coil domain containing 9B	0.519406	1.03122	0.35387	0.227138	0.511817	5.89225e-06
ENSG00000173548.8	SNX33	sorting nexin 33	-0.030075	0.671944	0.406439	0.224136	0.702019	5.89877e-06
ENSG00000158859.10	ADAMTS4	ADAM metallopeptidase with thrombospondin type 1 motif 4	-0.0227447	-0.799241	0.35468	0.255084	-0.776496	5.95049e-06
ENSG00000126016.15	AMOT	angiomotin	0.0472676	0.519774	0.31056	0.161501	0.472506	6.00481e-06
ENSG00000163531.15	NFASC	neurofascin	0.10326	-0.313407	0.221528	0.120567	-0.416667	6.01619e-06
ENSG00000185024.17	BRF1	BRF1 RNA polymerase III transcription initiation factor subunit	0.0305142	-0.374972	0.282217	0.127004	-0.405487	6.11055e-06
ENSG00000186654.21	PRR5	proline rich 5	0.537357	-0.477843	0.443963	0.258382	-1.0152	6.12674e-06
ENSG00000151208.17	DLG5	discs large MAGUK scaffold protein 5	0.221271	0.718995	0.27496	0.186053	0.497723	6.12686e-06
ENSG00000124782.20	RREB1	ras responsive element binding protein 1	0.116758	0.729789	0.356432	0.215579	0.613031	6.16597e-06
ENSG00000158966.16	CACHD1	cache domain containing 1	-0.200891	0.315384	0.339207	0.127925	0.516275	6.16709e-06
ENSG00000185596.16	NA	NA	0.0395014	-0.575885	0.345712	0.195775	-0.615386	6.20158e-06
ENSG00000186326.4	RGS9BP	regulator of G protein signaling 9 binding protein	-0.364733	0.725158	0.57092	0.300277	1.08989	6.24058e-06
ENSG00000160323.18	ADAMTS13	ADAM metallopeptidase with thrombospondin type 1 motif 13	0.162762	-0.470124	0.268331	0.192116	-0.632886	6.24372e-06
ENSG00000166971.17	AKTIP	AKT interacting protein	-0.0393772	0.243416	0.219705	0.0847059	0.282794	6.25863e-06
ENSG00000108861.9	DUSP3	dual specificity phosphatase 3	-0.0144137	0.25345	0.257337	0.0846058	0.267863	6.28265e-06
ENSG00000116667.14	C1orf21	chromosome 1 open reading frame 21	0.0737559	0.31345	0.267671	0.0942409	0.239694	6.30548e-06
ENSG00000169439.12	SDC2	syndecan 2	-0.151048	0.442865	0.331451	0.170717	0.593913	6.31806e-06
ENSG00000177548.13	RABEP2	rabaptin, RAB GTPase binding effector protein 2	0.454744	-0.387566	0.362899	0.215707	-0.842311	6.31895e-06
ENSG00000197106.7	SLC6A17	solute carrier family 6 member 17	-0.369379	-0.565544	0.299534	0.132104	-0.196165	6.35722e-06
ENSG00000137054.16	POLR1E	RNA polymerase I subunit E	-0.357365	0.194279	0.263448	0.114876	0.551644	6.36094e-06
ENSG00000133812.15	SBF2	SET binding factor 2	-0.0267015	0.394087	0.24785	0.134105	0.420789	6.38729e-06
ENSG00000196502.11	SULT1A1	sulfotransferase family 1A member 1	-0.12602	-0.681761	0.316392	0.197957	-0.555741	6.40108e-06
ENSG00000100100.13	PIK3IP1	phosphoinositide-3-kinase interacting protein 1	-0.246276	-0.566212	0.292343	0.145781	-0.319936	6.48371e-06
ENSG00000280061.1	NA	NA	0.132413	-0.927058	0.286842	0.359357	-1.05947	6.48741e-06
ENSG00000160097.18	FNDC5	fibronectin type III domain containing 5	-0.482766	-0.747737	0.263816	0.153499	-0.264971	6.48857e-06
ENSG00000163110.15	PDLIM5	PDZ and LIM domain 5	0.0708211	0.541325	0.332151	0.16644	0.470504	6.53302e-06
ENSG00000186205.13	MTARC1	mitochondrial amidoxime reducing component 1	-0.112623	0.453836	0.231559	0.177993	0.566459	6.5956e-06
ENSG00000113140.11	SPARC	secreted protein acidic and cysteine rich	-0.0832919	0.660518	0.236238	0.24627	0.743809	6.6256e-06
ENSG00000143252.14	SDHC	succinate dehydrogenase complex subunit C	-0.160271	0.289394	0.307478	0.115256	0.449665	6.67867e-06
ENSG00000165006.14	UBAP1	ubiquitin associated protein 1	-0.0245056	0.299816	0.243716	0.102309	0.324321	6.70136e-06
ENSG00000162402.14	USP24	ubiquitin specific peptidase 24	0.106678	0.449614	0.210553	0.127102	0.342937	6.70652e-06
ENSG00000137145.20	DENND4C	DENN domain containing 4C	-0.122199	0.26097	0.262927	0.101741	0.383169	6.72696e-06
ENSG00000114982.19	KANSL3	KAT8 regulatory NSL complex subunit 3	0.036651	0.465051	0.215984	0.145594	0.4284	6.84067e-06
ENSG00000064309.14	CDON	cell adhesion associated, oncogene regulated	0.0235458	0.456368	0.259728	0.146559	0.432822	6.86729e-06
ENSG00000161405.17	IKZF3	IKAROS family zinc finger 3	0.151209	-0.625843	0.29978	0.248508	-0.777052	6.87669e-06
ENSG00000021762.20	OSBPL5	oxysterol binding protein like 5	0.364118	-0.286096	0.285288	0.163888	-0.650213	6.89426e-06
ENSG00000164125.15	GASK1B	golgi associated kinase 1B	-0.369972	0.308848	0.332547	0.161832	0.67882	6.91602e-06
ENSG00000105270.15	CLIP3	CAP-Gly domain containing linker protein 3	-0.147913	-0.410771	0.297298	0.116905	-0.262858	7.02077e-06
ENSG00000173905.9	GOLIM4	golgi integral membrane protein 4	0.124652	0.580786	0.358287	0.172709	0.456133	7.05007e-06
ENSG00000224281.5	SLC25A5-AS1	SLC25A5 antisense RNA 1	-0.0773961	0.63742	0.314397	0.230235	0.714816	7.05323e-06
ENSG00000073670.14	ADAM11	ADAM metallopeptidase domain 11	0.0676366	-0.393145	0.299815	0.140968	-0.460782	7.05868e-06
ENSG00000142609.18	CFAP74	cilia and flagella associated protein 74	-0.0693522	-0.746475	0.37397	0.233374	-0.677122	7.08797e-06
ENSG00000117602.12	RCAN3	RCAN family member 3	-0.0360957	-0.549675	0.285482	0.175163	-0.513579	7.12228e-06
ENSG00000165186.12	PTCHD1	patched domain containing 1	0.402975	0.584999	0.294608	0.133598	0.182024	7.13709e-06
ENSG00000007392.16	LUC7L	LUC7 like	-0.167673	0.363998	0.297089	0.149074	0.53167	7.24751e-06
ENSG00000146776.14	ATXN7L1	ataxin 7 like 1	0.00579225	-0.390765	0.272004	0.130936	-0.396557	7.25736e-06
ENSG00000069431.11	ABCC9	ATP binding cassette subfamily C member 9	0.0633703	0.484654	0.3126	0.151294	0.421283	7.37293e-06
ENSG00000046889.19	PREX2	phosphatidylinositol-3,4,5-trisphosphate dependent Rac exchange factor 2	-0.223124	0.373332	0.337114	0.159727	0.596456	7.40778e-06
ENSG00000157514.16	TSC22D3	TSC22 domain family member 3	0.129349	-0.432167	0.314938	0.16704	-0.561516	7.43761e-06
ENSG00000067177.15	PHKA1	phosphorylase kinase regulatory subunit alpha 1	-0.258664	0.484313	0.372434	0.21032	0.742976	7.45273e-06
ENSG00000106804.8	C5	complement C5	-0.0188456	0.376848	0.261417	0.128971	0.395693	7.52917e-06
ENSG00000077232.18	DNAJC10	DnaJ heat shock protein family (Hsp40) member C10	-0.10047	0.262273	0.262247	0.100465	0.362743	7.53692e-06
ENSG00000138246.17	DNAJC13	DnaJ heat shock protein family (Hsp40) member C13	0.0527856	0.362263	0.2282	0.112434	0.309478	7.60895e-06
ENSG00000160716.6	CHRNB2	cholinergic receptor nicotinic beta 2 subunit	-0.110861	-0.460495	0.318068	0.137906	-0.349634	7.61049e-06
ENSG00000163527.10	STT3B	STT3 oligosaccharyltransferase complex catalytic subunit B	-0.0361035	0.366604	0.291498	0.127882	0.402708	7.61173e-06
ENSG00000128050.8	PAICS	phosphoribosylaminoimidazole carboxylase and phosphoribosylaminoimidazolesuccinocarboxamide synthase	-0.149656	0.245968	0.300731	0.0986995	0.395624	7.63253e-06
ENSG00000168490.14	PHYHIP	phytanoyl-CoA 2-hydroxylase interacting protein	-0.174547	-0.558947	0.335081	0.159221	-0.3844	7.63565e-06
ENSG00000197442.10	MAP3K5	mitogen-activated protein kinase kinase kinase 5	-0.0262671	0.392712	0.236444	0.136611	0.418979	7.72899e-06
ENSG00000163818.17	LZTFL1	leucine zipper transcription factor like 1	-0.0349211	-0.530248	0.290005	0.170734	-0.495327	7.74096e-06
ENSG00000100417.12	PMM1	phosphomannomutase 1	0.0152543	-0.410673	0.311233	0.139894	-0.425927	7.75727e-06
ENSG00000163629.13	PTPN13	protein tyrosine phosphatase non-receptor type 13	0.147217	0.407081	0.286687	0.116388	0.259864	7.76975e-06
ENSG00000186472.20	PCLO	piccolo presynaptic cytomatrix protein	0.0892788	-0.504379	0.300076	0.187796	-0.593658	7.78951e-06
ENSG00000119650.12	IFT43	intraflagellar transport 43	0.0395257	-0.539264	0.297116	0.189252	-0.57879	7.80991e-06
ENSG00000100577.19	GSTZ1	glutathione S-transferase zeta 1	-0.0318657	-0.71102	0.318882	0.230692	-0.679155	7.81699e-06
ENSG00000134376.16	CRB1	crumbs cell polarity complex component 1	0.0906675	0.528548	0.342627	0.163053	0.437881	7.94808e-06
ENSG00000089280.18	FUS	FUS RNA binding protein	0.198103	-0.34134	0.232126	0.160778	-0.539444	7.96e-06
ENSG00000025423.11	HSD17B6	hydroxysteroid 17-beta dehydrogenase 6	-0.365287	0.340456	0.345365	0.177555	0.705743	7.99379e-06
ENSG00000102098.19	SCML2	Scm polycomb group protein like 2	-0.106384	0.686563	0.293001	0.263209	0.792948	8.08656e-06
ENSG00000176401.6	EID2B	EP300 interacting inhibitor of differentiation 2B	-0.468591	-1.1857	0.394712	0.285116	-0.717107	8.0875e-06
ENSG00000144369.13	FAM171B	family with sequence similarity 171 member B	-0.200144	0.383577	0.271558	0.171667	0.583721	8.0885e-06
ENSG00000108639.7	SYNGR2	synaptogyrin 2	0.358999	-0.580259	0.422661	0.27367	-0.939258	8.13437e-06
ENSG00000141504.12	SAT2	spermidine/spermine N1-acetyltransferase family member 2	0.072	0.402013	0.2433	0.123126	0.330013	8.1487e-06
ENSG00000170385.10	SLC30A1	solute carrier family 30 member 1	0.0926752	0.706073	0.310517	0.216167	0.613398	8.181e-06
ENSG00000168702.18	LRP1B	LDL receptor related protein 1B	-0.116176	0.223048	0.252084	0.0890201	0.339224	8.21808e-06
ENSG00000144026.12	ZNF514	zinc finger protein 514	-0.0732829	0.540923	0.325961	0.197328	0.614206	8.22842e-06
ENSG00000265972.6	TXNIP	thioredoxin interacting protein	-0.509549	-1.07922	0.51249	0.272591	-0.569668	8.2602e-06
ENSG00000150893.11	FREM2	FRAS1 related extracellular matrix 2	-0.855446	0.298087	0.441288	0.290708	1.15353	8.28508e-06
ENSG00000173706.14	HEG1	heart development protein with EGF like domains 1	0.13319	0.762882	0.371879	0.229779	0.629692	8.33788e-06
ENSG00000148541.13	FAM13C	family with sequence similarity 13 member C	-0.109262	-0.43132	0.23667	0.126111	-0.322058	8.4291e-06
ENSG00000135540.11	NHSL1	NHS like 1	-0.0134412	0.574604	0.392439	0.196544	0.588045	8.4483e-06
ENSG00000213523.10	SRA1	steroid receptor RNA activator 1	0.0374983	-0.414072	0.283825	0.146557	-0.45157	8.45746e-06
ENSG00000120899.18	PTK2B	protein tyrosine kinase 2 beta	-0.134929	-0.753808	0.317446	0.222861	-0.618879	8.45936e-06
ENSG00000101752.11	MIB1	MIB E3 ubiquitin protein ligase 1	-0.0369222	0.323774	0.234724	0.115673	0.360696	8.48733e-06
ENSG00000117226.12	GBP3	guanylate binding protein 3	0.687814	1.96161	0.492573	0.450699	1.2738	8.49639e-06
ENSG00000196151.10	WDSUB1	WD repeat, sterile alpha motif and U-box domain containing 1	-0.144284	0.4297	0.281232	0.175944	0.573984	8.51542e-06
ENSG00000114867.20	EIF4G1	eukaryotic translation initiation factor 4 gamma 1	0.162236	0.274695	0.229608	0.0750978	0.112459	8.62655e-06
ENSG00000105339.10	DENND3	DENN domain containing 3	0.122373	-0.492911	0.288423	0.195095	-0.615283	8.639e-06
ENSG00000177119.16	ANO6	anoctamin 6	0.384672	0.792729	0.317319	0.190431	0.408057	8.64534e-06
ENSG00000170425.3	ADORA2B	adenosine A2b receptor	-0.416013	0.608983	0.391749	0.322474	1.025	8.6496e-06
ENSG00000198182.13	ZNF607	zinc finger protein 607	0.0960937	0.485352	0.258758	0.146191	0.389259	8.69938e-06
ENSG00000125257.16	ABCC4	ATP binding cassette subfamily C member 4	0.389814	0.59219	0.360172	0.146915	0.202376	8.70151e-06
ENSG00000178922.16	HYI	hydroxypyruvate isomerase (putative)	0.445607	-0.296706	0.323697	0.188786	-0.742312	8.70908e-06
ENSG00000116604.18	MEF2D	myocyte enhancer factor 2D	-0.113233	-0.416153	0.258262	0.122883	-0.30292	8.71272e-06
ENSG00000274605.2	PCCA-DT	PCCA divergent transcript	0.719725	-0.448377	0.37769	0.430444	-1.1681	8.73711e-06
ENSG00000204934.10	ATP6V0E2-AS1	ATP6V0E2 antisense RNA 1	0.399184	-0.486178	0.285804	0.313776	-0.885361	8.76833e-06
ENSG00000109472.14	CPE	carboxypeptidase E	-0.15609	0.393436	0.330964	0.159063	0.549526	8.79836e-06
ENSG00000157240.4	FZD1	frizzled class receptor 1	0.12057	0.83563	0.331481	0.252709	0.71506	8.85841e-06
ENSG00000078043.16	PIAS2	protein inhibitor of activated STAT 2	-0.0872666	0.2086	0.252209	0.0804413	0.295867	8.96533e-06
ENSG00000156345.17	CDK20	cyclin dependent kinase 20	0.318896	-0.374461	0.286263	0.205408	-0.693357	9.02887e-06
ENSG00000176871.8	WSB2	WD repeat and SOCS box containing 2	-0.26557	0.228849	0.257345	0.120173	0.494419	9.04962e-06
ENSG00000212443.1	SNORA53	small nucleolar RNA, H/ACA box 53	0.505615	1.91084	0.464477	0.474949	1.40523	9.09608e-06
ENSG00000166326.7	TRIM44	tripartite motif containing 44	-0.0533751	0.246396	0.269902	0.0900959	0.299771	9.15811e-06
ENSG00000078070.13	MCCC1	methylcrotonyl-CoA carboxylase subunit 1	-0.13595	0.238698	0.238865	0.101011	0.374647	9.16827e-06
ENSG00000102119.11	EMD	emerin	-0.39572	-0.790188	0.288131	0.183537	-0.394468	9.17685e-06
ENSG00000006071.14	ABCC8	ATP binding cassette subfamily C member 8	0.0520493	-0.561705	0.304914	0.203437	-0.613755	9.18154e-06
ENSG00000187730.9	GABRD	gamma-aminobutyric acid type A receptor subunit delta	-0.0836464	-0.509595	0.274324	0.157573	-0.425949	9.26092e-06
ENSG00000172671.20	ZFAND4	zinc finger AN1-type containing 4	-0.109519	0.385432	0.308021	0.149819	0.494951	9.28779e-06
ENSG00000058668.14	ATP2B4	ATPase plasma membrane Ca2+ transporting 4	0.0056359	0.295084	0.275223	0.100097	0.289448	9.30894e-06
ENSG00000161217.12	PCYT1A	phosphate cytidylyltransferase 1A, choline	0.192518	0.468997	0.220633	0.123419	0.27648	9.30975e-06
ENSG00000101134.12	DOK5	docking protein 5	-0.0806446	0.445829	0.328853	0.166221	0.526474	9.31255e-06
ENSG00000136193.17	SCRN1	secernin 1	0.0152265	0.289404	0.252596	0.0970241	0.274178	9.45882e-06
ENSG00000089639.11	GMIP	GEM interacting protein	0.716707	-0.158911	0.312942	0.251644	-0.875619	9.48354e-06
ENSG00000166535.20	A2ML1	alpha-2-macroglobulin like 1	0.868502	1.63053	0.388951	0.316423	0.762024	9.53429e-06
ENSG00000111666.11	CHPT1	choline phosphotransferase 1	0.0560151	0.645792	0.302312	0.207968	0.589777	9.53732e-06
ENSG00000152952.12	PLOD2	procollagen-lysine,2-oxoglutarate 5-dioxygenase 2	0.368685	0.645487	0.32572	0.159354	0.276801	9.57461e-06
ENSG00000107897.19	ACBD5	acyl-CoA binding domain containing 5	0.0752838	0.438778	0.243539	0.135947	0.363494	9.58386e-06
ENSG00000128534.8	LSM8	LSM8 homolog, U6 small nuclear RNA associated	-0.0357835	-0.327871	0.279863	0.107672	-0.292088	9.62132e-06
ENSG00000146540.15	C7orf50	chromosome 7 open reading frame 50	0.108628	-0.452881	0.33029	0.175205	-0.561509	9.73024e-06
ENSG00000149212.12	SESN3	sestrin 3	-0.140184	0.302144	0.257452	0.127666	0.442328	9.81105e-06
ENSG00000158270.12	COLEC12	collectin subfamily member 12	0.405163	0.734015	0.32478	0.176511	0.328852	9.81791e-06
ENSG00000161298.18	ZNF382	zinc finger protein 382	-0.0916238	0.342642	0.226698	0.13669	0.434266	9.82052e-06
ENSG00000117280.13	RAB29	RAB29, member RAS oncogene family	0.578479	0.877322	0.332767	0.188859	0.298843	9.94464e-06
ENSG00000053108.17	FSTL4	follistatin like 4	-0.11583	-0.403462	0.301897	0.122629	-0.287632	9.96251e-06
ENSG00000164237.9	CMBL	carboxymethylenebutenolidase homolog	0.0278873	0.4108	0.24744	0.136204	0.382912	1.00621e-05
ENSG00000135052.16	GOLM1	golgi membrane protein 1	0.1172	0.405434	0.244847	0.11988	0.288234	1.0063e-05
ENSG00000055609.18	KMT2C	lysine methyltransferase 2C	0.163912	0.481318	0.284178	0.138392	0.317405	1.01346e-05
ENSG00000158106.14	RHPN1	rhophilin Rho GTPase binding protein 1	0.489993	-0.27151	0.341442	0.185577	-0.761503	1.02339e-05
ENSG00000124920.13	MYRF	myelin regulatory factor	0.148636	-0.601166	0.337766	0.244979	-0.749802	1.03714e-05
ENSG00000185634.12	SHC4	SHC adaptor protein 4	0.188849	-0.43502	0.325165	0.188061	-0.623869	1.03729e-05
ENSG00000112473.18	SLC39A7	solute carrier family 39 member 7	0.193416	0.443537	0.302275	0.125589	0.250122	1.04462e-05
ENSG00000184432.10	COPB2	COPI coat complex subunit beta 2	0.0628198	0.369091	0.290347	0.118807	0.306271	1.04972e-05
ENSG00000050393.11	MCUR1	mitochondrial calcium uniporter regulator 1	-0.111287	0.38927	0.284455	0.155872	0.500557	1.05548e-05
ENSG00000139668.9	WDFY2	WD repeat and FYVE domain containing 2	0.104129	0.615895	0.281747	0.189093	0.511766	1.05918e-05
ENSG00000133065.11	SLC41A1	solute carrier family 41 member 1	0.1109	0.630095	0.328777	0.195493	0.519195	1.06511e-05
ENSG00000269713.7	NBPF9	NBPF member 9	-0.0297296	0.504327	0.311217	0.180777	0.534057	1.06685e-05
ENSG00000185551.15	NR2F2	nuclear receptor subfamily 2 group F member 2	0.532457	-0.328297	0.299357	0.29712	-0.860754	1.07276e-05
ENSG00000162300.13	ZFPL1	zinc finger protein like 1	0.273075	-0.340085	0.289546	0.175376	-0.613159	1.07733e-05
ENSG00000171388.12	APLN	apelin	1.59867	1.88586	0.429125	0.285445	0.287191	1.08075e-05
ENSG00000084234.17	APLP2	amyloid beta precursor like protein 2	-0.212732	0.272853	0.30101	0.125601	0.485584	1.08857e-05
ENSG00000152413.15	HOMER1	homer scaffold protein 1	-0.0550495	-0.393784	0.275221	0.12795	-0.338734	1.09381e-05
ENSG00000133704.10	IPO8	importin 8	0.208395	0.54025	0.221916	0.141664	0.331855	1.10486e-05
ENSG00000156052.11	GNAQ	G protein subunit alpha q	-0.161445	0.168601	0.253413	0.07536	0.330045	1.10554e-05
ENSG00000171310.11	CHST11	carbohydrate sulfotransferase 11	-0.0384707	0.58525	0.379241	0.211169	0.623721	1.11069e-05
ENSG00000213204.8	NA	NA	0.343135	-1.47849	0.497964	0.67737	-1.82163	1.11486e-05
ENSG00000255052.5	LOC112268389	uncharacterized LOC112268389	-0.199366	-0.791719	0.299678	0.22387	-0.592353	1.11679e-05
ENSG00000172667.11	ZMAT3	zinc finger matrin-type 3	-0.0824504	0.297669	0.280537	0.115496	0.38012	1.11686e-05
ENSG00000119707.14	RBM25	RNA binding motif protein 25	-0.17698	0.256894	0.258123	0.11759	0.433874	1.12022e-05
ENSG00000237943.7	PRKCQ-AS1	PRKCQ antisense RNA 1	0.096188	-0.66447	0.39203	0.253208	-0.760658	1.1229e-05
ENSG00000278540.5	ACACA	acetyl-CoA carboxylase alpha	0.105322	0.276006	0.258526	0.0842439	0.170684	1.12543e-05
ENSG00000198894.8	CIPC	CLOCK interacting pacemaker	0.00737331	0.476617	0.280929	0.164739	0.469244	1.13266e-05
ENSG00000134215.16	VAV3	vav guanine nucleotide exchange factor 3	-0.00688464	0.897193	0.362244	0.315074	0.904078	1.13392e-05
ENSG00000198286.9	CARD11	caspase recruitment domain family member 11	-0.130544	0.741551	0.454365	0.28751	0.872096	1.13406e-05
ENSG00000184194.5	GPR173	G protein-coupled receptor 173	-0.0882594	0.279925	0.226401	0.113109	0.368184	1.14101e-05
ENSG00000068976.14	PYGM	glycogen phosphorylase, muscle associated	0.321876	0.886519	0.38907	0.240331	0.564643	1.15306e-05
ENSG00000197977.4	ELOVL2	ELOVL fatty acid elongase 2	-0.276069	0.37977	0.371426	0.179652	0.655839	1.16923e-05
ENSG00000274266.1	SNORA73A	small nucleolar RNA, H/ACA box 73A	-0.137825	1.61276	0.294642	0.675512	1.75058	1.17673e-05
ENSG00000253485.2	PCDHGA5	protocadherin gamma subfamily A, 5	-0.1455	0.764943	0.300077	0.322957	0.910443	1.18366e-05
ENSG00000136485.15	DCAF7	DDB1 and CUL4 associated factor 7	0.0929222	0.308802	0.212448	0.0938675	0.21588	1.18776e-05
ENSG00000147027.4	TMEM47	transmembrane protein 47	-0.0123286	0.599525	0.348532	0.212992	0.611853	1.19644e-05
ENSG00000203705.11	TATDN3	TatD DNase domain containing 3	-0.0814789	-0.443069	0.308607	0.14237	-0.36159	1.2046e-05
ENSG00000250903.9	GMDS-DT	GMDS divergent transcript	-0.243001	0.230153	0.260857	0.120227	0.473154	1.21339e-05
ENSG00000103245.14	CIAO3	cytosolic iron-sulfur assembly component 3	0.307661	-0.319478	0.292147	0.178304	-0.627139	1.21736e-05
ENSG00000119431.9	HDHD3	haloacid dehalogenase like hydrolase domain containing 3	0.389191	-0.398344	0.30172	0.256377	-0.787535	1.22223e-05
ENSG00000149600.11	COMMD7	COMM domain containing 7	-0.134161	0.290804	0.252053	0.125865	0.424965	1.226e-05
ENSG00000130703.16	OSBPL2	oxysterol binding protein like 2	0.0920167	0.400826	0.215246	0.122574	0.308809	1.22655e-05
ENSG00000083067.22	TRPM3	transient receptor potential cation channel subfamily M member 3	-0.104839	0.446581	0.289213	0.180159	0.55142	1.23161e-05
ENSG00000285976.2	PTP4A1	protein tyrosine phosphatase 4A1	0.496137	-0.560577	0.594009	0.279568	-1.05671	1.23539e-05
ENSG00000100433.15	KCNK10	potassium two pore domain channel subfamily K member 10	-0.0862836	-0.598678	0.268384	0.189378	-0.512395	1.23778e-05
ENSG00000179954.16	SSC5D	scavenger receptor cysteine rich family member with 5 domains	0.48339	1.57912	0.394771	0.388601	1.09573	1.2406e-05
ENSG00000213639.10	PPP1CB	protein phosphatase 1 catalytic subunit beta	-0.163029	0.214441	0.29319	0.0939308	0.377471	1.24094e-05
ENSG00000132669.13	RIN2	Ras and Rab interactor 2	0.195916	0.547501	0.345994	0.160794	0.351584	1.24214e-05
ENSG00000111328.7	CDK2AP1	cyclin dependent kinase 2 associated protein 1	0.450042	0.820353	0.345249	0.198058	0.370311	1.24326e-05
ENSG00000163393.13	SLC22A15	solute carrier family 22 member 15	-0.0123587	0.455691	0.277116	0.163137	0.468049	1.24556e-05
ENSG00000183287.14	CCBE1	collagen and calcium binding EGF domains 1	0.144517	-0.925119	0.335086	0.384446	-1.06964	1.24654e-05
ENSG00000185532.19	PRKG1	protein kinase cGMP-dependent 1	0.481583	0.725848	0.317067	0.166621	0.244265	1.24748e-05
ENSG00000137965.11	IFI44	interferon induced protein 44	0.346273	-0.638782	0.418819	0.317933	-0.985055	1.25351e-05
ENSG00000158079.16	PTPDC1	protein tyrosine phosphatase domain containing 1	-0.12285	-0.463933	0.264023	0.140619	-0.341083	1.26195e-05
ENSG00000139133.7	ALG10	ALG10 alpha-1,2-glucosyltransferase	0.261929	-0.437138	0.292975	0.22554	-0.699067	1.26903e-05
ENSG00000111269.3	CREBL2	cAMP responsive element binding protein like 2	-0.0786435	0.347531	0.285343	0.135961	0.426174	1.27114e-05
ENSG00000135392.16	DNAJC14	DnaJ heat shock protein family (Hsp40) member C14	0.0922064	0.372627	0.245419	0.116181	0.280421	1.27168e-05
ENSG00000018408.14	WWTR1	WW domain containing transcription regulator 1	0.229817	0.669297	0.436948	0.199439	0.43948	1.27858e-05
ENSG00000113657.13	DPYSL3	dihydropyrimidinase like 3	0.300764	0.544747	0.287372	0.14059	0.243983	1.28623e-05
ENSG00000160963.14	COL26A1	collagen type XXVI alpha 1 chain	-0.264965	-0.639554	0.374901	0.180969	-0.374589	1.28979e-05
ENSG00000130287.14	NCAN	neurocan	0.4681	0.929821	0.336828	0.220495	0.46172	1.28995e-05
ENSG00000062370.16	ZNF112	zinc finger protein 112	-0.0532661	0.50435	0.242885	0.193418	0.557616	1.29156e-05
ENSG00000129493.15	HEATR5A	HEAT repeat containing 5A	0.303905	0.669121	0.290985	0.172857	0.365215	1.2929e-05
ENSG00000132382.14	MYBBP1A	MYB binding protein 1a	0.043242	-0.385032	0.27507	0.144252	-0.428274	1.29373e-05
ENSG00000145246.14	ATP10D	ATPase phospholipid transporting 10D (putative)	-0.119772	0.510977	0.34863	0.205809	0.630749	1.29389e-05
ENSG00000168461.13	RAB31	RAB31, member RAS oncogene family	-0.203931	0.373084	0.333234	0.168519	0.577015	1.29581e-05
ENSG00000253877.6	LINC01608	long intergenic non-protein coding RNA 1608	0.0327552	-0.531362	0.279466	0.196217	-0.564117	1.29852e-05
ENSG00000168348.4	INSM2	INSM transcriptional repressor 2	0.35377	-0.561623	0.448538	0.275894	-0.915394	1.30225e-05
ENSG00000089847.12	ANKRD24	ankyrin repeat domain 24	-0.0270842	-0.57821	0.345057	0.199294	-0.551126	1.309e-05
ENSG00000151694.14	ADAM17	ADAM metallopeptidase domain 17	0.0910323	0.532217	0.263044	0.168002	0.441185	1.31316e-05
ENSG00000187824.8	TMEM220	transmembrane protein 220	0.0310063	0.886294	0.371012	0.305099	0.855287	1.31522e-05
ENSG00000254531.1	FLJ20021	uncharacterized LOC90024	0.311125	-0.663943	0.42893	0.317421	-0.975068	1.33417e-05
ENSG00000155016.18	CYP2U1	cytochrome P450 family 2 subfamily U member 1	0.0833703	0.500343	0.221283	0.156665	0.416972	1.33452e-05
ENSG00000205730.6	ITPRIPL2	ITPRIP like 2	0.311782	0.659485	0.405442	0.183916	0.347703	1.33519e-05
ENSG00000111961.18	SASH1	SAM and SH3 domain containing 1	0.28212	0.853191	0.358594	0.236782	0.571071	1.33632e-05
ENSG00000143797.12	MBOAT2	membrane bound O-acyltransferase domain containing 2	-0.242833	0.233502	0.20263	0.144468	0.476335	1.3445e-05
ENSG00000279117.1	NA	NA	-0.121392	0.401451	0.272834	0.169417	0.522844	1.34523e-05
ENSG00000018625.15	ATP1A2	ATPase Na+/K+ transporting subunit alpha 2	-0.0290432	0.542409	0.377892	0.198129	0.571453	1.3453e-05
ENSG00000134250.20	NOTCH2	notch receptor 2	-0.0190369	0.625802	0.391603	0.226293	0.644839	1.3473e-05
ENSG00000172830.13	SSH3	slingshot protein phosphatase 3	0.472669	-0.301411	0.322174	0.223864	-0.774079	1.3497e-05
ENSG00000101868.11	POLA1	DNA polymerase alpha 1, catalytic subunit	0.330887	0.490383	0.2892	0.123917	0.159496	1.35109e-05
ENSG00000127329.15	PTPRB	protein tyrosine phosphatase receptor type B	0.193061	-0.472203	0.346135	0.209378	-0.665265	1.35194e-05
ENSG00000116117.18	PARD3B	par-3 family cell polarity regulator beta	0.240457	0.620933	0.377529	0.180071	0.380476	1.35947e-05
ENSG00000249115.9	HAUS5	HAUS augmin like complex subunit 5	0.777268	-0.268386	0.422756	0.276769	-1.04565	1.37331e-05
ENSG00000134532.18	SOX5	SRY-box transcription factor 5	0.148402	0.553141	0.270107	0.164849	0.404739	1.38361e-05
ENSG00000172508.10	CARNS1	carnosine synthase 1	-0.357604	-0.946233	0.345767	0.246423	-0.588629	1.38543e-05
ENSG00000204837.5	NA	NA	-0.294083	-0.691397	0.301661	0.1829	-0.397314	1.38689e-05
ENSG00000164116.16	GUCY1A1	guanylate cyclase 1 soluble subunit alpha 1	0.427475	0.488969	0.26913	0.111314	0.0614936	1.39131e-05
ENSG00000125124.12	BBS2	Bardet-Biedl syndrome 2	0.02196	0.341129	0.313798	0.118757	0.319169	1.39984e-05
ENSG00000132613.15	MTSS2	MTSS I-BAR domain containing 2	0.219119	0.854972	0.398437	0.255226	0.635853	1.41196e-05
ENSG00000149571.12	KIRREL3	kirre like nephrin family adhesion molecule 3	0.0611962	-0.358831	0.29067	0.138617	-0.420027	1.41532e-05
ENSG00000127483.19	HP1BP3	heterochromatin protein 1 binding protein 3	0.132486	-0.207287	0.285701	0.0888	-0.339773	1.42075e-05
ENSG00000133316.15	WDR74	WD repeat domain 74	0.130777	-0.364374	0.291892	0.155079	-0.495151	1.42266e-05
ENSG00000231768.2	LINC01354	long intergenic non-protein coding RNA 1354	0.353738	1.02447	0.410165	0.279928	0.670728	1.42414e-05
ENSG00000018236.15	CNTN1	contactin 1	-0.266852	0.213693	0.27166	0.11783	0.480545	1.43099e-05
ENSG00000166529.15	ZSCAN21	zinc finger and SCAN domain containing 21	0.0210858	0.426653	0.278286	0.148583	0.405567	1.43181e-05
ENSG00000196923.14	PDLIM7	PDZ and LIM domain 7	0.58568	-0.273093	0.378097	0.219095	-0.858773	1.43287e-05
ENSG00000263001.6	GTF2I	general transcription factor IIi	0.0673219	0.25007	0.212801	0.080378	0.182749	1.43602e-05
ENSG00000136451.9	VEZF1	vascular endothelial zinc finger 1	0.373601	0.484939	0.322039	0.122645	0.111338	1.44036e-05
ENSG00000119537.18	KDSR	3-ketodihydrosphingosine reductase	0.192868	0.475168	0.290129	0.137388	0.2823	1.44085e-05
ENSG00000176105.14	YES1	YES proto-oncogene 1, Src family tyrosine kinase	0.16827	0.607934	0.263682	0.17717	0.439664	1.44377e-05
ENSG00000280241.4	NA	NA	0.00462509	0.927157	0.445802	0.330757	0.922532	1.44587e-05
ENSG00000288187.1	NA	NA	-0.0129543	-0.694435	0.394205	0.245767	-0.681481	1.44603e-05
ENSG00000129235.11	TXNDC17	thioredoxin domain containing 17	0.249758	-0.336693	0.321664	0.167089	-0.586451	1.45188e-05
ENSG00000103254.10	ANTKMT	adenine nucleotide translocase lysine methyltransferase	0.507487	-0.413548	0.452952	0.247704	-0.921035	1.45955e-05
ENSG00000128487.16	SPECC1	sperm antigen with calponin homology and coiled-coil domains 1	-0.169845	0.19848	0.29312	0.0898072	0.368325	1.46158e-05
ENSG00000123595.8	RAB9A	RAB9A, member RAS oncogene family	0.25461	0.419196	0.288839	0.114245	0.164587	1.46996e-05
ENSG00000157036.13	EXOG	exo/endonuclease G	0.179099	0.474006	0.247481	0.135113	0.294907	1.48604e-05
ENSG00000104313.20	EYA1	EYA transcriptional coactivator and phosphatase 1	-0.627254	0.260288	0.396337	0.217033	0.887541	1.49893e-05
ENSG00000120262.10	CCDC170	coiled-coil domain containing 170	-0.134129	-0.73832	0.459938	0.240304	-0.604192	1.50445e-05
ENSG00000165730.16	STOX1	storkhead box 1	-0.419161	0.221535	0.332128	0.14602	0.640696	1.51259e-05
ENSG00000139921.13	TMX1	thioredoxin related transmembrane protein 1	0.315879	0.57811	0.359947	0.158145	0.262231	1.5187e-05
ENSG00000023608.5	SNAPC1	small nuclear RNA activating complex polypeptide 1	0.37287	-0.434492	0.370786	0.24523	-0.807362	1.52176e-05
ENSG00000228878.8	NA	NA	-0.308106	0.392489	0.379151	0.199914	0.700595	1.52931e-05
ENSG00000138193.15	PLCE1	phospholipase C epsilon 1	0.532442	0.90932	0.400882	0.221579	0.376878	1.53062e-05
ENSG00000171503.12	ETFDH	electron transfer flavoprotein dehydrogenase	-0.324125	0.229742	0.256205	0.152202	0.553867	1.5362e-05
ENSG00000049449.9	RCN1	reticulocalbin 1	0.0324036	0.427824	0.343842	0.149151	0.395421	1.53827e-05
ENSG00000186834.3	HEXIM1	HEXIM P-TEFb complex subunit 1	0.356659	0.657704	0.285245	0.163442	0.301045	1.54051e-05
ENSG00000282164.3	PEG13	paternally expressed 13	-0.0588575	-0.568409	0.282829	0.190659	-0.509552	1.54327e-05
ENSG00000165688.12	PMPCA	peptidase, mitochondrial processing subunit alpha	0.111649	-0.240222	0.227552	0.105263	-0.351871	1.54544e-05
ENSG00000120333.4	MRPS14	mitochondrial ribosomal protein S14	-0.331833	0.189988	0.289645	0.116868	0.521821	1.55291e-05
ENSG00000145907.15	G3BP1	G3BP stress granule assembly factor 1	0.272792	0.344538	0.243919	0.088583	0.0717452	1.55427e-05
ENSG00000107854.6	TNKS2	tankyrase 2	0.125503	0.333656	0.226749	0.100387	0.208153	1.55869e-05
ENSG00000124193.16	SRSF6	serine and arginine rich splicing factor 6	0.209993	-0.358998	0.239093	0.1898	-0.56899	1.56113e-05
ENSG00000169604.19	ANTXR1	ANTXR cell adhesion molecule 1	-0.0424828	0.38579	0.353636	0.14571	0.428273	1.57135e-05
ENSG00000155754.15	C2CD6	C2 calcium dependent domain containing 6	-0.591063	0.385529	0.402308	0.297014	0.976592	1.57445e-05
ENSG00000164604.12	GPR85	G protein-coupled receptor 85	0.268074	-0.394364	0.260707	0.226932	-0.662437	1.58043e-05
ENSG00000028310.18	BRD9	bromodomain containing 9	0.0171351	-0.332092	0.28315	0.122745	-0.349227	1.58048e-05
ENSG00000136059.14	VILL	villin like	0.150526	-0.6425	0.405298	0.268322	-0.793026	1.58128e-05
ENSG00000166833.21	NAV2	neuron navigator 2	0.255964	0.64247	0.267759	0.172633	0.386507	1.5826e-05
ENSG00000077782.20	FGFR1	fibroblast growth factor receptor 1	-0.0598495	0.530905	0.340405	0.205379	0.590755	1.60842e-05
ENSG00000112782.19	CLIC5	chloride intracellular channel 5	0.129085	-0.795732	0.358155	0.331708	-0.924817	1.61657e-05
ENSG00000162885.13	B3GALNT2	beta-1,3-N-acetylgalactosaminyltransferase 2	0.0398734	0.619169	0.26728	0.21292	0.579295	1.61931e-05
ENSG00000108100.18	CCNY	cyclin Y	-0.0210353	0.204583	0.235644	0.0766732	0.225618	1.62636e-05
ENSG00000138688.15	KIAA1109	KIAA1109	0.0950252	0.306139	0.208854	0.0953441	0.211114	1.63518e-05
ENSG00000144749.13	LRIG1	leucine rich repeats and immunoglobulin like domains 1	0.156944	0.654273	0.326392	0.202144	0.497329	1.63556e-05
ENSG00000138029.14	HADHB	hydroxyacyl-CoA dehydrogenase trifunctional multienzyme complex subunit beta	-0.29532	0.23978	0.312543	0.132484	0.5351	1.64136e-05
ENSG00000116151.14	MORN1	MORN repeat containing 1	0.231531	-0.461199	0.349283	0.220499	-0.69273	1.64291e-05
ENSG00000166734.20	GOLM2	golgi membrane protein 2	0.0976952	0.419809	0.269856	0.134834	0.322114	1.65945e-05
ENSG00000255085.8	NA	NA	-0.360283	0.720657	0.462471	0.365371	1.08094	1.65985e-05
ENSG00000173442.13	EHBP1L1	EH domain binding protein 1 like 1	0.164925	0.838311	0.387904	0.263912	0.673387	1.66051e-05
ENSG00000115526.11	CHST10	carbohydrate sulfotransferase 10	-0.162139	0.362209	0.24899	0.172487	0.524348	1.66163e-05
ENSG00000116679.16	IVNS1ABP	influenza virus NS1A binding protein	0.44321	0.641617	0.287159	0.149417	0.198407	1.66398e-05
ENSG00000007202.15	KIAA0100	KIAA0100	0.167002	0.481521	0.226631	0.138134	0.314518	1.67338e-05
ENSG00000020577.14	SAMD4A	sterile alpha motif domain containing 4A	0.608781	1.15517	0.372142	0.263446	0.546393	1.67359e-05
ENSG00000109189.13	USP46	ubiquitin specific peptidase 46	-0.0660341	0.312343	0.242674	0.12618	0.378377	1.68198e-05
ENSG00000006459.11	KDM7A	lysine demethylase 7A	0.141627	0.241456	0.291321	0.0747066	0.0998293	1.69096e-05
ENSG00000166923.12	GREM1	gremlin 1, DAN family BMP antagonist	0.074734	-0.665767	0.395418	0.260447	-0.740501	1.69472e-05
ENSG00000124126.14	PREX1	phosphatidylinositol-3,4,5-trisphosphate dependent Rac exchange factor 1	0.232217	0.632034	0.337544	0.184102	0.399818	1.69555e-05
ENSG00000196781.16	TLE1	TLE family member 1, transcriptional corepressor	0.0198519	0.436686	0.268176	0.154979	0.416834	1.70364e-05
ENSG00000087884.14	AAMDC	adipogenesis associated Mth938 domain containing	-0.0100825	-0.448835	0.360694	0.161939	-0.438753	1.70365e-05
ENSG00000172613.8	RAD9A	RAD9 checkpoint clamp component A	0.376069	-0.400514	0.327232	0.251464	-0.776583	1.7135e-05
ENSG00000105552.15	BCAT2	branched chain amino acid transaminase 2	-0.0186498	-0.509225	0.328093	0.181992	-0.490575	1.7178e-05
ENSG00000103222.19	ABCC1	ATP binding cassette subfamily C member 1	0.148197	-0.231444	0.226139	0.110977	-0.379641	1.71996e-05
ENSG00000103089.9	FA2H	fatty acid 2-hydroxylase	0.266427	-0.718466	0.389052	0.349534	-0.984893	1.72312e-05
ENSG00000154380.17	ENAH	ENAH actin regulator	0.348417	0.599712	0.279902	0.150513	0.251295	1.72674e-05
ENSG00000285867.1	NA	NA	-0.0264206	-1.05397	0.500234	0.377518	-1.02755	1.73058e-05
ENSG00000198363.18	ASPH	aspartate beta-hydroxylase	-0.130645	0.22959	0.303925	0.0994956	0.360235	1.74006e-05
ENSG00000170745.12	KCNS3	potassium voltage-gated channel modifier subfamily S member 3	0.598007	-0.517273	0.414321	0.399844	-1.11528	1.74224e-05
ENSG00000099308.10	MAST3	microtubule associated serine/threonine kinase 3	-0.0391761	-0.395106	0.292122	0.137671	-0.35593	1.74933e-05
ENSG00000159335.16	PTMS	parathymosin	0.772678	0.866707	0.36102	0.177762	0.0940292	1.75189e-05
ENSG00000103363.14	ELOB	elongin B	-0.115737	-0.366696	0.282343	0.116658	-0.250958	1.76348e-05
ENSG00000054523.17	KIF1B	kinesin family member 1B	0.0843599	0.353429	0.231203	0.114095	0.26907	1.76715e-05
ENSG00000141295.14	SCRN2	secernin 2	0.484346	-0.232523	0.309354	0.199307	-0.716869	1.7701e-05
ENSG00000089916.18	GPATCH2L	G-patch domain containing 2 like	-0.0108125	-0.198233	0.235275	0.0713534	-0.187421	1.77061e-05
ENSG00000132463.14	GRSF1	G-rich RNA sequence binding factor 1	-0.121173	0.182056	0.259917	0.0803657	0.303228	1.7748e-05
ENSG00000181817.6	LSM10	LSM10, U7 small nuclear RNA associated	-0.116444	0.517556	0.340527	0.216671	0.634	1.78025e-05
ENSG00000146109.5	ABT1	activator of basal transcription 1	0.0359396	-0.451083	0.291503	0.173064	-0.487023	1.78553e-05
ENSG00000120159.13	CAAP1	caspase activity and apoptosis inhibitor 1	-0.158534	0.344988	0.290172	0.158009	0.503522	1.78589e-05
ENSG00000179041.4	RRS1	ribosome biogenesis regulator 1 homolog	0.0501876	0.380091	0.33726	0.132058	0.329904	1.78756e-05
ENSG00000103710.11	RASL12	RAS like family 12	0.287228	1.08739	0.357983	0.308032	0.800161	1.79754e-05
ENSG00000105063.19	PPP6R1	protein phosphatase 6 regulatory subunit 1	0.180938	0.39352	0.323569	0.119775	0.212582	1.80644e-05
ENSG00000224945.1	NA	NA	-0.366308	0.508673	0.362959	0.296385	0.874981	1.81144e-05
ENSG00000196586.16	MYO6	myosin VI	0.0460524	0.36754	0.275419	0.12709	0.321487	1.81593e-05
ENSG00000162772.17	ATF3	activating transcription factor 3	0.291239	-0.804814	0.444111	0.38915	-1.09605	1.82107e-05
ENSG00000176399.4	DMRTA1	DMRT like family A1	-1.01405	0.0716077	0.405961	0.322312	1.08565	1.84494e-05
ENSG00000167985.6	SDHAF2	succinate dehydrogenase complex assembly factor 2	-0.0361077	0.690695	0.240772	0.268803	0.726803	1.84856e-05
ENSG00000196116.8	TDRD7	tudor domain containing 7	0.0964007	0.333926	0.241722	0.10709	0.237525	1.8493e-05
ENSG00000164741.15	DLC1	DLC1 Rho GTPase activating protein	0.154303	0.520376	0.286964	0.159789	0.366073	1.85197e-05
ENSG00000178878.12	APOLD1	apolipoprotein L domain containing 1	0.177418	-0.627374	0.578939	0.260063	-0.804793	1.85253e-05
ENSG00000101849.17	TBL1X	transducin beta like 1 X-linked	0.0919915	0.590294	0.33411	0.197254	0.498303	1.86273e-05
ENSG00000122367.19	LDB3	LIM domain binding 3	-0.229117	-0.950271	0.325238	0.277729	-0.721154	1.86343e-05
ENSG00000262655.4	SPON1	spondin 1	-0.5132	0.255975	0.33545	0.215757	0.769175	1.86868e-05
ENSG00000101166.16	PRELID3B	PRELI domain containing 3B	-0.132941	0.313995	0.292477	0.13883	0.446937	1.86882e-05
ENSG00000151065.14	DCP1B	decapping mRNA 1B	0.186212	-0.286101	0.272208	0.140801	-0.472313	1.87029e-05
ENSG00000179886.6	TIGD5	tigger transposable element derived 5	0.165952	0.742924	0.432016	0.239652	0.576972	1.87127e-05
ENSG00000122376.11	SHLD2	shieldin complex subunit 2	0.139763	0.496504	0.272593	0.153787	0.356742	1.87179e-05
ENSG00000182180.14	MRPS16	mitochondrial ribosomal protein S16	0.128615	-0.261074	0.266423	0.116937	-0.389689	1.87463e-05
ENSG00000149115.14	TNKS1BP1	tankyrase 1 binding protein 1	0.341564	0.485485	0.300454	0.126041	0.143921	1.87691e-05
ENSG00000110104.13	CCDC86	coiled-coil domain containing 86	0.521096	-0.17094	0.290743	0.185327	-0.692036	1.879e-05
ENSG00000182718.16	ANXA2	annexin A2	0.1164	0.826817	0.442345	0.277671	0.710417	1.87977e-05
ENSG00000205356.10	TECPR1	tectonin beta-propeller repeat containing 1	-0.0313116	-0.473589	0.277406	0.167654	-0.442277	1.89653e-05
ENSG00000164199.18	ADGRV1	adhesion G protein-coupled receptor V1	0.0197032	0.655046	0.350805	0.236649	0.635343	1.897e-05
ENSG00000248092.8	NA	NA	-0.0302924	-0.29334	0.286012	0.104178	-0.263048	1.90987e-05
ENSG00000152332.16	UHMK1	U2AF homology motif kinase 1	-0.0808825	0.201655	0.290268	0.0829966	0.282537	1.91983e-05
ENSG00000225140.1	LOC101930421	uncharacterized LOC101930421	-0.280697	-0.847827	0.350478	0.241819	-0.56713	1.94064e-05
ENSG00000254726.3	MEX3A	mex-3 RNA binding family member A	0.100367	0.997841	0.424818	0.339245	0.897474	1.94093e-05
ENSG00000122033.14	MTIF3	mitochondrial translational initiation factor 3	0.0753804	0.439785	0.328378	0.14986	0.364405	1.94099e-05
ENSG00000102699.6	PARP4	poly(ADP-ribose) polymerase family member 4	0.119043	0.335632	0.373843	0.111035	0.216589	1.946e-05
ENSG00000008294.21	SPAG9	sperm associated antigen 9	0.188282	0.431097	0.216086	0.120618	0.242815	1.9565e-05
ENSG00000164659.15	ELAPOR2	endosome-lysosome associated apoptosis and autophagy regulator family member 2	-0.185694	-0.414999	0.258109	0.121273	-0.229305	1.95766e-05
ENSG00000047648.23	ARHGAP6	Rho GTPase activating protein 6	0.288177	0.760806	0.400212	0.222297	0.472629	1.95868e-05
ENSG00000111602.12	TIMELESS	timeless circadian regulator	0.164519	0.776691	0.379794	0.247701	0.612172	1.9587e-05
ENSG00000129538.14	RNASE1	ribonuclease A family member 1, pancreatic	0.219546	-0.49395	0.371227	0.234196	-0.713496	1.97126e-05
ENSG00000104177.18	MYEF2	myelin expression factor 2	-0.224697	0.222552	0.299206	0.114163	0.44725	1.9722e-05
ENSG00000170581.14	STAT2	signal transducer and activator of transcription 2	-0.0756238	-0.378656	0.238883	0.125509	-0.303032	1.97221e-05
ENSG00000138771.16	SHROOM3	shroom family member 3	0.0938702	0.409168	0.274992	0.134558	0.315298	1.97836e-05
ENSG00000110693.18	SOX6	SRY-box transcription factor 6	0.176635	0.445445	0.283995	0.134151	0.26881	1.98495e-05
ENSG00000149403.12	GRIK4	glutamate ionotropic receptor kainate type subunit 4	0.387037	0.786355	0.262905	0.188636	0.399319	1.99858e-05
ENSG00000267731.1	NA	NA	-0.420124	0.449784	0.310449	0.335055	0.869907	2.00398e-05
ENSG00000168615.12	ADAM9	ADAM metallopeptidase domain 9	-0.102245	0.270542	0.261316	0.117435	0.372787	2.0085e-05
ENSG00000103723.15	AP3B2	adaptor related protein complex 3 subunit beta 2	0.00275792	-0.516437	0.247777	0.192428	-0.519195	2.00928e-05
ENSG00000285634.2	NA	NA	0.136462	-0.630576	0.324821	0.27724	-0.767038	2.01152e-05
ENSG00000154330.13	PGM5	phosphoglucomutase 5	0.227651	1.08684	0.426426	0.336656	0.859192	2.01224e-05
ENSG00000134910.14	STT3A	STT3 oligosaccharyltransferase complex catalytic subunit A	0.152545	0.335982	0.287484	0.104217	0.183437	2.02076e-05
ENSG00000124942.14	AHNAK	AHNAK nucleoprotein	0.50273	0.934403	0.405362	0.23756	0.431673	2.02157e-05
ENSG00000123836.15	PFKFB2	6-phosphofructo-2-kinase/fructose-2,6-biphosphatase 2	0.229443	0.599974	0.283324	0.171304	0.370531	2.02545e-05
ENSG00000182185.18	RAD51B	RAD51 paralog B	0.786222	-0.258	0.42546	0.306685	-1.04422	2.04893e-05
ENSG00000128159.12	TUBGCP6	tubulin gamma complex associated protein 6	0.316184	-0.295985	0.313318	0.176198	-0.612169	2.05026e-05
ENSG00000120868.13	APAF1	apoptotic peptidase activating factor 1	0.117938	0.414454	0.25721	0.13168	0.296516	2.05092e-05
ENSG00000187699.10	C2orf88	chromosome 2 open reading frame 88	0.281062	0.56719	0.349598	0.162395	0.286127	2.05239e-05
ENSG00000177542.11	SLC25A22	solute carrier family 25 member 22	0.0915626	-0.353195	0.353561	0.145385	-0.444757	2.05478e-05
ENSG00000128272.14	ATF4	activating transcription factor 4	-0.102701	0.541603	0.317667	0.229062	0.644304	2.05905e-05
ENSG00000175826.12	CTDNEP1	CTD nuclear envelope phosphatase 1	-0.160132	0.30024	0.290435	0.140574	0.460372	2.06307e-05
ENSG00000197461.13	PDGFA	platelet derived growth factor subunit A	-0.0566956	0.304272	0.276217	0.122692	0.360968	2.07676e-05
ENSG00000079691.18	CARMIL1	capping protein regulator and myosin 1 linker 1	0.0039861	0.470863	0.247427	0.174307	0.466877	2.07678e-05
ENSG00000189056.14	RELN	reelin	0.153208	0.656877	0.318924	0.207526	0.503669	2.07916e-05
ENSG00000163964.15	PIGX	phosphatidylinositol glycan anchor biosynthesis class X	-0.0569354	0.35133	0.300641	0.140831	0.408265	2.08493e-05
ENSG00000106780.9	MEGF9	multiple EGF like domains 9	0.200537	0.531441	0.289167	0.157361	0.330904	2.08759e-05
ENSG00000159592.11	GPBP1L1	GC-rich promoter binding protein 1 like 1	0.0119542	0.203568	0.222483	0.0744284	0.191614	2.10441e-05
ENSG00000187994.14	RINL	Ras and Rab interactor like	0.271639	0.709276	0.352982	0.205577	0.437637	2.10976e-05
ENSG00000008735.14	MAPK8IP2	mitogen-activated protein kinase 8 interacting protein 2	-0.0486968	-0.277173	0.311243	0.0977062	-0.228476	2.11172e-05
ENSG00000168010.11	ATG16L2	autophagy related 16 like 2	0.547029	-0.191816	0.295355	0.231665	-0.738844	2.1135e-05
ENSG00000146233.8	CYP39A1	cytochrome P450 family 39 subfamily A member 1	0.0747496	0.998139	0.514231	0.353283	0.923389	2.11448e-05
ENSG00000286288.1	NA	NA	0.18657	0.602755	0.333009	0.186079	0.416185	2.1215e-05
ENSG00000091073.19	DTX2	deltex E3 ubiquitin ligase 2	0.855904	-0.095943	0.373899	0.246735	-0.951847	2.12884e-05
ENSG00000171502.15	COL24A1	collagen type XXIV alpha 1 chain	-0.0754354	-0.557965	0.311169	0.191287	-0.482529	2.15451e-05
ENSG00000272870.3	SAP30-DT	SAP30 divergent transcript	0.0542211	-0.706724	0.329812	0.281783	-0.760945	2.16949e-05
ENSG00000102030.16	NAA10	N-alpha-acetyltransferase 10, NatA catalytic subunit	-0.0104917	-0.377211	0.244736	0.13895	-0.366719	2.17397e-05
ENSG00000132692.19	BCAN	brevican	-0.00629869	0.517313	0.329784	0.195037	0.523612	2.17664e-05
ENSG00000211772.11	TRBC2	T cell receptor beta constant 2	-0.0271081	-1.00819	0.489759	0.369843	-0.981083	2.18294e-05
ENSG00000137941.17	TTLL7	tubulin tyrosine ligase like 7	0.024969	-0.334451	0.235822	0.130429	-0.35942	2.18693e-05
ENSG00000115159.16	GPD2	glycerol-3-phosphate dehydrogenase 2	-0.231755	0.146956	0.258117	0.0829388	0.378711	2.18976e-05
ENSG00000213144.2	NA	NA	0.385399	1.12766	0.502823	0.328268	0.742264	2.1974e-05
ENSG00000154229.12	PRKCA	protein kinase C alpha	-0.0951166	0.234985	0.243305	0.10319	0.330102	2.20175e-05
ENSG00000204138.13	PHACTR4	phosphatase and actin regulator 4	0.157671	0.43235	0.335557	0.13778	0.274679	2.20211e-05
ENSG00000105366.15	SIGLEC8	sialic acid binding Ig like lectin 8	1.02316	-0.124666	0.461641	0.27617	-1.14782	2.20463e-05
ENSG00000165934.13	CPSF2	cleavage and polyadenylation specific factor 2	0.22936	0.336423	0.274054	0.0959948	0.107063	2.20525e-05
ENSG00000165699.15	TSC1	TSC complex subunit 1	-0.0947161	0.215847	0.209497	0.0975226	0.310563	2.2224e-05
ENSG00000166272.18	WBP1L	WW domain binding protein 1 like	0.083904	0.629471	0.259403	0.21066	0.545567	2.22837e-05
ENSG00000117593.12	DARS2	aspartyl-tRNA synthetase 2, mitochondrial	-0.292689	0.206299	0.246725	0.13965	0.498988	2.23665e-05
ENSG00000145431.11	PDGFC	platelet derived growth factor C	0.276055	0.67196	0.344605	0.193956	0.395905	2.23773e-05
ENSG00000182141.10	ZNF708	zinc finger protein 708	-0.0676555	-0.4228	0.299442	0.146336	-0.355144	2.2386e-05
ENSG00000070018.9	LRP6	LDL receptor related protein 6	-8.48999e-05	0.325188	0.24935	0.122163	0.325273	2.24657e-05
ENSG00000171469.11	ZNF561	zinc finger protein 561	0.0494516	0.347836	0.21696	0.120368	0.298385	2.24974e-05
ENSG00000132275.11	RRP8	ribosomal RNA processing 8	0.118837	0.33598	0.221739	0.105068	0.217144	2.25019e-05
ENSG00000155189.12	AGPAT5	1-acylglycerol-3-phosphate O-acyltransferase 5	-0.126059	0.25349	0.217659	0.121768	0.379549	2.25708e-05
ENSG00000081665.14	ZNF506	zinc finger protein 506	-0.173207	-0.412335	0.266261	0.124567	-0.239128	2.2669e-05
ENSG00000100376.12	FAM118A	family with sequence similarity 118 member A	0.50217	-0.213595	0.33057	0.187338	-0.715765	2.26982e-05
ENSG00000173226.17	IQCB1	IQ motif containing B1	-0.252706	-0.514869	0.274779	0.143889	-0.262163	2.27523e-05
ENSG00000240184.7	PCDHGC3	protocadherin gamma subfamily C, 3	0.172762	0.640574	0.364148	0.204484	0.467812	2.2781e-05
ENSG00000105538.10	RASIP1	Ras interacting protein 1	0.467687	-0.584237	0.414916	0.381777	-1.05192	2.28369e-05
ENSG00000179943.8	FIZ1	FLT3 interacting zinc finger 1	-0.0303152	0.404035	0.40412	0.156481	0.43435	2.28735e-05
ENSG00000125772.14	GPCPD1	glycerophosphocholine phosphodiesterase 1	-0.386522	-0.734097	0.2844	0.182788	-0.347576	2.28737e-05
ENSG00000077463.15	SIRT6	sirtuin 6	0.370293	-0.528579	0.442821	0.290329	-0.898872	2.28887e-05
ENSG00000004866.20	ST7	suppression of tumorigenicity 7	0.0107923	0.448657	0.262997	0.166347	0.437865	2.29485e-05
ENSG00000168000.14	BSCL2	BSCL2 lipid droplet biogenesis associated, seipin	-0.321287	-0.608849	0.309452	0.164826	-0.287563	2.29825e-05
ENSG00000110917.8	MLEC	malectin	0.104967	0.45172	0.279451	0.149072	0.346753	2.30654e-05
ENSG00000251661.3	NA	NA	0.422393	-0.597432	0.329516	0.435285	-1.01983	2.30837e-05
ENSG00000256982.2	NA	NA	-0.213872	0.896474	0.400841	0.42276	1.11035	2.31058e-05
ENSG00000161558.11	TMEM143	transmembrane protein 143	0.514614	-0.247995	0.301412	0.262253	-0.762609	2.31944e-05
ENSG00000188342.12	GTF2F2	general transcription factor IIF subunit 2	0.227195	-0.274208	0.338031	0.138494	-0.501404	2.32691e-05
ENSG00000169862.19	CTNND2	catenin delta 2	0.0315259	0.358737	0.220218	0.128352	0.327211	2.32897e-05
ENSG00000145919.11	BOD1	biorientation of chromosomes in cell division 1	0.0561471	0.334555	0.224864	0.115552	0.278408	2.37928e-05
ENSG00000066468.22	FGFR2	fibroblast growth factor receptor 2	-0.198997	0.356578	0.299781	0.180072	0.555576	2.39217e-05
ENSG00000148482.12	SLC39A12	solute carrier family 39 member 12	0.335447	0.706924	0.385087	0.201125	0.371478	2.3943e-05
ENSG00000204650.14	LINC02210	long intergenic non-protein coding RNA 2210	-0.155012	0.288059	0.294537	0.136078	0.443071	2.39925e-05
ENSG00000106771.13	TMEM245	transmembrane protein 245	0.170431	0.330586	0.272063	0.10111	0.160155	2.39946e-05
ENSG00000101542.10	CDH20	cadherin 20	-0.133632	0.393073	0.323276	0.176368	0.526705	2.4082e-05
ENSG00000135709.12	KIAA0513	KIAA0513	-0.0653947	-0.325971	0.28654	0.113602	-0.260577	2.41545e-05
ENSG00000173598.14	NUDT4	nudix hydrolase 4	-0.0993329	0.170527	0.254513	0.0757595	0.26986	2.41558e-05
ENSG00000188613.7	NANOS1	nanos C2HC-type zinc finger 1	0.287442	0.820632	0.446534	0.249824	0.533189	2.41616e-05
ENSG00000150403.18	TMCO3	transmembrane and coiled-coil domains 3	-0.10401	0.400841	0.252531	0.17983	0.504851	2.41819e-05
ENSG00000187688.15	TRPV2	transient receptor potential cation channel subfamily V member 2	0.0613781	-1.10702	0.409095	0.444706	-1.1684	2.43087e-05
ENSG00000129116.19	PALLD	palladin, cytoskeletal associated protein	-0.136561	0.496214	0.413668	0.214886	0.632775	2.43124e-05
ENSG00000150275.18	PCDH15	protocadherin related 15	0.00452383	0.524327	0.349349	0.197705	0.519803	2.4329e-05
ENSG00000090266.13	NDUFB2	NADH:ubiquinone oxidoreductase subunit B2	0.116159	-0.256887	0.266823	0.11657	-0.373046	2.43341e-05
ENSG00000154721.15	JAM2	junctional adhesion molecule 2	0.213725	0.77019	0.292757	0.228675	0.556465	2.44223e-05
ENSG00000088826.18	SMOX	spermine oxidase	0.11854	0.768343	0.369152	0.259738	0.649803	2.45046e-05
ENSG00000076864.19	RAP1GAP	RAP1 GTPase activating protein	0.112868	-0.323881	0.307701	0.14268	-0.436749	2.45256e-05
ENSG00000108830.10	RND2	Rho family GTPase 2	0.318846	0.557391	0.309905	0.15206	0.238544	2.45281e-05
ENSG00000127527.14	EPS15L1	epidermal growth factor receptor pathway substrate 15 like 1	-0.0578395	-0.357293	0.231904	0.123813	-0.299454	2.45643e-05
ENSG00000100288.19	CHKB	choline kinase beta	0.344641	-0.323947	0.331918	0.202759	-0.668588	2.459e-05
ENSG00000091732.17	ZC3HC1	zinc finger C3HC-type containing 1	-0.00679728	-0.401437	0.293151	0.150966	-0.39464	2.45978e-05
ENSG00000138756.17	BMP2K	BMP2 inducible kinase	0.281053	0.488649	0.299448	0.136709	0.207596	2.46101e-05
ENSG00000179314.14	WSCD1	WSC domain containing 1	0.337231	0.854104	0.400738	0.245742	0.516873	2.47558e-05
ENSG00000115194.11	SLC30A3	solute carrier family 30 member 3	-0.16777	-0.84288	0.313302	0.266103	-0.67511	2.49342e-05
ENSG00000147408.14	CSGALNACT1	chondroitin sulfate N-acetylgalactosaminyltransferase 1	0.0334999	0.271802	0.230135	0.0978951	0.238302	2.503e-05
ENSG00000271425.9	NBPF10	NBPF member 10	-0.0494132	0.533834	0.365518	0.213971	0.583248	2.51013e-05
ENSG00000254681.6	PKD1P5	polycystin 1, transient receptor potential channel interacting pseudogene 5	0.666151	-0.472644	0.376332	0.549638	-1.1388	2.51049e-05
ENSG00000124493.14	GRM4	glutamate metabotropic receptor 4	0.269815	-0.375169	0.356917	0.200465	-0.644984	2.53301e-05
ENSG00000205634.7	LINC00898	long intergenic non-protein coding RNA 898	-0.519474	-1.34495	0.375285	0.335451	-0.825475	2.5532e-05
ENSG00000273024.6	INTS4P2	integrator complex subunit 4 pseudogene 2	-0.563311	0.259522	0.329795	0.283096	0.822833	2.55643e-05
ENSG00000180537.13	RNF182	ring finger protein 182	-0.450061	0.325521	0.352699	0.241655	0.775582	2.57156e-05
ENSG00000144468.17	RHBDD1	rhomboid domain containing 1	-0.0509216	0.391259	0.244184	0.162229	0.442181	2.59655e-05
ENSG00000068650.18	ATP11A	ATPase phospholipid transporting 11A	-0.0288363	0.342471	0.286658	0.135941	0.371307	2.60067e-05
ENSG00000139372.15	TDG	thymine DNA glycosylase	-0.0386358	-0.57904	0.275336	0.209807	-0.540404	2.60341e-05
ENSG00000169660.16	HEXD	hexosaminidase D	0.599046	-0.22978	0.327459	0.290849	-0.828826	2.60464e-05
ENSG00000158863.22	FHIP2B	FHF complex subunit HOOK interacting protein 2B	0.218195	-0.332566	0.288378	0.178566	-0.55076	2.60792e-05
ENSG00000139842.15	CUL4A	cullin 4A	0.00147162	0.269253	0.189079	0.102575	0.267781	2.62523e-05
ENSG00000167625.11	ZNF526	zinc finger protein 526	0.304378	-0.256742	0.244373	0.187239	-0.561121	2.62878e-05
ENSG00000256061.7	DNAAF4	dynein axonemal assembly factor 4	0.126411	-1.02238	0.448184	0.43807	-1.14879	2.63669e-05
ENSG00000129194.8	SOX15	SRY-box transcription factor 15	0.137312	-0.562601	0.42093	0.245719	-0.699913	2.63727e-05
ENSG00000011083.9	SLC6A7	solute carrier family 6 member 7	0.0862641	-0.388865	0.30934	0.166475	-0.475129	2.64715e-05
ENSG00000250565.7	ATP6V1E2	ATPase H+ transporting V1 subunit E2	-0.170872	0.359508	0.319059	0.172967	0.53038	2.65374e-05
ENSG00000184014.8	DENND5A	DENN domain containing 5A	0.0852189	0.373759	0.241096	0.126011	0.28854	2.66688e-05
ENSG00000256463.8	SALL3	spalt like transcription factor 3	-0.196047	0.843985	0.443758	0.388862	1.04003	2.67078e-05
ENSG00000119950.21	MXI1	MAX interactor 1, dimerization protein	0.139501	0.455467	0.310659	0.148801	0.315966	2.6737e-05
ENSG00000130988.13	RGN	regucalcin	-0.038916	0.315063	0.336317	0.126247	0.353979	2.67888e-05
ENSG00000167081.18	PBX3	PBX homeobox 3	0.228021	0.513279	0.291021	0.151198	0.285258	2.67974e-05
ENSG00000110171.20	TRIM3	tripartite motif containing 3	0.063228	-0.44192	0.252782	0.187214	-0.505148	2.6852e-05
ENSG00000072501.18	SMC1A	structural maintenance of chromosomes 1A	0.285659	0.483831	0.309851	0.13701	0.198172	2.69645e-05
ENSG00000168904.15	LRRC28	leucine rich repeat containing 28	-0.0372688	0.31429	0.259504	0.127509	0.351559	2.70556e-05
ENSG00000107779.13	BMPR1A	bone morphogenetic protein receptor type 1A	0.254712	0.625501	0.265236	0.1753	0.370789	2.71136e-05
ENSG00000155438.12	NIFK	nucleolar protein interacting with the FHA domain of MKI67	0.0362032	-0.404605	0.331621	0.161986	-0.440808	2.71987e-05
ENSG00000257139.1	NA	NA	0.729285	-0.482226	0.484172	0.438116	-1.21151	2.72002e-05
ENSG00000185924.7	RTN4RL1	reticulon 4 receptor like 1	0.154024	-0.424143	0.3195	0.199764	-0.578167	2.73559e-05
ENSG00000254870.5	ATP6V1G2-DDX39B	ATP6V1G2-DDX39B readthrough (NMD candidate)	0.614769	-2.00343	1.06335	0.988455	-2.6182	2.7386e-05
ENSG00000087269.16	NOP14	NOP14 nucleolar protein	-0.0545679	0.24488	0.278247	0.101726	0.299447	2.75411e-05
ENSG00000259583.3	ALDH1A3-AS1	ALDH1A3 antisense RNA 1	-0.0760692	-0.67739	0.282128	0.235788	-0.601321	2.75515e-05
ENSG00000251602.7	MTA1-DT	MTA1 divergent transcript	0.322942	-0.509335	0.341402	0.307446	-0.832277	2.76144e-05
ENSG00000011523.14	CEP68	centrosomal protein 68	-0.0848348	-0.378492	0.266691	0.129601	-0.293657	2.764e-05
ENSG00000099940.12	SNAP29	synaptosome associated protein 29	0.181197	-0.201038	0.260558	0.105534	-0.382236	2.78284e-05
ENSG00000275052.5	PPP4R3B	protein phosphatase 4 regulatory subunit 3B	0.057853	0.277153	0.224677	0.0970121	0.2193	2.79236e-05
ENSG00000214548.18	MEG3	maternally expressed 3	-0.04718	-0.500268	0.33006	0.182492	-0.453088	2.80243e-05
ENSG00000140104.14	CLBA1	clathrin binding box of aftiphilin containing 1	0.159973	-0.444754	0.352502	0.207684	-0.604728	2.83236e-05
ENSG00000165684.4	SNAPC4	small nuclear RNA activating complex polypeptide 4	0.117654	-0.388804	0.311784	0.175355	-0.506457	2.83954e-05
ENSG00000101444.13	AHCY	adenosylhomocysteinase	0.138275	-0.164056	0.246883	0.0806547	-0.302331	2.84413e-05
ENSG00000132432.14	SEC61G	SEC61 translocon subunit gamma	0.149784	-0.404937	0.415197	0.181318	-0.554721	2.84491e-05
ENSG00000189350.12	TOGARAM2	TOG array regulator of axonemal microtubules 2	0.388382	-0.568893	0.34555	0.387314	-0.957274	2.85775e-05
ENSG00000102580.15	DNAJC3	DnaJ heat shock protein family (Hsp40) member C3	0.206408	0.457003	0.29222	0.138617	0.250595	2.88014e-05
ENSG00000168306.13	ACOX2	acyl-CoA oxidase 2	-0.516048	0.440172	0.508706	0.279316	0.95622	2.88221e-05
ENSG00000140365.16	COMMD4	COMM domain containing 4	-0.0566236	-0.713325	0.297546	0.256558	-0.656701	2.88487e-05
ENSG00000215301.10	DDX3X	DEAD-box helicase 3 X-linked	0.252382	0.459557	0.338971	0.137864	0.207175	2.89717e-05
ENSG00000211445.12	GPX3	glutathione peroxidase 3	-0.143733	-0.675211	0.352785	0.225362	-0.531478	2.89879e-05
ENSG00000072958.8	AP1M1	adaptor related protein complex 1 subunit mu 1	-0.0205565	-0.316194	0.262724	0.118635	-0.295637	2.91564e-05
ENSG00000124140.13	SLC12A5	solute carrier family 12 member 5	-0.116554	-0.331474	0.305991	0.111718	-0.214921	2.92454e-05
ENSG00000163349.22	HIPK1	homeodomain interacting protein kinase 1	0.0690453	0.424439	0.248526	0.148281	0.355394	2.94073e-05
ENSG00000166435.15	XRRA1	X-ray radiation resistance associated 1	-0.128983	-0.630493	0.373935	0.215245	-0.501509	2.94413e-05
ENSG00000183837.9	PNMA3	PNMA family member 3	-0.29341	-0.789904	0.33398	0.228193	-0.496494	2.95661e-05
ENSG00000169258.7	GPRIN1	G protein regulated inducer of neurite outgrowth 1	0.0552252	-0.371581	0.289267	0.155335	-0.426807	2.95662e-05
ENSG00000078725.13	BRINP1	BMP/retinoic acid inducible neural specific 1	-0.0165901	0.279883	0.228868	0.111513	0.296473	2.96369e-05
ENSG00000183570.16	PCBP3	poly(rC) binding protein 3	0.23927	-0.319429	0.397105	0.161345	-0.558699	2.96407e-05
ENSG00000198743.7	SLC5A3	solute carrier family 5 member 3	0.86178	1.26266	0.367488	0.256277	0.400877	2.96888e-05
ENSG00000039560.14	RAI14	retinoic acid induced 14	0.162561	0.559122	0.406544	0.187519	0.396561	2.96935e-05
ENSG00000157833.13	GAREM2	GRB2 associated regulator of MAPK1 subtype 2	0.822363	1.32757	0.412639	0.290258	0.505204	2.97982e-05
ENSG00000049192.15	ADAMTS6	ADAM metallopeptidase with thrombospondin type 1 motif 6	-0.258315	0.364955	0.339943	0.20044	0.62327	2.98155e-05
ENSG00000068079.7	IFI35	interferon induced protein 35	0.504271	-0.364131	0.425696	0.260894	-0.868402	2.98529e-05
ENSG00000047644.18	WWC3	WWC family member 3	-0.103196	0.461173	0.288885	0.207459	0.564369	2.98635e-05
ENSG00000205213.14	LGR4	leucine rich repeat containing G protein-coupled receptor 4	-0.102438	0.403795	0.344378	0.176997	0.506233	3.00065e-05
ENSG00000102038.15	SMARCA1	SWI/SNF related, matrix associated, actin dependent regulator of chromatin, subfamily a, member 1	0.175075	0.394374	0.256843	0.120992	0.219299	3.01092e-05
ENSG00000179978.11	NA	NA	-0.281136	0.4855	0.391693	0.261084	0.766636	3.01666e-05
ENSG00000276627.3	NA	NA	0.267245	-0.766833	0.440262	0.389451	-1.03408	3.03023e-05
ENSG00000114757.19	PEX5L	peroxisomal biogenesis factor 5 like	-0.112892	-0.310246	0.279026	0.10416	-0.197353	3.05239e-05
ENSG00000064726.10	BTBD1	BTB domain containing 1	-0.0769209	0.266435	0.253077	0.117387	0.343356	3.05555e-05
ENSG00000103994.17	ZNF106	zinc finger protein 106	0.0620605	0.310505	0.221348	0.108847	0.248444	3.07009e-05
ENSG00000110786.18	PTPN5	protein tyrosine phosphatase non-receptor type 5	-0.185823	-0.560238	0.285213	0.173793	-0.374415	3.07253e-05
ENSG00000105568.18	PPP2R1A	protein phosphatase 2 scaffold subunit Aalpha	-0.271618	-0.490536	0.268289	0.136865	-0.218917	3.07694e-05
ENSG00000162437.14	RAVER2	ribonucleoprotein, PTB binding 2	-0.00660535	0.461656	0.319412	0.180972	0.468261	3.07702e-05
ENSG00000070778.13	PTPN21	protein tyrosine phosphatase non-receptor type 21	0.299459	0.593966	0.300431	0.166503	0.294506	3.08931e-05
ENSG00000198830.11	HMGN2	high mobility group nucleosomal binding domain 2	-0.700713	-0.765573	0.252925	0.143409	-0.0648603	3.11722e-05
ENSG00000079739.17	PGM1	phosphoglucomutase 1	0.0765902	0.34156	0.325252	0.121839	0.26497	3.11807e-05
ENSG00000109572.14	CLCN3	chloride voltage-gated channel 3	-0.159283	0.201886	0.275517	0.101469	0.36117	3.11943e-05
ENSG00000137942.16	FNBP1L	formin binding protein 1 like	0.187008	0.457672	0.278929	0.141395	0.270664	3.13456e-05
ENSG00000120306.11	CYSTM1	cysteine rich transmembrane module containing 1	0.145601	0.443839	0.332578	0.147751	0.298238	3.13684e-05
ENSG00000137275.14	RIPK1	receptor interacting serine/threonine kinase 1	-0.17595	0.267965	0.333369	0.131559	0.443915	3.15393e-05
ENSG00000106633.17	GCK	glucokinase	0.325746	0.75223	0.387054	0.220878	0.426484	3.16063e-05
ENSG00000215915.10	ATAD3C	ATPase family AAA domain containing 3C	-0.0192072	-1.02169	0.510933	0.393059	-1.00248	3.18632e-05
ENSG00000284642.1	NA	NA	0.308627	-0.511984	0.358872	0.300888	-0.82061	3.18815e-05
ENSG00000172889.16	EGFL7	EGF like domain multiple 7	0.233399	-0.383036	0.355672	0.201036	-0.616436	3.18855e-05
ENSG00000114646.10	CSPG5	chondroitin sulfate proteoglycan 5	0.205923	0.73077	0.28983	0.223431	0.524847	3.20374e-05
ENSG00000186660.15	ZFP91	ZFP91 zinc finger protein, atypical E3 ubiquitin ligase	0.23556	0.363091	0.256216	0.104382	0.127532	3.21587e-05
ENSG00000171703.17	TCEA2	transcription elongation factor A2	-0.24031	-0.463233	0.279727	0.135526	-0.222923	3.21775e-05
ENSG00000105854.13	PON2	paraoxonase 2	-0.202332	0.229926	0.334603	0.117692	0.432258	3.22486e-05
ENSG00000063587.14	ZNF275	zinc finger protein 275	-0.120405	0.312473	0.276758	0.147216	0.432878	3.23293e-05
ENSG00000178075.20	GRAMD1C	GRAM domain containing 1C	0.0353354	0.505181	0.38028	0.190639	0.469846	3.23966e-05
ENSG00000196268.11	ZNF493	zinc finger protein 493	0.115159	-0.291319	0.299949	0.134241	-0.406477	3.27373e-05
ENSG00000165102.15	HGSNAT	heparan-alpha-glucosaminide N-acetyltransferase	-0.314318	0.239165	0.293766	0.161335	0.553483	3.29311e-05
ENSG00000084073.9	ZMPSTE24	zinc metallopeptidase STE24	0.129258	0.416051	0.295882	0.13921	0.286793	3.29972e-05
ENSG00000041982.16	TNC	tenascin C	0.115326	1.08465	0.330106	0.373911	0.969325	3.30368e-05
ENSG00000233871.2	NA	NA	0.511353	-0.606712	0.44318	0.434212	-1.11807	3.30798e-05
ENSG00000146648.18	EGFR	epidermal growth factor receptor	-0.216209	0.495633	0.340369	0.258833	0.711841	3.31977e-05
ENSG00000169981.11	ZNF35	zinc finger protein 35	-0.0223666	0.446332	0.319181	0.180009	0.468699	3.3258e-05
ENSG00000136717.15	BIN1	bridging integrator 1	-0.0199749	-0.32321	0.298753	0.123537	-0.303235	3.32738e-05
ENSG00000175066.16	GK5	glycerol kinase 5	-0.227812	0.281945	0.272402	0.164641	0.509757	3.3351e-05
ENSG00000108771.13	DHX58	DExH-box helicase 58	-0.0414837	-0.810626	0.307428	0.302126	-0.769143	3.34276e-05
ENSG00000255690.3	TRIL	TLR4 interactor with leucine rich repeats	-0.128705	0.474557	0.368836	0.215968	0.603262	3.3645e-05
ENSG00000185666.15	SYN3	synapsin III	-0.10797	-0.490443	0.295451	0.168445	-0.382473	3.36625e-05
ENSG00000215012.9	RTL10	retrotransposon Gag like 10	0.029965	-0.37858	0.228804	0.156753	-0.408545	3.36698e-05
ENSG00000182504.11	CEP97	centrosomal protein 97	0.053843	-0.312202	0.220415	0.135667	-0.366045	3.37383e-05
ENSG00000135766.9	EGLN1	egl-9 family hypoxia inducible factor 1	0.19414	0.453305	0.263153	0.138146	0.259164	3.39672e-05
ENSG00000271614.1	ATP2B1-AS1	ATP2B1 antisense RNA 1	-0.301454	-0.779819	0.296121	0.218961	-0.478365	3.39872e-05
ENSG00000135144.7	DTX1	deltex E3 ubiquitin ligase 1	0.0519564	0.487364	0.343592	0.180941	0.435408	3.41264e-05
ENSG00000116661.11	FBXO2	F-box protein 2	0.603781	0.993222	0.338026	0.229506	0.389441	3.42262e-05
ENSG00000113845.10	TIMMDC1	translocase of inner mitochondrial membrane domain containing 1	-0.0219414	0.283058	0.279667	0.114939	0.305	3.42642e-05
ENSG00000170011.14	MYRIP	myosin VIIA and Rab interacting protein	-0.0521617	0.311884	0.284997	0.132333	0.364046	3.44224e-05
ENSG00000185359.13	HGS	hepatocyte growth factor-regulated tyrosine kinase substrate	-0.00971622	-0.366715	0.236715	0.142096	-0.356999	3.44378e-05
ENSG00000144524.17	COPS7B	COP9 signalosome subunit 7B	-0.0482382	-0.323498	0.197591	0.116224	-0.27526	3.44908e-05
ENSG00000143190.23	POU2F1	POU class 2 homeobox 1	-0.0340944	0.296377	0.242572	0.123573	0.330471	3.4531e-05
ENSG00000162426.14	SLC45A1	solute carrier family 45 member 1	0.0677685	-0.529385	0.41951	0.222758	-0.597154	3.46424e-05
ENSG00000197302.10	KRBOX5	KRAB box domain containing 5	-0.233237	-0.581058	0.287945	0.173586	-0.347821	3.47243e-05
ENSG00000196876.17	SCN8A	sodium voltage-gated channel alpha subunit 8	-0.110671	-0.394674	0.31495	0.136718	-0.284003	3.49707e-05
ENSG00000072121.16	ZFYVE26	zinc finger FYVE-type containing 26	0.0538829	0.400219	0.251688	0.145565	0.346336	3.49768e-05
ENSG00000261342.1	NA	NA	-0.236677	0.665531	0.453055	0.330697	0.902208	3.50286e-05
ENSG00000119778.15	ATAD2B	ATPase family AAA domain containing 2B	-0.318832	0.180404	0.230207	0.156883	0.499236	3.50296e-05
ENSG00000184677.18	ZBTB40	zinc finger and BTB domain containing 40	0.084582	0.461322	0.255226	0.160982	0.37674	3.51085e-05
ENSG00000180921.7	FAM83H	family with sequence similarity 83 member H	-0.13307	-0.563015	0.403674	0.196602	-0.429945	3.5131e-05
ENSG00000103227.18	LMF1	lipase maturation factor 1	0.0213063	-0.450968	0.343253	0.182465	-0.472274	3.51926e-05
ENSG00000141540.11	TTYH2	tweety family member 2	0.34984	-0.350935	0.36045	0.224526	-0.700775	3.51961e-05
ENSG00000111752.11	PHC1	polyhomeotic homolog 1	0.0816327	0.495131	0.292937	0.176149	0.413499	3.53683e-05
ENSG00000221946.7	FXYD7	FXYD domain containing ion transport regulator 7	-0.200116	-0.581089	0.275908	0.178395	-0.380973	3.53899e-05
ENSG00000182175.14	RGMA	repulsive guidance molecule BMP co-receptor a	0.149974	0.672543	0.305868	0.222559	0.522569	3.54495e-05
ENSG00000111218.12	PRMT8	protein arginine methyltransferase 8	-0.197355	-0.748606	0.360362	0.24321	-0.551252	3.5597e-05
ENSG00000076344.16	RGS11	regulator of G protein signaling 11	0.165693	-0.528643	0.343831	0.2581	-0.694336	3.56297e-05
ENSG00000123094.15	RASSF8	Ras association domain family member 8	0.275757	0.658193	0.371521	0.201171	0.382436	3.56988e-05
ENSG00000196338.12	NLGN3	neuroligin 3	0.096852	0.420556	0.270033	0.145632	0.323704	3.57528e-05
ENSG00000100441.10	KHNYN	KH and NYN domain containing	0.0239547	0.523295	0.311591	0.20104	0.49934	3.6147e-05
ENSG00000148053.16	NTRK2	neurotrophic receptor tyrosine kinase 2	-0.309621	0.200977	0.339122	0.124665	0.510598	3.62641e-05
ENSG00000111783.12	RFX4	regulatory factor X4	0.0761283	0.41516	0.400217	0.152908	0.339032	3.62983e-05
ENSG00000144619.15	CNTN4	contactin 4	-0.0138661	-0.336076	0.285498	0.130658	-0.32221	3.64631e-05
ENSG00000139767.10	SRRM4	serine/arginine repetitive matrix 4	-0.0806559	-0.568537	0.276377	0.202086	-0.487881	3.67349e-05
ENSG00000160293.17	VAV2	vav guanine nucleotide exchange factor 2	-0.0135251	0.394878	0.305401	0.159415	0.408403	3.67596e-05
ENSG00000048342.16	CC2D2A	coiled-coil and C2 domain containing 2A	-0.0187849	0.392576	0.237197	0.16077	0.41136	3.67968e-05
ENSG00000155542.12	SETD9	SET domain containing 9	-0.75933	0.156676	0.373127	0.322526	0.916006	3.68255e-05
ENSG00000188559.15	RALGAPA2	Ral GTPase activating protein catalytic subunit alpha 2	0.163522	0.435623	0.278874	0.140202	0.272101	3.68355e-05
ENSG00000177732.8	SOX12	SRY-box transcription factor 12	0.113542	0.663871	0.316717	0.230595	0.550329	3.68737e-05
ENSG00000140263.14	SORD	sorbitol dehydrogenase	-0.033743	-0.357971	0.329712	0.136511	-0.324228	3.69395e-05
ENSG00000196924.18	FLNA	filamin A	-0.0310686	0.437175	0.336473	0.180115	0.468244	3.69942e-05
ENSG00000136861.18	CDK5RAP2	CDK5 regulatory subunit associated protein 2	-0.0499725	0.324628	0.342857	0.136789	0.374601	3.707e-05
ENSG00000105613.10	MAST1	microtubule associated serine/threonine kinase 1	0.0720893	-0.36173	0.323238	0.157638	-0.433819	3.72353e-05
ENSG00000170191.5	NANP	N-acetylneuraminic acid phosphatase	-0.00461856	-0.622549	0.313877	0.245837	-0.61793	3.72436e-05
ENSG00000223496.3	EXOSC6	exosome component 6	-0.145572	-0.611337	0.253319	0.197735	-0.465765	3.73251e-05
ENSG00000077585.14	GPR137B	G protein-coupled receptor 137B	-0.336288	0.186979	0.280849	0.141705	0.523268	3.73431e-05
ENSG00000167100.14	SAMD14	sterile alpha motif domain containing 14	-0.12414	-0.49371	0.301365	0.168585	-0.36957	3.73789e-05
ENSG00000256628.3	ZBTB11-AS1	ZBTB11 antisense RNA 1	0.512379	-0.415276	0.379471	0.356493	-0.927656	3.75779e-05
ENSG00000135677.11	GNS	glucosamine (N-acetyl)-6-sulfatase	0.0874243	0.423514	0.261011	0.148623	0.336089	3.76438e-05
ENSG00000086475.15	SEPHS1	selenophosphate synthetase 1	0.283549	0.525486	0.278916	0.148933	0.241937	3.80365e-05
ENSG00000156395.13	SORCS3	sortilin related VPS10 domain containing receptor 3	-0.114596	-0.487391	0.286598	0.167418	-0.372795	3.80861e-05
ENSG00000252481.1	SCARNA13	small Cajal body-specific RNA 13	-0.0597774	0.843419	0.404366	0.356995	0.903197	3.82204e-05
ENSG00000273301.1	NA	NA	0.0430832	-0.684687	0.30587	0.288973	-0.72777	3.82405e-05
ENSG00000119509.13	INVS	inversin	0.0967191	0.482361	0.260996	0.167452	0.385642	3.82699e-05
ENSG00000198561.14	CTNND1	catenin delta 1	0.118487	0.451898	0.310597	0.15634	0.333411	3.8408e-05
ENSG00000071991.9	CDH19	cadherin 19	0.425758	-0.342746	0.375491	0.249731	-0.768505	3.87768e-05
ENSG00000181396.13	OGFOD3	2-oxoglutarate and iron dependent oxygenase domain containing 3	0.144591	-0.311187	0.283911	0.155853	-0.455778	3.88283e-05
ENSG00000109814.12	UGDH	UDP-glucose 6-dehydrogenase	0.0581926	0.458724	0.279307	0.169068	0.400531	3.89737e-05
ENSG00000161800.13	RACGAP1	Rac GTPase activating protein 1	0.153826	0.426238	0.256003	0.137249	0.272412	3.90023e-05
ENSG00000169221.14	TBC1D10B	TBC1 domain family member 10B	0.114846	-0.233455	0.24435	0.11483	-0.348301	3.92335e-05
ENSG00000263551.6	NA	NA	-0.133101	-0.729636	0.332668	0.251464	-0.596535	3.94581e-05
ENSG00000196588.18	MRTFA	myocardin related transcription factor A	0.0731574	-0.265524	0.247461	0.120383	-0.338682	3.9481e-05
ENSG00000065268.10	WDR18	WD repeat domain 18	-0.158446	-0.719097	0.381204	0.246589	-0.560651	3.95893e-05
ENSG00000179796.12	LRRC3B	leucine rich repeat containing 3B	0.0995462	0.511112	0.31171	0.181308	0.411566	3.97111e-05
ENSG00000179526.17	SHARPIN	SHANK associated RH domain interactor	0.302365	-0.229568	0.338332	0.142952	-0.531933	3.97211e-05
ENSG00000125652.8	ALKBH7	alkB homolog 7	0.443682	-0.428401	0.440544	0.287171	-0.872084	3.98171e-05
ENSG00000184261.5	KCNK12	potassium two pore domain channel subfamily K member 12	0.370553	0.614405	0.318702	0.167817	0.243852	3.9883e-05
ENSG00000136450.13	SRSF1	serine and arginine rich splicing factor 1	0.0192733	0.209016	0.2188	0.0808195	0.189742	3.99317e-05
ENSG00000108684.14	ASIC2	acid sensing ion channel subunit 2	-0.000774238	-0.306849	0.2765	0.12271	-0.306075	3.99777e-05
ENSG00000213780.11	GTF2H4	general transcription factor IIH subunit 4	0.175015	-0.413371	0.335126	0.209307	-0.588386	4.00647e-05
ENSG00000132541.11	RIDA	reactive intermediate imine deaminase A homolog	-0.634497	-0.752022	0.344582	0.173373	-0.117525	4.02007e-05
ENSG00000099956.19	SMARCB1	SWI/SNF related, matrix associated, actin dependent regulator of chromatin, subfamily b, member 1	-0.0353872	-0.292254	0.217961	0.11004	-0.256867	4.05913e-05
ENSG00000122786.20	CALD1	caldesmon 1	0.255958	0.506726	0.365505	0.158663	0.250769	4.06045e-05
ENSG00000135838.13	NPL	N-acetylneuraminate pyruvate lyase	-0.100532	-0.438677	0.436679	0.161066	-0.338145	4.06162e-05
ENSG00000134698.11	AGO4	argonaute RISC component 4	-0.151952	0.277613	0.235421	0.150247	0.429565	4.06479e-05
ENSG00000148700.15	ADD3	adducin 3	-0.0247521	0.306174	0.315759	0.126816	0.330927	4.07127e-05
ENSG00000142453.11	CARM1	coactivator associated arginine methyltransferase 1	-0.068894	-0.301441	0.265616	0.10955	-0.232547	4.0777e-05
ENSG00000287783.1	NA	NA	-0.00275196	-0.91982	0.420668	0.368143	-0.917068	4.08166e-05
ENSG00000005108.16	THSD7A	thrombospondin type 1 domain containing 7A	-0.00752371	0.288195	0.292229	0.116873	0.295718	4.08697e-05
ENSG00000213281.5	NRAS	NRAS proto-oncogene, GTPase	-0.137568	-0.2617	0.250654	0.0861048	-0.124132	4.10382e-05
ENSG00000137843.12	PAK6	p21 (RAC1) activated kinase 6	0.231149	-0.316448	0.340106	0.174803	-0.547598	4.11159e-05
ENSG00000105855.10	ITGB8	integrin subunit beta 8	0.123596	0.451326	0.350546	0.158956	0.32773	4.15938e-05
ENSG00000136271.10	DDX56	DEAD-box helicase 56	0.0539573	-0.28944	0.249457	0.127485	-0.343397	4.1601e-05
ENSG00000188981.11	MSANTD1	Myb/SANT DNA binding domain containing 1	0.286127	-0.688525	0.348945	0.413297	-0.974652	4.1717e-05
ENSG00000085998.14	POMGNT1	protein O-linked mannose N-acetylglucosaminyltransferase 1 (beta 1,2-)	0.0310086	0.40756	0.221004	0.155198	0.376551	4.17393e-05
ENSG00000111879.20	FAM184A	family with sequence similarity 184 member A	-0.234339	0.291906	0.342566	0.162125	0.526245	4.19172e-05
ENSG00000079335.20	CDC14A	cell division cycle 14A	-0.117702	0.43796	0.358694	0.203148	0.555662	4.20026e-05
ENSG00000263934.4	NA	NA	-0.939015	0.327844	0.587255	0.37068	1.26686	4.20896e-05
ENSG00000105559.12	PLEKHA4	pleckstrin homology domain containing A4	0.209336	1.0102	0.449642	0.342587	0.800868	4.21264e-05
ENSG00000067704.10	IARS2	isoleucyl-tRNA synthetase 2, mitochondrial	-0.0972186	0.221317	0.24887	0.105797	0.318536	4.22243e-05
ENSG00000138758.11	SEPTIN11	septin 11	-0.0926175	0.179556	0.200284	0.0889275	0.272174	4.23736e-05
ENSG00000185633.10	NDUFA4L2	NDUFA4 mitochondrial complex associated like 2	0.376848	-0.576733	0.357876	0.403962	-0.953581	4.2504e-05
ENSG00000071051.14	NCK2	NCK adaptor protein 2	0.0731077	0.306209	0.264481	0.111062	0.233101	4.25096e-05
ENSG00000078114.18	NEBL	nebulette	0.172565	0.449866	0.291395	0.146446	0.277301	4.26586e-05
ENSG00000188681.11	TEKT4P2	tektin 4 pseudogene 2	0.521669	-0.572896	0.422248	0.4606	-1.09457	4.27248e-05
ENSG00000134186.12	PRPF38B	pre-mRNA processing factor 38B	0.408853	0.627922	0.268433	0.15702	0.219068	4.3248e-05
ENSG00000164823.11	OSGIN2	oxidative stress induced growth inhibitor family member 2	0.263172	0.486094	0.306479	0.145801	0.222922	4.33441e-05
ENSG00000203620.2	NA	NA	0.167339	-0.617157	0.257589	0.338074	-0.784496	4.33625e-05
ENSG00000163257.11	DCAF16	DDB1 and CUL4 associated factor 16	-0.401546	-0.658032	0.265049	0.164918	-0.256486	4.33755e-05
ENSG00000154134.15	ROBO3	roundabout guidance receptor 3	-0.0974088	-0.526878	0.274664	0.186231	-0.429469	4.34613e-05
ENSG00000171680.22	PLEKHG5	pleckstrin homology and RhoGEF domain containing G5	0.289776	-0.339423	0.370546	0.200568	-0.629199	4.34884e-05
ENSG00000120063.10	GNA13	G protein subunit alpha 13	0.150677	0.500974	0.317811	0.169935	0.350297	4.3552e-05
ENSG00000235665.6	LINC00298	long intergenic non-protein coding RNA 298	0.213402	1.12625	0.42906	0.379112	0.912845	4.3639e-05
ENSG00000068120.15	COASY	Coenzyme A synthase	-0.0510789	0.235474	0.250992	0.103873	0.286553	4.41001e-05
ENSG00000122359.18	ANXA11	annexin A11	-0.090367	0.24235	0.312072	0.111144	0.332717	4.41604e-05
ENSG00000187607.16	ZNF286A	zinc finger protein 286A	0.118502	0.39142	0.266103	0.134281	0.272918	4.42351e-05
ENSG00000128595.17	CALU	calumenin	0.220751	0.357877	0.265393	0.108426	0.137126	4.43525e-05
ENSG00000175782.11	SLC35E3	solute carrier family 35 member E3	0.114388	-0.336702	0.269827	0.164661	-0.451091	4.43723e-05
ENSG00000140941.14	MAP1LC3B	microtubule associated protein 1 light chain 3 beta	-0.260101	-0.260522	0.266966	0.0756769	-0.000421266	4.4449e-05
ENSG00000119402.17	FBXW2	F-box and WD repeat domain containing 2	0.0822696	0.215684	0.24166	0.0768062	0.133414	4.45374e-05
ENSG00000144460.12	NYAP2	neuronal tyrosine-phosphorylated phosphoinositide-3-kinase adaptor 2	0.178117	-0.468891	0.30208	0.249712	-0.647008	4.45951e-05
ENSG00000100427.15	MLC1	modulator of VRAC current 1	-0.220674	0.411806	0.333284	0.228203	0.632481	4.47043e-05
ENSG00000249456.1	NA	NA	-0.926433	0.173469	0.537095	0.23411	1.0999	4.48351e-05
ENSG00000136936.10	XPA	XPA, DNA damage recognition and repair factor	0.0707284	-0.421131	0.297632	0.189002	-0.491859	4.48433e-05
ENSG00000108852.14	MPP2	MAGUK p55 scaffold protein 2	0.0189912	-0.291391	0.268289	0.121692	-0.310382	4.49321e-05
ENSG00000233621.2	ZC3H12A-DT	ZC3H12A divergent transcript	0.457464	-0.509832	0.454426	0.349767	-0.967296	4.50869e-05
ENSG00000188786.10	MTF1	metal regulatory transcription factor 1	0.0187342	0.312192	0.256754	0.123056	0.293458	4.5133e-05
ENSG00000108349.17	CASC3	CASC3 exon junction complex subunit	0.246287	0.538461	0.298143	0.163667	0.292174	4.51544e-05
ENSG00000269044.2	NA	NA	-0.246619	-0.665955	0.277517	0.198725	-0.419337	4.53872e-05
ENSG00000174695.10	TMEM167A	transmembrane protein 167A	0.0446149	0.348731	0.278197	0.132999	0.304116	4.55179e-05
ENSG00000117174.11	ZNHIT6	zinc finger HIT-type containing 6	0.309227	0.571845	0.265713	0.15778	0.262619	4.57024e-05
ENSG00000170525.21	PFKFB3	6-phosphofructo-2-kinase/fructose-2,6-biphosphatase 3	0.646078	0.824487	0.273126	0.170912	0.178408	4.60349e-05
ENSG00000136636.13	KCTD3	potassium channel tetramerization domain containing 3	-0.0259432	0.282499	0.276979	0.119501	0.308442	4.61849e-05
ENSG00000237036.5	ZEB1-AS1	ZEB1 antisense RNA 1	0.375126	-0.392722	0.332872	0.295263	-0.767848	4.62917e-05
ENSG00000173992.9	CCS	copper chaperone for superoxide dismutase	0.106148	-0.31058	0.295619	0.148046	-0.416728	4.63068e-05
ENSG00000283384.1	NA	NA	0.297009	-0.623977	0.347531	0.389656	-0.920986	4.64653e-05
ENSG00000120457.12	KCNJ5	potassium inwardly rectifying channel subfamily J member 5	0.529964	-0.258037	0.328331	0.306612	-0.788001	4.65147e-05
ENSG00000143157.11	POGK	pogo transposable element derived with KRAB domain	0.335454	0.678008	0.258809	0.180721	0.342554	4.65388e-05
ENSG00000130254.12	SAFB2	scaffold attachment factor B2	0.142615	0.427522	0.295591	0.145526	0.284907	4.65798e-05
ENSG00000010810.17	FYN	FYN proto-oncogene, Src family tyrosine kinase	0.191769	0.3606	0.301844	0.116695	0.16883	4.66696e-05
ENSG00000158008.10	EXTL1	exostosin like glycosyltransferase 1	-0.0948804	-0.57354	0.328998	0.209093	-0.47866	4.66972e-05
ENSG00000187187.14	ZNF546	zinc finger protein 546	0.116739	0.46906	0.29133	0.164336	0.352321	4.68741e-05
ENSG00000117500.13	TMED5	transmembrane p24 trafficking protein 5	-0.00221148	0.330204	0.326134	0.134968	0.332415	4.6914e-05
ENSG00000140829.12	DHX38	DEAH-box helicase 38	0.101267	0.347399	0.234733	0.120447	0.246132	4.69977e-05
ENSG00000185920.16	PTCH1	patched 1	0.109989	0.579022	0.33925	0.208641	0.469033	4.73105e-05
ENSG00000163611.11	SPICE1	spindle and centriole associated protein 1	-0.06967	0.565694	0.271799	0.257804	0.635364	4.73771e-05
ENSG00000181444.13	ZNF467	zinc finger protein 467	0.108044	0.843695	0.536209	0.318231	0.735651	4.75326e-05
ENSG00000223839.8	FAM95B1	family with sequence similarity 95 member B1	-0.0245752	-0.869181	0.328809	0.344387	-0.844606	4.76344e-05
ENSG00000134825.16	TMEM258	transmembrane protein 258	0.144896	-0.274524	0.388688	0.132292	-0.41942	4.78419e-05
ENSG00000196961.12	AP2A1	adaptor related protein complex 2 subunit alpha 1	-0.161981	-0.392484	0.274052	0.129164	-0.230503	4.78969e-05
ENSG00000255508.7	TUT1	terminal uridylyl transferase 1, U6 snRNA-specific	0.72825	-0.539106	0.476356	0.587409	-1.26736	4.80762e-05
ENSG00000179241.13	LDLRAD3	low density lipoprotein receptor class A domain containing 3	0.142066	0.566442	0.390665	0.201642	0.424376	4.82632e-05
ENSG00000126001.16	CEP250	centrosomal protein 250	0.197592	0.32652	0.256486	0.101548	0.128929	4.83416e-05
ENSG00000104524.14	PYCR3	pyrroline-5-carboxylate reductase 3	-0.337916	-0.902157	0.388565	0.272214	-0.56424	4.84388e-05
ENSG00000136044.12	APPL2	adaptor protein, phosphotyrosine interacting with PH domain and leucine zipper 2	0.128888	0.414248	0.317728	0.145438	0.28536	4.87669e-05
ENSG00000102317.18	RBM3	RNA binding motif protein 3	-0.786199	-1.90601	0.298785	0.375713	-1.11981	4.8927e-05
ENSG00000035681.9	NSMAF	neutral sphingomyelinase activation associated factor	-0.094328	0.299685	0.310812	0.140166	0.394013	4.8956e-05
ENSG00000164619.10	BMPER	BMP binding endothelial regulator	-0.21561	-0.439207	0.329347	0.141897	-0.223596	4.91286e-05
ENSG00000196169.15	KIF19	kinesin family member 19	0.140561	-0.784185	0.451557	0.368352	-0.924746	4.92025e-05
ENSG00000171161.13	ZNF672	zinc finger protein 672	0.152817	0.49993	0.369659	0.175231	0.347114	4.93086e-05
ENSG00000288398.1	NA	NA	0.0120591	0.371281	0.282094	0.149591	0.359221	4.93747e-05
ENSG00000156804.7	FBXO32	F-box protein 32	0.374033	0.642536	0.248028	0.162793	0.268503	4.94276e-05
ENSG00000101146.13	RAE1	ribonucleic acid export 1	0.0757449	-0.421017	0.290706	0.193317	-0.496762	4.95182e-05
ENSG00000079308.19	TNS1	tensin 1	-0.0717986	0.495073	0.391353	0.219568	0.566872	4.95535e-05
ENSG00000264364.3	DYNLL2	dynein light chain LC8-type 2	-0.0421348	0.234334	0.280737	0.102449	0.276469	4.96973e-05
ENSG00000117245.12	KIF17	kinesin family member 17	-0.225118	-0.737225	0.310701	0.2332	-0.512107	4.98112e-05
ENSG00000100364.18	KIAA0930	KIAA0930	0.124263	0.563915	0.334627	0.200836	0.439652	4.98658e-05
ENSG00000135316.18	SYNCRIP	synaptotagmin binding cytoplasmic RNA interacting protein	0.0165835	0.217468	0.280951	0.0871574	0.200884	4.99389e-05
ENSG00000128266.9	GNAZ	G protein subunit alpha z	0.133126	0.406171	0.279416	0.139479	0.273045	5.00237e-05
ENSG00000185803.10	SLC52A2	solute carrier family 52 member 2	0.436227	-0.437986	0.398468	0.326841	-0.874213	5.01699e-05
ENSG00000187609.16	EXD3	exonuclease 3'-5' domain containing 3	0.299143	-0.552933	0.413354	0.32319	-0.852076	5.02177e-05
ENSG00000137274.13	BPHL	biphenyl hydrolase like	-0.0741855	-0.381459	0.247544	0.139575	-0.307273	5.04459e-05
ENSG00000166471.11	TMEM41B	transmembrane protein 41B	0.0487934	-0.207674	0.265869	0.0923445	-0.256467	5.06079e-05
ENSG00000272398.6	CD24	CD24 molecule	-0.198275	0.649625	0.372465	0.34205	0.8479	5.07715e-05
ENSG00000131724.11	IL13RA1	interleukin 13 receptor subunit alpha 1	0.493865	0.662973	0.377429	0.177288	0.169108	5.0865e-05
ENSG00000184602.6	SNN	stannin	0.169925	0.502349	0.271942	0.164389	0.332424	5.08703e-05
ENSG00000116852.14	KIF21B	kinesin family member 21B	-0.000133008	0.529144	0.354611	0.217818	0.529277	5.11185e-05
ENSG00000126107.15	HECTD3	HECT domain E3 ubiquitin protein ligase 3	0.0610703	0.400216	0.223092	0.148088	0.339145	5.12801e-05
ENSG00000246695.8	NA	NA	0.0196558	0.466879	0.292862	0.187096	0.447224	5.13768e-05
ENSG00000174173.7	TRMT10C	tRNA methyltransferase 10C, mitochondrial RNase P subunit	-0.115539	-0.566007	0.442791	0.210484	-0.450468	5.1403e-05
ENSG00000164241.13	C5orf63	chromosome 5 open reading frame 63	-0.0525806	0.574309	0.499187	0.247337	0.62689	5.15614e-05
ENSG00000172057.10	ORMDL3	ORMDL sphingolipid biosynthesis regulator 3	-0.0396546	0.318418	0.240971	0.140739	0.358073	5.16113e-05
ENSG00000119725.19	ZNF410	zinc finger protein 410	-0.181946	0.277115	0.250114	0.16306	0.459061	5.16319e-05
ENSG00000150756.14	ATPSCKMT	ATP synthase c subunit lysine N-methyltransferase	-0.0186832	0.564306	0.314373	0.238646	0.582989	5.21759e-05
ENSG00000167657.14	DAPK3	death associated protein kinase 3	0.178298	-0.36018	0.284635	0.200553	-0.538478	5.25013e-05
ENSG00000130713.16	EXOSC2	exosome component 2	0.0761348	-0.291326	0.221915	0.140148	-0.36746	5.26084e-05
ENSG00000081177.18	EXD2	exonuclease 3'-5' domain containing 2	0.107952	0.355238	0.218489	0.121843	0.247286	5.26729e-05
ENSG00000178538.10	CA8	carbonic anhydrase 8	-0.0993301	0.298488	0.31586	0.141674	0.397818	5.26936e-05
ENSG00000283183.2	LOC105374338	uncharacterized LOC105374338	0.216301	-0.428176	0.273358	0.262723	-0.644477	5.27513e-05
ENSG00000089006.16	SNX5	sorting nexin 5	0.020895	0.277614	0.233133	0.110592	0.256719	5.28286e-05
ENSG00000042781.14	USH2A	usherin	0.524784	-0.257625	0.370564	0.256699	-0.782409	5.29939e-05
ENSG00000197321.14	SVIL	supervillin	-0.0400186	0.704385	0.405702	0.303517	0.744404	5.30703e-05
ENSG00000168807.16	SNTB2	syntrophin beta 2	0.226419	0.534829	0.233817	0.157875	0.30841	5.30835e-05
ENSG00000109466.14	KLHL2	kelch like family member 2	0.0793248	0.244325	0.259263	0.0896525	0.165	5.309e-05
ENSG00000224271.7	EPIC1	epigenetically induced MYC interacting lncRNA 1	0.0274492	-0.426987	0.299507	0.183461	-0.454437	5.3135e-05
ENSG00000101109.12	STK4	serine/threonine kinase 4	0.120739	0.228277	0.231261	0.0776221	0.107538	5.31856e-05
ENSG00000149179.13	CSTPP1	centriolar satellite-associated tubulin polyglutamylase complex regulator 1	0.00463464	-0.304472	0.294103	0.126716	-0.309107	5.32342e-05
ENSG00000114126.17	TFDP2	transcription factor Dp-2	0.314406	0.472774	0.230086	0.124911	0.158369	5.32561e-05
ENSG00000188647.13	PTAR1	protein prenyltransferase alpha subunit repeat containing 1	-0.141413	0.298134	0.323854	0.150456	0.439546	5.33016e-05
ENSG00000154269.15	ENPP3	ectonucleotide pyrophosphatase/phosphodiesterase 3	-0.235861	0.802888	0.364713	0.453379	1.03875	5.34171e-05
ENSG00000149305.7	HTR3B	5-hydroxytryptamine receptor 3B	-0.428701	-0.809681	0.297466	0.209842	-0.38098	5.34643e-05
ENSG00000136897.8	MRPL50	mitochondrial ribosomal protein L50	-0.0728531	-0.306872	0.283004	0.11474	-0.234018	5.35225e-05
ENSG00000107223.13	EDF1	endothelial differentiation related factor 1	-0.00264712	-0.322025	0.328936	0.132821	-0.319378	5.36399e-05
ENSG00000115677.17	HDLBP	high density lipoprotein binding protein	0.067268	0.221399	0.209171	0.0808681	0.154131	5.36934e-05
ENSG00000162746.14	FCRLB	Fc receptor like B	0.425229	-0.625896	0.548359	0.382171	-1.05113	5.42832e-05
ENSG00000151067.22	CACNA1C	calcium voltage-gated channel subunit alpha1 C	0.0942871	-0.235608	0.260356	0.11492	-0.329896	5.4455e-05
ENSG00000283445.1	NA	NA	-0.0844689	-0.785337	0.242665	0.284592	-0.700868	5.46342e-05
ENSG00000113645.14	WWC1	WW and C2 domain containing 1	0.223646	0.671013	0.303164	0.213094	0.447366	5.46822e-05
ENSG00000185324.22	CDK10	cyclin dependent kinase 10	0.42626	-0.241888	0.311827	0.231764	-0.668148	5.47889e-05
ENSG00000051523.11	CYBA	cytochrome b-245 alpha chain	0.536706	1.38557	0.43619	0.380548	0.848861	5.4813e-05
ENSG00000269825.1	LOC122539214	Zinc finger protein LOC122539214	-0.192216	0.756293	0.389991	0.394401	0.948509	5.48318e-05
ENSG00000183726.11	TMEM50A	transmembrane protein 50A	-0.0857337	-0.280949	0.286316	0.103692	-0.195215	5.49183e-05
ENSG00000250333.2	NA	NA	-0.0818561	0.562566	0.348928	0.258706	0.644422	5.50957e-05
ENSG00000271474.1	NA	NA	-0.576692	-1.14123	0.32577	0.273084	-0.564536	5.51654e-05
ENSG00000266256.3	LINC00908	long intergenic non-protein coding RNA 908	0.108697	-0.819181	0.392412	0.384569	-0.927878	5.55023e-05
ENSG00000116254.18	CHD5	chromodomain helicase DNA binding protein 5	0.0435246	-0.365008	0.302642	0.161349	-0.408532	5.57241e-05
ENSG00000150471.16	ADGRL3	adhesion G protein-coupled receptor L3	-0.0539618	0.268421	0.204279	0.125387	0.322383	5.59565e-05
ENSG00000158169.13	FANCC	FA complementation group C	0.369338	0.901951	0.395146	0.270151	0.532614	5.61392e-05
ENSG00000162931.12	TRIM17	tripartite motif containing 17	0.218683	-0.589326	0.392293	0.319223	-0.808009	5.62289e-05
ENSG00000143294.15	PRCC	proline rich mitotic checkpoint control factor	0.20922	-0.223876	0.357252	0.123252	-0.433096	5.65429e-05
ENSG00000213949.10	ITGA1	integrin subunit alpha 1	0.241072	-0.727217	0.431349	0.394569	-0.968289	5.65645e-05
ENSG00000119638.13	NEK9	NIMA related kinase 9	0.111088	0.384457	0.279694	0.137446	0.273369	5.69746e-05
ENSG00000133460.19	SLC2A11	solute carrier family 2 member 11	0.138005	-0.265914	0.261772	0.142014	-0.403919	5.70444e-05
ENSG00000078142.13	PIK3C3	phosphatidylinositol 3-kinase catalytic subunit type 3	-0.118145	-0.286226	0.225727	0.0979269	-0.16808	5.70846e-05
ENSG00000022556.16	NLRP2	NLR family pyrin domain containing 2	0.597214	-0.559843	0.439702	0.538081	-1.15706	5.7249e-05
ENSG00000056586.16	RC3H2	ring finger and CCCH-type domains 2	0.100288	0.187075	0.234872	0.0662106	0.0867876	5.72899e-05
ENSG00000284606.1	NA	NA	-0.129457	-0.698296	0.300372	0.2468	-0.568839	5.73032e-05
ENSG00000106636.8	YKT6	YKT6 v-SNARE homolog	0.0681116	0.388907	0.297081	0.148021	0.320795	5.73658e-05
ENSG00000136631.15	VPS45	vacuolar protein sorting 45 homolog	-0.0252881	0.222356	0.249241	0.0968451	0.247644	5.75034e-05
ENSG00000125247.15	TMTC4	transmembrane O-mannosyltransferase targeting cadherins 4	-0.0352149	-0.388682	0.320022	0.155043	-0.353467	5.76225e-05
ENSG00000135506.16	OS9	OS9 endoplasmic reticulum lectin	-0.0479393	0.208854	0.255231	0.0945558	0.256793	5.76812e-05
ENSG00000162551.14	ALPL	alkaline phosphatase, biomineralization associated	0.869832	-0.0539491	0.397123	0.261697	-0.923781	5.77096e-05
ENSG00000230461.9	PROX1-AS1	PROX1 antisense RNA 1	-0.208405	-0.758532	0.31348	0.247848	-0.550128	5.78831e-05
ENSG00000175538.10	KCNE3	potassium voltage-gated channel subfamily E regulatory subunit 3	0.736909	-0.163529	0.397062	0.303655	-0.900438	5.81441e-05
ENSG00000011201.12	ANOS1	anosmin 1	0.322177	0.574217	0.323586	0.169395	0.25204	5.82057e-05
ENSG00000166710.20	B2M	beta-2-microglobulin	0.705781	0.699532	0.389564	0.166339	-0.00624942	5.8293e-05
ENSG00000160460.16	SPTBN4	spectrin beta, non-erythrocytic 4	0.229521	-0.221612	0.314325	0.13324	-0.451133	5.83544e-05
ENSG00000162783.11	IER5	immediate early response 5	0.0144071	-0.517338	0.300719	0.220605	-0.531745	5.84529e-05
ENSG00000163485.17	ADORA1	adenosine A1 receptor	0.464998	0.708915	0.281572	0.175331	0.243917	5.86984e-05
ENSG00000147324.11	MFHAS1	multifunctional ROCO family signaling regulator 1	0.0952274	0.399484	0.243362	0.143541	0.304256	5.87173e-05
ENSG00000086730.17	LAT2	linker for activation of T cells family member 2	0.0542716	0.822818	0.389872	0.325119	0.768547	5.87508e-05
ENSG00000070010.19	UFD1	ubiquitin recognition factor in ER associated degradation 1	0.308428	-0.232191	0.318693	0.163144	-0.540619	5.88802e-05
ENSG00000164048.14	ZNF589	zinc finger protein 589	0.150332	0.409354	0.241738	0.13589	0.259023	5.89902e-05
ENSG00000158186.13	MRAS	muscle RAS oncogene homolog	0.4658	0.816565	0.376922	0.225188	0.350766	5.90252e-05
ENSG00000085662.14	AKR1B1	aldo-keto reductase family 1 member B	0.271447	-0.159939	0.268343	0.116146	-0.431386	5.94e-05
ENSG00000136478.7	TEX2	testis expressed 2	0.124647	0.219761	0.244894	0.0758752	0.0951142	5.96751e-05
ENSG00000114544.16	SLC41A3	solute carrier family 41 member 3	0.0102205	-0.221886	0.29377	0.0943239	-0.232107	5.97173e-05
ENSG00000225151.10	GOLGA2P7	GOLGA2 pseudogene 7	-0.107355	0.407579	0.373733	0.194103	0.514934	5.97437e-05
ENSG00000138448.12	ITGAV	integrin subunit alpha V	-0.0512684	0.350536	0.332596	0.156991	0.401805	5.97571e-05
ENSG00000168795.5	ZBTB5	zinc finger and BTB domain containing 5	-0.0534684	0.369418	0.28075	0.168217	0.422886	5.98609e-05
ENSG00000116473.14	RAP1A	RAP1A, member of RAS oncogene family	0.125753	0.379051	0.241239	0.130444	0.253298	6.02933e-05
ENSG00000066248.15	NGEF	neuronal guanine nucleotide exchange factor	-0.250909	-0.673308	0.27437	0.204106	-0.422398	6.03467e-05
ENSG00000116761.12	CTH	cystathionine gamma-lyase	-0.250804	-0.69739	0.389965	0.230422	-0.446587	6.05463e-05
ENSG00000105327.17	BBC3	BCL2 binding component 3	0.881272	-0.0993048	0.432048	0.289035	-0.980577	6.05688e-05
ENSG00000172943.19	PHF8	PHD finger protein 8	-0.127719	0.287929	0.286228	0.148642	0.415648	6.05801e-05
ENSG00000154556.18	SORBS2	sorbin and SH3 domain containing 2	0.0305145	-0.310862	0.23758	0.137867	-0.341376	6.05915e-05
ENSG00000017797.13	RALBP1	ralA binding protein 1	0.064234	0.277655	0.251518	0.105268	0.213421	6.08166e-05
ENSG00000154767.14	XPC	XPC complex subunit, DNA damage recognition and repair factor	-0.00304299	0.293494	0.257197	0.123824	0.296537	6.08459e-05
ENSG00000111450.14	STX2	syntaxin 2	0.0970899	0.474073	0.263208	0.172367	0.376983	6.09797e-05
ENSG00000262246.6	CORO7	coronin 7	0.44511	-0.240054	0.319649	0.242743	-0.685164	6.09965e-05
ENSG00000211451.12	GNRHR2	gonadotropin releasing hormone receptor 2 (pseudogene)	-0.788173	0.153127	0.40685	0.344773	0.9413	6.10016e-05
ENSG00000129219.14	PLD2	phospholipase D2	-0.0329265	-0.423554	0.328419	0.170692	-0.390627	6.10606e-05
ENSG00000134769.21	DTNA	dystrobrevin alpha	0.250994	0.60289	0.363603	0.196399	0.351896	6.14478e-05
ENSG00000253230.9	MIR124-1HG	MIR124-1 host gene	0.213512	-0.605513	0.314867	0.356237	-0.819025	6.18044e-05
ENSG00000111405.9	ENDOU	endonuclease, poly(U) specific	-0.513942	0.20056	0.380563	0.19525	0.714501	6.18449e-05
ENSG00000218891.5	ZNF579	zinc finger protein 579	0.951325	0.02822	0.382487	0.257425	-0.923105	6.1865e-05
ENSG00000105088.8	OLFM2	olfactomedin 2	0.0886062	0.865521	0.38117	0.331775	0.776915	6.21576e-05
ENSG00000186951.16	PPARA	peroxisome proliferator activated receptor alpha	0.0708333	0.498016	0.374066	0.194135	0.427182	6.22398e-05
ENSG00000108829.10	LRRC59	leucine rich repeat containing 59	-0.0582464	0.161435	0.251653	0.0753023	0.219682	6.23918e-05
ENSG00000088448.14	ANKRD10	ankyrin repeat domain 10	-7.77443e-05	0.310856	0.220176	0.130905	0.310934	6.24535e-05
ENSG00000128872.10	TMOD2	tropomodulin 2	-0.19062	0.124913	0.271442	0.0746822	0.315533	6.24921e-05
ENSG00000167815.12	PRDX2	peroxiredoxin 2	-0.141348	-0.37782	0.314017	0.133773	-0.236472	6.2641e-05
ENSG00000127804.13	METTL16	methyltransferase 16, N6-methyladenosine	-0.0735185	0.248363	0.281008	0.117569	0.321881	6.26622e-05
ENSG00000177731.16	FLII	FLII actin remodeling protein	0.304095	0.482481	0.322169	0.145428	0.178385	6.27416e-05
ENSG00000127838.14	PNKD	PNKD metallo-beta-lactamase domain containing	-0.266946	-0.340644	0.304502	0.1048	-0.0736982	6.2748e-05
ENSG00000102390.11	PBDC1	polysaccharide biosynthesis domain containing 1	0.181371	0.588856	0.32346	0.200687	0.407485	6.28089e-05
ENSG00000178177.15	LCORL	ligand dependent nuclear receptor corepressor like	0.327333	-0.15322	0.28395	0.125751	-0.480553	6.33348e-05
ENSG00000128791.12	TWSG1	twisted gastrulation BMP signaling modulator 1	-0.112361	0.308033	0.303633	0.15397	0.420394	6.34662e-05
ENSG00000089820.15	ARHGAP4	Rho GTPase activating protein 4	0.413457	-0.456015	0.444476	0.316644	-0.869472	6.35359e-05
ENSG00000163344.6	PMVK	phosphomevalonate kinase	0.250697	-0.267278	0.310327	0.17108	-0.517975	6.35869e-05
ENSG00000013441.16	CLK1	CDC like kinase 1	0.0452459	0.435101	0.32444	0.173415	0.389855	6.37254e-05
ENSG00000203485.13	INF2	inverted formin 2	-0.128555	-0.485617	0.375177	0.17905	-0.357062	6.37302e-05
ENSG00000164574.16	GALNT10	polypeptide N-acetylgalactosaminyltransferase 10	0.153475	0.479802	0.364802	0.172014	0.326327	6.39502e-05
ENSG00000279672.1	NA	NA	0.0315905	-1.16984	0.427802	0.51007	-1.20143	6.4252e-05
ENSG00000159904.11	ZNF890P	zinc finger protein 890, pseudogene	0.169421	-0.437485	0.343941	0.233371	-0.606906	6.42779e-05
ENSG00000268163.1	NA	NA	0.915395	-0.0689783	0.42324	0.338224	-0.984373	6.4386e-05
ENSG00000239900.12	ADSL	adenylosuccinate lyase	0.0957164	0.333967	0.257697	0.121971	0.238251	6.44132e-05
ENSG00000168036.18	CTNNB1	catenin beta 1	0.0644051	0.233245	0.24607	0.088758	0.16884	6.45357e-05
ENSG00000254634.4	SMG1P6	SMG1 pseudogene 6	0.269845	-0.686375	0.325533	0.44689	-0.956219	6.48508e-05
ENSG00000185736.16	ADARB2	adenosine deaminase RNA specific B2 (inactive)	-0.0425579	-0.415786	0.307508	0.166127	-0.373228	6.49463e-05
ENSG00000133858.16	ZFC3H1	zinc finger C3H1-type containing	0.0626394	0.271659	0.29592	0.105466	0.20902	6.50179e-05
ENSG00000283196.2	LOC107985911	lymphocyte specific protein 1 pseudogene	-0.123252	-0.376672	0.290264	0.135073	-0.25342	6.50421e-05
ENSG00000186665.9	C17orf58	chromosome 17 open reading frame 58	-0.210888	-0.628797	0.379215	0.215419	-0.417908	6.53303e-05
ENSG00000086205.18	FOLH1	folate hydrolase 1	-0.219428	-0.71279	0.35197	0.238726	-0.493362	6.54409e-05
ENSG00000171720.10	HDAC3	histone deacetylase 3	0.123227	-0.286943	0.263377	0.151476	-0.41017	6.54872e-05
ENSG00000225975.7	ZNF567-DT	ZNF567 divergent transcript	-0.0611694	-0.69518	0.284045	0.269763	-0.63401	6.56157e-05
ENSG00000141837.21	CACNA1A	calcium voltage-gated channel subunit alpha1 A	0.0639153	-0.227497	0.275993	0.106846	-0.291412	6.58298e-05
ENSG00000175643.10	RMI2	RecQ mediated genome instability 2	-0.629725	-1.24715	0.447065	0.330936	-0.617424	6.60257e-05
ENSG00000115183.15	TANC1	tetratricopeptide repeat, ankyrin repeat and coiled-coil containing 1	0.236402	0.517507	0.361052	0.171667	0.281106	6.60584e-05
ENSG00000255794.8	RMST	rhabdomyosarcoma 2 associated transcript	-0.385176	0.305118	0.315041	0.268393	0.690294	6.61529e-05
ENSG00000122642.11	FKBP9	FKBP prolyl isomerase 9	-0.202819	0.227989	0.273522	0.140916	0.430808	6.6161e-05
ENSG00000168453.15	HR	HR lysine demethylase and nuclear receptor corepressor	-0.170381	-0.33894	0.307048	0.116393	-0.168559	6.67266e-05
ENSG00000180626.10	ZNF594	zinc finger protein 594	0.00128881	-0.458133	0.268926	0.194788	-0.459422	6.68197e-05
ENSG00000125844.16	RRBP1	ribosome binding protein 1	0.213073	0.454566	0.31457	0.149867	0.241492	6.70594e-05
ENSG00000151135.10	TMEM263	transmembrane protein 263	0.0312415	0.204536	0.30412	0.0832074	0.173295	6.71487e-05
ENSG00000146833.15	TRIM4	tripartite motif containing 4	-0.0347735	0.336872	0.30344	0.150335	0.371645	6.7152e-05
ENSG00000174099.11	MSRB3	methionine sulfoxide reductase B3	0.035633	0.552642	0.357371	0.225131	0.517009	6.72426e-05
ENSG00000125931.11	CITED1	Cbp/p300 interacting transactivator with Glu/Asp rich carboxy-terminal domain 1	-0.834921	0.366604	0.548065	0.441192	1.20152	6.74195e-05
ENSG00000213088.12	ACKR1	atypical chemokine receptor 1 (Duffy blood group)	-0.300001	-0.841373	0.430955	0.275894	-0.541372	6.76303e-05
ENSG00000092847.12	AGO1	argonaute RISC component 1	0.0675143	0.335096	0.208969	0.125218	0.267582	6.77518e-05
ENSG00000164548.11	TRA2A	transformer 2 alpha homolog	0.235843	-0.216319	0.282477	0.142527	-0.452163	6.78408e-05
ENSG00000117308.15	GALE	UDP-galactose-4-epimerase	0.175277	-0.473873	0.304318	0.266774	-0.64915	6.7938e-05
ENSG00000196361.10	ELAVL3	ELAV like RNA binding protein 3	-0.0647104	-0.245228	0.285075	0.0950788	-0.180517	6.79534e-05
ENSG00000147576.17	ADHFE1	alcohol dehydrogenase iron containing 1	-0.0811245	-0.495418	0.333487	0.190891	-0.414294	6.79979e-05
ENSG00000282936.2	LOC122526780	uncharacterized LOC122526780	0.294003	-0.374278	0.317489	0.262475	-0.668281	6.80104e-05
ENSG00000215114.9	UBXN2B	UBX domain protein 2B	0.0306569	0.231045	0.268521	0.0937102	0.200388	6.81692e-05
ENSG00000106571.14	GLI3	GLI family zinc finger 3	-0.0935288	0.484554	0.39977	0.228956	0.578083	6.84314e-05
ENSG00000154188.10	ANGPT1	angiopoietin 1	1.11455	1.62105	0.404458	0.317498	0.506503	6.85005e-05
ENSG00000179240.12	GVQW3	GVQW motif containing 3	0.0355893	-0.613545	0.262796	0.27711	-0.649134	6.86381e-05
ENSG00000069535.14	MAOB	monoamine oxidase B	0.0530294	0.335733	0.320153	0.133607	0.282703	6.92282e-05
ENSG00000116903.7	EXOC8	exocyst complex component 8	0.0565875	-0.345935	0.284397	0.161042	-0.402523	6.926e-05
ENSG00000134020.8	PEBP4	phosphatidylethanolamine binding protein 4	-0.287531	0.507034	0.389407	0.315199	0.794565	6.92822e-05
ENSG00000173611.17	SCAI	suppressor of cancer cell invasion	-0.175799	-0.553549	0.304839	0.18934	-0.377751	6.9311e-05
ENSG00000089327.15	FXYD5	FXYD domain containing ion transport regulator 5	0.417571	1.25594	0.43818	0.380633	0.838367	6.93755e-05
ENSG00000163449.11	TMEM169	transmembrane protein 169	0.0520047	-0.508456	0.344771	0.23164	-0.56046	6.9575e-05
ENSG00000171224.9	FAM241B	family with sequence similarity 241 member B	-0.0346063	-0.703017	0.392533	0.288919	-0.668411	6.97717e-05
ENSG00000102125.16	TAFAZZIN	tafazzin, phospholipid-lysophospholipid transacylase	0.247891	-0.366525	0.300635	0.241107	-0.614416	6.9868e-05
ENSG00000181481.14	RNF135	ring finger protein 135	-0.219473	0.45564	0.432268	0.248171	0.675113	7.01312e-05
ENSG00000185022.12	MAFF	MAF bZIP transcription factor F	0.384652	0.889197	0.63414	0.30141	0.504546	7.0175e-05
ENSG00000196655.12	TRAPPC4	trafficking protein particle complex subunit 4	-0.0230124	-0.386008	0.266742	0.158867	-0.362995	7.01946e-05
ENSG00000140961.14	OSGIN1	oxidative stress induced growth inhibitor 1	-0.124298	0.755458	0.448102	0.365736	0.879755	7.03268e-05
ENSG00000182985.17	CADM1	cell adhesion molecule 1	-0.0890217	0.26111	0.29033	0.128252	0.350132	7.04403e-05
ENSG00000002919.14	SNX11	sorting nexin 11	-0.0924502	-0.377758	0.292893	0.142153	-0.285307	7.0648e-05
ENSG00000170892.12	TSEN34	tRNA splicing endonuclease subunit 34	-0.0480057	-0.497961	0.34753	0.200806	-0.449955	7.06678e-05
ENSG00000123066.8	MED13L	mediator complex subunit 13L	0.136645	0.311537	0.241929	0.10723	0.174892	7.09765e-05
ENSG00000007516.13	BAIAP3	BAI1 associated protein 3	0.100983	-0.398594	0.288401	0.200278	-0.499577	7.10148e-05
ENSG00000143603.19	KCNN3	potassium calcium-activated channel subfamily N member 3	0.493241	0.711438	0.337114	0.187104	0.218198	7.131e-05
ENSG00000185442.13	FAM174B	family with sequence similarity 174 member B	-0.00989164	-0.446242	0.297372	0.188094	-0.43635	7.1328e-05
ENSG00000171453.20	POLR1C	RNA polymerase I and III subunit C	0.184772	-0.481391	0.296664	0.280513	-0.666163	7.13901e-05
ENSG00000243069.8	ARHGEF26-AS1	ARHGEF26 antisense RNA 1	0.0290933	0.472759	0.305042	0.194224	0.443666	7.14498e-05
ENSG00000116497.18	S100PBP	S100P binding protein	0.159333	0.442799	0.259456	0.149974	0.283466	7.15314e-05
ENSG00000105255.11	FSD1	fibronectin type III and SPRY domain containing 1	0.367172	-0.21411	0.283518	0.205264	-0.581282	7.15987e-05
ENSG00000087111.21	PIGS	phosphatidylinositol glycan anchor biosynthesis class S	-0.0296817	0.279954	0.25319	0.126068	0.309636	7.16706e-05
ENSG00000260772.1	NA	NA	0.3096	-3.83396	0.994186	1.89208	-4.14356	7.17108e-05
ENSG00000188766.12	SPRED3	sprouty related EVH1 domain containing 3	-0.372995	-0.84773	0.305372	0.238193	-0.474735	7.17591e-05
ENSG00000123179.14	EBPL	EBP like	-0.566211	-0.0242531	0.231494	0.223838	0.541958	7.17615e-05
ENSG00000175931.13	UBE2O	ubiquitin conjugating enzyme E2 O	0.0866243	-0.332033	0.269577	0.164728	-0.418658	7.19132e-05
ENSG00000253953.2	PCDHGB4	protocadherin gamma subfamily B, 4	0.338943	-0.5518	0.300201	0.457252	-0.890742	7.2223e-05
ENSG00000169727.12	GPS1	G protein pathway suppressor 1	0.150289	-0.219306	0.296666	0.119988	-0.369595	7.26291e-05
ENSG00000116237.16	ICMT	isoprenylcysteine carboxyl methyltransferase	0.0703804	0.367834	0.227572	0.13915	0.297454	7.2668e-05
ENSG00000163788.14	SNRK	SNF related kinase	-0.111356	-0.42303	0.28048	0.154892	-0.311674	7.26878e-05
ENSG00000163625.15	WDFY3	WD repeat and FYVE domain containing 3	0.0831151	0.324236	0.201636	0.118076	0.241121	7.27702e-05
ENSG00000106077.18	ABHD11	abhydrolase domain containing 11	-0.0274616	-0.516047	0.296233	0.212726	-0.488585	7.29422e-05
ENSG00000132837.15	DMGDH	dimethylglycine dehydrogenase	-0.814613	0.000491098	0.349507	0.262503	0.815105	7.30915e-05
ENSG00000014138.9	POLA2	DNA polymerase alpha 2, accessory subunit	0.300114	-0.5197	0.385737	0.334317	-0.819815	7.31123e-05
ENSG00000172354.10	GNB2	G protein subunit beta 2	-0.0760869	-0.319404	0.291844	0.12318	-0.243317	7.31839e-05
ENSG00000141002.20	TCF25	transcription factor 25	-0.0373146	-0.319295	0.251534	0.128752	-0.281981	7.33783e-05
ENSG00000198700.10	IPO9	importin 9	0.118027	0.206833	0.224755	0.0724314	0.088806	7.36913e-05
ENSG00000109099.15	PMP22	peripheral myelin protein 22	-0.0226069	-0.452712	0.356946	0.189289	-0.430105	7.42763e-05
ENSG00000149577.16	SIDT2	SID1 transmembrane family member 2	-0.150467	-0.402275	0.277717	0.140176	-0.251808	7.43635e-05
ENSG00000175182.15	FAM131A	family with sequence similarity 131 member A	-0.000737597	-0.361273	0.228761	0.155014	-0.360535	7.45422e-05
ENSG00000184207.9	PGP	phosphoglycolate phosphatase	0.432346	-0.106897	0.281483	0.135084	-0.539243	7.45584e-05
ENSG00000113384.14	GOLPH3	golgi phosphoprotein 3	0.259468	0.351839	0.270835	0.107102	0.0923708	7.46232e-05
ENSG00000113971.20	NPHP3	nephrocystin 3	-0.16553	0.522534	0.349519	0.282139	0.688064	7.50205e-05
ENSG00000214353.8	VAC14-AS1	VAC14 antisense RNA 1	-0.0165908	0.624934	0.354738	0.274302	0.641525	7.51902e-05
ENSG00000132466.19	ANKRD17	ankyrin repeat domain 17	0.0864619	0.195603	0.23658	0.0727061	0.109141	7.52385e-05
ENSG00000137177.20	KIF13A	kinesin family member 13A	0.253401	0.597037	0.272158	0.183391	0.343636	7.53533e-05
ENSG00000164066.13	INTU	inturned planar cell polarity protein	-0.0415474	0.396209	0.243429	0.184013	0.437757	7.55294e-05
ENSG00000135636.14	DYSF	dysferlin	0.161514	-0.308976	0.28944	0.174992	-0.47049	7.55717e-05
ENSG00000274585.1	RNU2-1	RNA, U2 small nuclear 1	1.86438	-2.23423	1.85451	1.6954	-4.09861	7.57258e-05
ENSG00000066855.16	MTFR1	mitochondrial fission regulator 1	0.0213107	0.447735	0.298334	0.186983	0.426425	7.57376e-05
ENSG00000160539.6	PLPP7	phospholipid phosphatase 7 (inactive)	0.343532	-0.278418	0.27313	0.26138	-0.62195	7.57811e-05
ENSG00000106477.19	CEP41	centrosomal protein 41	-0.0500552	-0.454591	0.287081	0.182073	-0.404536	7.59367e-05
ENSG00000173786.17	CNP	2',3'-cyclic nucleotide 3' phosphodiesterase	0.0730726	-0.349655	0.311301	0.167552	-0.422728	7.61693e-05
ENSG00000058799.15	YIPF1	Yip1 domain family member 1	-0.206191	0.27712	0.272593	0.177339	0.483311	7.68886e-05
ENSG00000288563.1	NA	NA	0.609247	-0.166883	0.356066	0.274477	-0.77613	7.68911e-05
ENSG00000130024.15	PHF10	PHD finger protein 10	0.00914241	0.344391	0.279648	0.146496	0.335249	7.71463e-05
ENSG00000164543.7	STK17A	serine/threonine kinase 17a	0.0908872	0.374755	0.270682	0.141217	0.283868	7.72008e-05
