# Supplementary material for: mRNA and circRNA mislocalization to synapses are key features of Alzheimer’s disease
Source: PLoS Genet. 2024 Jul 29;20(7):e1011359. doi: 10.1371/journal.pgen.1011359 (PMC11309398; doi:10.1371/journal.pgen.1011359)
Supplement: S7 Table — (XLSX) [file pgen.1011359.s024.xlsx]

## Sheet: Sheet1
Gene	Symbol	GeneName	log2FoldChange	pvalue
ENSG00000232112.3	TMA7	translation machinery associated 7 homolog	1.82506	3.43188e-88
ENSG00000197958.13	RPL12	ribosomal protein L12	2.01942	1.29511e-60
ENSG00000254772.10	EEF1G	eukaryotic translation elongation factor 1 gamma	1.79825	1.47556e-58
ENSG00000142534.7	RPS11	ribosomal protein S11	2.16586	1.5678e-57
ENSG00000145592.14	RPL37	ribosomal protein L37	2.53796	1.05923e-56
ENSG00000079841.18	RIMS1	regulating synaptic membrane exocytosis 1	2.28898	1.10099e-55
ENSG00000198034.11	RPS4X	ribosomal protein S4 X-linked	1.9758	2.51431e-54
ENSG00000182774.13	RPS17	ribosomal protein S17	2.11107	2.07535e-52
ENSG00000116786.13	PLEKHM2	pleckstrin homology and RUN domain containing M2	2.21332	2.30225e-51
ENSG00000123349.14	PFDN5	prefoldin subunit 5	1.8821	4.96168e-51
ENSG00000155966.14	AFF2	AF4/FMR2 family member 2	2.09597	1.11145e-50
ENSG00000172809.13	RPL38	ribosomal protein L38	2.45613	2.46252e-50
ENSG00000008988.9	RPS20	ribosomal protein S20	2.02671	4.1231e-47
ENSG00000145425.10	RPS3A	ribosomal protein S3A	1.93119	2.80772e-46
ENSG00000137766.17	UNC13C	unc-13 homolog C	1.7096	4.34475e-46
ENSG00000089123.16	TASP1	taspase 1	1.99967	1.3957e-45
ENSG00000153046.18	CDYL	chromodomain Y like	2.38776	3.35591e-45
ENSG00000147684.9	NDUFB9	NADH:ubiquinone oxidoreductase subunit B9	2.08343	4.35089e-44
ENSG00000188846.14	RPL14	ribosomal protein L14	1.87243	7.81823e-44
ENSG00000166441.13	RPL27A	ribosomal protein L27a	2.11858	7.90105e-44
ENSG00000198755.11	RPL10A	ribosomal protein L10a	2.03192	1.62538e-43
ENSG00000149273.15	RPS3	ribosomal protein S3	1.94463	5.73436e-43
ENSG00000182768.8	NGRN	neugrin, neurite outgrowth associated	1.19839	2.9732e-42
ENSG00000143742.13	SRP9	signal recognition particle 9	1.47541	3.59572e-42
ENSG00000161970.15	RPL26	ribosomal protein L26	2.01744	5.21067e-42
ENSG00000108830.10	RND2	Rho family GTPase 2	1.81446	2.04334e-41
ENSG00000124172.10	ATP5F1E	ATP synthase F1 subunit epsilon	1.70182	3.12255e-41
ENSG00000118181.11	RPS25	ribosomal protein S25	2.04074	5.17628e-41
ENSG00000129158.11	SERGEF	secretion regulating guanine nucleotide exchange factor	1.92752	1.22764e-40
ENSG00000156482.11	RPL30	ribosomal protein L30	2.08016	3.27182e-39
ENSG00000278771.1	RN7SL3	RNA component of signal recognition particle 7SL3	2.24229	6.25912e-39
ENSG00000245910.8	NA	NA	2.25888	1.32437e-38
ENSG00000144713.13	RPL32	ribosomal protein L32	2.27236	1.88403e-38
ENSG00000114942.14	EEF1B2	eukaryotic translation elongation factor 1 beta 2	1.69704	2.20747e-38
ENSG00000241343.9	RPL36A	ribosomal protein L36a	2.50045	1.02902e-37
ENSG00000167283.8	ATP5MG	ATP synthase membrane subunit g	1.55383	1.25298e-37
ENSG00000228474.6	OST4	oligosaccharyltransferase complex subunit 4, non-catalytic	1.90056	1.58296e-36
ENSG00000146147.15	MLIP	muscular LMNA interacting protein	2.31207	7.56692e-36
ENSG00000156508.18	EEF1A1	eukaryotic translation elongation factor 1 alpha 1	1.56325	1.47129e-35
ENSG00000110031.12	LPXN	leupaxin	1.93038	4.41849e-35
ENSG00000186976.15	EFCAB6	EF-hand calcium binding domain 6	1.81154	2.74292e-34
ENSG00000092841.18	MYL6	myosin light chain 6	1.48796	2.76421e-34
ENSG00000204387.14	SNHG32	small nucleolar RNA host gene 32	1.984	2.9609e-34
ENSG00000156411.9	ATP5MJ	ATP synthase membrane subunit j	1.74833	3.27682e-34
ENSG00000254999.4	BRK1	BRICK1 subunit of SCAR/WAVE actin nucleating complex	1.35601	6.2224e-34
ENSG00000171858.18	RPS21	ribosomal protein S21	3.03682	7.40451e-34
ENSG00000163848.19	ZNF148	zinc finger protein 148	2.04775	1.35286e-33
ENSG00000163412.13	EIF4E3	eukaryotic translation initiation factor 4E family member 3	2.03454	1.37768e-33
ENSG00000148925.10	BTBD10	BTB domain containing 10	1.95145	2.00842e-33
ENSG00000148303.17	RPL7A	ribosomal protein L7a	1.71337	3.01439e-33
ENSG00000119314.15	PTBP3	polypyrimidine tract binding protein 3	2.33323	3.09028e-33
ENSG00000148481.14	MINDY3	MINDY lysine 48 deubiquitinase 3	2.19358	3.12683e-33
ENSG00000117450.14	PRDX1	peroxiredoxin 1	1.70525	4.58416e-33
ENSG00000184076.13	UQCR10	ubiquinol-cytochrome c reductase, complex III subunit X	1.84485	6.73583e-33
ENSG00000169021.6	UQCRFS1	ubiquinol-cytochrome c reductase, Rieske iron-sulfur polypeptide 1	1.36452	1.12244e-32
ENSG00000146151.13	HMGCLL1	3-hydroxymethyl-3-methylglutaryl-CoA lyase like 1	2.01645	1.34999e-32
ENSG00000131143.10	COX4I1	cytochrome c oxidase subunit 4I1	1.75357	1.53325e-32
ENSG00000107262.24	BAG1	BAG cochaperone 1	1.56402	1.64334e-32
ENSG00000276168.1	RN7SL1	RNA component of signal recognition particle 7SL1	2.63615	2.10541e-32
ENSG00000156467.9	UQCRB	ubiquinol-cytochrome c reductase binding protein	1.79254	2.80382e-32
ENSG00000116288.13	PARK7	Parkinsonism associated deglycase	1.48259	3.03145e-32
ENSG00000111716.14	LDHB	lactate dehydrogenase B	1.38669	7.57709e-32
ENSG00000181061.13	HIGD1A	HIG1 hypoxia inducible domain family member 1A	1.44846	1.5066e-31
ENSG00000196531.12	NACA	nascent polypeptide associated complex subunit alpha	1.45476	1.70748e-31
ENSG00000107518.18	ATRNL1	attractin like 1	1.90509	2.27232e-31
ENSG00000022567.9	SLC45A4	solute carrier family 45 member 4	2.36326	3.02555e-31
ENSG00000010404.18	IDS	iduronate 2-sulfatase	1.28091	4.2993e-31
ENSG00000114391.13	RPL24	ribosomal protein L24	1.84782	6.4809e-31
ENSG00000145741.15	BTF3	basic transcription factor 3	1.30302	1.02526e-30
ENSG00000173852.14	DPY19L1	dpy-19 like C-mannosyltransferase 1	2.33721	2.05771e-30
ENSG00000162545.6	CAMK2N1	calcium/calmodulin dependent protein kinase II inhibitor 1	1.21278	2.54791e-30
ENSG00000119487.17	MAPKAP1	MAPK associated protein 1	1.17448	3.18323e-30
ENSG00000125356.7	NDUFA1	NADH:ubiquinone oxidoreductase subunit A1	1.6924	3.45924e-30
ENSG00000120509.10	PDZD11	PDZ domain containing 11	1.74524	5.0122e-30
ENSG00000185651.14	UBE2L3	ubiquitin conjugating enzyme E2 L3	1.00672	1.03129e-29
ENSG00000143947.13	RPS27A	ribosomal protein S27a	1.89331	1.4366e-29
ENSG00000119013.9	NDUFB3	NADH:ubiquinone oxidoreductase subunit B3	1.5786	1.58027e-29
ENSG00000170296.10	GABARAP	GABA type A receptor-associated protein	1.59647	1.62906e-29
ENSG00000150459.12	SAP18	Sin3A associated protein 18	1.3669	2.02685e-29
ENSG00000151292.17	CSNK1G3	casein kinase 1 gamma 3	1.97873	2.28823e-29
ENSG00000158828.8	PINK1	PTEN induced kinase 1	1.49832	2.39285e-29
ENSG00000138326.21	RPS24	ribosomal protein S24	1.77714	2.61183e-29
ENSG00000034713.8	GABARAPL2	GABA type A receptor associated protein like 2	1.29236	3.40252e-29
ENSG00000141627.13	DYM	dymeclin	1.85694	3.94851e-29
ENSG00000067560.12	RHOA	ras homolog family member A	1.3652	4.37784e-29
ENSG00000119042.17	SATB2	SATB homeobox 2	1.97083	4.48049e-29
ENSG00000134419.15	RPS15A	ribosomal protein S15a	1.88114	5.11913e-29
ENSG00000111639.8	MRPL51	mitochondrial ribosomal protein L51	1.79804	5.24426e-29
ENSG00000165704.15	HPRT1	hypoxanthine phosphoribosyltransferase 1	1.61296	5.34323e-29
ENSG00000122026.10	RPL21	ribosomal protein L21	2.00246	5.61093e-29
ENSG00000175061.18	SNHG29	small nucleolar RNA host gene 29	2.15512	6.45173e-29
ENSG00000166446.15	CDYL2	chromodomain Y like 2	1.73148	7.51398e-29
ENSG00000125691.13	RPL23	ribosomal protein L23	1.78029	8.63228e-29
ENSG00000214960.10	CRPPA	CDP-L-ribitol pyrophosphorylase A	2.32867	9.12857e-29
ENSG00000102452.17	NALCN	sodium leak channel, non-selective	2.02805	1.26034e-28
ENSG00000075142.13	SRI	sorcin	1.5875	1.52474e-28
ENSG00000147604.14	RPL7	ribosomal protein L7	1.76517	2.47674e-28
ENSG00000066032.18	CTNNA2	catenin alpha 2	1.18736	2.71388e-28
ENSG00000005889.15	ZFX	zinc finger protein X-linked	1.95596	3.42503e-28
ENSG00000166136.16	NDUFB8	NADH:ubiquinone oxidoreductase subunit B8	1.84562	4.12767e-28
ENSG00000229117.9	RPL41	ribosomal protein L41	2.36693	4.62545e-28
ENSG00000182899.17	RPL35A	ribosomal protein L35a	2.26295	4.6285e-28
ENSG00000171863.15	RPS7	ribosomal protein S7	1.9327	5.02969e-28
ENSG00000111775.3	COX6A1	cytochrome c oxidase subunit 6A1	2.09353	5.5273e-28
ENSG00000173915.16	ATP5MK	ATP synthase membrane subunit k	1.85958	6.22649e-28
ENSG00000183044.12	ABAT	4-aminobutyrate aminotransferase	1.24324	6.98239e-28
ENSG00000126432.14	PRDX5	peroxiredoxin 5	1.82913	7.20597e-28
ENSG00000179010.14	MRFAP1	Morf4 family associated protein 1	1.45404	8.30363e-28
ENSG00000107175.12	CREB3	cAMP responsive element binding protein 3	1.61673	9.40069e-28
ENSG00000214253.9	FIS1	fission, mitochondrial 1	1.78944	1.01858e-27
ENSG00000127184.13	COX7C	cytochrome c oxidase subunit 7C	2.21847	1.76068e-27
ENSG00000110700.7	RPS13	ribosomal protein S13	2.15155	1.82966e-27
ENSG00000137073.22	UBAP2	ubiquitin associated protein 2	2.00424	1.98151e-27
ENSG00000168653.11	NDUFS5	NADH:ubiquinone oxidoreductase subunit S5	1.58014	2.07585e-27
ENSG00000161016.17	RPL8	ribosomal protein L8	1.99891	2.60292e-27
ENSG00000186468.13	RPS23	ribosomal protein S23	2.1324	3.48165e-27
ENSG00000078369.18	GNB1	G protein subunit beta 1	1.20275	5.02664e-27
ENSG00000286163.1	NA	NA	2.32396	5.2896e-27
ENSG00000143222.12	UFC1	ubiquitin-fold modifier conjugating enzyme 1	1.414	5.55712e-27
ENSG00000129559.13	NEDD8	NEDD8 ubiquitin like modifier	1.57662	7.05539e-27
ENSG00000104964.14	TLE5	TLE family member 5, transcriptional modulator	1.61958	7.2531e-27
ENSG00000102763.18	VWA8	von Willebrand factor A domain containing 8	1.78515	9.65612e-27
ENSG00000144741.17	SLC25A26	solute carrier family 25 member 26	2.33579	1.15811e-26
ENSG00000130725.8	UBE2M	ubiquitin conjugating enzyme E2 M	1.8434	1.48203e-26
ENSG00000142937.12	RPS8	ribosomal protein S8	1.67912	1.64197e-26
ENSG00000117592.9	PRDX6	peroxiredoxin 6	1.55024	1.66825e-26
ENSG00000130638.17	ATXN10	ataxin 10	1.93268	2.2723e-26
ENSG00000135390.20	ATP5MC2	ATP synthase membrane subunit c locus 2	1.73026	2.53322e-26
ENSG00000177410.13	ZFAS1	ZNFX1 antisense RNA 1	1.85163	2.89818e-26
ENSG00000131469.14	RPL27	ribosomal protein L27	2.32739	3.0301e-26
ENSG00000160803.8	UBQLN4	ubiquilin 4	1.23965	3.30299e-26
ENSG00000101752.11	MIB1	MIB E3 ubiquitin protein ligase 1	1.88315	3.91998e-26
ENSG00000183283.16	DAZAP2	DAZ associated protein 2	1.30936	3.9212e-26
ENSG00000148935.11	GAS2	growth arrest specific 2	2.24486	4.5463e-26
ENSG00000136942.15	RPL35	ribosomal protein L35	2.28999	6.12681e-26
ENSG00000065559.15	MAP2K4	mitogen-activated protein kinase kinase 4	2.1122	7.30848e-26
ENSG00000106615.10	RHEB	Ras homolog, mTORC1 binding	1.6468	7.37286e-26
ENSG00000250686.2	NA	NA	2.305	1.39794e-25
ENSG00000160678.11	S100A1	S100 calcium binding protein A1	2.47341	1.59821e-25
ENSG00000142599.19	RERE	arginine-glutamic acid dipeptide repeats	2.52169	1.77406e-25
ENSG00000103187.8	COTL1	coactosin like F-actin binding protein 1	1.66033	1.83962e-25
ENSG00000108298.11	RPL19	ribosomal protein L19	1.84086	2.03236e-25
ENSG00000128872.10	TMOD2	tropomodulin 2	1.00472	2.94977e-25
ENSG00000106153.13	CHCHD2	coiled-coil-helix-coiled-coil-helix domain containing 2	1.82896	3.02984e-25
ENSG00000146066.3	HIGD2A	HIG1 hypoxia inducible domain family member 2A	1.88825	3.24661e-25
ENSG00000001629.10	ANKIB1	ankyrin repeat and IBR domain containing 1	1.78427	3.33132e-25
ENSG00000008018.9	PSMB1	proteasome 20S subunit beta 1	1.96151	3.4312e-25
ENSG00000089157.16	RPLP0	ribosomal protein lateral stalk subunit P0	1.53332	3.54681e-25
ENSG00000142541.17	RPL13A	ribosomal protein L13a	1.9028	3.72182e-25
ENSG00000142676.14	RPL11	ribosomal protein L11	1.6817	3.81164e-25
ENSG00000062582.14	MRPS24	mitochondrial ribosomal protein S24	1.7747	3.85479e-25
ENSG00000110422.12	HIPK3	homeodomain interacting protein kinase 3	1.86172	4.22392e-25
ENSG00000253982.2	CLN8-AS1	CLN8 antisense RNA 1	2.5221	4.52808e-25
ENSG00000224877.4	NDUFAF8	NADH:ubiquinone oxidoreductase complex assembly factor 8	2.08968	4.78814e-25
ENSG00000157985.19	AGAP1	ArfGAP with GTPase domain, ankyrin repeat and PH domain 1	1.30073	5.63313e-25
ENSG00000110315.7	RNF141	ring finger protein 141	1.32691	5.6637e-25
ENSG00000112394.17	SLC16A10	solute carrier family 16 member 10	2.47406	5.68736e-25
ENSG00000147905.17	ZCCHC7	zinc finger CCHC-type containing 7	2.2309	5.99989e-25
ENSG00000107829.15	FBXW4	F-box and WD repeat domain containing 4	1.9032	6.30541e-25
ENSG00000135749.19	PCNX2	pecanex 2	2.42202	6.71354e-25
ENSG00000165475.15	CRYL1	crystallin lambda 1	1.69875	7.2624e-25
ENSG00000140990.15	NDUFB10	NADH:ubiquinone oxidoreductase subunit B10	1.47718	9.99817e-25
ENSG00000089220.5	PEBP1	phosphatidylethanolamine binding protein 1	1.38357	1.19111e-24
ENSG00000235421.1	NA	NA	2.3326	1.43239e-24
ENSG00000183978.8	COA3	cytochrome c oxidase assembly factor 3	1.53781	1.54571e-24
ENSG00000142168.14	SOD1	superoxide dismutase 1	1.31204	1.70549e-24
ENSG00000112306.8	RPS12	ribosomal protein S12	2.37403	1.98964e-24
ENSG00000086991.13	NOX4	NADPH oxidase 4	2.2021	2.10863e-24
ENSG00000213047.13	DENND1B	DENN domain containing 1B	2.06852	2.13458e-24
ENSG00000172765.17	TMCC1	transmembrane and coiled-coil domain family 1	2.21398	2.22104e-24
ENSG00000173660.12	UQCRH	ubiquinol-cytochrome c reductase hinge protein	1.63674	2.22758e-24
ENSG00000061794.13	MRPS35	mitochondrial ribosomal protein S35	2.37565	2.32003e-24
ENSG00000231500.7	RPS18	ribosomal protein S18	2.28433	2.35772e-24
ENSG00000203778.8	FAM229B	family with sequence similarity 229 member B	1.6999	2.9019e-24
ENSG00000062716.13	VMP1	vacuole membrane protein 1	2.31103	2.94821e-24
ENSG00000230989.7	HSBP1	heat shock factor binding protein 1	1.63776	2.94847e-24
ENSG00000071082.11	RPL31	ribosomal protein L31	2.21244	3.08105e-24
ENSG00000089009.15	RPL6	ribosomal protein L6	1.57265	3.54536e-24
ENSG00000021574.12	SPAST	spastin	1.36094	4.43493e-24
ENSG00000144036.15	EXOC6B	exocyst complex component 6B	1.82828	4.95764e-24
ENSG00000100461.18	RBM23	RNA binding motif protein 23	1.58307	5.65999e-24
ENSG00000106415.13	GLCCI1	glucocorticoid induced 1	2.3474	6.10629e-24
ENSG00000103591.13	AAGAB	alpha and gamma adaptin binding protein	2.20624	6.97442e-24
ENSG00000204308.8	RNF5	ring finger protein 5	1.6902	7.35808e-24
ENSG00000175390.14	EIF3F	eukaryotic translation initiation factor 3 subunit F	1.34907	8.05148e-24
ENSG00000154114.12	TBCEL	tubulin folding cofactor E like	2.07943	8.16599e-24
ENSG00000156017.13	CARNMT1	carnosine N-methyltransferase 1	2.16192	8.37747e-24
ENSG00000136238.18	RAC1	Rac family small GTPase 1	0.862808	1.30287e-23
ENSG00000265735.2	NA	NA	2.14482	1.38183e-23
ENSG00000189171.14	S100A13	S100 calcium binding protein A13	2.35228	1.6035e-23
ENSG00000156958.15	GALK2	galactokinase 2	1.755	1.66128e-23
ENSG00000173113.6	TRMT112	tRNA methyltransferase activator subunit 11-2	1.59574	1.6832e-23
ENSG00000108518.8	PFN1	profilin 1	1.41142	1.73388e-23
ENSG00000152413.15	HOMER1	homer scaffold protein 1	2.04306	1.77742e-23
ENSG00000115109.14	EPB41L5	erythrocyte membrane protein band 4.1 like 5	2.10824	2.71077e-23
ENSG00000111880.16	RNGTT	RNA guanylyltransferase and 5'-phosphatase	1.63132	2.90522e-23
ENSG00000148484.18	RSU1	Ras suppressor protein 1	1.6495	3.04525e-23
ENSG00000119471.15	HSDL2	hydroxysteroid dehydrogenase like 2	1.48937	3.40558e-23
ENSG00000132963.8	POMP	proteasome maturation protein	1.43723	3.63545e-23
ENSG00000063322.15	MED29	mediator complex subunit 29	1.38198	3.98736e-23
ENSG00000162174.12	ASRGL1	asparaginase and isoaspartyl peptidase 1	1.8231	4.0155e-23
ENSG00000063180.9	CA11	carbonic anhydrase 11	1.48118	4.08676e-23
ENSG00000109475.16	RPL34	ribosomal protein L34	2.08809	4.31741e-23
ENSG00000138495.6	COX17	cytochrome c oxidase copper chaperone COX17	1.46799	4.34088e-23
ENSG00000123144.11	TRIR	telomerase RNA component interacting RNase	1.69591	4.61033e-23
ENSG00000180357.9	ZNF609	zinc finger protein 609	1.66852	5.58258e-23
ENSG00000122912.15	SLC25A16	solute carrier family 25 member 16	2.49051	5.83446e-23
ENSG00000186575.18	NF2	NF2, moesin-ezrin-radixin like (MERLIN) tumor suppressor	1.48032	6.58356e-23
ENSG00000140367.12	UBE2Q2	ubiquitin conjugating enzyme E2 Q2	1.82013	9.47344e-23
ENSG00000116251.11	RPL22	ribosomal protein L22	1.67443	1.06332e-22
ENSG00000077264.15	PAK3	p21 (RAC1) activated kinase 3	1.3292	1.11841e-22
ENSG00000123552.17	USP45	ubiquitin specific peptidase 45	1.84094	1.24035e-22
ENSG00000274012.1	RN7SL2	RNA component of signal recognition particle 7SL2	2.48432	1.44556e-22
ENSG00000218336.9	TENM3	teneurin transmembrane protein 3	1.97708	2.19125e-22
ENSG00000154723.12	ATP5PF	ATP synthase peripheral stalk subunit F6	1.54701	2.20281e-22
ENSG00000155115.7	GTF3C6	general transcription factor IIIC subunit 6	1.57235	2.86862e-22
ENSG00000222011.9	FAM185A	family with sequence similarity 185 member A	1.82822	2.9552e-22
ENSG00000082515.18	MRPL22	mitochondrial ribosomal protein L22	1.51672	2.99414e-22
ENSG00000162441.12	LZIC	leucine zipper and CTNNBIP1 domain containing	1.44666	3.51045e-22
ENSG00000125648.15	SLC25A23	solute carrier family 25 member 23	1.43319	3.51818e-22
ENSG00000198780.12	FAM169A	family with sequence similarity 169 member A	1.95087	3.61117e-22
ENSG00000132970.14	WASF3	WASP family member 3	1.44667	4.04915e-22
ENSG00000115761.16	NOL10	nucleolar protein 10	1.55193	4.658e-22
ENSG00000241837.7	ATP5PO	ATP synthase peripheral stalk subunit OSCP	1.52975	4.66097e-22
ENSG00000165795.23	NDRG2	NDRG family member 2	2.00626	5.18966e-22
ENSG00000115652.14	UXS1	UDP-glucuronate decarboxylase 1	1.27763	5.36888e-22
ENSG00000138777.20	PPA2	inorganic pyrophosphatase 2	1.2611	5.60591e-22
ENSG00000127585.12	FBXL16	F-box and leucine rich repeat protein 16	1.42084	5.81721e-22
ENSG00000136643.12	RPS6KC1	ribosomal protein S6 kinase C1	1.891	5.89502e-22
ENSG00000074201.9	CLNS1A	chloride nucleotide-sensitive channel 1A	1.68265	5.95052e-22
ENSG00000063046.17	EIF4B	eukaryotic translation initiation factor 4B	1.25449	7.46655e-22
ENSG00000138175.9	ARL3	ADP ribosylation factor like GTPase 3	1.03867	7.92863e-22
ENSG00000164919.11	COX6C	cytochrome c oxidase subunit 6C	1.48611	8.37111e-22
ENSG00000170889.14	RPS9	ribosomal protein S9	2.22365	9.50093e-22
ENSG00000170315.14	UBB	ubiquitin B	1.55264	1.14052e-21
ENSG00000145743.16	FBXL17	F-box and leucine rich repeat protein 17	1.78026	1.3015e-21
ENSG00000114796.16	KLHL24	kelch like family member 24	1.91196	1.30958e-21
ENSG00000135441.7	BLOC1S1	biogenesis of lysosomal organelles complex 1 subunit 1	1.88682	1.31735e-21
ENSG00000101367.9	MAPRE1	microtubule associated protein RP/EB family member 1	1.34766	1.38174e-21
ENSG00000236609.4	ZNF853	zinc finger protein 853	1.56188	1.40711e-21
ENSG00000177954.14	RPS27	ribosomal protein S27	2.21431	1.42654e-21
ENSG00000113578.18	FGF1	fibroblast growth factor 1	1.58379	1.47902e-21
ENSG00000184983.11	NDUFA6	NADH:ubiquinone oxidoreductase subunit A6	1.30713	1.63559e-21
ENSG00000182512.5	GLRX5	glutaredoxin 5	1.76297	1.86501e-21
ENSG00000148082.10	SHC3	SHC adaptor protein 3	1.22047	2.05172e-21
ENSG00000126267.11	COX6B1	cytochrome c oxidase subunit 6B1	1.65546	2.23925e-21
ENSG00000149806.11	FAU	FAU ubiquitin like and ribosomal protein S30 fusion	2.15645	2.3868e-21
ENSG00000204619.8	PPP1R11	protein phosphatase 1 regulatory inhibitor subunit 11	0.961003	2.50549e-21
ENSG00000266472.5	MRPS21	mitochondrial ribosomal protein S21	1.36638	3.4691e-21
ENSG00000204152.11	TIMM23B	translocase of inner mitochondrial membrane 23 homolog B	1.92006	3.50172e-21
ENSG00000175764.14	TTLL11	tubulin tyrosine ligase like 11	1.7452	3.72527e-21
ENSG00000197756.10	RPL37A	ribosomal protein L37a	2.56733	3.77301e-21
ENSG00000196683.10	TOMM7	translocase of outer mitochondrial membrane 7	2.58677	3.84152e-21
ENSG00000111269.3	CREBL2	cAMP responsive element binding protein like 2	1.29393	3.90889e-21
ENSG00000099942.13	CRKL	CRK like proto-oncogene, adaptor protein	1.30738	4.12608e-21
ENSG00000133112.16	TPT1	tumor protein, translationally-controlled 1	1.47339	4.30444e-21
ENSG00000122507.21	BBS9	Bardet-Biedl syndrome 9	1.97306	4.45632e-21
ENSG00000135439.11	AGAP2	ArfGAP with GTPase domain, ankyrin repeat and PH domain 2	1.25929	4.77075e-21
ENSG00000165502.7	RPL36AL	ribosomal protein L36a like	1.82585	4.90001e-21
ENSG00000162244.12	RPL29	ribosomal protein L29	1.92506	5.03783e-21
ENSG00000132541.11	RIDA	reactive intermediate imine deaminase A homolog	1.53603	5.66745e-21
ENSG00000136522.14	MRPL47	mitochondrial ribosomal protein L47	1.53831	5.80379e-21
ENSG00000198648.11	STK39	serine/threonine kinase 39	1.64583	6.15636e-21
ENSG00000174444.15	RPL4	ribosomal protein L4	1.45922	6.5535e-21
ENSG00000174748.21	RPL15	ribosomal protein L15	1.67918	7.52476e-21
ENSG00000109685.18	NSD2	nuclear receptor binding SET domain protein 2	1.36048	7.61884e-21
ENSG00000087495.17	PHACTR3	phosphatase and actin regulator 3	1.1343	7.72413e-21
ENSG00000091428.18	RAPGEF4	Rap guanine nucleotide exchange factor 4	2.16965	8.77114e-21
ENSG00000234851.4	RPL23AP42	ribosomal protein L23a pseudogene 42	2.13871	9.14593e-21
ENSG00000156650.14	KAT6B	lysine acetyltransferase 6B	2.04443	9.17715e-21
ENSG00000120306.11	CYSTM1	cysteine rich transmembrane module containing 1	1.7939	9.57947e-21
ENSG00000111906.18	HDDC2	HD domain containing 2	1.43982	1.049e-20
ENSG00000178980.15	SELENOW	selenoprotein W	1.89873	1.10391e-20
ENSG00000110200.8	ANAPC15	anaphase promoting complex subunit 15	1.66461	1.18006e-20
ENSG00000117020.18	AKT3	AKT serine/threonine kinase 3	1.861	1.19856e-20
ENSG00000164815.11	ORC5	origin recognition complex subunit 5	1.69203	1.25128e-20
ENSG00000241962.9	NA	NA	2.04503	1.35389e-20
ENSG00000067840.12	PDZD4	PDZ domain containing 4	1.60686	1.59209e-20
ENSG00000265681.7	RPL17	ribosomal protein L17	1.49595	1.59782e-20
ENSG00000117751.18	PPP1R8	protein phosphatase 1 regulatory subunit 8	1.17863	1.60575e-20
ENSG00000127884.5	ECHS1	enoyl-CoA hydratase, short chain 1	1.48856	1.67514e-20
ENSG00000198242.14	RPL23A	ribosomal protein L23a	2.2215	1.88932e-20
ENSG00000221983.8	UBA52	ubiquitin A-52 residue ribosomal protein fusion product 1	1.89875	1.9213e-20
ENSG00000137575.12	SDCBP	syndecan binding protein	0.883013	2.11819e-20
ENSG00000131381.12	RBSN	rabenosyn, RAB effector	0.770408	2.29935e-20
ENSG00000176595.4	KBTBD11	kelch repeat and BTB domain containing 11	1.12782	2.31577e-20
ENSG00000164587.13	RPS14	ribosomal protein S14	2.19049	2.49519e-20
ENSG00000109107.14	ALDOC	aldolase, fructose-bisphosphate C	1.69906	2.51938e-20
ENSG00000147403.16	RPL10	ribosomal protein L10	1.89261	2.69028e-20
ENSG00000198258.10	UBL5	ubiquitin like 5	1.78856	2.69781e-20
ENSG00000107669.17	ATE1	arginyltransferase 1	1.95567	3.09135e-20
ENSG00000239899.3	NA	NA	2.98223	3.61243e-20
ENSG00000145808.10	ADAMTS19	ADAM metallopeptidase with thrombospondin type 1 motif 19	1.94324	4.63871e-20
ENSG00000078142.13	PIK3C3	phosphatidylinositol 3-kinase catalytic subunit type 3	1.53621	4.65563e-20
ENSG00000100804.19	PSMB5	proteasome 20S subunit beta 5	1.35719	4.90309e-20
ENSG00000204568.12	MRPS18B	mitochondrial ribosomal protein S18B	1.15348	4.97935e-20
ENSG00000286190.1	LOC728392	uncharacterized LOC728392	1.19727	4.99302e-20
ENSG00000003147.19	ICA1	islet cell autoantigen 1	1.7988	5.06295e-20
ENSG00000180596.7	H2BC4	H2B clustered histone 4	1.63796	6.36413e-20
ENSG00000213246.7	SUPT4H1	SPT4 homolog, DSIF elongation factor subunit	1.27725	6.39848e-20
ENSG00000124733.5	MEA1	male-enhanced antigen 1	1.4379	6.5293e-20
ENSG00000105258.9	POLR2I	RNA polymerase II subunit I	2.00674	6.58655e-20
ENSG00000214736.7	TOMM6	translocase of outer mitochondrial membrane 6	1.52333	6.64639e-20
ENSG00000087206.17	UIMC1	ubiquitin interaction motif containing 1	2.08645	6.6622e-20
ENSG00000168028.14	RPSA	ribosomal protein SA	1.84063	7.79162e-20
ENSG00000101421.4	CHMP4B	charged multivesicular body protein 4B	1.07718	7.9855e-20
ENSG00000123472.12	ATPAF1	ATP synthase mitochondrial F1 complex assembly factor 1	1.46986	8.05573e-20
ENSG00000109390.12	NDUFC1	NADH:ubiquinone oxidoreductase subunit C1	1.60137	8.17186e-20
ENSG00000213741.10	RPS29	ribosomal protein S29	2.72427	8.43658e-20
ENSG00000160307.10	S100B	S100 calcium binding protein B	2.13323	8.64134e-20
ENSG00000113643.9	RARS1	arginyl-tRNA synthetase 1	1.97996	9.0691e-20
ENSG00000122406.14	RPL5	ribosomal protein L5	1.2806	9.71466e-20
ENSG00000263740.2	RN7SL4P	RNA, 7SL, cytoplasmic 4, pseudogene	2.8454	1.06207e-19
ENSG00000166224.17	SGPL1	sphingosine-1-phosphate lyase 1	1.878	1.25371e-19
ENSG00000111275.13	ALDH2	aldehyde dehydrogenase 2 family member	1.96992	1.41539e-19
ENSG00000117868.17	ESYT2	extended synaptotagmin 2	1.55328	1.45226e-19
ENSG00000126351.12	THRA	thyroid hormone receptor alpha	1.35889	1.45554e-19
ENSG00000074800.16	ENO1	enolase 1	1.18682	1.5552e-19
ENSG00000265354.4	TIMM23	translocase of inner mitochondrial membrane 23	1.23878	1.72141e-19
ENSG00000128881.17	TTBK2	tau tubulin kinase 2	1.27379	1.72428e-19
ENSG00000105926.15	PALS2	protein associated with LIN7 2, MAGUK p55 family member	2.03864	1.72587e-19
ENSG00000196418.12	ZNF124	zinc finger protein 124	1.75708	1.76692e-19
ENSG00000147400.10	CETN2	centrin 2	1.13774	2.00338e-19
ENSG00000135365.15	PHF21A	PHD finger protein 21A	2.35471	2.02437e-19
ENSG00000108100.18	CCNY	cyclin Y	1.3746	2.20852e-19
ENSG00000172954.13	LCLAT1	lysocardiolipin acyltransferase 1	1.76496	2.3538e-19
ENSG00000144057.15	ST6GAL2	ST6 beta-galactoside alpha-2,6-sialyltransferase 2	1.86249	2.52454e-19
ENSG00000169826.8	CSGALNACT2	chondroitin sulfate N-acetylgalactosaminyltransferase 2	1.30913	2.60323e-19
ENSG00000166402.8	TUB	TUB bipartite transcription factor	0.871658	2.7636e-19
ENSG00000150779.12	TIMM8B	translocase of inner mitochondrial membrane 8 homolog B	1.72011	2.80805e-19
ENSG00000131171.13	SH3BGRL	SH3 domain binding glutamate rich protein like	1.14151	2.82151e-19
ENSG00000084754.12	HADHA	hydroxyacyl-CoA dehydrogenase trifunctional multienzyme complex subunit alpha	1.08239	2.93672e-19
ENSG00000170011.14	MYRIP	myosin VIIA and Rab interacting protein	1.03509	2.99718e-19
ENSG00000234741.8	GAS5	growth arrest specific 5	1.8116	3.24638e-19
ENSG00000198162.12	MAN1A2	mannosidase alpha class 1A member 2	1.6935	3.63753e-19
ENSG00000112320.12	SOBP	sine oculis binding protein homolog	1.54056	3.74117e-19
ENSG00000100632.11	ERH	ERH mRNA splicing and mitosis factor	1.36938	4.49712e-19
ENSG00000114125.14	RNF7	ring finger protein 7	1.30696	4.50695e-19
ENSG00000102780.16	DGKH	diacylglycerol kinase eta	1.5204	5.44465e-19
ENSG00000175582.19	RAB6A	RAB6A, member RAS oncogene family	1.64582	5.592e-19
ENSG00000101445.10	PPP1R16B	protein phosphatase 1 regulatory subunit 16B	1.29241	6.04329e-19
ENSG00000125462.18	MIR9-1HG	MIR9-1 host gene	1.96893	6.12864e-19
ENSG00000167526.13	RPL13	ribosomal protein L13	1.9303	6.26176e-19
ENSG00000169398.19	PTK2	protein tyrosine kinase 2	1.47439	6.82445e-19
ENSG00000121989.15	ACVR2A	activin A receptor type 2A	2.03173	7.26252e-19
ENSG00000106049.9	HIBADH	3-hydroxyisobutyrate dehydrogenase	1.57139	7.53008e-19
ENSG00000234161.1	PABPC5-AS1	PABPC5 antisense RNA 1	2.97896	7.65469e-19
ENSG00000104671.8	DCTN6	dynactin subunit 6	1.36063	7.66138e-19
ENSG00000022277.12	RTF2	replication termination factor 2	1.19929	7.9433e-19
ENSG00000148450.13	MSRB2	methionine sulfoxide reductase B2	1.80646	8.29592e-19
ENSG00000183576.13	SETD3	SET domain containing 3, actin histidine methyltransferase	1.91649	8.48375e-19
ENSG00000183023.18	SLC8A1	solute carrier family 8 member A1	1.2526	8.80392e-19
ENSG00000145721.12	LIX1	limb and CNS expressed 1	1.70488	8.84724e-19
ENSG00000205542.11	TMSB4X	thymosin beta 4 X-linked	1.34065	1.01517e-18
ENSG00000185414.20	MRPL30	mitochondrial ribosomal protein L30	1.41861	1.08092e-18
ENSG00000168280.17	KIF5C	kinesin family member 5C	1.48416	1.09729e-18
ENSG00000169714.16	CNBP	CCHC-type zinc finger nucleic acid binding protein	1.08372	1.09896e-18
ENSG00000165916.8	PSMC3	proteasome 26S subunit, ATPase 3	1.2604	1.12145e-18
ENSG00000108826.16	MRPL27	mitochondrial ribosomal protein L27	1.39214	1.14585e-18
ENSG00000169282.17	KCNAB1	potassium voltage-gated channel subfamily A regulatory beta subunit 1	1.61728	1.16115e-18
ENSG00000148057.16	IDNK	IDNK gluconokinase	1.75714	1.2462e-18
ENSG00000182307.14	C8orf33	chromosome 8 open reading frame 33	1.40005	1.25212e-18
ENSG00000121766.15	ZCCHC17	zinc finger CCHC-type containing 17	1.22628	1.25613e-18
ENSG00000114126.17	TFDP2	transcription factor Dp-2	1.6592	1.2579e-18
ENSG00000080709.16	KCNN2	potassium calcium-activated channel subfamily N member 2	1.96051	1.2831e-18
ENSG00000124767.7	GLO1	glyoxalase I	1.23155	1.33487e-18
ENSG00000136267.13	DGKB	diacylglycerol kinase beta	1.66608	1.37308e-18
ENSG00000130956.14	HABP4	hyaluronan binding protein 4	1.30832	1.41024e-18
ENSG00000177600.9	RPLP2	ribosomal protein lateral stalk subunit P2	2.03646	1.67453e-18
ENSG00000130255.13	RPL36	ribosomal protein L36	2.47642	1.80153e-18
ENSG00000165775.18	FUNDC2	FUN14 domain containing 2	1.48965	2.0154e-18
ENSG00000119318.13	RAD23B	RAD23 homolog B, nucleotide excision repair protein	1.1323	2.10617e-18
ENSG00000135298.14	ADGRB3	adhesion G protein-coupled receptor B3	1.17231	2.13316e-18
ENSG00000123106.10	CCDC91	coiled-coil domain containing 91	1.75725	2.31581e-18
ENSG00000112294.13	ALDH5A1	aldehyde dehydrogenase 5 family member A1	1.33388	2.32079e-18
ENSG00000130856.16	ZNF236	zinc finger protein 236	1.6511	2.35091e-18
ENSG00000167315.18	ACAA2	acetyl-CoA acyltransferase 2	1.65122	2.52584e-18
ENSG00000146966.13	DENND2A	DENN domain containing 2A	1.51708	2.54462e-18
ENSG00000176406.23	RIMS2	regulating synaptic membrane exocytosis 2	1.03355	2.69875e-18
ENSG00000278615.4	C11orf98	chromosome 11 open reading frame 98	1.69394	2.80053e-18
ENSG00000143198.13	MGST3	microsomal glutathione S-transferase 3	1.25372	2.81155e-18
ENSG00000187672.13	ERC2	ELKS/RAB6-interacting/CAST family member 2	1.40237	2.89331e-18
ENSG00000152683.14	SLC30A6	solute carrier family 30 member 6	1.78496	2.90024e-18
ENSG00000255529.9	POLR2M	RNA polymerase II subunit M	1.30041	2.90336e-18
ENSG00000146067.16	FAM193B	family with sequence similarity 193 member B	1.97222	3.00366e-18
ENSG00000133627.18	ACTR3B	actin related protein 3B	1.59178	3.21358e-18
ENSG00000170571.12	EMB	embigin	2.10143	3.32278e-18
ENSG00000105968.18	H2AZ2	H2A.Z variant histone 2	1.3073	3.48863e-18
ENSG00000162734.12	PEA15	proliferation and apoptosis adaptor protein 15	1.26595	3.72329e-18
ENSG00000169862.19	CTNND2	catenin delta 2	0.999842	3.87887e-18
ENSG00000146463.12	ZMYM4	zinc finger MYM-type containing 4	1.74753	4.08682e-18
ENSG00000107130.10	NCS1	neuronal calcium sensor 1	1.5295	4.67384e-18
ENSG00000166337.10	TAF10	TATA-box binding protein associated factor 10	2.08953	5.16828e-18
ENSG00000153904.20	DDAH1	dimethylarginine dimethylaminohydrolase 1	1.46652	5.51674e-18
ENSG00000197061.4	H4C3	H4 clustered histone 3	1.9775	6.38811e-18
ENSG00000214194.9	SMIM30	small integral membrane protein 30	1.37066	6.7246e-18
ENSG00000239779.7	WBP1	WW domain binding protein 1	1.99119	7.20272e-18
ENSG00000115364.14	MRPL19	mitochondrial ribosomal protein L19	1.05838	8.08972e-18
ENSG00000108819.11	PPP1R9B	protein phosphatase 1 regulatory subunit 9B	1.51854	8.41008e-18
ENSG00000196284.16	SUPT3H	SPT3 homolog, SAGA and STAGA complex component	2.10722	8.80835e-18
ENSG00000184611.12	KCNH7	potassium voltage-gated channel subfamily H member 7	1.46798	9.04836e-18
ENSG00000137154.13	RPS6	ribosomal protein S6	1.64207	9.1659e-18
ENSG00000184007.21	PTP4A2	protein tyrosine phosphatase 4A2	2.0323	1.08367e-17
ENSG00000229321.2	NA	NA	1.72993	1.10986e-17
ENSG00000089289.16	IGBP1	immunoglobulin binding protein 1	1.1839	1.12803e-17
ENSG00000007047.15	MARK4	microtubule affinity regulating kinase 4	1.29844	1.1433e-17
ENSG00000198612.11	COPS8	COP9 signalosome subunit 8	1.16515	1.14543e-17
ENSG00000145337.5	PYURF	PIGY upstream open reading frame	1.35533	1.19433e-17
ENSG00000188243.12	COMMD6	COMM domain containing 6	1.92507	1.19704e-17
ENSG00000175130.7	MARCKSL1	MARCKS like 1	1.77919	1.29722e-17
ENSG00000229358.3	NA	NA	1.88256	1.33844e-17
ENSG00000168710.18	AHCYL1	adenosylhomocysteinase like 1	1.37292	1.34321e-17
ENSG00000198964.14	SGMS1	sphingomyelin synthase 1	2.30269	1.43611e-17
ENSG00000239407.5	NA	NA	1.49414	1.48324e-17
ENSG00000129295.9	DNAAF11	dynein axonemal assembly factor 11	1.43107	1.4965e-17
ENSG00000155368.16	DBI	diazepam binding inhibitor, acyl-CoA binding protein	1.95787	1.54213e-17
ENSG00000151948.12	GLT1D1	glycosyltransferase 1 domain containing 1	1.14027	1.75487e-17
ENSG00000155959.12	VBP1	VHL binding protein 1	1.08871	1.76728e-17
ENSG00000186010.19	NDUFA13	NADH:ubiquinone oxidoreductase subunit A13	1.89349	1.78724e-17
ENSG00000171476.22	HOPX	HOP homeobox	1.55883	1.86855e-17
ENSG00000101350.8	KIF3B	kinesin family member 3B	0.802827	2.1173e-17
ENSG00000102172.16	SMS	spermine synthase	1.29232	2.15238e-17
ENSG00000075151.20	EIF4G3	eukaryotic translation initiation factor 4 gamma 3	1.27879	2.2948e-17
ENSG00000144468.17	RHBDD1	rhomboid domain containing 1	1.91083	2.49358e-17
ENSG00000197045.13	GMFB	glia maturation factor beta	1.12079	2.5314e-17
ENSG00000112232.9	KHDRBS2	KH RNA binding domain containing, signal transduction associated 2	1.22266	2.7519e-17
ENSG00000241468.7	ATP5MF	ATP synthase membrane subunit f	1.53559	2.75959e-17
ENSG00000198830.11	HMGN2	high mobility group nucleosomal binding domain 2	1.32436	2.79828e-17
ENSG00000147677.11	EIF3H	eukaryotic translation initiation factor 3 subunit H	1.13837	2.83218e-17
ENSG00000133321.11	PLAAT4	phospholipase A and acyltransferase 4	2.37492	2.92173e-17
ENSG00000175198.17	PCCA	propionyl-CoA carboxylase subunit alpha	1.95183	3.00429e-17
ENSG00000136104.21	RNASEH2B	ribonuclease H2 subunit B	1.84738	3.05367e-17
ENSG00000113811.11	SELENOK	selenoprotein K	1.50903	3.08528e-17
ENSG00000172301.11	COPRS	coordinator of PRMT5 and differentiation stimulator	1.40696	3.10153e-17
ENSG00000156587.16	UBE2L6	ubiquitin conjugating enzyme E2 L6	1.62522	3.49521e-17
ENSG00000119705.10	SLIRP	SRA stem-loop interacting RNA binding protein	1.64729	3.53739e-17
ENSG00000196505.11	GDAP2	ganglioside induced differentiation associated protein 2	1.6772	3.74351e-17
ENSG00000155366.16	RHOC	ras homolog family member C	1.92194	4.28687e-17
ENSG00000152078.10	TLCD4	TLC domain containing 4	2.47023	4.57018e-17
ENSG00000115306.16	SPTBN1	spectrin beta, non-erythrocytic 1	0.9179	5.15016e-17
ENSG00000184702.20	SEPTIN5	septin 5	1.18281	5.21327e-17
ENSG00000261609.7	GAN	gigaxonin	1.5718	6.0923e-17
ENSG00000157764.13	BRAF	B-Raf proto-oncogene, serine/threonine kinase	1.20692	6.26628e-17
ENSG00000137818.12	RPLP1	ribosomal protein lateral stalk subunit P1	1.77846	7.10018e-17
ENSG00000138801.9	PAPSS1	3'-phosphoadenosine 5'-phosphosulfate synthase 1	1.44434	7.35954e-17
ENSG00000184260.5	H2AC20	H2A clustered histone 20	2.16041	7.65129e-17
ENSG00000115226.10	FNDC4	fibronectin type III domain containing 4	1.21097	7.69234e-17
ENSG00000100129.18	EIF3L	eukaryotic translation initiation factor 3 subunit L	1.47378	7.86283e-17
ENSG00000141127.15	PRPSAP2	phosphoribosyl pyrophosphate synthetase associated protein 2	1.36999	8.49084e-17
ENSG00000147669.11	POLR2K	RNA polymerase II, I and III subunit K	1.29085	8.53299e-17
ENSG00000136718.10	IMP4	IMP U3 small nucleolar ribonucleoprotein 4	1.39854	8.91424e-17
ENSG00000172456.17	FGGY	FGGY carbohydrate kinase domain containing	2.20475	9.61163e-17
ENSG00000165092.13	ALDH1A1	aldehyde dehydrogenase 1 family member A1	1.79099	9.76986e-17
ENSG00000179397.18	CATSPERE	catsper channel auxiliary subunit epsilon	2.04591	1.01595e-16
ENSG00000166225.8	FRS2	fibroblast growth factor receptor substrate 2	1.10575	1.01635e-16
ENSG00000102781.14	KATNAL1	katanin catalytic subunit A1 like 1	1.68195	1.16713e-16
ENSG00000065518.8	NDUFB4	NADH:ubiquinone oxidoreductase subunit B4	1.2797	1.29524e-16
ENSG00000140374.16	ETFA	electron transfer flavoprotein subunit alpha	1.45311	1.41317e-16
ENSG00000140988.16	RPS2	ribosomal protein S2	1.68219	1.4204e-16
ENSG00000100348.10	TXN2	thioredoxin 2	1.27904	1.57257e-16
ENSG00000092964.18	DPYSL2	dihydropyrimidinase like 2	0.79674	1.5791e-16
ENSG00000183648.11	NDUFB1	NADH:ubiquinone oxidoreductase subunit B1	1.46867	1.58255e-16
ENSG00000113657.13	DPYSL3	dihydropyrimidinase like 3	1.33986	1.61927e-16
ENSG00000106013.15	ANKRD7	ankyrin repeat domain 7	1.90795	1.65854e-16
ENSG00000109184.15	DCUN1D4	defective in cullin neddylation 1 domain containing 4	1.85455	1.78491e-16
ENSG00000198816.7	ZNF358	zinc finger protein 358	1.81996	1.81997e-16
ENSG00000247121.7	NA	NA	2.40067	1.87449e-16
ENSG00000100216.6	TOMM22	translocase of outer mitochondrial membrane 22	1.45082	1.94876e-16
ENSG00000182534.13	MXRA7	matrix remodeling associated 7	1.03146	1.98271e-16
ENSG00000089063.15	TMEM230	transmembrane protein 230	1.11571	2.02205e-16
ENSG00000177576.11	C18orf32	chromosome 18 open reading frame 32	1.28084	2.22534e-16
ENSG00000184900.15	SUMO3	small ubiquitin like modifier 3	1.25953	2.28999e-16
ENSG00000082805.20	ERC1	ELKS/RAB6-interacting/CAST family member 1	2.19822	2.30678e-16
ENSG00000116688.17	MFN2	mitofusin 2	1.0661	2.35822e-16
ENSG00000111785.20	RIC8B	RIC8 guanine nucleotide exchange factor B	1.41815	2.36463e-16
ENSG00000100077.15	GRK3	G protein-coupled receptor kinase 3	1.44395	2.41374e-16
ENSG00000135018.14	UBQLN1	ubiquilin 1	1.27062	2.58216e-16
ENSG00000167468.17	GPX4	glutathione peroxidase 4	1.56371	2.77245e-16
ENSG00000197982.14	C1orf122	chromosome 1 open reading frame 122	2.22385	2.80857e-16
ENSG00000169100.14	SLC25A6	solute carrier family 25 member 6	1.55691	3.053e-16
ENSG00000171703.17	TCEA2	transcription elongation factor A2	1.68607	3.07052e-16
ENSG00000113558.18	SKP1	S-phase kinase associated protein 1	1.17127	3.17927e-16
ENSG00000060762.19	MPC1	mitochondrial pyruvate carrier 1	1.2765	3.27523e-16
ENSG00000269893.8	SNHG8	small nucleolar RNA host gene 8	2.1814	3.39529e-16
ENSG00000161981.11	SNRNP25	small nuclear ribonucleoprotein U11/U12 subunit 25	1.73349	3.40275e-16
ENSG00000107537.14	PHYH	phytanoyl-CoA 2-hydroxylase	1.15352	3.59483e-16
ENSG00000168092.14	PAFAH1B2	platelet activating factor acetylhydrolase 1b catalytic subunit 2	1.18214	3.65457e-16
ENSG00000224819.2	NA	NA	2.12044	3.83117e-16
ENSG00000198918.8	RPL39	ribosomal protein L39	2.27076	4.01042e-16
ENSG00000275700.5	AATF	apoptosis antagonizing transcription factor	0.979715	4.2659e-16
ENSG00000124214.19	STAU1	staufen double-stranded RNA binding protein 1	1.04641	4.28044e-16
ENSG00000142507.10	PSMB6	proteasome 20S subunit beta 6	1.39672	4.47264e-16
ENSG00000117411.16	B4GALT2	beta-1,4-galactosyltransferase 2	1.47265	4.72104e-16
ENSG00000162631.18	NTNG1	netrin G1	1.57656	4.84461e-16
ENSG00000123600.19	METTL8	methyltransferase 8, methylcytidine	1.49068	4.86032e-16
ENSG00000248905.10	FMN1	formin 1	1.51039	4.9089e-16
ENSG00000105983.22	LMBR1	limb development membrane protein 1	1.50369	5.03775e-16
ENSG00000112335.15	SNX3	sorting nexin 3	1.26043	5.27928e-16
ENSG00000188612.12	SUMO2	small ubiquitin like modifier 2	1.38061	5.35781e-16
ENSG00000134909.18	ARHGAP32	Rho GTPase activating protein 32	1.35406	5.37215e-16
ENSG00000154978.13	VOPP1	VOPP1 WW domain binding protein	1.05567	5.37531e-16
ENSG00000131771.14	PPP1R1B	protein phosphatase 1 regulatory inhibitor subunit 1B	1.93191	5.71053e-16
ENSG00000161813.22	LARP4	La ribonucleoprotein 4	1.55492	5.92445e-16
ENSG00000102931.8	ARL2BP	ADP ribosylation factor like GTPase 2 binding protein	0.936489	5.93736e-16
ENSG00000165802.22	NSMF	NMDA receptor synaptonuclear signaling and neuronal migration factor	1.48583	6.11258e-16
ENSG00000047579.19	DTNBP1	dystrobrevin binding protein 1	1.12027	6.61825e-16
ENSG00000189403.15	HMGB1	high mobility group box 1	0.868199	7.09674e-16
ENSG00000118816.10	CCNI	cyclin I	1.22829	7.1878e-16
ENSG00000066697.14	MSANTD3	Myb/SANT DNA binding domain containing 3	1.17622	7.2028e-16
ENSG00000159176.14	CSRP1	cysteine and glycine rich protein 1	1.89406	7.29624e-16
ENSG00000170540.15	ARL6IP1	ADP ribosylation factor like GTPase 6 interacting protein 1	0.953578	7.56251e-16
ENSG00000117691.10	NENF	neudesin neurotrophic factor	1.72695	7.57367e-16
ENSG00000139579.13	NABP2	nucleic acid binding protein 2	1.35453	7.57391e-16
ENSG00000204370.12	SDHD	succinate dehydrogenase complex subunit D	1.40301	8.40666e-16
ENSG00000029153.14	ARNTL2	aryl hydrocarbon receptor nuclear translocator like 2	2.03102	8.70165e-16
ENSG00000196511.14	TPK1	thiamin pyrophosphokinase 1	1.8496	8.73372e-16
ENSG00000149489.8	ROM1	retinal outer segment membrane protein 1	1.89032	8.93078e-16
ENSG00000155980.12	KIF5A	kinesin family member 5A	2.3734	9.49988e-16
ENSG00000165672.7	PRDX3	peroxiredoxin 3	1.35056	9.79222e-16
ENSG00000101265.16	RASSF2	Ras association domain family member 2	1.80601	9.93657e-16
ENSG00000156273.16	BACH1	BTB domain and CNC homolog 1	1.49865	1.06268e-15
ENSG00000143977.14	SNRPG	small nuclear ribonucleoprotein polypeptide G	1.42098	1.11879e-15
ENSG00000181418.8	DDN	dendrin	1.56032	1.13379e-15
ENSG00000149557.14	FEZ1	fasciculation and elongation protein zeta 1	1.0806	1.20617e-15
ENSG00000100412.16	ACO2	aconitase 2	1.38043	1.29441e-15
ENSG00000108179.14	PPIF	peptidylprolyl isomerase F	1.24563	1.2973e-15
ENSG00000273611.5	ZNHIT3	zinc finger HIT-type containing 3	1.07722	1.46161e-15
ENSG00000169567.12	HINT1	histidine triad nucleotide binding protein 1	1.44037	1.47237e-15
ENSG00000165678.21	GHITM	growth hormone inducible transmembrane protein	0.999375	1.48639e-15
ENSG00000164258.12	NDUFS4	NADH:ubiquinone oxidoreductase subunit S4	1.16981	1.50766e-15
ENSG00000114439.19	BBX	BBX high mobility group box domain containing	1.50469	1.53152e-15
ENSG00000115350.12	POLE4	DNA polymerase epsilon 4, accessory subunit	2.10024	1.56955e-15
ENSG00000255794.8	RMST	rhabdomyosarcoma 2 associated transcript	2.06509	1.62533e-15
ENSG00000011114.15	BTBD7	BTB domain containing 7	1.83996	1.6533e-15
ENSG00000135940.7	COX5B	cytochrome c oxidase subunit 5B	1.79369	1.71567e-15
ENSG00000115268.9	RPS15	ribosomal protein S15	2.35255	1.73231e-15
ENSG00000278291.1	NA	NA	1.36966	1.73422e-15
ENSG00000113312.11	TTC1	tetratricopeptide repeat domain 1	1.0087	1.86046e-15
ENSG00000119711.13	ALDH6A1	aldehyde dehydrogenase 6 family member A1	1.84457	1.97109e-15
ENSG00000144118.14	RALB	RAS like proto-oncogene B	1.24	1.97479e-15
ENSG00000196323.14	ZBTB44	zinc finger and BTB domain containing 44	1.36646	2.05244e-15
ENSG00000021300.14	PLEKHB1	pleckstrin homology domain containing B1	2.08911	2.08898e-15
ENSG00000187446.12	CHP1	calcineurin like EF-hand protein 1	1.2151	2.17722e-15
ENSG00000087152.15	ATXN7L3	ataxin 7 like 3	1.06818	2.30939e-15
ENSG00000197894.11	ADH5	alcohol dehydrogenase 5 (class III), chi polypeptide	1.0414	2.37573e-15
ENSG00000188010.14	MORN2	MORN repeat containing 2	1.50522	2.63423e-15
ENSG00000184182.18	UBE2F	ubiquitin conjugating enzyme E2 F (putative)	1.18785	2.65812e-15
ENSG00000188636.4	RTL6	retrotransposon Gag like 6	1.03609	2.66082e-15
ENSG00000243147.8	MRPL33	mitochondrial ribosomal protein L33	1.40582	2.67986e-15
ENSG00000111405.9	ENDOU	endonuclease, poly(U) specific	2.16919	2.69532e-15
ENSG00000178982.10	EIF3K	eukaryotic translation initiation factor 3 subunit K	1.16554	2.72757e-15
ENSG00000187735.14	TCEA1	transcription elongation factor A1	1.15332	2.91481e-15
ENSG00000172428.11	COPS9	COP9 signalosome subunit 9	2.27535	2.93302e-15
ENSG00000053524.12	MCF2L2	MCF.2 cell line derived transforming sequence-like 2	1.82097	2.94649e-15
ENSG00000128607.14	KLHDC10	kelch domain containing 10	1.2134	3.00991e-15
ENSG00000166266.14	CUL5	cullin 5	1.73922	3.06186e-15
ENSG00000151778.11	SERP2	stress associated endoplasmic reticulum protein family member 2	1.36988	3.13005e-15
ENSG00000161040.16	FBXL13	F-box and leucine rich repeat protein 13	1.71141	3.17233e-15
ENSG00000185088.14	RPS27L	ribosomal protein S27 like	1.56885	3.22783e-15
ENSG00000250317.8	SMIM20	small integral membrane protein 20	1.4724	3.24285e-15
ENSG00000203667.10	COX20	cytochrome c oxidase assembly factor COX20	1.06812	3.25305e-15
ENSG00000162959.13	MEMO1	mediator of cell motility 1	1.55885	3.34006e-15
ENSG00000168002.12	POLR2G	RNA polymerase II subunit G	1.50077	3.35975e-15
ENSG00000143256.5	PFDN2	prefoldin subunit 2	1.38321	3.47676e-15
ENSG00000243678.11	NME2	NME/NM23 nucleoside diphosphate kinase 2	1.55904	4.01876e-15
ENSG00000119280.17	C1orf198	chromosome 1 open reading frame 198	1.56312	4.114e-15
ENSG00000206559.8	ZCWPW2	zinc finger CW-type and PWWP domain containing 2	2.13285	4.28539e-15
ENSG00000115468.12	EFHD1	EF-hand domain family member D1	1.55881	4.29924e-15
ENSG00000254505.10	CHMP4A	charged multivesicular body protein 4A	1.72573	4.48491e-15
ENSG00000109171.15	SLAIN2	SLAIN motif family member 2	1.92032	4.60092e-15
ENSG00000106261.17	ZKSCAN1	zinc finger with KRAB and SCAN domains 1	1.51277	4.61899e-15
ENSG00000225689.2	NA	NA	2.13528	4.64054e-15
ENSG00000144451.19	SPAG16	sperm associated antigen 16	1.65638	5.12595e-15
ENSG00000170634.13	ACYP2	acylphosphatase 2	1.15896	5.23788e-15
ENSG00000259291.2	ZNF710-AS1	ZNF710 antisense RNA 1	1.3668	5.43305e-15
ENSG00000270800.3	RPS10-NUDT3	RPS10-NUDT3 readthrough	1.61422	5.77169e-15
ENSG00000178741.12	COX5A	cytochrome c oxidase subunit 5A	1.49714	5.84475e-15
ENSG00000131323.15	TRAF3	TNF receptor associated factor 3	1.10856	5.85862e-15
ENSG00000122591.12	FAM126A	family with sequence similarity 126 member A	1.31658	5.87959e-15
ENSG00000185010.15	F8	coagulation factor VIII	1.00292	6.18348e-15
ENSG00000169193.12	CCDC126	coiled-coil domain containing 126	1.7638	6.24219e-15
ENSG00000079387.14	SENP1	SUMO specific peptidase 1	1.36161	6.25052e-15
ENSG00000141759.15	TXNL4A	thioredoxin like 4A	1.41392	6.25424e-15
ENSG00000182196.13	ARL6IP4	ADP ribosylation factor like GTPase 6 interacting protein 4	1.63552	6.3714e-15
ENSG00000110435.12	PDHX	pyruvate dehydrogenase complex component X	1.48448	6.92967e-15
ENSG00000173482.16	PTPRM	protein tyrosine phosphatase receptor type M	1.13411	7.03205e-15
ENSG00000277147.6	LINC00869	long intergenic non-protein coding RNA 869	1.54496	7.35664e-15
ENSG00000082996.19	RNF13	ring finger protein 13	1.46893	7.4978e-15
ENSG00000172172.8	MRPL13	mitochondrial ribosomal protein L13	1.1834	7.57552e-15
ENSG00000124614.16	RPS10	ribosomal protein S10	2.25777	7.92392e-15
ENSG00000182902.14	SLC25A18	solute carrier family 25 member 18	1.66553	8.56312e-15
ENSG00000137285.10	TUBB2B	tubulin beta 2B class IIb	1.76996	9.06795e-15
ENSG00000266412.5	NCOA4	nuclear receptor coactivator 4	0.818255	9.19566e-15
ENSG00000106992.19	AK1	adenylate kinase 1	1.91941	9.22252e-15
ENSG00000118939.17	UCHL3	ubiquitin C-terminal hydrolase L3	1.72384	9.53955e-15
ENSG00000072803.17	FBXW11	F-box and WD repeat domain containing 11	1.03916	9.56451e-15
ENSG00000147481.17	SNTG1	syntrophin gamma 1	1.31758	9.60801e-15
ENSG00000123091.5	RNF11	ring finger protein 11	1.14702	9.82681e-15
ENSG00000178988.11	MRFAP1L1	Morf4 family associated protein 1 like 1	1.05518	1.01242e-14
ENSG00000242485.6	MRPL20	mitochondrial ribosomal protein L20	1.29824	1.06551e-14
ENSG00000175768.13	TOMM5	translocase of outer mitochondrial membrane 5	1.15084	1.11444e-14
ENSG00000090273.14	NUDC	nuclear distribution C, dynein complex regulator	1.1562	1.18699e-14
ENSG00000171314.9	PGAM1	phosphoglycerate mutase 1	1.27908	1.23049e-14
ENSG00000172115.9	CYCS	cytochrome c, somatic	1.07775	1.30912e-14
ENSG00000083123.15	BCKDHB	branched chain keto acid dehydrogenase E1 subunit beta	1.42752	1.33142e-14
ENSG00000139154.16	AEBP2	AE binding protein 2	1.16931	1.38636e-14
ENSG00000175550.8	DRAP1	DR1 associated protein 1	1.90624	1.39804e-14
ENSG00000175471.19	MCTP1	multiple C2 and transmembrane domain containing 1	1.21257	1.54996e-14
ENSG00000172340.14	SUCLG2	succinate-CoA ligase GDP-forming subunit beta	1.43142	1.55763e-14
ENSG00000101773.19	RBBP8	RB binding protein 8, endonuclease	1.49642	1.57678e-14
ENSG00000197728.11	RPS26	ribosomal protein S26	2.10278	1.58417e-14
ENSG00000158526.8	TSR2	TSR2 ribosome maturation factor	1.36357	1.61357e-14
ENSG00000088986.11	DYNLL1	dynein light chain LC8-type 1	1.11146	1.64535e-14
ENSG00000250479.8	CHCHD10	coiled-coil-helix-coiled-coil-helix domain containing 10	1.43675	1.665e-14
ENSG00000058804.12	NDC1	NDC1 transmembrane nucleoporin	1.88336	1.70468e-14
ENSG00000129562.11	DAD1	defender against cell death 1	1.14627	1.71983e-14
ENSG00000108774.14	RAB5C	RAB5C, member RAS oncogene family	1.26205	1.7534e-14
ENSG00000182054.9	IDH2	isocitrate dehydrogenase (NADP(+)) 2	1.50029	1.79721e-14
ENSG00000145216.16	FIP1L1	factor interacting with PAPOLA and CPSF1	1.23422	1.82685e-14
ENSG00000118507.17	AKAP7	A-kinase anchoring protein 7	2.02496	1.84324e-14
ENSG00000100154.14	TTC28	tetratricopeptide repeat domain 28	1.51747	1.9495e-14
ENSG00000157680.15	DGKI	diacylglycerol kinase iota	1.31005	1.98772e-14
ENSG00000163374.19	YY1AP1	YY1 associated protein 1	1.79929	2.09239e-14
ENSG00000171148.13	TADA3	transcriptional adaptor 3	1.31453	2.12191e-14
ENSG00000169891.18	REPS2	RALBP1 associated Eps domain containing 2	1.39571	2.15479e-14
ENSG00000100316.16	RPL3	ribosomal protein L3	1.71609	2.29225e-14
ENSG00000048828.17	FAM120A	family with sequence similarity 120A	1.37569	2.3473e-14
ENSG00000272325.2	NUDT3	nudix hydrolase 3	1.29498	2.46866e-14
ENSG00000134825.16	TMEM258	transmembrane protein 258	1.7411	2.49607e-14
ENSG00000157500.12	APPL1	adaptor protein, phosphotyrosine interacting with PH domain and leucine zipper 1	1.0242	2.52898e-14
ENSG00000187391.21	MAGI2	membrane associated guanylate kinase, WW and PDZ domain containing 2	1.19324	2.61464e-14
ENSG00000038295.8	TLL1	tolloid like 1	2.25403	2.63699e-14
ENSG00000121964.14	GTDC1	glycosyltransferase like domain containing 1	1.36634	2.72331e-14
ENSG00000163138.19	PACRGL	parkin coregulated like	1.69786	2.79089e-14
ENSG00000176171.11	BNIP3	BCL2 interacting protein 3	1.05759	2.79205e-14
ENSG00000242616.4	GNG10	G protein subunit gamma 10	0.980821	2.90356e-14
ENSG00000266964.5	FXYD1	FXYD domain containing ion transport regulator 1	1.82629	2.93031e-14
ENSG00000131773.14	KHDRBS3	KH RNA binding domain containing, signal transduction associated 3	1.24228	2.99696e-14
ENSG00000090266.13	NDUFB2	NADH:ubiquinone oxidoreductase subunit B2	1.85107	3.22e-14
ENSG00000111843.14	TMEM14C	transmembrane protein 14C	1.07724	3.64028e-14
ENSG00000188643.11	S100A16	S100 calcium binding protein A16	1.92925	3.64594e-14
ENSG00000155530.3	LRGUK	leucine rich repeats and guanylate kinase domain containing	1.6422	3.70316e-14
ENSG00000148672.9	GLUD1	glutamate dehydrogenase 1	1.23378	3.99788e-14
ENSG00000112234.9	FBXL4	F-box and leucine rich repeat protein 4	1.22751	4.01799e-14
ENSG00000166347.19	CYB5A	cytochrome b5 type A	1.43781	4.03763e-14
ENSG00000147010.18	SH3KBP1	SH3 domain containing kinase binding protein 1	1.24725	4.22192e-14
ENSG00000180992.7	MRPL14	mitochondrial ribosomal protein L14	1.65046	4.27995e-14
ENSG00000172201.12	ID4	inhibitor of DNA binding 4, HLH protein	1.27577	4.48241e-14
ENSG00000185250.16	PPIL6	peptidylprolyl isomerase like 6	2.23212	4.50644e-14
ENSG00000047849.21	MAP4	microtubule associated protein 4	1.21243	4.62973e-14
ENSG00000087250.8	MT3	metallothionein 3	2.3052	4.65235e-14
ENSG00000102935.11	ZNF423	zinc finger protein 423	1.7438	4.7651e-14
ENSG00000116667.14	C1orf21	chromosome 1 open reading frame 21	1.26195	5.01803e-14
ENSG00000109670.16	FBXW7	F-box and WD repeat domain containing 7	1.35954	5.06547e-14
ENSG00000101888.11	NXT2	nuclear transport factor 2 like export factor 2	1.75303	5.07815e-14
ENSG00000150667.8	FSIP1	fibrous sheath interacting protein 1	1.80205	5.0792e-14
ENSG00000108061.11	SHOC2	SHOC2 leucine rich repeat scaffold protein	1.11941	5.45636e-14
ENSG00000185104.20	FAF1	Fas associated factor 1	1.59395	5.48582e-14
ENSG00000152763.17	DNAI4	dynein axonemal intermediate chain 4	1.76638	5.60791e-14
ENSG00000165629.20	ATP5F1C	ATP synthase F1 subunit gamma	1.18443	5.88593e-14
ENSG00000134042.13	MRO	maestro	1.95742	6.04818e-14
ENSG00000131095.13	GFAP	glial fibrillary acidic protein	2.07734	6.56075e-14
ENSG00000136521.13	NDUFB5	NADH:ubiquinone oxidoreductase subunit B5	1.11521	6.56702e-14
ENSG00000063177.13	RPL18	ribosomal protein L18	1.93152	6.5708e-14
ENSG00000146729.10	NIPSNAP2	nipsnap homolog 2	1.11848	6.57538e-14
ENSG00000241529.3	NA	NA	2.69658	6.76801e-14
ENSG00000004487.16	KDM1A	lysine demethylase 1A	1.06143	6.95226e-14
ENSG00000143353.12	LYPLAL1	lysophospholipase like 1	1.49725	7.27155e-14
ENSG00000196821.10	ILRUN	inflammation and lipid regulator with UBA-like and NBR1-like domains	1.09567	7.42634e-14
ENSG00000168309.18	FAM107A	family with sequence similarity 107 member A	2.17369	7.74338e-14
ENSG00000143314.12	MRPL24	mitochondrial ribosomal protein L24	1.44546	8.37949e-14
ENSG00000116514.16	RNF19B	ring finger protein 19B	0.997608	8.39905e-14
ENSG00000119421.7	NDUFA8	NADH:ubiquinone oxidoreductase subunit A8	1.35443	8.56463e-14
ENSG00000197956.10	S100A6	S100 calcium binding protein A6	1.47066	9.3978e-14
ENSG00000267014.6	NA	NA	2.2803	9.59437e-14
ENSG00000069509.6	FUNDC1	FUN14 domain containing 1	1.21144	9.70488e-14
ENSG00000111412.6	SPRING1	SREBF pathway regulator in golgi 1	1.02702	9.9164e-14
ENSG00000187837.3	H1-2	H1.2 linker histone, cluster member	1.89839	1.07259e-13
ENSG00000129055.12	ANAPC13	anaphase promoting complex subunit 13	1.25336	1.09752e-13
ENSG00000111328.7	CDK2AP1	cyclin dependent kinase 2 associated protein 1	1.86805	1.10147e-13
ENSG00000134982.17	APC	APC regulator of WNT signaling pathway	0.944113	1.13224e-13
ENSG00000215193.12	PEX26	peroxisomal biogenesis factor 26	1.10444	1.14388e-13
ENSG00000049130.16	KITLG	KIT ligand	1.64646	1.15143e-13
ENSG00000135486.17	HNRNPA1	heterogeneous nuclear ribonucleoprotein A1	1.16736	1.2013e-13
ENSG00000138029.14	HADHB	hydroxyacyl-CoA dehydrogenase trifunctional multienzyme complex subunit beta	1.65822	1.25325e-13
ENSG00000145332.14	KLHL8	kelch like family member 8	1.51377	1.26175e-13
ENSG00000171466.10	ZNF562	zinc finger protein 562	1.13311	1.26424e-13
ENSG00000113658.18	SMAD5	SMAD family member 5	1.84607	1.28241e-13
ENSG00000011260.14	UTP18	UTP18 small subunit processome component	1.20402	1.3178e-13
ENSG00000112210.12	RAB23	RAB23, member RAS oncogene family	1.40487	1.3317e-13
ENSG00000184602.6	SNN	stannin	1.08277	1.35371e-13
ENSG00000265374.1	NA	NA	2.84668	1.36218e-13
ENSG00000242259.8	C22orf39	chromosome 22 open reading frame 39	1.11644	1.41339e-13
ENSG00000116983.13	HPCAL4	hippocalcin like 4	0.830203	1.44398e-13
ENSG00000167996.16	FTH1	ferritin heavy chain 1	1.73414	1.4991e-13
ENSG00000133069.17	TMCC2	transmembrane and coiled-coil domain family 2	1.40907	1.50157e-13
ENSG00000119661.15	DNAL1	dynein axonemal light chain 1	1.18762	1.50878e-13
ENSG00000163344.6	PMVK	phosphomevalonate kinase	1.97105	1.54456e-13
ENSG00000110711.10	AIP	aryl hydrocarbon receptor interacting protein	1.57278	1.58981e-13
ENSG00000180304.14	OAZ2	ornithine decarboxylase antizyme 2	1.28086	1.59128e-13
ENSG00000172458.4	IL17D	interleukin 17D	1.634	1.59628e-13
ENSG00000163682.16	RPL9	ribosomal protein L9	2.06511	1.65355e-13
ENSG00000169020.10	ATP5ME	ATP synthase membrane subunit e	1.79674	1.66025e-13
ENSG00000119632.4	IFI27L2	interferon alpha inducible protein 27 like 2	2.1723	1.70388e-13
ENSG00000116459.11	ATP5PB	ATP synthase peripheral stalk-membrane subunit b	1.00813	1.77598e-13
ENSG00000143797.12	MBOAT2	membrane bound O-acyltransferase domain containing 2	1.49677	1.82453e-13
ENSG00000169738.8	DCXR	dicarbonyl and L-xylulose reductase	1.85556	1.88635e-13
ENSG00000159200.18	RCAN1	regulator of calcineurin 1	1.03739	2.0259e-13
ENSG00000101166.16	PRELID3B	PRELI domain containing 3B	1.25632	2.03091e-13
ENSG00000130724.9	CHMP2A	charged multivesicular body protein 2A	1.15053	2.03971e-13
ENSG00000132475.10	H3-3B	H3.3 histone B	1.33024	2.06048e-13
ENSG00000177556.12	ATOX1	antioxidant 1 copper chaperone	1.46344	2.07328e-13
ENSG00000124333.16	VAMP7	vesicle associated membrane protein 7	0.944815	2.07892e-13
ENSG00000112695.11	COX7A2	cytochrome c oxidase subunit 7A2	1.97044	2.20264e-13
ENSG00000198270.13	TMEM116	transmembrane protein 116	1.85832	2.21896e-13
ENSG00000100580.8	TMED8	transmembrane p24 trafficking protein family member 8	0.777007	2.33421e-13
ENSG00000168036.18	CTNNB1	catenin beta 1	0.940431	2.45462e-13
ENSG00000108561.8	C1QBP	complement C1q binding protein	1.21161	2.45917e-13
ENSG00000165322.18	ARHGAP12	Rho GTPase activating protein 12	1.0602	2.65863e-13
ENSG00000163964.15	PIGX	phosphatidylinositol glycan anchor biosynthesis class X	1.32788	2.74083e-13
ENSG00000188554.14	NBR1	NBR1 autophagy cargo receptor	0.736354	2.77936e-13
ENSG00000176244.7	ACBD7	acyl-CoA binding domain containing 7	1.80992	3.25977e-13
ENSG00000173436.15	MICOS10	mitochondrial contact site and cristae organizing system subunit 10	1.60114	3.27982e-13
ENSG00000124562.10	SNRPC	small nuclear ribonucleoprotein polypeptide C	1.54614	3.28192e-13
ENSG00000082482.13	KCNK2	potassium two pore domain channel subfamily K member 2	2.07673	3.46313e-13
ENSG00000020426.11	MNAT1	MNAT1 component of CDK activating kinase	1.3326	3.55926e-13
ENSG00000134548.11	SPX	spexin hormone	1.70077	3.58166e-13
ENSG00000023909.10	GCLM	glutamate-cysteine ligase modifier subunit	1.58984	3.67114e-13
ENSG00000147471.12	PLPBP	pyridoxal phosphate binding protein	1.50051	3.70506e-13
ENSG00000164096.13	C4orf3	chromosome 4 open reading frame 3	1.14278	3.7755e-13
ENSG00000072506.13	HSD17B10	hydroxysteroid 17-beta dehydrogenase 10	1.66456	3.82139e-13
ENSG00000075420.13	FNDC3B	fibronectin type III domain containing 3B	2.17345	3.95143e-13
ENSG00000137571.11	SLCO5A1	solute carrier organic anion transporter family member 5A1	2.19052	4.06571e-13
ENSG00000283162.1	NA	NA	2.51684	4.15296e-13
ENSG00000189060.5	H1-0	H1.0 linker histone	1.22802	4.16925e-13
ENSG00000169621.10	APLF	aprataxin and PNKP like factor	1.46085	4.40861e-13
ENSG00000134809.9	TIMM10	translocase of inner mitochondrial membrane 10	1.46812	4.65613e-13
ENSG00000143575.15	HAX1	HCLS1 associated protein X-1	0.938568	5.10682e-13
ENSG00000160213.7	CSTB	cystatin B	1.38272	5.28244e-13
ENSG00000042493.16	CAPG	capping actin protein, gelsolin like	2.26191	5.34814e-13
ENSG00000072657.9	TRHDE	thyrotropin releasing hormone degrading enzyme	1.4789	5.44952e-13
ENSG00000134248.13	LAMTOR5	late endosomal/lysosomal adaptor, MAPK and MTOR activator 5	1.52376	5.51949e-13
ENSG00000154655.15	L3MBTL4	L3MBTL histone methyl-lysine binding protein 4	1.95525	5.53232e-13
ENSG00000083807.10	SLC27A5	solute carrier family 27 member 5	1.77555	5.82737e-13
ENSG00000103495.14	MAZ	MYC associated zinc finger protein	1.36315	5.82903e-13
ENSG00000204628.12	RACK1	receptor for activated C kinase 1	1.33574	5.92675e-13
ENSG00000105193.9	RPS16	ribosomal protein S16	1.92191	6.05418e-13
ENSG00000094916.16	CBX5	chromobox 5	1.10179	6.17564e-13
ENSG00000162735.18	PEX19	peroxisomal biogenesis factor 19	1.07765	6.47492e-13
ENSG00000198795.11	ZNF521	zinc finger protein 521	1.14927	7.11536e-13
ENSG00000257657.3	NA	NA	1.97597	7.1516e-13
ENSG00000119522.16	DENND1A	DENN domain containing 1A	1.08724	7.1928e-13
ENSG00000130520.10	LSM4	LSM4 homolog, U6 small nuclear RNA and mRNA degradation associated	1.20319	7.3425e-13
ENSG00000143473.13	KCNH1	potassium voltage-gated channel subfamily H member 1	1.36673	7.43123e-13
ENSG00000147041.12	SYTL5	synaptotagmin like 5	1.33507	7.7585e-13
ENSG00000123416.15	TUBA1B	tubulin alpha 1b	1.11908	7.81642e-13
ENSG00000134590.14	RTL8C	retrotransposon Gag like 8C	1.21769	7.82662e-13
ENSG00000154447.15	SH3RF1	SH3 domain containing ring finger 1	0.890348	7.92981e-13
ENSG00000102893.16	PHKB	phosphorylase kinase regulatory subunit beta	1.45835	8.02068e-13
ENSG00000168234.13	TTC39C	tetratricopeptide repeat domain 39C	1.54872	8.16925e-13
ENSG00000101868.11	POLA1	DNA polymerase alpha 1, catalytic subunit	1.17227	8.47904e-13
ENSG00000214357.9	NEURL1B	neuralized E3 ubiquitin protein ligase 1B	1.21649	8.51612e-13
ENSG00000140264.19	SERF2	small EDRK-rich factor 2	1.64984	8.77279e-13
ENSG00000087086.15	FTL	ferritin light chain	1.91569	8.80484e-13
ENSG00000164039.15	BDH2	3-hydroxybutyrate dehydrogenase 2	1.55605	9.20537e-13
ENSG00000004142.12	POLDIP2	DNA polymerase delta interacting protein 2	1.05521	9.4559e-13
ENSG00000155085.15	AK9	adenylate kinase 9	1.61659	9.50306e-13
ENSG00000155975.10	VPS37A	VPS37A subunit of ESCRT-I	1.22777	9.68228e-13
ENSG00000079739.17	PGM1	phosphoglucomutase 1	1.23242	1.01749e-12
ENSG00000181924.7	COA4	cytochrome c oxidase assembly factor 4 homolog	1.37373	1.03085e-12
ENSG00000136930.13	PSMB7	proteasome 20S subunit beta 7	0.986	1.04384e-12
ENSG00000136810.13	TXN	thioredoxin	1.40798	1.09628e-12
ENSG00000107897.19	ACBD5	acyl-CoA binding domain containing 5	1.15582	1.114e-12
ENSG00000176871.8	WSB2	WD repeat and SOCS box containing 2	1.07305	1.16898e-12
ENSG00000163930.10	BAP1	BRCA1 associated protein 1	1.44832	1.19621e-12
ENSG00000155816.20	FMN2	formin 2	1.2395	1.23032e-12
ENSG00000154845.15	PPP4R1	protein phosphatase 4 regulatory subunit 1	1.52471	1.26741e-12
ENSG00000091527.15	CDV3	CDV3 homolog	0.955812	1.32446e-12
ENSG00000136052.9	SLC41A2	solute carrier family 41 member 2	1.46729	1.38452e-12
ENSG00000164292.13	RHOBTB3	Rho related BTB domain containing 3	1.62584	1.44397e-12
ENSG00000023287.13	RB1CC1	RB1 inducible coiled-coil 1	0.914996	1.46721e-12
ENSG00000137075.18	RNF38	ring finger protein 38	1.28427	1.4769e-12
ENSG00000134852.15	CLOCK	clock circadian regulator	1.27656	1.48944e-12
ENSG00000140905.11	GCSH	glycine cleavage system protein H	1.44954	1.49554e-12
ENSG00000116171.18	SCP2	sterol carrier protein 2	1.15695	1.50753e-12
ENSG00000104823.9	ECH1	enoyl-CoA hydratase 1	1.29313	1.51179e-12
ENSG00000168734.14	PKIG	cAMP-dependent protein kinase inhibitor gamma	1.3813	1.51786e-12
ENSG00000105640.13	RPL18A	ribosomal protein L18a	2.18993	1.51829e-12
ENSG00000165410.15	CFL2	cofilin 2	1.25002	1.5259e-12
ENSG00000137513.10	NARS2	asparaginyl-tRNA synthetase 2, mitochondrial	1.71079	1.52937e-12
ENSG00000118096.8	IFT46	intraflagellar transport 46	1.23784	1.53049e-12
ENSG00000116586.12	LAMTOR2	late endosomal/lysosomal adaptor, MAPK and MTOR activator 2	1.55729	1.54344e-12
ENSG00000126756.12	UXT	ubiquitously expressed prefoldin like chaperone	1.61653	1.55142e-12
ENSG00000169946.14	ZFPM2	zinc finger protein, FOG family member 2	1.77735	1.60315e-12
ENSG00000122203.15	KIAA1191	KIAA1191	0.810101	1.61444e-12
ENSG00000110880.10	CORO1C	coronin 1C	1.2322	1.63662e-12
ENSG00000163349.22	HIPK1	homeodomain interacting protein kinase 1	1.1318	1.64079e-12
ENSG00000203814.6	H2BC18	H2B clustered histone 18	1.57153	1.68865e-12
ENSG00000204435.13	CSNK2B	casein kinase 2 beta	0.852498	1.70526e-12
ENSG00000143207.21	COP1	COP1 E3 ubiquitin ligase	1.43945	1.7265e-12
ENSG00000124177.15	CHD6	chromodomain helicase DNA binding protein 6	1.15504	1.73098e-12
ENSG00000241360.2	PDXP	pyridoxal phosphatase	1.38604	1.73969e-12
ENSG00000120333.4	MRPS14	mitochondrial ribosomal protein S14	1.17439	1.75338e-12
ENSG00000205352.11	PRR13	proline rich 13	1.02866	1.76504e-12
ENSG00000108829.10	LRRC59	leucine rich repeat containing 59	0.847158	1.7695e-12
ENSG00000183624.14	HMCES	5-hydroxymethylcytosine binding, ES cell specific	0.98483	1.78655e-12
ENSG00000232388.4	SMIM26	small integral membrane protein 26	1.35555	1.82046e-12
ENSG00000129473.9	BCL2L2	BCL2 like 2	0.920858	1.8571e-12
ENSG00000049245.13	VAMP3	vesicle associated membrane protein 3	1.91741	1.90773e-12
ENSG00000087191.13	PSMC5	proteasome 26S subunit, ATPase 5	0.929348	1.90899e-12
ENSG00000091732.17	ZC3HC1	zinc finger C3HC-type containing 1	1.65464	1.91328e-12
ENSG00000163041.12	H3-3A	H3.3 histone A	1.20429	1.96419e-12
ENSG00000155754.15	C2CD6	C2 calcium dependent domain containing 6	2.07526	1.97155e-12
ENSG00000160075.12	SSU72	SSU72 homolog, RNA polymerase II CTD phosphatase	0.927637	2.05259e-12
ENSG00000100473.18	COCH	cochlin	1.77504	2.13845e-12
ENSG00000137054.16	POLR1E	RNA polymerase I subunit E	1.20353	2.23604e-12
ENSG00000196814.15	MVB12B	multivesicular body subunit 12B	1.32878	2.26125e-12
ENSG00000149357.10	LAMTOR1	late endosomal/lysosomal adaptor, MAPK and MTOR activator 1	1.46867	2.26942e-12
ENSG00000164754.15	RAD21	RAD21 cohesin complex component	1.0343	2.27495e-12
ENSG00000186314.11	PRELID2	PRELI domain containing 2	1.84245	2.27497e-12
ENSG00000125971.16	DYNLRB1	dynein light chain roadblock-type 1	1.29011	2.30696e-12
ENSG00000165006.14	UBAP1	ubiquitin associated protein 1	1.05571	2.30786e-12
ENSG00000151552.12	QDPR	quinoid dihydropteridine reductase	1.08087	2.3189e-12
ENSG00000164929.17	BAALC	BAALC binder of MAP3K1 and KLF4	1.51439	2.42353e-12
ENSG00000108107.14	RPL28	ribosomal protein L28	2.04012	2.46281e-12
ENSG00000010803.16	SCMH1	Scm polycomb group protein homolog 1	1.18121	2.5585e-12
ENSG00000281641.3	NA	NA	2.23222	2.5625e-12
ENSG00000145244.12	CORIN	corin, serine peptidase	2.71197	2.62586e-12
ENSG00000105619.13	TFPT	TCF3 fusion partner	2.23143	2.67563e-12
ENSG00000122042.10	UBL3	ubiquitin like 3	0.804617	2.68296e-12
ENSG00000148290.10	SURF1	SURF1 cytochrome c oxidase assembly factor	1.8323	2.72356e-12
ENSG00000211460.12	TSN	translin	1.07139	2.73411e-12
ENSG00000219200.11	RNASEK	ribonuclease K	1.27592	2.86237e-12
ENSG00000140718.21	FTO	FTO alpha-ketoglutarate dependent dioxygenase	0.924683	2.86332e-12
ENSG00000143612.20	C1orf43	chromosome 1 open reading frame 43	1.21272	2.91385e-12
ENSG00000108953.17	YWHAE	tyrosine 3-monooxygenase/tryptophan 5-monooxygenase activation protein epsilon	1.09999	2.932e-12
ENSG00000167863.12	ATP5PD	ATP synthase peripheral stalk subunit d	1.26963	2.96899e-12
ENSG00000143751.10	SDE2	SDE2 telomere maintenance homolog	1.0149	3.03726e-12
ENSG00000183688.4	RFLNB	refilin B	1.42452	3.09661e-12
ENSG00000134308.14	YWHAQ	tyrosine 3-monooxygenase/tryptophan 5-monooxygenase activation protein theta	0.882034	3.41657e-12
ENSG00000145293.16	ENOPH1	enolase-phosphatase 1	1.102	3.57022e-12
ENSG00000122378.14	PRXL2A	peroxiredoxin like 2A	0.910967	3.60319e-12
ENSG00000123268.9	ATF1	activating transcription factor 1	1.50888	3.68315e-12
ENSG00000149932.17	TMEM219	transmembrane protein 219	1.75406	3.78303e-12
ENSG00000109680.11	TBC1D19	TBC1 domain family member 19	1.43046	3.83169e-12
ENSG00000167658.16	EEF2	eukaryotic translation elongation factor 2	1.65184	3.91108e-12
ENSG00000131374.14	TBC1D5	TBC1 domain family member 5	0.856078	3.94733e-12
ENSG00000178449.9	COX14	cytochrome c oxidase assembly factor COX14	1.58304	4.0244e-12
ENSG00000097033.14	SH3GLB1	SH3 domain containing GRB2 like, endophilin B1	1.15831	4.07643e-12
ENSG00000276234.5	TADA2A	transcriptional adaptor 2A	1.20893	4.19659e-12
ENSG00000233927.5	RPS28	ribosomal protein S28	2.45357	4.2274e-12
ENSG00000127720.8	METTL25	methyltransferase like 25	1.33669	4.23732e-12
ENSG00000135447.17	PPP1R1A	protein phosphatase 1 regulatory inhibitor subunit 1A	1.25528	4.26689e-12
ENSG00000187514.16	PTMA	prothymosin alpha	1.15982	4.31075e-12
ENSG00000063587.14	ZNF275	zinc finger protein 275	1.03536	4.32817e-12
ENSG00000131174.7	COX7B	cytochrome c oxidase subunit 7B	1.37502	4.32892e-12
ENSG00000251349.3	MSANTD3-TMEFF1	MSANTD3-TMEFF1 readthrough	1.29443	4.56451e-12
ENSG00000165480.16	SKA3	spindle and kinetochore associated complex subunit 3	3.00045	4.6397e-12
ENSG00000197442.10	MAP3K5	mitogen-activated protein kinase kinase kinase 5	1.09437	4.76187e-12
ENSG00000170231.15	FABP6	fatty acid binding protein 6	2.17497	4.84014e-12
ENSG00000141431.12	ASXL3	ASXL transcriptional regulator 3	1.28514	4.9189e-12
ENSG00000169627.9	BOLA2	bolA family member 2	1.91667	5.03412e-12
ENSG00000151917.18	BEND6	BEN domain containing 6	1.47499	5.208e-12
ENSG00000237720.2	NA	NA	0.99657	5.28574e-12
ENSG00000169251.12	NMD3	NMD3 ribosome export adaptor	0.90075	5.34765e-12
ENSG00000145494.11	NDUFS6	NADH:ubiquinone oxidoreductase subunit S6	1.57865	5.42357e-12
ENSG00000138386.17	NAB1	NGFI-A binding protein 1	1.69747	5.78493e-12
ENSG00000072736.19	NFATC3	nuclear factor of activated T cells 3	1.75568	5.85696e-12
ENSG00000140450.9	ARRDC4	arrestin domain containing 4	1.14922	6.03125e-12
ENSG00000188070.9	ZFTA	zinc finger translocation associated	1.12923	6.06765e-12
ENSG00000176533.13	GNG7	G protein subunit gamma 7	1.54091	6.20206e-12
ENSG00000164434.12	FABP7	fatty acid binding protein 7	1.75356	6.2192e-12
ENSG00000170142.12	UBE2E1	ubiquitin conjugating enzyme E2 E1	1.21834	6.27932e-12
ENSG00000160408.14	ST6GALNAC6	ST6 N-acetylgalactosaminide alpha-2,6-sialyltransferase 6	1.44297	6.40055e-12
ENSG00000040341.18	STAU2	staufen double-stranded RNA binding protein 2	1.21132	6.50621e-12
ENSG00000278705.1	H4C2	H4 clustered histone 2	2.21923	6.75654e-12
ENSG00000185825.17	BCAP31	B cell receptor associated protein 31	0.937054	7.10934e-12
ENSG00000164111.15	ANXA5	annexin A5	1.19297	7.2361e-12
ENSG00000050748.17	MAPK9	mitogen-activated protein kinase 9	0.970587	7.61597e-12
ENSG00000197380.11	DACT3	dishevelled binding antagonist of beta catenin 3	1.08734	7.73935e-12
ENSG00000135778.12	NTPCR	nucleoside-triphosphatase, cancer-related	1.21017	7.80916e-12
ENSG00000258315.5	C17orf49	chromosome 17 open reading frame 49	1.60029	7.91604e-12
ENSG00000108960.9	MMD	monocyte to macrophage differentiation associated	1.06899	7.96898e-12
ENSG00000147164.12	SNX12	sorting nexin 12	1.12201	7.97128e-12
ENSG00000111640.15	GAPDH	glyceraldehyde-3-phosphate dehydrogenase	1.34989	8.12763e-12
ENSG00000079332.15	SAR1A	secretion associated Ras related GTPase 1A	0.908702	8.26976e-12
ENSG00000146938.16	NLGN4X	neuroligin 4 X-linked	1.58373	8.32093e-12
ENSG00000106682.14	EIF4H	eukaryotic translation initiation factor 4H	0.784072	8.44311e-12
ENSG00000101843.19	PSMD10	proteasome 26S subunit, non-ATPase 10	0.923407	8.54235e-12
ENSG00000141741.12	MIEN1	migration and invasion enhancer 1	1.3793	8.65366e-12
ENSG00000255642.1	NA	NA	1.71454	8.75257e-12
ENSG00000134287.10	ARF3	ADP ribosylation factor 3	1.13861	8.82982e-12
ENSG00000165406.16	MARCHF8	membrane associated ring-CH-type finger 8	1.07008	9.13111e-12
ENSG00000069535.14	MAOB	monoamine oxidase B	1.06857	9.77944e-12
ENSG00000135775.14	COG2	component of oligomeric golgi complex 2	0.994443	9.853e-12
ENSG00000164970.15	FAM219A	family with sequence similarity 219 member A	0.791677	9.95625e-12
ENSG00000025039.15	RRAGD	Ras related GTP binding D	1.33323	1.00419e-11
ENSG00000114383.10	TUSC2	tumor suppressor 2, mitochondrial calcium regulator	1.1424	1.01152e-11
ENSG00000180488.15	MIGA1	mitoguardin 1	1.02456	1.09056e-11
ENSG00000124702.18	KLHDC3	kelch domain containing 3	1.11326	1.09872e-11
ENSG00000005022.6	SLC25A5	solute carrier family 25 member 5	1.25879	1.10235e-11
ENSG00000198892.6	SHISA4	shisa family member 4	1.3094	1.12186e-11
ENSG00000171100.14	MTM1	myotubularin 1	1.56998	1.13649e-11
ENSG00000240869.3	NA	NA	2.63386	1.17475e-11
ENSG00000082269.16	FAM135A	family with sequence similarity 135 member A	1.09085	1.25252e-11
ENSG00000109794.13	FAM149A	family with sequence similarity 149 member A	0.993956	1.32259e-11
ENSG00000162849.16	KIF26B	kinesin family member 26B	1.34671	1.332e-11
ENSG00000100568.11	VTI1B	vesicle transport through interaction with t-SNAREs 1B	1.24319	1.35842e-11
ENSG00000120742.11	SERP1	stress associated endoplasmic reticulum protein 1	1.25057	1.37936e-11
ENSG00000006468.14	ETV1	ETS variant transcription factor 1	1.20575	1.38681e-11
ENSG00000100225.18	FBXO7	F-box protein 7	1.2396	1.39324e-11
ENSG00000114738.11	MAPKAPK3	MAPK activated protein kinase 3	1.69401	1.39466e-11
ENSG00000131725.14	WDR44	WD repeat domain 44	1.10776	1.41294e-11
ENSG00000166770.11	ZNF667-AS1	ZNF667 antisense RNA 1 (head to head)	1.30488	1.43768e-11
ENSG00000102898.12	NUTF2	nuclear transport factor 2	0.997736	1.46634e-11
ENSG00000106245.11	BUD31	BUD31 homolog	1.30113	1.51536e-11
ENSG00000155096.14	AZIN1	antizyme inhibitor 1	0.87512	1.54166e-11
ENSG00000125743.10	SNRPD2	small nuclear ribonucleoprotein D2 polypeptide	1.54621	1.57663e-11
ENSG00000153237.18	CCDC148	coiled-coil domain containing 148	1.25762	1.58709e-11
ENSG00000260032.2	NORAD	non-coding RNA activated by DNA damage	0.985914	1.67351e-11
ENSG00000185608.8	MRPL40	mitochondrial ribosomal protein L40	1.26626	1.6887e-11
ENSG00000173960.14	UBXN2A	UBX domain protein 2A	1.63929	1.72813e-11
ENSG00000119414.11	PPP6C	protein phosphatase 6 catalytic subunit	0.993529	1.72892e-11
ENSG00000165821.12	SALL2	spalt like transcription factor 2	1.42212	1.79625e-11
ENSG00000131508.16	UBE2D2	ubiquitin conjugating enzyme E2 D2	1.24905	1.81495e-11
ENSG00000117115.13	PADI2	peptidyl arginine deiminase 2	1.49391	1.93109e-11
ENSG00000176386.9	CDC26	cell division cycle 26	1.40375	1.94125e-11
ENSG00000198944.6	SOWAHA	sosondowah ankyrin repeat domain family member A	1.32901	1.94436e-11
ENSG00000169752.17	NRG4	neuregulin 4	2.36473	1.94797e-11
ENSG00000113318.11	MSH3	mutS homolog 3	1.01331	2.00044e-11
ENSG00000197780.10	TAF13	TATA-box binding protein associated factor 13	0.943207	2.0632e-11
ENSG00000154328.16	NEIL2	nei like DNA glycosylase 2	1.2818	2.08489e-11
ENSG00000153147.6	SMARCA5	SWI/SNF related, matrix associated, actin dependent regulator of chromatin, subfamily a, member 5	2.02006	2.15459e-11
ENSG00000147123.10	NDUFB11	NADH:ubiquinone oxidoreductase subunit B11	1.41157	2.16771e-11
ENSG00000236166.1	NA	NA	2.63793	2.27007e-11
ENSG00000105379.9	ETFB	electron transfer flavoprotein subunit beta	1.79484	2.27201e-11
ENSG00000105048.17	TNNT1	troponin T1, slow skeletal type	2.22792	2.30247e-11
ENSG00000165424.7	ZCCHC24	zinc finger CCHC-type containing 24	1.65722	2.30741e-11
ENSG00000134758.14	RNF138	ring finger protein 138	1.78748	2.34746e-11
ENSG00000087460.25	GNAS	GNAS complex locus	0.802449	2.41539e-11
ENSG00000214439.4	NA	NA	1.81259	2.44707e-11
ENSG00000100167.20	SEPTIN3	septin 3	0.89113	2.52951e-11
ENSG00000143149.12	ALDH9A1	aldehyde dehydrogenase 9 family member A1	1.33863	2.60298e-11
ENSG00000139323.14	POC1B	POC1 centriolar protein B	1.2912	2.60425e-11
ENSG00000246022.3	ALDH1L1-AS2	ALDH1L1 antisense RNA 2	2.22316	2.61182e-11
ENSG00000163159.13	VPS72	vacuolar protein sorting 72 homolog	1.17264	2.61917e-11
ENSG00000005075.15	POLR2J	RNA polymerase II subunit J	1.45956	2.62697e-11
ENSG00000125970.12	RALY	RALY heterogeneous nuclear ribonucleoprotein	1.10193	2.66532e-11
ENSG00000131981.16	LGALS3	galectin 3	1.64836	2.69938e-11
ENSG00000227345.8	PARG	poly(ADP-ribose) glycohydrolase	1.08614	2.70419e-11
ENSG00000171889.5	MIR31HG	MIR31 host gene	2.32438	2.73835e-11
ENSG00000033170.17	FUT8	fucosyltransferase 8	1.72769	2.75535e-11
ENSG00000100605.17	ITPK1	inositol-tetrakisphosphate 1-kinase	1.4555	2.75724e-11
ENSG00000126016.15	AMOT	angiomotin	1.62319	2.76028e-11
ENSG00000163013.11	FBXO41	F-box protein 41	1.16258	2.81981e-11
ENSG00000164402.14	SEPTIN8	septin 8	0.704024	2.85506e-11
ENSG00000277443.3	MARCKS	myristoylated alanine rich protein kinase C substrate	0.984623	2.90258e-11
ENSG00000214941.8	ZSWIM7	zinc finger SWIM-type containing 7	1.68724	2.96299e-11
ENSG00000140526.18	ABHD2	abhydrolase domain containing 2, acylglycerol lipase	1.24604	2.97389e-11
ENSG00000160469.17	BRSK1	BR serine/threonine kinase 1	1.04344	2.9912e-11
ENSG00000173175.14	ADCY5	adenylate cyclase 5	1.08279	3.01089e-11
ENSG00000117118.10	SDHB	succinate dehydrogenase complex iron sulfur subunit B	1.03333	3.01667e-11
ENSG00000111786.9	SRSF9	serine and arginine rich splicing factor 9	0.843111	3.02774e-11
ENSG00000164405.11	UQCRQ	ubiquinol-cytochrome c reductase complex III subunit VII	1.95035	3.03322e-11
ENSG00000138944.8	SHISAL1	shisa like 1	1.13963	3.05235e-11
ENSG00000125817.8	CENPB	centromere protein B	1.61157	3.18225e-11
ENSG00000151893.15	CACUL1	CDK2 associated cullin domain 1	1.44891	3.41985e-11
ENSG00000206562.11	METTL6	methyltransferase 6, methylcytidine	0.922135	3.50983e-11
ENSG00000117419.16	ERI3	ERI1 exoribonuclease family member 3	1.56284	3.62355e-11
ENSG00000215021.9	PHB2	prohibitin 2	1.11693	3.63671e-11
ENSG00000146063.20	TRIM41	tripartite motif containing 41	1.0519	3.71779e-11
ENSG00000100271.17	TTLL1	TTL family tubulin polyglutamylase complex subunit L1	1.10666	3.83027e-11
ENSG00000137168.8	PPIL1	peptidylprolyl isomerase like 1	0.964328	3.84062e-11
ENSG00000151090.19	THRB	thyroid hormone receptor beta	0.884459	3.87408e-11
ENSG00000196465.10	MYL6B	myosin light chain 6B	1.23175	3.87687e-11
ENSG00000184752.13	NDUFA12	NADH:ubiquinone oxidoreductase subunit A12	1.32307	3.90804e-11
ENSG00000225791.7	TRAM2-AS1	TRAM2 antisense RNA 1 (head to head)	1.34186	3.9638e-11
ENSG00000171033.13	PKIA	cAMP-dependent protein kinase inhibitor alpha	1.03211	4.05731e-11
ENSG00000183741.12	CBX6	chromobox 6	1.15998	4.29067e-11
ENSG00000135766.9	EGLN1	egl-9 family hypoxia inducible factor 1	1.06468	4.34614e-11
ENSG00000136146.15	MED4	mediator complex subunit 4	0.996433	4.38475e-11
ENSG00000101558.13	VAPA	VAMP associated protein A	0.842325	4.44072e-11
ENSG00000240342.3	RPS2P5	ribosomal protein S2 pseudogene 5	1.86884	4.50247e-11
ENSG00000117054.13	ACADM	acyl-CoA dehydrogenase medium chain	1.02708	4.73537e-11
ENSG00000090263.16	MRPS33	mitochondrial ribosomal protein S33	1.23199	4.92998e-11
ENSG00000134278.15	SPIRE1	spire type actin nucleation factor 1	0.990451	4.96096e-11
ENSG00000137486.17	ARRB1	arrestin beta 1	1.00717	4.97839e-11
ENSG00000152455.16	SUV39H2	SUV39H2 histone lysine methyltransferase	1.57315	4.99058e-11
ENSG00000168894.10	RNF181	ring finger protein 181	1.26602	5.06308e-11
ENSG00000130717.13	UCK1	uridine-cytidine kinase 1	1.12724	5.19769e-11
ENSG00000100380.14	ST13	ST13 Hsp70 interacting protein	1.07145	5.31329e-11
ENSG00000144840.9	RABL3	RAB, member of RAS oncogene family like 3	1.5598	5.34915e-11
ENSG00000120860.11	WASHC3	WASH complex subunit 3	1.07494	5.40459e-11
ENSG00000104325.7	DECR1	2,4-dienoyl-CoA reductase 1	1.42626	5.46833e-11
ENSG00000183723.12	CMTM4	CKLF like MARVEL transmembrane domain containing 4	0.894795	5.64605e-11
ENSG00000083544.15	TDRD3	tudor domain containing 3	1.43438	5.67614e-11
ENSG00000187051.9	RPS19BP1	ribosomal protein S19 binding protein 1	1.80031	5.68324e-11
ENSG00000090487.11	SPG21	SPG21 abhydrolase domain containing, maspardin	1.09994	5.80235e-11
ENSG00000288398.1	NA	NA	1.3816	6.09544e-11
ENSG00000182712.16	CMC4	C-X9-C motif containing 4	1.93553	6.17199e-11
ENSG00000129355.7	CDKN2D	cyclin dependent kinase inhibitor 2D	1.28717	6.2632e-11
ENSG00000104412.8	EMC2	ER membrane protein complex subunit 2	1.11191	6.40554e-11
ENSG00000120727.13	PAIP2	poly(A) binding protein interacting protein 2	0.893469	6.41738e-11
ENSG00000080815.19	PSEN1	presenilin 1	1.24422	6.56367e-11
ENSG00000146278.11	PNRC1	proline rich nuclear receptor coactivator 1	1.02261	6.68021e-11
ENSG00000197763.17	TXNRD3	thioredoxin reductase 3	1.073	7.02517e-11
ENSG00000139684.15	ESD	esterase D	0.86485	7.16994e-11
ENSG00000084693.16	AGBL5	AGBL carboxypeptidase 5	1.08983	7.19697e-11
ENSG00000163754.17	GYG1	glycogenin 1	0.93096	7.33613e-11
ENSG00000129235.11	TXNDC17	thioredoxin domain containing 17	1.64393	7.3375e-11
ENSG00000156011.17	PSD3	pleckstrin and Sec7 domain containing 3	0.792245	7.45392e-11
ENSG00000082212.13	ME2	malic enzyme 2	1.07999	7.57727e-11
ENSG00000119673.14	ACOT2	acyl-CoA thioesterase 2	1.74901	7.66737e-11
ENSG00000151779.13	NBAS	NBAS subunit of NRZ tethering complex	1.31047	7.79905e-11
ENSG00000105887.11	MTPN	myotrophin	0.75326	7.86654e-11
ENSG00000134202.11	GSTM3	glutathione S-transferase mu 3	1.57752	7.93515e-11
ENSG00000186660.15	ZFP91	ZFP91 zinc finger protein, atypical E3 ubiquitin ligase	0.973142	7.99846e-11
ENSG00000162433.15	AK4	adenylate kinase 4	1.50823	8.04859e-11
ENSG00000176485.11	PLAAT3	phospholipase A and acyltransferase 3	1.00294	8.08251e-11
ENSG00000163655.16	GMPS	guanine monophosphate synthase	0.958121	8.19405e-11
ENSG00000169230.10	PRELID1	PRELI domain containing 1	1.06638	8.3639e-11
ENSG00000159228.13	CBR1	carbonyl reductase 1	0.908252	8.55359e-11
ENSG00000148730.7	EIF4EBP2	eukaryotic translation initiation factor 4E binding protein 2	1.37068	8.76038e-11
ENSG00000112096.18	SOD2	superoxide dismutase 2	1.3629	9.00485e-11
ENSG00000172331.12	BPGM	bisphosphoglycerate mutase	1.07924	9.13847e-11
ENSG00000129682.16	FGF13	fibroblast growth factor 13	1.25969	9.13936e-11
ENSG00000107341.5	UBE2R2	ubiquitin conjugating enzyme E2 R2	0.723637	9.39406e-11
ENSG00000147586.10	MRPS28	mitochondrial ribosomal protein S28	1.36381	9.40661e-11
ENSG00000132388.12	UBE2G1	ubiquitin conjugating enzyme E2 G1	1.549	9.43059e-11
ENSG00000118046.16	STK11	serine/threonine kinase 11	1.03777	9.59453e-11
ENSG00000145495.16	MARCHF6	membrane associated ring-CH-type finger 6	1.15227	9.61472e-11
ENSG00000166171.13	DPCD	deleted in primary ciliary dyskinesia homolog (mouse)	1.43017	9.65842e-11
ENSG00000164180.13	TMEM161B	transmembrane protein 161B	1.64319	1.00026e-10
ENSG00000132405.19	TBC1D14	TBC1 domain family member 14	1.1679	1.01209e-10
ENSG00000183684.8	ALYREF	Aly/REF export factor	1.43836	1.024e-10
ENSG00000147533.17	GOLGA7	golgin A7	1.29966	1.02564e-10
ENSG00000134283.18	PPHLN1	periphilin 1	0.813918	1.02823e-10
ENSG00000288021.1	NA	NA	2.05771	1.05402e-10
ENSG00000144736.14	SHQ1	SHQ1, H/ACA ribonucleoprotein assembly factor	1.61113	1.05837e-10
ENSG00000073921.18	PICALM	phosphatidylinositol binding clathrin assembly protein	1.35136	1.07512e-10
ENSG00000116661.11	FBXO2	F-box protein 2	1.86012	1.07618e-10
ENSG00000254180.2	NA	NA	1.60564	1.08755e-10
ENSG00000244274.7	DBNDD2	dysbindin domain containing 2	1.40105	1.09546e-10
ENSG00000167515.10	TRAPPC2L	trafficking protein particle complex subunit 2L	1.49536	1.10488e-10
ENSG00000235098.8	ANKRD65	ankyrin repeat domain 65	1.34845	1.12233e-10
ENSG00000128581.17	IFT22	intraflagellar transport 22	1.2952	1.12526e-10
ENSG00000162191.13	UBXN1	UBX domain protein 1	1.59001	1.1723e-10
ENSG00000230006.7	ANKRD36BP2	ankyrin repeat domain 36B pseudogene 2	1.07054	1.1809e-10
ENSG00000065978.19	YBX1	Y-box binding protein 1	1.18908	1.19058e-10
ENSG00000151883.18	PARP8	poly(ADP-ribose) polymerase family member 8	1.39409	1.20668e-10
ENSG00000196943.14	NOP9	NOP9 nucleolar protein	0.957636	1.24266e-10
ENSG00000129515.20	SNX6	sorting nexin 6	1.25992	1.30814e-10
ENSG00000188725.8	SMIM15	small integral membrane protein 15	1.1365	1.31695e-10
ENSG00000264920.2	SP2-DT	SP2 divergent transcript	1.9539	1.32304e-10
ENSG00000084090.13	STARD7	StAR related lipid transfer domain containing 7	0.922872	1.34292e-10
ENSG00000171530.14	TBCA	tubulin folding cofactor A	1.12493	1.35362e-10
ENSG00000109466.14	KLHL2	kelch like family member 2	1.43836	1.36916e-10
ENSG00000071205.12	ARHGAP10	Rho GTPase activating protein 10	1.37761	1.3728e-10
ENSG00000147853.17	AK3	adenylate kinase 3	1.12669	1.38952e-10
ENSG00000144635.9	DYNC1LI1	dynein cytoplasmic 1 light intermediate chain 1	1.24211	1.39458e-10
ENSG00000145375.8	SPATA5	spermatogenesis associated 5	0.887066	1.42945e-10
ENSG00000165914.15	TTC7B	tetratricopeptide repeat domain 7B	1.12417	1.43374e-10
ENSG00000171766.16	GATM	glycine amidinotransferase	1.63328	1.46237e-10
ENSG00000149179.13	CSTPP1	centriolar satellite-associated tubulin polyglutamylase complex regulator 1	1.17164	1.47383e-10
ENSG00000189067.12	LITAF	lipopolysaccharide induced TNF factor	1.45907	1.56435e-10
ENSG00000174197.16	MGA	MAX dimerization protein MGA	1.08691	1.5699e-10
ENSG00000142669.15	SH3BGRL3	SH3 domain binding glutamate rich protein like 3	1.35353	1.59107e-10
ENSG00000196139.14	AKR1C3	aldo-keto reductase family 1 member C3	1.54147	1.62478e-10
ENSG00000091622.16	PITPNM3	PITPNM family member 3	1.2132	1.65542e-10
ENSG00000132432.14	SEC61G	SEC61 translocon subunit gamma	1.38712	1.67781e-10
ENSG00000197006.14	METTL9	methyltransferase like 9	1.17521	1.68665e-10
ENSG00000163517.15	HDAC11	histone deacetylase 11	1.18045	1.79364e-10
ENSG00000131051.24	RBM39	RNA binding motif protein 39	1.19861	1.87379e-10
ENSG00000161281.11	COX7A1	cytochrome c oxidase subunit 7A1	2.12953	1.8819e-10
ENSG00000163170.12	BOLA3	bolA family member 3	1.7735	1.883e-10
ENSG00000229833.10	PET100	PET100 cytochrome c oxidase chaperone	1.26022	1.91501e-10
ENSG00000156052.11	GNAQ	G protein subunit alpha q	1.01677	1.92042e-10
ENSG00000083845.9	RPS5	ribosomal protein S5	2.05474	1.94631e-10
ENSG00000068784.13	SRBD1	S1 RNA binding domain 1	1.60976	1.95019e-10
ENSG00000023734.11	STRAP	serine/threonine kinase receptor associated protein	0.787232	2.00541e-10
ENSG00000165568.18	AKR1E2	aldo-keto reductase family 1 member E2	1.96434	2.03758e-10
ENSG00000137038.8	DMAC1	distal membrane arm assembly component 1	1.39962	2.05059e-10
ENSG00000068323.17	TFE3	transcription factor binding to IGHM enhancer 3	1.07026	2.05942e-10
ENSG00000067704.10	IARS2	isoleucyl-tRNA synthetase 2, mitochondrial	1.28905	2.05996e-10
ENSG00000123473.15	STIL	STIL centriolar assembly protein	1.57864	2.0695e-10
ENSG00000196205.8	NA	NA	1.51015	2.07591e-10
ENSG00000065534.18	MYLK	myosin light chain kinase	1.42852	2.08432e-10
ENSG00000205323.9	SARNP	SAP domain containing ribonucleoprotein	0.928635	2.12708e-10
ENSG00000104228.13	TRIM35	tripartite motif containing 35	1.22915	2.16201e-10
ENSG00000131467.11	PSME3	proteasome activator subunit 3	1.23237	2.1669e-10
ENSG00000172667.11	ZMAT3	zinc finger matrin-type 3	0.907135	2.20115e-10
ENSG00000188994.13	ZNF292	zinc finger protein 292	1.11465	2.23891e-10
ENSG00000163444.12	TMEM183A	transmembrane protein 183A	0.835556	2.24278e-10
ENSG00000285000.1	NA	NA	1.36055	2.2608e-10
ENSG00000070808.16	CAMK2A	calcium/calmodulin dependent protein kinase II alpha	0.993395	2.30451e-10
ENSG00000168913.7	ENHO	energy homeostasis associated	2.06915	2.31464e-10
ENSG00000166575.17	TMEM135	transmembrane protein 135	1.85121	2.3544e-10
ENSG00000145912.8	NHP2	NHP2 ribonucleoprotein	1.2939	2.35686e-10
ENSG00000100138.15	SNU13	small nuclear ribonucleoprotein 13	1.15491	2.40381e-10
ENSG00000104695.13	PPP2CB	protein phosphatase 2 catalytic subunit beta	1.39804	2.40534e-10
ENSG00000118420.17	UBE3D	ubiquitin protein ligase E3D	1.64414	2.40908e-10
ENSG00000112078.14	KCTD20	potassium channel tetramerization domain containing 20	0.817583	2.47848e-10
ENSG00000175854.12	SWI5	SWI5 homologous recombination repair protein	1.41586	2.48143e-10
ENSG00000109062.12	SLC9A3R1	SLC9A3 regulator 1	1.73407	2.51296e-10
ENSG00000121851.13	POLR3GL	RNA polymerase III subunit GL	1.20148	2.52805e-10
ENSG00000235106.10	BRD3OS	BRD3 opposite strand	1.02748	2.52945e-10
ENSG00000257698.2	GIHCG	GIHCG inhibitor of miR-200b/200a/429 expression	1.60529	2.57468e-10
ENSG00000010017.13	RANBP9	RAN binding protein 9	0.930328	2.5959e-10
ENSG00000152620.13	NADK2	NAD kinase 2, mitochondrial	1.302	2.61401e-10
ENSG00000167106.12	FAM102A	family with sequence similarity 102 member A	1.63157	2.69104e-10
ENSG00000156787.17	TBC1D31	TBC1 domain family member 31	1.31846	2.71768e-10
ENSG00000152137.6	HSPB8	heat shock protein family B (small) member 8	1.45197	2.7209e-10
ENSG00000198218.11	QRICH1	glutamine rich 1	1.5722	2.8054e-10
ENSG00000206052.11	DOK6	docking protein 6	1.10052	2.80949e-10
ENSG00000135821.18	GLUL	glutamate-ammonia ligase	1.55356	2.82768e-10
ENSG00000138738.10	PRDM5	PR/SET domain 5	1.26992	2.83581e-10
ENSG00000104529.17	EEF1D	eukaryotic translation elongation factor 1 delta	1.22195	2.84323e-10
ENSG00000017797.13	RALBP1	ralA binding protein 1	0.729031	2.85534e-10
ENSG00000100403.12	ZC3H7B	zinc finger CCCH-type containing 7B	1.25374	2.923e-10
ENSG00000164327.13	RICTOR	RPTOR independent companion of MTOR complex 2	1.20801	2.96228e-10
ENSG00000101098.12	RIMS4	regulating synaptic membrane exocytosis 4	1.19745	3.04028e-10
ENSG00000132613.15	MTSS2	MTSS I-BAR domain containing 2	1.85935	3.0764e-10
ENSG00000167291.16	TBC1D16	TBC1 domain family member 16	1.4117	3.09057e-10
ENSG00000170743.17	SYT9	synaptotagmin 9	1.26467	3.1492e-10
ENSG00000078114.18	NEBL	nebulette	1.06079	3.16256e-10
ENSG00000111731.12	C2CD5	C2 calcium dependent domain containing 5	1.1798	3.16945e-10
ENSG00000102230.14	PCYT1B	phosphate cytidylyltransferase 1B, choline	1.13371	3.22508e-10
ENSG00000182165.18	TP53TG1	TP53 target 1	1.6595	3.24351e-10
ENSG00000099977.14	DDT	D-dopachrome tautomerase	1.58007	3.30418e-10
ENSG00000163738.18	MTHFD2L	methylenetetrahydrofolate dehydrogenase (NADP+ dependent) 2 like	1.21085	3.34062e-10
ENSG00000160310.18	PRMT2	protein arginine methyltransferase 2	0.879269	3.45576e-10
ENSG00000143621.17	ILF2	interleukin enhancer binding factor 2	0.767618	3.49728e-10
ENSG00000136205.17	TNS3	tensin 3	1.78066	3.50818e-10
ENSG00000133983.16	COX16	cytochrome c oxidase assembly factor COX16	1.27258	3.52626e-10
ENSG00000139613.12	SMARCC2	SWI/SNF related, matrix associated, actin dependent regulator of chromatin subfamily c member 2	0.818713	3.61212e-10
ENSG00000124523.16	SIRT5	sirtuin 5	1.44447	3.67906e-10
ENSG00000223891.6	OSER1-DT	OSER1 divergent transcript	1.04895	3.78213e-10
ENSG00000157837.16	SPPL3	signal peptide peptidase like 3	1.40317	3.95841e-10
ENSG00000167088.11	SNRPD1	small nuclear ribonucleoprotein D1 polypeptide	1.5377	4.02248e-10
ENSG00000143420.18	ENSA	endosulfine alpha	0.73642	4.09889e-10
ENSG00000102225.16	CDK16	cyclin dependent kinase 16	1.04358	4.1219e-10
ENSG00000042317.17	SPATA7	spermatogenesis associated 7	0.865058	4.16351e-10
ENSG00000132341.12	RAN	RAN, member RAS oncogene family	0.939365	4.17179e-10
ENSG00000216937.13	CCDC7	coiled-coil domain containing 7	1.36273	4.19952e-10
ENSG00000102882.12	MAPK3	mitogen-activated protein kinase 3	1.24933	4.20357e-10
ENSG00000127540.12	UQCR11	ubiquinol-cytochrome c reductase, complex III subunit XI	2.30153	4.24001e-10
ENSG00000259431.6	THTPA	thiamine triphosphatase	1.46571	4.24376e-10
ENSG00000102974.16	CTCF	CCCTC-binding factor	1.13034	4.28682e-10
ENSG00000148948.8	LRRC4C	leucine rich repeat containing 4C	1.33464	4.31257e-10
ENSG00000136280.16	CCM2	CCM2 scaffold protein	1.25184	4.33969e-10
ENSG00000230092.7	NA	NA	2.45127	4.41007e-10
ENSG00000086065.14	CHMP5	charged multivesicular body protein 5	0.906729	4.44806e-10
ENSG00000164197.12	RNF180	ring finger protein 180	0.881683	4.48448e-10
ENSG00000163528.13	CHCHD4	coiled-coil-helix-coiled-coil-helix domain containing 4	1.25546	4.49913e-10
ENSG00000185880.13	TRIM69	tripartite motif containing 69	0.983149	4.50003e-10
ENSG00000161681.15	SHANK1	SH3 and multiple ankyrin repeat domains 1	1.20586	4.56949e-10
ENSG00000128708.13	HAT1	histone acetyltransferase 1	1.13717	4.61139e-10
ENSG00000253719.4	ATXN7L3B	ataxin 7 like 3B	0.813746	4.6299e-10
ENSG00000277972.2	CISD3	CDGSH iron sulfur domain 3	1.53446	4.7522e-10
ENSG00000235453.10	SMIM27	small integral membrane protein 27	1.9927	4.77697e-10
ENSG00000015153.14	YAF2	YY1 associated factor 2	1.25764	4.80939e-10
ENSG00000172987.12	HPSE2	heparanase 2 (inactive)	1.67504	4.81353e-10
ENSG00000105700.11	KXD1	KxDL motif containing 1	1.17963	4.85478e-10
ENSG00000189221.9	MAOA	monoamine oxidase A	1.30047	4.87445e-10
ENSG00000226950.7	DANCR	differentiation antagonizing non-protein coding RNA	1.26572	4.89882e-10
ENSG00000088367.23	EPB41L1	erythrocyte membrane protein band 4.1 like 1	0.929557	5.06867e-10
ENSG00000078967.13	UBE2D4	ubiquitin conjugating enzyme E2 D4 (putative)	1.13265	5.06996e-10
ENSG00000184154.14	LRTOMT	leucine rich transmembrane and O-methyltransferase domain containing	1.81467	5.09412e-10
ENSG00000084623.11	EIF3I	eukaryotic translation initiation factor 3 subunit I	1.04025	5.15623e-10
ENSG00000180964.17	TCEAL8	transcription elongation factor A like 8	1.24338	5.16811e-10
ENSG00000011454.17	RABGAP1	RAB GTPase activating protein 1	0.908969	5.21637e-10
ENSG00000282885.2	NA	NA	3.16283	5.22523e-10
ENSG00000198075.10	SULT1C4	sulfotransferase family 1C member 4	1.47892	5.2297e-10
ENSG00000080561.13	MID2	midline 2	1.10679	5.38657e-10
ENSG00000118454.13	ANKRD13C	ankyrin repeat domain 13C	1.23651	5.58878e-10
ENSG00000055917.15	PUM2	pumilio RNA binding family member 2	1.09445	5.71213e-10
ENSG00000185043.12	CIB1	calcium and integrin binding 1	1.73831	5.86767e-10
ENSG00000205544.4	TMEM256	transmembrane protein 256	1.75088	5.97136e-10
ENSG00000110395.7	CBL	Cbl proto-oncogene	0.933799	6.05062e-10
ENSG00000116574.6	RHOU	ras homolog family member U	1.03731	6.07928e-10
ENSG00000170837.3	GPR27	G protein-coupled receptor 27	0.976319	6.08039e-10
ENSG00000250021.7	ARPIN-AP3S2	ARPIN-AP3S2 readthrough	1.14054	6.13006e-10
ENSG00000168807.16	SNTB2	syntrophin beta 2	1.11736	6.2349e-10
ENSG00000114999.8	TTL	tubulin tyrosine ligase	0.695122	6.38406e-10
ENSG00000107771.17	CCSER2	coiled-coil serine rich protein 2	0.929669	6.43032e-10
ENSG00000108262.15	GIT1	GIT ArfGAP 1	1.13259	6.58857e-10
ENSG00000147065.17	MSN	moesin	1.20161	6.63419e-10
ENSG00000157856.12	DRC1	dynein regulatory complex subunit 1	1.86349	6.6766e-10
ENSG00000105373.19	NOP53	NOP53 ribosome biogenesis factor	1.1822	6.76941e-10
ENSG00000136237.19	RAPGEF5	Rap guanine nucleotide exchange factor 5	1.35394	6.83052e-10
ENSG00000063245.14	EPN1	epsin 1	1.43723	6.97176e-10
ENSG00000136478.7	TEX2	testis expressed 2	0.647251	7.20446e-10
ENSG00000064490.14	RFXANK	regulatory factor X associated ankyrin containing protein	1.60589	7.21383e-10
ENSG00000130558.19	OLFM1	olfactomedin 1	0.88218	7.25567e-10
ENSG00000074211.14	PPP2R2C	protein phosphatase 2 regulatory subunit Bgamma	0.753284	7.32156e-10
ENSG00000185046.18	ANKS1B	ankyrin repeat and sterile alpha motif domain containing 1B	1.1644	7.43675e-10
ENSG00000171612.7	SLC25A33	solute carrier family 25 member 33	1.55785	7.53849e-10
ENSG00000143933.18	CALM2	calmodulin 2	1.00844	7.64837e-10
ENSG00000004779.10	NDUFAB1	NADH:ubiquinone oxidoreductase subunit AB1	1.33795	7.7211e-10
ENSG00000105784.15	RUNDC3B	RUN domain containing 3B	1.45101	8.21274e-10
ENSG00000196262.14	PPIA	peptidylprolyl isomerase A	1.07417	8.35866e-10
ENSG00000145391.13	SETD7	SET domain containing 7, histone lysine methyltransferase	0.924068	8.7022e-10
ENSG00000132507.18	EIF5A	eukaryotic translation initiation factor 5A	1.22677	8.83314e-10
ENSG00000165359.15	INTS6L	integrator complex subunit 6 like	1.03539	8.83724e-10
ENSG00000105372.8	RPS19	ribosomal protein S19	1.97708	9.13506e-10
ENSG00000278970.2	HEIH	hepatocellular carcinoma up-regulated EZH2-associated long non-coding RNA	1.2713	9.74066e-10
ENSG00000106868.16	SUSD1	sushi domain containing 1	1.27647	9.76079e-10
ENSG00000173486.13	FKBP2	FKBP prolyl isomerase 2	1.34237	1.02188e-09
ENSG00000216863.10	LY86-AS1	LY86 antisense RNA 1	0.998856	1.02433e-09
ENSG00000196072.12	BLOC1S2	biogenesis of lysosomal organelles complex 1 subunit 2	0.865659	1.06249e-09
ENSG00000172992.12	DCAKD	dephospho-CoA kinase domain containing	1.26847	1.08101e-09
ENSG00000129151.9	BBOX1	gamma-butyrobetaine hydroxylase 1	1.63832	1.08268e-09
ENSG00000125651.14	GTF2F1	general transcription factor IIF subunit 1	0.902109	1.09601e-09
ENSG00000184678.10	H2BC21	H2B clustered histone 21	1.17692	1.10382e-09
ENSG00000167778.9	SPRYD3	SPRY domain containing 3	0.989948	1.10462e-09
ENSG00000146535.14	GNA12	G protein subunit alpha 12	1.57236	1.12321e-09
ENSG00000152380.10	FAM151B	family with sequence similarity 151 member B	1.3537	1.12563e-09
ENSG00000108387.15	SEPTIN4	septin 4	1.14887	1.12725e-09
ENSG00000105202.9	FBL	fibrillarin	1.32769	1.13954e-09
ENSG00000110321.17	EIF4G2	eukaryotic translation initiation factor 4 gamma 2	0.699964	1.15321e-09
ENSG00000117758.14	STX12	syntaxin 12	0.770029	1.18727e-09
ENSG00000168461.13	RAB31	RAB31, member RAS oncogene family	1.55985	1.21501e-09
ENSG00000168004.9	PLAAT5	phospholipase A and acyltransferase 5	1.30636	1.24698e-09
ENSG00000142230.13	SAE1	SUMO1 activating enzyme subunit 1	1.0061	1.28643e-09
ENSG00000054148.18	PHPT1	phosphohistidine phosphatase 1	1.71189	1.32594e-09
ENSG00000140350.15	ANP32A	acidic nuclear phosphoprotein 32 family member A	0.831413	1.34304e-09
ENSG00000225067.4	NA	NA	2.23053	1.37776e-09
ENSG00000172379.21	ARNT2	aryl hydrocarbon receptor nuclear translocator 2	0.641758	1.3973e-09
ENSG00000137133.11	HINT2	histidine triad nucleotide binding protein 2	1.59488	1.40535e-09
ENSG00000101400.6	SNTA1	syntrophin alpha 1	1.7752	1.42854e-09
ENSG00000145920.15	CPLX2	complexin 2	1.21036	1.47309e-09
ENSG00000271793.1	NA	NA	4.08189	1.47915e-09
ENSG00000196182.10	STK40	serine/threonine kinase 40	1.7202	1.53756e-09
ENSG00000165566.12	AMER2	APC membrane recruitment protein 2	0.750045	1.64007e-09
ENSG00000158457.6	TSPAN33	tetraspanin 33	1.04174	1.66484e-09
ENSG00000128654.14	MTX2	metaxin 2	1.39715	1.75053e-09
ENSG00000158234.12	FAIM	Fas apoptotic inhibitory molecule	1.23396	1.75314e-09
ENSG00000136933.17	RABEPK	Rab9 effector protein with kelch motifs	1.11494	1.75459e-09
ENSG00000175756.13	AURKAIP1	aurora kinase A interacting protein 1	1.82573	1.762e-09
ENSG00000177707.11	NECTIN3	nectin cell adhesion molecule 3	1.10822	1.78494e-09
ENSG00000159713.11	TPPP3	tubulin polymerization promoting protein family member 3	1.67584	1.82207e-09
ENSG00000154518.9	ATP5MC3	ATP synthase membrane subunit c locus 3	1.16355	1.83443e-09
ENSG00000236021.2	NA	NA	1.79801	1.84316e-09
ENSG00000113845.10	TIMMDC1	translocase of inner mitochondrial membrane domain containing 1	1.21181	1.86858e-09
ENSG00000084207.18	GSTP1	glutathione S-transferase pi 1	1.61795	1.8765e-09
ENSG00000151572.18	ANO4	anoctamin 4	1.2198	1.98422e-09
ENSG00000179943.8	FIZ1	FLT3 interacting zinc finger 1	1.50757	2.05564e-09
ENSG00000228956.8	NA	NA	1.13697	2.14179e-09
ENSG00000053371.12	AKR7A2	aldo-keto reductase family 7 member A2	1.37778	2.17344e-09
ENSG00000164978.18	NUDT2	nudix hydrolase 2	1.07789	2.17494e-09
ENSG00000214046.8	SMIM7	small integral membrane protein 7	0.899895	2.1841e-09
ENSG00000234857.2	HNRNPUL2-BSCL2	HNRNPUL2-BSCL2 readthrough (NMD candidate)	0.844408	2.19314e-09
ENSG00000221882.3	OR3A2	olfactory receptor family 3 subfamily A member 2	1.72188	2.25053e-09
ENSG00000264364.3	DYNLL2	dynein light chain LC8-type 2	1.1863	2.31803e-09
ENSG00000249188.1	ENPP7P1	ectonucleotide pyrophosphatase/phosphodiesterase 7 pseudogene 1	1.99164	2.32084e-09
ENSG00000103111.15	MON1B	MON1 homolog B, secretory trafficking associated	0.908353	2.33086e-09
ENSG00000140022.13	STON2	stonin 2	1.61235	2.33291e-09
ENSG00000134769.21	DTNA	dystrobrevin alpha	1.55389	2.36735e-09
ENSG00000169902.15	TPST1	tyrosylprotein sulfotransferase 1	1.54388	2.42429e-09
ENSG00000155903.13	RASA2	RAS p21 protein activator 2	1.46952	2.42873e-09
ENSG00000117528.14	ABCD3	ATP binding cassette subfamily D member 3	0.988429	2.46482e-09
ENSG00000140522.12	RLBP1	retinaldehyde binding protein 1	1.62468	2.54321e-09
ENSG00000166902.5	MRPL16	mitochondrial ribosomal protein L16	1.03852	2.55523e-09
ENSG00000104679.11	R3HCC1	R3H domain and coiled-coil containing 1	1.12799	2.55741e-09
ENSG00000157150.5	TIMP4	TIMP metallopeptidase inhibitor 4	1.69475	2.56627e-09
ENSG00000108239.9	TBC1D12	TBC1 domain family member 12	0.811583	2.65986e-09
ENSG00000056972.20	TRAF3IP2	TRAF3 interacting protein 2	1.23881	2.68495e-09
ENSG00000100749.8	VRK1	VRK serine/threonine kinase 1	1.23745	2.73517e-09
ENSG00000167397.15	VKORC1	vitamin K epoxide reductase complex subunit 1	1.33048	2.76136e-09
ENSG00000223508.5	NA	NA	1.7633	2.77192e-09
ENSG00000143553.11	SNAPIN	SNAP associated protein	1.33398	2.77221e-09
ENSG00000157911.10	PEX10	peroxisomal biogenesis factor 10	1.2648	2.89852e-09
ENSG00000108468.15	CBX1	chromobox 1	1.01248	2.92971e-09
ENSG00000174891.13	RSRC1	arginine and serine rich coiled-coil 1	0.931859	3.01311e-09
ENSG00000182132.13	KCNIP1	potassium voltage-gated channel interacting protein 1	1.50925	3.05406e-09
ENSG00000085832.17	EPS15	epidermal growth factor receptor pathway substrate 15	0.807991	3.06297e-09
ENSG00000165175.15	MID1IP1	MID1 interacting protein 1	1.69399	3.06705e-09
ENSG00000108021.20	TASOR2	transcription activation suppressor family member 2	1.11148	3.07897e-09
ENSG00000149600.11	COMMD7	COMM domain containing 7	1.08415	3.11571e-09
ENSG00000246379.8	GNAO1-DT	GNAO1 divergent transcript	1.55987	3.18317e-09
ENSG00000059573.9	ALDH18A1	aldehyde dehydrogenase 18 family member A1	0.742858	3.22674e-09
ENSG00000164054.15	SHISA5	shisa family member 5	0.955817	3.24467e-09
ENSG00000106400.12	ZNHIT1	zinc finger HIT-type containing 1	1.67445	3.2973e-09
ENSG00000283761.1	NA	NA	1.91723	3.39327e-09
ENSG00000106853.20	PTGR1	prostaglandin reductase 1	0.986687	3.43462e-09
ENSG00000111481.10	COPZ1	COPI coat complex subunit zeta 1	0.953697	3.44435e-09
ENSG00000182117.5	NOP10	NOP10 ribonucleoprotein	1.2492	3.50111e-09
ENSG00000175193.13	PARL	presenilin associated rhomboid like	1.15648	3.6063e-09
ENSG00000136888.7	ATP6V1G1	ATPase H+ transporting V1 subunit G1	0.829011	3.73363e-09
ENSG00000183773.15	AIFM3	apoptosis inducing factor mitochondria associated 3	1.67613	3.7488e-09
ENSG00000118620.13	ZNF430	zinc finger protein 430	1.27728	3.77311e-09
ENSG00000143514.17	TP53BP2	tumor protein p53 binding protein 2	1.31584	3.78794e-09
ENSG00000154582.16	ELOC	elongin C	1.06795	3.79759e-09
ENSG00000141858.12	SAMD1	sterile alpha motif domain containing 1	1.51165	3.80901e-09
ENSG00000164708.6	PGAM2	phosphoglycerate mutase 2	2.23851	3.8137e-09
ENSG00000125445.11	MRPS7	mitochondrial ribosomal protein S7	1.06575	3.81464e-09
ENSG00000119383.19	PTPA	protein phosphatase 2 phosphatase activator	0.922599	3.81542e-09
ENSG00000114026.21	OGG1	8-oxoguanine DNA glycosylase	1.21231	3.85811e-09
ENSG00000092199.17	HNRNPC	heterogeneous nuclear ribonucleoprotein C	1.01189	4.00528e-09
ENSG00000154118.13	JPH3	junctophilin 3	1.17054	4.00778e-09
ENSG00000143416.21	SELENBP1	selenium binding protein 1	1.66677	4.01547e-09
ENSG00000187556.7	NANOS3	nanos C2HC-type zinc finger 3	2.39064	4.03531e-09
ENSG00000086666.19	ZFAND6	zinc finger AN1-type containing 6	1.43873	4.05514e-09
ENSG00000105254.12	TBCB	tubulin folding cofactor B	1.16827	4.0876e-09
ENSG00000151743.11	AMN1	antagonist of mitotic exit network 1 homolog	0.944544	4.25662e-09
ENSG00000144320.14	LNPK	lunapark, ER junction formation factor	1.21966	4.33199e-09
ENSG00000101084.18	RAB5IF	RAB5 interacting factor	1.23417	4.34825e-09
ENSG00000176340.4	COX8A	cytochrome c oxidase subunit 8A	2.2491	4.40551e-09
ENSG00000135537.17	AFG1L	AFG1 like ATPase	1.22718	4.41613e-09
ENSG00000196656.7	NA	NA	2.26315	4.42698e-09
ENSG00000224043.8	NA	NA	1.49705	4.46562e-09
ENSG00000270604.5	HCG17	HLA complex group 17	1.89157	4.52794e-09
ENSG00000135624.16	CCT7	chaperonin containing TCP1 subunit 7	0.849587	4.54262e-09
ENSG00000086475.15	SEPHS1	selenophosphate synthetase 1	1.23343	4.54328e-09
ENSG00000179958.9	DCTPP1	dCTP pyrophosphatase 1	1.61086	4.61625e-09
ENSG00000101439.9	CST3	cystatin C	1.5334	4.71114e-09
ENSG00000162368.13	CMPK1	cytidine/uridine monophosphate kinase 1	0.99227	4.7981e-09
ENSG00000103018.17	CYB5B	cytochrome b5 type B	1.10999	4.81019e-09
ENSG00000112977.15	DAP	death associated protein	1.19441	4.82439e-09
ENSG00000173511.9	VEGFB	vascular endothelial growth factor B	1.71332	4.82582e-09
ENSG00000187193.9	MT1X	metallothionein 1X	2.21382	4.88569e-09
ENSG00000270025.2	BMS1P7	BMS1 pseudogene 7	2.23751	4.94808e-09
ENSG00000213079.9	SCAF8	SR-related CTD associated factor 8	1.32811	4.99571e-09
ENSG00000106628.10	POLD2	DNA polymerase delta 2, accessory subunit	1.31624	5.0698e-09
ENSG00000119650.12	IFT43	intraflagellar transport 43	1.3824	5.13018e-09
ENSG00000176896.8	TCEANC	transcription elongation factor A N-terminal and central domain containing	1.53847	5.15294e-09
ENSG00000102897.10	LYRM1	LYR motif containing 1	1.03778	5.22049e-09
ENSG00000235618.8	FAM21EP	family with sequence similarity 21, member A pseudogene	2.12462	5.23678e-09
ENSG00000071127.17	WDR1	WD repeat domain 1	1.08956	5.23895e-09
ENSG00000088727.12	KIF9	kinesin family member 9	1.26035	5.27682e-09
ENSG00000109320.13	NFKB1	nuclear factor kappa B subunit 1	1.36993	5.33518e-09
ENSG00000163597.15	SNHG16	small nucleolar RNA host gene 16	1.00451	5.3884e-09
ENSG00000226268.3	NA	NA	2.77686	5.57482e-09
ENSG00000171408.14	PDE7B	phosphodiesterase 7B	1.48567	5.6203e-09
ENSG00000148834.13	GSTO1	glutathione S-transferase omega 1	1.23535	5.67267e-09
ENSG00000268055.1	NA	NA	1.92778	5.71433e-09
ENSG00000225733.6	FGD5-AS1	FGD5 antisense RNA 1	0.945797	5.81694e-09
ENSG00000087884.14	AAMDC	adipogenesis associated Mth938 domain containing	1.49017	5.8475e-09
ENSG00000152102.18	FAM168B	family with sequence similarity 168 member B	0.739555	5.91121e-09
ENSG00000144040.13	SFXN5	sideroflexin 5	1.28277	6.02003e-09
ENSG00000184481.17	FOXO4	forkhead box O4	1.47454	6.11561e-09
ENSG00000173889.16	PHC3	polyhomeotic homolog 3	1.06657	6.13999e-09
ENSG00000006007.12	GDE1	glycerophosphodiester phosphodiesterase 1	0.746454	6.28482e-09
ENSG00000237949.2	NA	NA	1.59855	6.31382e-09
ENSG00000112425.15	EPM2A	EPM2A glucan phosphatase, laforin	1.09203	6.45324e-09
ENSG00000011451.20	WIZ	WIZ zinc finger	1.36557	6.6037e-09
ENSG00000143549.21	TPM3	tropomyosin 3	0.984037	6.69738e-09
ENSG00000144455.14	SUMF1	sulfatase modifying factor 1	0.98749	6.74003e-09
ENSG00000109919.10	MTCH2	mitochondrial carrier 2	0.883055	6.78055e-09
ENSG00000179761.12	PIPOX	pipecolic acid and sarcosine oxidase	1.4452	6.83669e-09
ENSG00000114503.11	NCBP2	nuclear cap binding protein subunit 2	1.09669	6.90625e-09
ENSG00000166228.9	PCBD1	pterin-4 alpha-carbinolamine dehydratase 1	1.25701	6.92783e-09
ENSG00000170860.4	LSM3	LSM3 homolog, U6 small nuclear RNA and mRNA degradation associated	1.05181	6.99269e-09
ENSG00000132170.21	PPARG	peroxisome proliferator activated receptor gamma	1.71807	7.03573e-09
ENSG00000136783.10	NIPSNAP3A	nipsnap homolog 3A	1.04329	7.08173e-09
ENSG00000124507.11	PACSIN1	protein kinase C and casein kinase substrate in neurons 1	1.32442	7.09576e-09
ENSG00000184047.19	DIABLO	diablo IAP-binding mitochondrial protein	0.797131	7.17765e-09
ENSG00000143337.18	TOR1AIP1	torsin 1A interacting protein 1	1.03812	7.20252e-09
ENSG00000053501.13	USE1	unconventional SNARE in the ER 1	1.37463	7.27038e-09
ENSG00000182628.13	SKA2	spindle and kinetochore associated complex subunit 2	1.35305	7.50707e-09
ENSG00000105516.11	DBP	D-box binding PAR bZIP transcription factor	1.26398	7.87481e-09
ENSG00000131495.8	NDUFA2	NADH:ubiquinone oxidoreductase subunit A2	1.6515	7.99783e-09
ENSG00000159111.13	MRPL10	mitochondrial ribosomal protein L10	0.793697	8.01009e-09
ENSG00000137693.14	YAP1	Yes1 associated transcriptional regulator	1.32552	8.11325e-09
ENSG00000174695.10	TMEM167A	transmembrane protein 167A	0.818424	8.12251e-09
ENSG00000166925.9	TSC22D4	TSC22 domain family member 4	1.97237	8.14698e-09
ENSG00000139168.8	ZCRB1	zinc finger CCHC-type and RNA binding motif containing 1	0.79761	8.16334e-09
ENSG00000267532.5	MIR497HG	mir-497-195 cluster host gene	1.87897	8.2326e-09
ENSG00000132471.12	WBP2	WW domain binding protein 2	1.09288	8.23669e-09
ENSG00000172354.10	GNB2	G protein subunit beta 2	1.19756	8.25833e-09
ENSG00000105419.18	MEIS3	Meis homeobox 3	1.83294	8.30396e-09
ENSG00000178053.19	MLF1	myeloid leukemia factor 1	0.988158	8.34589e-09
ENSG00000106803.10	SEC61B	SEC61 translocon subunit beta	1.32287	8.42447e-09
ENSG00000095209.12	TMEM38B	transmembrane protein 38B	1.90981	8.51057e-09
ENSG00000174021.11	GNG5	G protein subunit gamma 5	1.35834	8.53244e-09
ENSG00000123080.12	CDKN2C	cyclin dependent kinase inhibitor 2C	1.67888	8.57784e-09
ENSG00000023228.14	NDUFS1	NADH:ubiquinone oxidoreductase core subunit S1	0.64239	8.74171e-09
ENSG00000213722.9	DDAH2	dimethylarginine dimethylaminohydrolase 2	1.68173	9.28282e-09
ENSG00000100084.14	HIRA	histone cell cycle regulator	0.971639	9.28811e-09
ENSG00000122545.20	SEPTIN7	septin 7	0.693018	9.31547e-09
ENSG00000137494.14	ANKRD42	ankyrin repeat domain 42	0.947976	9.34687e-09
ENSG00000287067.1	NA	NA	1.14921	9.48444e-09
ENSG00000126953.8	TIMM8A	translocase of inner mitochondrial membrane 8A	1.07582	9.54429e-09
ENSG00000105662.16	CRTC1	CREB regulated transcription coactivator 1	1.28425	9.60664e-09
ENSG00000131236.17	CAP1	cyclase associated actin cytoskeleton regulatory protein 1	0.902604	9.79474e-09
ENSG00000138750.15	NUP54	nucleoporin 54	0.82725	9.9844e-09
ENSG00000125388.20	GRK4	G protein-coupled receptor kinase 4	1.13936	9.99103e-09
ENSG00000121653.11	MAPK8IP1	mitogen-activated protein kinase 8 interacting protein 1	1.37102	1.00094e-08
ENSG00000088543.15	C3orf18	chromosome 3 open reading frame 18	0.981784	1.01251e-08
ENSG00000124098.10	FAM210B	family with sequence similarity 210 member B	1.08515	1.01565e-08
ENSG00000081803.16	CADPS2	calcium dependent secretion activator 2	1.00799	1.04941e-08
ENSG00000187123.15	LYPD6	LY6/PLAUR domain containing 6	1.24878	1.06944e-08
ENSG00000159322.17	ADPGK	ADP dependent glucokinase	1.34247	1.07203e-08
ENSG00000140563.15	MCTP2	multiple C2 and transmembrane domain containing 2	1.57007	1.07242e-08
ENSG00000188186.10	LAMTOR4	late endosomal/lysosomal adaptor, MAPK and MTOR activator 4	1.42969	1.07394e-08
ENSG00000100003.18	SEC14L2	SEC14 like lipid binding 2	1.26034	1.08099e-08
ENSG00000131116.12	ZNF428	zinc finger protein 428	1.40609	1.09082e-08
ENSG00000177150.13	FAM210A	family with sequence similarity 210 member A	1.25473	1.10799e-08
ENSG00000189043.10	NDUFA4	NDUFA4 mitochondrial complex associated	1.34632	1.13919e-08
ENSG00000179152.20	TCAIM	T cell activation inhibitor, mitochondrial	0.929348	1.14919e-08
ENSG00000140319.11	SRP14	signal recognition particle 14	1.19536	1.16546e-08
ENSG00000285509.1	NA	NA	2.19073	1.18205e-08
ENSG00000176894.10	PXMP2	peroxisomal membrane protein 2	1.45543	1.20419e-08
ENSG00000196091.15	MYBPC1	myosin binding protein C1	1.68616	1.22094e-08
ENSG00000116030.16	SUMO1	small ubiquitin like modifier 1	0.844032	1.22826e-08
ENSG00000184924.5	PTRHD1	peptidyl-tRNA hydrolase domain containing 1	2.37349	1.24005e-08
ENSG00000064933.17	PMS1	PMS1 homolog 1, mismatch repair system component	1.57834	1.26147e-08
ENSG00000263731.1	NA	NA	1.2795	1.26974e-08
ENSG00000123575.9	FAM199X	family with sequence similarity 199, X-linked	0.810729	1.27517e-08
ENSG00000236451.3	NA	NA	1.27088	1.28867e-08
ENSG00000198431.16	TXNRD1	thioredoxin reductase 1	0.776677	1.30191e-08
ENSG00000114491.14	UMPS	uridine monophosphate synthetase	1.26494	1.3096e-08
ENSG00000022267.19	FHL1	four and a half LIM domains 1	0.679748	1.34131e-08
ENSG00000136485.15	DCAF7	DDB1 and CUL4 associated factor 7	0.970376	1.34279e-08
ENSG00000007341.19	ST7L	suppression of tumorigenicity 7 like	1.10932	1.34722e-08
ENSG00000143774.16	GUK1	guanylate kinase 1	1.7686	1.35902e-08
ENSG00000095139.14	ARCN1	archain 1	0.708279	1.3846e-08
ENSG00000096080.11	MRPS18A	mitochondrial ribosomal protein S18A	1.027	1.45155e-08
ENSG00000244187.8	TMEM141	transmembrane protein 141	1.20747	1.4712e-08
ENSG00000175581.14	MRPL48	mitochondrial ribosomal protein L48	1.32395	1.49186e-08
ENSG00000111540.16	RAB5B	RAB5B, member RAS oncogene family	0.72745	1.57888e-08
ENSG00000162695.12	SLC30A7	solute carrier family 30 member 7	1.38857	1.58425e-08
ENSG00000101745.17	ANKRD12	ankyrin repeat domain 12	1.38861	1.59522e-08
ENSG00000154059.11	IMPACT	impact RWD domain protein	0.960371	1.62095e-08
ENSG00000119655.10	NPC2	NPC intracellular cholesterol transporter 2	1.27119	1.62386e-08
ENSG00000196116.8	TDRD7	tudor domain containing 7	0.696255	1.63058e-08
ENSG00000170043.12	TRAPPC1	trafficking protein particle complex subunit 1	1.08451	1.68761e-08
ENSG00000167552.14	TUBA1A	tubulin alpha 1a	0.904343	1.74372e-08
ENSG00000127838.14	PNKD	PNKD metallo-beta-lactamase domain containing	1.0782	1.75276e-08
ENSG00000236824.2	BCYRN1	brain cytoplasmic RNA 1	2.12793	1.77665e-08
ENSG00000113328.19	CCNG1	cyclin G1	1.14663	1.81251e-08
ENSG00000140941.14	MAP1LC3B	microtubule associated protein 1 light chain 3 beta	0.739684	1.81915e-08
ENSG00000068394.11	GPKOW	G-patch domain and KOW motifs	0.96476	1.82296e-08
ENSG00000118690.13	ARMC2	armadillo repeat containing 2	1.26495	1.82462e-08
ENSG00000105583.11	WDR83OS	WD repeat domain 83 opposite strand	1.65738	1.82707e-08
ENSG00000231952.3	NA	NA	2.55404	1.8443e-08
ENSG00000177700.6	POLR2L	RNA polymerase II, I and III subunit L	2.54293	1.84477e-08
ENSG00000129691.16	ASH2L	ASH2 like, histone lysine methyltransferase complex subunit	0.750012	1.89227e-08
ENSG00000103994.17	ZNF106	zinc finger protein 106	0.8298	1.89282e-08
ENSG00000179456.10	ZBTB18	zinc finger and BTB domain containing 18	0.656458	1.9027e-08
ENSG00000187325.5	TAF9B	TATA-box binding protein associated factor 9b	1.01623	1.9096e-08
ENSG00000103202.13	NME4	NME/NM23 nucleoside diphosphate kinase 4	1.38583	1.93017e-08
ENSG00000128739.22	SNRPN	small nuclear ribonucleoprotein polypeptide N	0.749908	1.96544e-08
ENSG00000065427.14	KARS1	lysyl-tRNA synthetase 1	0.65519	1.98008e-08
ENSG00000171311.13	EXOSC1	exosome component 1	1.28106	1.99991e-08
ENSG00000008441.16	NFIX	nuclear factor I X	1.07124	2.03491e-08
ENSG00000091542.9	ALKBH5	alkB homolog 5, RNA demethylase	0.83772	2.15516e-08
ENSG00000172775.17	PSME3IP1	proteasome activator subunit 3 interacting protein 1	0.869626	2.15726e-08
ENSG00000087077.14	TRIP6	thyroid hormone receptor interactor 6	1.6263	2.18254e-08
ENSG00000115128.7	SF3B6	splicing factor 3b subunit 6	1.10546	2.19277e-08
ENSG00000148411.8	NACC2	NACC family member 2	1.42619	2.22324e-08
ENSG00000187068.3	C3orf70	chromosome 3 open reading frame 70	1.28159	2.25158e-08
ENSG00000256124.6	LINC01152	long intergenic non-protein coding RNA 1152	1.86675	2.25245e-08
ENSG00000076248.10	UNG	uracil DNA glycosylase	1.16123	2.25379e-08
ENSG00000178035.12	IMPDH2	inosine monophosphate dehydrogenase 2	0.814186	2.25485e-08
ENSG00000155974.12	GRIP1	glutamate receptor interacting protein 1	1.23291	2.29217e-08
ENSG00000164751.15	PEX2	peroxisomal biogenesis factor 2	0.99894	2.30275e-08
ENSG00000143543.15	JTB	jumping translocation breakpoint	1.22308	2.31813e-08
ENSG00000197933.13	ZNF823	zinc finger protein 823	1.52	2.36176e-08
ENSG00000104408.10	EIF3E	eukaryotic translation initiation factor 3 subunit E	1.00723	2.37709e-08
ENSG00000100028.12	SNRPD3	small nuclear ribonucleoprotein D3 polypeptide	1.02505	2.37918e-08
ENSG00000136193.17	SCRN1	secernin 1	1.35412	2.3959e-08
ENSG00000173141.5	MRPL57	mitochondrial ribosomal protein L57	0.775182	2.39859e-08
ENSG00000143376.14	SNX27	sorting nexin 27	0.665651	2.40154e-08
ENSG00000105701.16	FKBP8	FKBP prolyl isomerase 8	1.50634	2.41836e-08
ENSG00000132964.12	CDK8	cyclin dependent kinase 8	1.26597	2.4201e-08
ENSG00000178952.11	TUFM	Tu translation elongation factor, mitochondrial	0.753415	2.42297e-08
ENSG00000126878.13	AIF1L	allograft inflammatory factor 1 like	1.27513	2.42496e-08
ENSG00000163319.11	MRPS18C	mitochondrial ribosomal protein S18C	1.22813	2.42689e-08
ENSG00000223802.7	CERS1	ceramide synthase 1	1.35251	2.45099e-08
ENSG00000157107.14	FCHO2	FCH and mu domain containing endocytic adaptor 2	1.17515	2.45262e-08
ENSG00000117602.12	RCAN3	RCAN family member 3	1.30258	2.48162e-08
ENSG00000071462.11	BUD23	BUD23 rRNA methyltransferase and ribosome maturation factor	0.964586	2.51747e-08
ENSG00000107874.11	CUEDC2	CUE domain containing 2	1.13982	2.53935e-08
ENSG00000104979.9	C19orf53	chromosome 19 open reading frame 53	1.61355	2.57215e-08
ENSG00000138594.14	TMOD3	tropomodulin 3	1.12102	2.58914e-08
ENSG00000237765.7	FAM200B	family with sequence similarity 200 member B	0.910237	2.61008e-08
ENSG00000123728.10	RAP2C	RAP2C, member of RAS oncogene family	0.995677	2.61488e-08
ENSG00000235314.1	NA	NA	0.957064	2.66164e-08
ENSG00000135823.14	STX6	syntaxin 6	0.61739	2.67179e-08
ENSG00000175387.16	SMAD2	SMAD family member 2	1.05026	2.67592e-08
ENSG00000162415.7	ZSWIM5	zinc finger SWIM-type containing 5	1.28407	2.70242e-08
ENSG00000180817.12	PPA1	inorganic pyrophosphatase 1	0.925632	2.7222e-08
ENSG00000258731.1	DDHD1-DT	DDHD1 divergent transcript	1.71829	2.77385e-08
ENSG00000178385.15	PLEKHM3	pleckstrin homology domain containing M3	0.895749	2.81009e-08
ENSG00000069956.12	MAPK6	mitogen-activated protein kinase 6	0.881042	2.82098e-08
ENSG00000178585.15	CTNNBIP1	catenin beta interacting protein 1	1.4154	2.86468e-08
ENSG00000161714.12	PLCD3	phospholipase C delta 3	1.95747	2.91777e-08
ENSG00000268038.3	LINC01785	long intergenic non-protein coding RNA 1785	2.34703	2.99909e-08
ENSG00000110756.18	HPS5	HPS5 biogenesis of lysosomal organelles complex 2 subunit 2	1.38646	3.00778e-08
ENSG00000150471.16	ADGRL3	adhesion G protein-coupled receptor L3	1.10253	3.01879e-08
ENSG00000156973.14	PDE6D	phosphodiesterase 6D	0.92248	3.09356e-08
ENSG00000007520.4	TSR3	TSR3 ribosome maturation factor	1.61212	3.10386e-08
ENSG00000174903.16	RAB1B	RAB1B, member RAS oncogene family	0.97775	3.11132e-08
ENSG00000227051.6	C14orf132	chromosome 14 open reading frame 132	0.742634	3.11731e-08
ENSG00000147421.18	HMBOX1	homeobox containing 1	0.937278	3.11895e-08
ENSG00000107223.13	EDF1	endothelial differentiation related factor 1	1.29844	3.14029e-08
ENSG00000141698.17	NT5C3B	5'-nucleotidase, cytosolic IIIB	0.884329	3.20811e-08
ENSG00000114867.20	EIF4G1	eukaryotic translation initiation factor 4 gamma 1	0.803994	3.23273e-08
ENSG00000146707.14	POMZP3	POM121 and ZP3 fusion	1.04422	3.23494e-08
ENSG00000107077.18	KDM4C	lysine demethylase 4C	1.13676	3.2902e-08
ENSG00000122694.16	GLIPR2	GLI pathogenesis related 2	1.73693	3.32363e-08
ENSG00000073803.14	MAP3K13	mitogen-activated protein kinase kinase kinase 13	0.88701	3.32945e-08
ENSG00000087095.13	NLK	nemo like kinase	0.949865	3.34184e-08
ENSG00000102572.14	STK24	serine/threonine kinase 24	0.935222	3.34365e-08
ENSG00000265241.6	RBM8A	RNA binding motif protein 8A	0.909265	3.35202e-08
ENSG00000146574.15	CCZ1B	CCZ1 homolog B, vacuolar protein trafficking and biogenesis associated	1.2238	3.3733e-08
ENSG00000138411.13	HECW2	HECT, C2 and WW domain containing E3 ubiquitin protein ligase 2	0.963164	3.39011e-08
ENSG00000124207.17	CSE1L	chromosome segregation 1 like	0.72764	3.43472e-08
ENSG00000174282.12	ZBTB4	zinc finger and BTB domain containing 4	0.778754	3.43862e-08
ENSG00000143252.14	SDHC	succinate dehydrogenase complex subunit C	1.14659	3.48481e-08
ENSG00000161958.11	FGF11	fibroblast growth factor 11	1.7048	3.53622e-08
ENSG00000105058.12	FAM32A	family with sequence similarity 32 member A	0.949687	3.54533e-08
ENSG00000023697.13	DERA	deoxyribose-phosphate aldolase	1.16297	3.56552e-08
ENSG00000157869.15	RAB28	RAB28, member RAS oncogene family	0.979729	3.62736e-08
ENSG00000039139.9	DNAH5	dynein axonemal heavy chain 5	1.15939	3.65647e-08
ENSG00000253948.2	VPS13B-DT	VPS13B divergent transcript	1.84213	3.70381e-08
ENSG00000180901.11	KCTD2	potassium channel tetramerization domain containing 2	0.71035	3.83167e-08
ENSG00000165912.16	PACSIN3	protein kinase C and casein kinase substrate in neurons 3	1.17888	3.8647e-08
ENSG00000283103.3	NA	NA	1.21141	3.88499e-08
ENSG00000115159.16	GPD2	glycerol-3-phosphate dehydrogenase 2	0.867126	3.89395e-08
ENSG00000182568.17	SATB1	SATB homeobox 1	0.840346	3.90492e-08
ENSG00000111669.15	TPI1	triosephosphate isomerase 1	1.01299	3.94231e-08
ENSG00000171206.14	TRIM8	tripartite motif containing 8	1.17221	3.9503e-08
ENSG00000164002.11	EXO5	exonuclease 5	1.36276	4.04663e-08
ENSG00000171421.13	MRPL36	mitochondrial ribosomal protein L36	1.25307	4.05466e-08
ENSG00000104687.14	GSR	glutathione-disulfide reductase	0.711478	4.06838e-08
ENSG00000126261.13	UBA2	ubiquitin like modifier activating enzyme 2	1.01494	4.08773e-08
ENSG00000157800.18	SLC37A3	solute carrier family 37 member 3	1.57942	4.10302e-08
ENSG00000203666.12	EFCAB2	EF-hand calcium binding domain 2	1.30371	4.10782e-08
ENSG00000137970.7	RPL7P9	ribosomal protein L7 pseudogene 9	2.47837	4.10815e-08
ENSG00000205155.8	PSENEN	presenilin enhancer, gamma-secretase subunit	1.13202	4.12253e-08
ENSG00000273604.2	EPOP	elongin BC and polycomb repressive complex 2 associated protein	1.18119	4.14813e-08
ENSG00000132535.20	DLG4	discs large MAGUK scaffold protein 4	0.843624	4.21507e-08
ENSG00000178537.10	SLC25A20	solute carrier family 25 member 20	1.34886	4.26142e-08
ENSG00000137814.11	HAUS2	HAUS augmin like complex subunit 2	1.10238	4.31981e-08
ENSG00000126088.14	UROD	uroporphyrinogen decarboxylase	0.964995	4.34476e-08
ENSG00000067208.14	EVI5	ecotropic viral integration site 5	1.05052	4.4333e-08
ENSG00000165730.16	STOX1	storkhead box 1	1.21884	4.43533e-08
ENSG00000241839.10	PLEKHO2	pleckstrin homology domain containing O2	1.59687	4.45647e-08
ENSG00000138802.11	SEC24B	SEC24 homolog B, COPII coat complex component	0.698146	4.46237e-08
ENSG00000224243.2	SOX1-OT	SOX1 overlapping transcript	1.13867	4.46966e-08
ENSG00000172554.12	SNTG2	syntrophin gamma 2	1.97738	4.49309e-08
ENSG00000164253.14	WDR41	WD repeat domain 41	0.901292	4.50093e-08
ENSG00000185818.8	NAT8L	N-acetyltransferase 8 like	0.842583	4.50544e-08
ENSG00000087302.9	RTRAF	RNA transcription, translation and transport factor	1.00206	4.56872e-08
ENSG00000163785.12	RYK	receptor like tyrosine kinase	1.04571	4.59252e-08
ENSG00000177030.16	DEAF1	DEAF1 transcription factor	1.3545	4.66253e-08
ENSG00000184545.11	DUSP8	dual specificity phosphatase 8	1.17474	4.69121e-08
ENSG00000109381.20	ELF2	E74 like ETS transcription factor 2	0.980879	4.70893e-08
ENSG00000105767.3	CADM4	cell adhesion molecule 4	0.818488	4.72246e-08
ENSG00000117614.10	SYF2	SYF2 pre-mRNA splicing factor	0.845744	4.82306e-08
ENSG00000148950.11	IMMP1L	inner mitochondrial membrane peptidase subunit 1	1.3644	4.83697e-08
ENSG00000136715.18	SAP130	Sin3A associated protein 130	0.751032	4.89246e-08
ENSG00000179041.4	RRS1	ribosome biogenesis regulator 1 homolog	1.37934	5.00089e-08
ENSG00000176407.18	KCMF1	potassium channel modulatory factor 1	1.05224	5.05672e-08
ENSG00000188542.9	DUSP28	dual specificity phosphatase 28	1.63065	5.07453e-08
ENSG00000092820.18	EZR	ezrin	1.45837	5.09889e-08
ENSG00000122692.9	SMU1	SMU1 DNA replication regulator and spliceosomal factor	0.50834	5.13177e-08
ENSG00000175970.11	UNC119B	unc-119 lipid binding chaperone B	1.14195	5.19089e-08
ENSG00000180370.10	PAK2	p21 (RAC1) activated kinase 2	0.795528	5.2175e-08
ENSG00000109270.13	LAMTOR3	late endosomal/lysosomal adaptor, MAPK and MTOR activator 3	0.832002	5.25318e-08
ENSG00000143363.17	PRUNE1	prune exopolyphosphatase 1	1.30073	5.27835e-08
ENSG00000073150.14	PANX2	pannexin 2	1.38497	5.32872e-08
ENSG00000169813.16	HNRNPF	heterogeneous nuclear ribonucleoprotein F	0.816881	5.38378e-08
ENSG00000168502.17	MTCL1	microtubule crosslinking factor 1	1.09762	5.72014e-08
ENSG00000198894.8	CIPC	CLOCK interacting pacemaker	1.02363	5.72866e-08
ENSG00000126524.10	SBDS	SBDS ribosome maturation factor	0.953503	5.85676e-08
ENSG00000119938.9	PPP1R3C	protein phosphatase 1 regulatory subunit 3C	1.87259	5.98497e-08
ENSG00000114023.15	FAM162A	family with sequence similarity 162 member A	0.921303	5.98646e-08
ENSG00000127125.9	PPCS	phosphopantothenoylcysteine synthetase	1.14972	6.04961e-08
ENSG00000163820.15	FYCO1	FYVE and coiled-coil domain autophagy adaptor 1	1.42128	6.1099e-08
ENSG00000055070.17	SZRD1	SUZ RNA binding domain containing 1	1.43249	6.14393e-08
ENSG00000177971.8	IMP3	IMP U3 small nucleolar ribonucleoprotein 3	1.07019	6.2512e-08
ENSG00000168899.5	VAMP5	vesicle associated membrane protein 5	1.88302	6.28806e-08
ENSG00000083457.12	ITGAE	integrin subunit alpha E	1.24466	6.44531e-08
ENSG00000164117.14	FBXO8	F-box protein 8	0.906907	6.61542e-08
ENSG00000009307.16	CSDE1	cold shock domain containing E1	0.723798	6.75609e-08
ENSG00000122705.17	CLTA	clathrin light chain A	0.942291	6.82199e-08
ENSG00000153048.11	CARHSP1	calcium regulated heat stable protein 1	1.28026	6.88363e-08
ENSG00000130758.8	MAP3K10	mitogen-activated protein kinase kinase kinase 10	1.33291	6.92083e-08
ENSG00000140600.17	SH3GL3	SH3 domain containing GRB2 like 3, endophilin A3	0.899601	6.96494e-08
ENSG00000163888.4	CAMK2N2	calcium/calmodulin dependent protein kinase II inhibitor 2	1.11503	6.98666e-08
ENSG00000114353.17	GNAI2	G protein subunit alpha i2	0.869759	6.99033e-08
ENSG00000174871.11	CNIH2	cornichon family AMPA receptor auxiliary protein 2	0.990877	7.00013e-08
ENSG00000137692.12	DCUN1D5	defective in cullin neddylation 1 domain containing 5	0.956284	7.13421e-08
ENSG00000104267.10	CA2	carbonic anhydrase 2	1.06779	7.15299e-08
ENSG00000107625.13	DDX50	DExD-box helicase 50	0.893058	7.20205e-08
ENSG00000167085.11	PHB1	prohibitin 1	1.19039	7.50701e-08
ENSG00000187186.15	LOC730098	uncharacterized LOC730098	1.96015	7.75327e-08
ENSG00000134824.14	FADS2	fatty acid desaturase 2	1.032	7.89563e-08
ENSG00000164106.8	SCRG1	stimulator of chondrogenesis 1	1.21348	7.95496e-08
ENSG00000090097.21	PCBP4	poly(rC) binding protein 4	1.58392	7.96973e-08
ENSG00000276293.4	PIP4K2B	phosphatidylinositol-5-phosphate 4-kinase type 2 beta	0.799821	8.12886e-08
ENSG00000180573.9	H2AC6	H2A clustered histone 6	1.15231	8.17119e-08
ENSG00000157933.10	SKI	SKI proto-oncogene	0.862741	8.25364e-08
ENSG00000099864.18	PALM	paralemmin	1.68669	8.34695e-08
ENSG00000033867.16	SLC4A7	solute carrier family 4 member 7	1.00727	8.66439e-08
ENSG00000229847.9	EMX2OS	EMX2 opposite strand/antisense RNA	1.56439	8.81885e-08
ENSG00000101236.17	RNF24	ring finger protein 24	1.03249	8.87965e-08
ENSG00000087301.9	TXNDC16	thioredoxin domain containing 16	0.820833	8.96369e-08
ENSG00000158467.16	AHCYL2	adenosylhomocysteinase like 2	0.82947	9.08683e-08
ENSG00000151612.18	ZNF827	zinc finger protein 827	1.19164	9.09132e-08
ENSG00000143158.11	MPC2	mitochondrial pyruvate carrier 2	0.818941	9.12566e-08
ENSG00000123143.12	PKN1	protein kinase N1	1.41097	9.13672e-08
ENSG00000112667.12	DNPH1	2'-deoxynucleoside 5'-phosphate N-hydrolase 1	1.97265	9.56415e-08
ENSG00000101190.13	TCFL5	transcription factor like 5	1.10967	9.59403e-08
ENSG00000164100.9	NDST3	N-deacetylase and N-sulfotransferase 3	0.818411	9.78767e-08
ENSG00000113387.12	SUB1	SUB1 regulator of transcription	0.895355	9.84091e-08
ENSG00000112406.5	HECA	hdc homolog, cell cycle regulator	0.933378	9.92592e-08
ENSG00000196152.10	ZNF79	zinc finger protein 79	1.17701	1.01982e-07
ENSG00000137776.17	SLTM	SAFB like transcription modulator	1.16092	1.02855e-07
ENSG00000003249.14	DBNDD1	dysbindin domain containing 1	1.01561	1.035e-07
ENSG00000232838.4	PET117	PET117 cytochrome c oxidase chaperone	1.2449	1.04599e-07
ENSG00000197461.13	PDGFA	platelet derived growth factor subunit A	0.756065	1.05674e-07
ENSG00000146414.16	SHPRH	SNF2 histone linker PHD RING helicase	0.919029	1.06215e-07
ENSG00000198700.10	IPO9	importin 9	0.706526	1.06386e-07
ENSG00000258289.8	CHURC1	churchill domain containing 1	0.927032	1.06408e-07
ENSG00000160131.13	VMA21	vacuolar ATPase assembly factor VMA21	0.710341	1.06488e-07
ENSG00000138376.11	BARD1	BRCA1 associated RING domain 1	1.42912	1.06528e-07
ENSG00000256053.7	COA8	cytochrome c oxidase assembly factor 8	0.852508	1.08725e-07
ENSG00000188986.7	NELFB	negative elongation factor complex member B	1.27158	1.10286e-07
ENSG00000178233.18	TMEM151B	transmembrane protein 151B	0.749666	1.10644e-07
ENSG00000171533.11	MAP6	microtubule associated protein 6	0.553429	1.14618e-07
ENSG00000112333.11	NR2E1	nuclear receptor subfamily 2 group E member 1	1.39338	1.14819e-07
ENSG00000184640.18	SEPTIN9	septin 9	0.858512	1.1672e-07
ENSG00000213619.10	NDUFS3	NADH:ubiquinone oxidoreductase core subunit S3	1.00619	1.17801e-07
ENSG00000258590.5	NA	NA	1.53388	1.17896e-07
ENSG00000117519.16	CNN3	calponin 3	1.32438	1.18063e-07
ENSG00000213639.10	PPP1CB	protein phosphatase 1 catalytic subunit beta	0.894861	1.18502e-07
ENSG00000105576.15	TNPO2	transportin 2	0.804943	1.18888e-07
ENSG00000166783.22	MARF1	meiosis regulator and mRNA stability factor 1	0.837432	1.21963e-07
ENSG00000103145.10	HCFC1R1	host cell factor C1 regulator 1	1.30971	1.22171e-07
ENSG00000018510.16	AGPS	alkylglycerone phosphate synthase	0.829703	1.22271e-07
ENSG00000114302.16	PRKAR2A	protein kinase cAMP-dependent type II regulatory subunit alpha	1.17564	1.24018e-07
ENSG00000102760.13	RGCC	regulator of cell cycle	1.70943	1.2439e-07
ENSG00000133612.19	AGAP3	ArfGAP with GTPase domain, ankyrin repeat and PH domain 3	0.83224	1.24551e-07
ENSG00000120063.10	GNA13	G protein subunit alpha 13	1.1583	1.24894e-07
ENSG00000168385.18	SEPTIN2	septin 2	0.886584	1.24953e-07
ENSG00000138380.18	CARF	calcium responsive transcription factor	0.896811	1.26995e-07
ENSG00000125995.16	ROMO1	reactive oxygen species modulator 1	2.43197	1.29219e-07
ENSG00000130988.13	RGN	regucalcin	1.37926	1.30574e-07
ENSG00000198176.13	TFDP1	transcription factor Dp-1	0.892285	1.31617e-07
ENSG00000150991.15	UBC	ubiquitin C	1.06397	1.31947e-07
ENSG00000130382.9	MLLT1	MLLT1 super elongation complex subunit	1.21113	1.35165e-07
ENSG00000067606.17	PRKCZ	protein kinase C zeta	0.768217	1.35956e-07
ENSG00000111276.11	CDKN1B	cyclin dependent kinase inhibitor 1B	0.69717	1.36962e-07
ENSG00000127472.11	PLA2G5	phospholipase A2 group V	1.88119	1.37324e-07
ENSG00000103121.9	CMC2	C-X9-C motif containing 2	1.01997	1.3836e-07
ENSG00000054523.17	KIF1B	kinesin family member 1B	0.579272	1.39848e-07
ENSG00000007264.15	MATK	megakaryocyte-associated tyrosine kinase	1.47722	1.40624e-07
ENSG00000244642.3	NA	NA	2.36294	1.41295e-07
ENSG00000147862.17	NFIB	nuclear factor I B	1.30318	1.41931e-07
ENSG00000064961.19	HMG20B	high mobility group 20B	1.58501	1.4538e-07
ENSG00000138629.16	UBL7	ubiquitin like 7	1.26954	1.45862e-07
ENSG00000274769.1	NA	NA	1.65039	1.45887e-07
ENSG00000204822.7	MRPL53	mitochondrial ribosomal protein L53	2.08003	1.46631e-07
ENSG00000163634.12	THOC7	THO complex 7	0.848644	1.47972e-07
ENSG00000120733.14	KDM3B	lysine demethylase 3B	0.605061	1.53669e-07
ENSG00000259956.2	RBM15B	RNA binding motif protein 15B	0.691924	1.53697e-07
ENSG00000169379.16	ARL13B	ADP ribosylation factor like GTPase 13B	1.25059	1.55354e-07
ENSG00000138279.16	ANXA7	annexin A7	0.695606	1.57406e-07
ENSG00000188352.12	FOCAD	focadhesin	1.20846	1.57754e-07
ENSG00000103266.11	STUB1	STIP1 homology and U-box containing protein 1	1.52359	1.60178e-07
ENSG00000164619.10	BMPER	BMP binding endothelial regulator	1.39442	1.60899e-07
ENSG00000107282.8	APBA1	amyloid beta precursor protein binding family A member 1	0.699537	1.61167e-07
ENSG00000164032.12	H2AZ1	H2A.Z variant histone 1	0.994747	1.62724e-07
ENSG00000204264.11	PSMB8	proteasome 20S subunit beta 8	1.37251	1.63175e-07
ENSG00000286330.1	LOC105370259	uncharacterized LOC105370259	1.40698	1.64133e-07
ENSG00000016391.11	CHDH	choline dehydrogenase	1.2743	1.64234e-07
ENSG00000203780.11	FANK1	fibronectin type III and ankyrin repeat domains 1	1.67874	1.65112e-07
ENSG00000196781.16	TLE1	TLE family member 1, transcriptional corepressor	0.875401	1.65563e-07
ENSG00000185238.13	PRMT3	protein arginine methyltransferase 3	0.932837	1.67079e-07
ENSG00000276966.2	H4C5	H4 clustered histone 5	1.20903	1.6714e-07
ENSG00000129521.14	EGLN3	egl-9 family hypoxia inducible factor 3	1.22379	1.68774e-07
ENSG00000115091.12	ACTR3	actin related protein 3	0.716212	1.69148e-07
ENSG00000089006.16	SNX5	sorting nexin 5	0.675113	1.70771e-07
ENSG00000225174.2	OSTM1-AS1	OSTM1 antisense RNA 1	2.49659	1.75099e-07
ENSG00000185610.6	DBX2	developing brain homeobox 2	1.52514	1.80804e-07
ENSG00000277157.1	H4C4	H4 clustered histone 4	1.2119	1.81173e-07
ENSG00000172757.13	CFL1	cofilin 1	1.2509	1.81606e-07
ENSG00000165675.16	ENOX2	ecto-NOX disulfide-thiol exchanger 2	1.11451	1.85829e-07
ENSG00000077585.14	GPR137B	G protein-coupled receptor 137B	1.22261	1.87685e-07
ENSG00000170370.12	EMX2	empty spiracles homeobox 2	1.46308	1.87936e-07
ENSG00000115944.15	COX7A2L	cytochrome c oxidase subunit 7A2 like	0.981495	1.90173e-07
ENSG00000168952.15	STXBP6	syntaxin binding protein 6	0.846604	1.9115e-07
ENSG00000127252.7	PLAAT1	phospholipase A and acyltransferase 1	1.61985	1.92049e-07
ENSG00000249773.3	NA	NA	1.9476	1.95113e-07
ENSG00000128849.10	CGNL1	cingulin like 1	1.34751	1.95439e-07
ENSG00000162851.8	TFB2M	transcription factor B2, mitochondrial	1.12388	1.95574e-07
ENSG00000138134.12	STAMBPL1	STAM binding protein like 1	0.891786	1.96014e-07
ENSG00000106605.11	BLVRA	biliverdin reductase A	0.900856	1.96115e-07
ENSG00000116141.15	MARK1	microtubule affinity regulating kinase 1	0.95973	1.96842e-07
ENSG00000143799.13	PARP1	poly(ADP-ribose) polymerase 1	0.85411	1.97671e-07
ENSG00000175334.8	BANF1	BAF nuclear assembly factor 1	1.52811	1.98568e-07
ENSG00000287672.1	LOC112267986	uncharacterized LOC112267986	1.38278	1.99301e-07
ENSG00000184857.8	TMEM186	transmembrane protein 186	1.16077	2.01798e-07
ENSG00000106538.10	RARRES2	retinoic acid receptor responder 2	1.96518	2.03135e-07
ENSG00000164904.18	ALDH7A1	aldehyde dehydrogenase 7 family member A1	1.16876	2.05654e-07
ENSG00000089234.16	BRAP	BRCA1 associated protein	0.781763	2.07535e-07
ENSG00000115561.16	CHMP3	charged multivesicular body protein 3	1.17558	2.07889e-07
ENSG00000180957.18	PITPNB	phosphatidylinositol transfer protein beta	0.875689	2.10321e-07
ENSG00000143321.19	HDGF	heparin binding growth factor	1.10698	2.11182e-07
ENSG00000112137.17	PHACTR1	phosphatase and actin regulator 1	0.622329	2.1578e-07
ENSG00000160209.19	PDXK	pyridoxal kinase	0.931855	2.16122e-07
ENSG00000184221.13	OLIG1	oligodendrocyte transcription factor 1	1.66639	2.17899e-07
ENSG00000106399.11	RPA3	replication protein A3	1.62715	2.19706e-07
ENSG00000173812.11	EIF1	eukaryotic translation initiation factor 1	1.18337	2.22816e-07
ENSG00000164104.12	HMGB2	high mobility group box 2	0.822559	2.24345e-07
ENSG00000158113.13	LRRC43	leucine rich repeat containing 43	1.57011	2.2674e-07
ENSG00000169689.15	CENPX	centromere protein X	1.51722	2.29519e-07
ENSG00000144909.8	OSBPL11	oxysterol binding protein like 11	0.813258	2.30291e-07
ENSG00000141076.18	UTP4	UTP4 small subunit processome component	0.861844	2.32096e-07
ENSG00000168118.12	RAB4A	RAB4A, member RAS oncogene family	1.01203	2.33319e-07
ENSG00000258240.6	LINC01404	long intergenic non-protein coding RNA 1404	1.39782	2.33938e-07
ENSG00000250241.6	PCDH10-DT	PCDH10 divergent transcript	1.09099	2.34754e-07
ENSG00000162769.13	FLVCR1	FLVCR heme transporter 1	1.50641	2.35009e-07
ENSG00000226137.5	BAIAP2-DT	BAIAP2 divergent transcript	0.937526	2.35234e-07
ENSG00000196642.19	RABL6	RAB, member RAS oncogene family like 6	1.00876	2.37764e-07
ENSG00000132670.20	PTPRA	protein tyrosine phosphatase receptor type A	0.954693	2.42681e-07
ENSG00000138600.10	SPPL2A	signal peptide peptidase like 2A	1.0461	2.44727e-07
ENSG00000205111.8	CDKL4	cyclin dependent kinase like 4	1.97447	2.48125e-07
ENSG00000184508.11	HDDC3	HD domain containing 3	1.1617	2.52662e-07
ENSG00000188026.13	RILPL1	Rab interacting lysosomal protein like 1	0.969381	2.54518e-07
ENSG00000092010.15	PSME1	proteasome activator subunit 1	1.07373	2.55185e-07
ENSG00000105953.15	OGDH	oxoglutarate dehydrogenase	0.809368	2.58266e-07
ENSG00000118363.12	SPCS2	signal peptidase complex subunit 2	0.914299	2.65708e-07
ENSG00000147588.7	PMP2	peripheral myelin protein 2	1.34892	2.66049e-07
ENSG00000166847.10	DCTN5	dynactin subunit 5	0.5609	2.67441e-07
ENSG00000057608.17	GDI2	GDP dissociation inhibitor 2	0.807511	2.6885e-07
ENSG00000153822.13	KCNJ16	potassium inwardly rectifying channel subfamily J member 16	1.41857	2.70378e-07
ENSG00000100097.12	LGALS1	galectin 1	1.7678	2.71457e-07
ENSG00000167670.16	CHAF1A	chromatin assembly factor 1 subunit A	1.64394	2.77712e-07
ENSG00000182108.11	DEXI	Dexi homolog	1.24809	2.81009e-07
ENSG00000099256.19	PRTFDC1	phosphoribosyl transferase domain containing 1	1.03851	2.83018e-07
ENSG00000174332.5	GLIS1	GLIS family zinc finger 1	1.66112	2.83373e-07
ENSG00000162961.14	DPY30	dpy-30 histone methyltransferase complex regulatory subunit	0.995387	2.83907e-07
ENSG00000284697.1	CLEC4A	C-type lectin domain family 4 member A	1.76429	2.84971e-07
ENSG00000213281.5	NRAS	NRAS proto-oncogene, GTPase	0.816453	2.86792e-07
ENSG00000166681.14	BEX3	brain expressed X-linked 3	1.03777	2.90233e-07
ENSG00000115145.10	STAM2	signal transducing adaptor molecule 2	0.843556	2.90285e-07
ENSG00000198483.13	ANKRD35	ankyrin repeat domain 35	1.29288	2.9397e-07
ENSG00000068308.13	OTUD5	OTU deubiquitinase 5	0.659316	2.96918e-07
ENSG00000121579.13	NAA50	N-alpha-acetyltransferase 50, NatE catalytic subunit	0.857564	2.96976e-07
ENSG00000180769.10	WDFY3-AS2	WDFY3 antisense RNA 2	1.22752	2.97544e-07
ENSG00000111678.11	C12orf57	chromosome 12 open reading frame 57	2.02875	3.0094e-07
ENSG00000082014.16	SMARCD3	SWI/SNF related, matrix associated, actin dependent regulator of chromatin, subfamily d, member 3	0.982577	3.03663e-07
ENSG00000159423.17	ALDH4A1	aldehyde dehydrogenase 4 family member A1	1.69077	3.08096e-07
ENSG00000075303.13	SLC25A40	solute carrier family 25 member 40	0.981425	3.19946e-07
ENSG00000163249.12	CCNYL1	cyclin Y like 1	1.15472	3.32285e-07
ENSG00000128989.10	ARPP19	cAMP regulated phosphoprotein 19	0.715933	3.32666e-07
ENSG00000115425.14	PECR	peroxisomal trans-2-enoyl-CoA reductase	1.18093	3.38476e-07
ENSG00000146007.11	ZMAT2	zinc finger matrin-type 2	0.895673	3.38712e-07
ENSG00000184216.14	IRAK1	interleukin 1 receptor associated kinase 1	1.31248	3.41029e-07
ENSG00000103485.19	QPRT	quinolinate phosphoribosyltransferase	0.846272	3.41323e-07
ENSG00000006757.12	PNPLA4	patatin like phospholipase domain containing 4	1.34314	3.4357e-07
ENSG00000099139.14	PCSK5	proprotein convertase subtilisin/kexin type 5	1.12237	3.54498e-07
ENSG00000163479.14	SSR2	signal sequence receptor subunit 2	0.852475	3.55073e-07
ENSG00000166503.9	HDGFL3	HDGF like 3	1.09833	3.55222e-07
ENSG00000174013.8	FBXO45	F-box protein 45	0.93774	3.57215e-07
ENSG00000272047.3	GTF2H5	general transcription factor IIH subunit 5	1.06221	3.58108e-07
ENSG00000183166.11	CALN1	calneuron 1	0.928768	3.58299e-07
ENSG00000124194.16	GDAP1L1	ganglioside induced differentiation associated protein 1 like 1	0.968078	3.61805e-07
ENSG00000047056.16	WDR37	WD repeat domain 37	0.823689	3.67759e-07
ENSG00000234377.7	OBI1-AS1	OBI1 antisense RNA 1	1.41748	3.7091e-07
ENSG00000158856.18	DMTN	dematin actin binding protein	1.02574	3.71681e-07
ENSG00000169764.15	UGP2	UDP-glucose pyrophosphorylase 2	0.819703	3.73156e-07
ENSG00000100075.10	SLC25A1	solute carrier family 25 member 1	1.35334	3.73343e-07
ENSG00000269935.1	NA	NA	1.81005	3.7376e-07
ENSG00000170846.17	LOC93622	Morf4 family associated protein 1 like 1	0.937986	3.79596e-07
ENSG00000179603.18	GRM8	glutamate metabotropic receptor 8	1.52248	3.80263e-07
ENSG00000150456.11	EEF1AKMT1	EEF1A lysine methyltransferase 1	1.26158	3.80891e-07
ENSG00000197779.13	ZNF81	zinc finger protein 81	0.873008	3.86416e-07
ENSG00000278611.2	ZNF426-DT	ZNF426 divergent transcript	1.86451	3.89744e-07
ENSG00000197837.3	H4-16	H4 histone 16	1.54021	3.95186e-07
ENSG00000108306.13	FBXL20	F-box and leucine rich repeat protein 20	0.64366	3.96788e-07
ENSG00000026025.16	VIM	vimentin	1.3524	4.01915e-07
ENSG00000112531.17	QKI	QKI, KH domain containing RNA binding	1.08792	4.02191e-07
ENSG00000156170.13	NDUFAF6	NADH:ubiquinone oxidoreductase complex assembly factor 6	0.995165	4.02326e-07
ENSG00000144848.11	ATG3	autophagy related 3	0.972017	4.04165e-07
ENSG00000258655.2	NA	NA	1.21734	4.04347e-07
ENSG00000135404.11	CD63	CD63 molecule	1.01269	4.05574e-07
ENSG00000105642.15	KCNN1	potassium calcium-activated channel subfamily N member 1	1.43247	4.05708e-07
ENSG00000160746.13	ANO10	anoctamin 10	0.872838	4.06057e-07
ENSG00000163697.17	APBB2	amyloid beta precursor protein binding family B member 2	0.882151	4.11127e-07
ENSG00000183011.13	NAA38	N-alpha-acetyltransferase 38, NatC auxiliary subunit	1.89378	4.11259e-07
ENSG00000029993.15	HMGB3	high mobility group box 3	1.0966	4.19789e-07
ENSG00000167815.12	PRDX2	peroxiredoxin 2	1.32633	4.22041e-07
ENSG00000160007.19	ARHGAP35	Rho GTPase activating protein 35	0.655302	4.23273e-07
ENSG00000143772.9	ITPKB	inositol-trisphosphate 3-kinase B	1.28368	4.24908e-07
ENSG00000124209.4	RAB22A	RAB22A, member RAS oncogene family	0.827005	4.25246e-07
ENSG00000228412.9	LNC-LBCS	lncRNA bladder and prostate cancer suppressor, hnRNPK interacting	1.60462	4.25839e-07
ENSG00000141425.18	RPRD1A	regulation of nuclear pre-mRNA domain containing 1A	0.661294	4.30068e-07
ENSG00000122779.18	TRIM24	tripartite motif containing 24	0.886988	4.393e-07
ENSG00000102241.12	HTATSF1	HIV-1 Tat specific factor 1	0.859665	4.39795e-07
ENSG00000100997.20	ABHD12	abhydrolase domain containing 12, lysophospholipase	0.76383	4.41719e-07
ENSG00000119865.9	CNRIP1	cannabinoid receptor interacting protein 1	0.640208	4.42671e-07
ENSG00000220804.8	NA	NA	1.31451	4.45521e-07
ENSG00000114698.15	PLSCR4	phospholipid scramblase 4	1.29931	4.45542e-07
ENSG00000203797.10	DDO	D-aspartate oxidase	1.33633	4.46355e-07
ENSG00000116747.12	RO60	Ro60, Y RNA binding protein	0.768956	4.47222e-07
ENSG00000228878.8	NA	NA	1.44332	4.47371e-07
ENSG00000176209.11	SMIM19	small integral membrane protein 19	0.878949	4.57174e-07
ENSG00000187240.16	DYNC2H1	dynein cytoplasmic 2 heavy chain 1	1.02847	4.5874e-07
ENSG00000227835.8	NA	NA	2.07463	4.60284e-07
ENSG00000066027.12	PPP2R5A	protein phosphatase 2 regulatory subunit B'alpha	1.09878	4.61182e-07
ENSG00000260257.2	LOC119746555	uncharacterized LOC119746555	0.819132	4.63213e-07
ENSG00000100307.13	CBX7	chromobox 7	0.824893	4.6897e-07
ENSG00000010270.13	STARD3NL	STARD3 N-terminal like	1.20939	4.70271e-07
ENSG00000088826.18	SMOX	spermine oxidase	1.44259	4.71663e-07
ENSG00000205220.12	PSMB10	proteasome 20S subunit beta 10	2.288	4.76788e-07
ENSG00000186834.3	HEXIM1	HEXIM P-TEFb complex subunit 1	0.874209	4.7715e-07
ENSG00000164051.14	CCDC51	coiled-coil domain containing 51	1.22765	4.80787e-07
ENSG00000250182.3	NA	NA	1.45893	4.81546e-07
ENSG00000114805.17	PLCH1	phospholipase C eta 1	0.841344	4.87961e-07
ENSG00000007372.23	PAX6	paired box 6	1.38152	4.91643e-07
ENSG00000169740.14	ZNF32	zinc finger protein 32	0.904827	4.95821e-07
ENSG00000049769.14	PPP1R3F	protein phosphatase 1 regulatory subunit 3F	0.98311	4.97159e-07
ENSG00000128050.8	PAICS	phosphoribosylaminoimidazole carboxylase and phosphoribosylaminoimidazolesuccinocarboxamide synthase	0.735838	5.03561e-07
ENSG00000086544.3	ITPKC	inositol-trisphosphate 3-kinase C	1.44117	5.05418e-07
ENSG00000226149.6	NA	NA	1.28185	5.06488e-07
ENSG00000255302.5	EID1	EP300 interacting inhibitor of differentiation 1	0.979806	5.08803e-07
ENSG00000186132.15	C2orf76	chromosome 2 open reading frame 76	1.23916	5.16041e-07
ENSG00000168958.19	MFF	mitochondrial fission factor	0.809356	5.16862e-07
ENSG00000126247.11	CAPNS1	calpain small subunit 1	0.875729	5.22195e-07
ENSG00000174775.17	HRAS	HRas proto-oncogene, GTPase	1.28147	5.25485e-07
ENSG00000231187.3	LOC102724593	uncharacterized LOC102724593	0.954198	5.37501e-07
ENSG00000170291.15	ELP5	elongator acetyltransferase complex subunit 5	1.2631	5.38295e-07
ENSG00000177879.16	AP3S1	adaptor related protein complex 3 subunit sigma 1	1.06238	5.39357e-07
ENSG00000060709.15	RIMBP2	RIMS binding protein 2	0.96841	5.41352e-07
ENSG00000056097.16	ZFR	zinc finger RNA binding protein	0.684988	5.50141e-07
ENSG00000114054.14	PCCB	propionyl-CoA carboxylase subunit beta	0.759234	5.55084e-07
ENSG00000163512.14	AZI2	5-azacytidine induced 2	0.744401	5.55627e-07
ENSG00000205795.4	CYS1	cystin 1	1.33607	5.57703e-07
ENSG00000110697.13	PITPNM1	phosphatidylinositol transfer protein membrane associated 1	1.19421	5.5932e-07
ENSG00000204463.12	BAG6	BAG cochaperone 6	0.906369	5.59713e-07
ENSG00000081377.17	CDC14B	cell division cycle 14B	1.25848	5.60987e-07
ENSG00000147394.18	ZNF185	zinc finger protein 185 with LIM domain	1.17031	5.63021e-07
ENSG00000170906.16	NDUFA3	NADH:ubiquinone oxidoreductase subunit A3	1.52395	5.65641e-07
ENSG00000162517.13	PEF1	penta-EF-hand domain containing 1	0.940143	5.67538e-07
ENSG00000168159.12	RNF187	ring finger protein 187	1.02438	5.70173e-07
ENSG00000186577.14	SMIM29	small integral membrane protein 29	1.26384	5.73461e-07
ENSG00000106636.8	YKT6	YKT6 v-SNARE homolog	1.01698	5.83625e-07
ENSG00000164190.19	NIPBL	NIPBL cohesin loading factor	0.788136	5.85826e-07
ENSG00000119335.16	SET	SET nuclear proto-oncogene	0.996715	5.86482e-07
ENSG00000146005.4	PSD2	pleckstrin and Sec7 domain containing 2	1.16776	5.88358e-07
ENSG00000151466.12	SCLT1	sodium channel and clathrin linker 1	0.933183	5.91057e-07
ENSG00000172986.13	GXYLT2	glucoside xylosyltransferase 2	1.4328	5.93402e-07
ENSG00000115827.14	DCAF17	DDB1 and CUL4 associated factor 17	1.25239	5.93562e-07
ENSG00000090539.15	CHRD	chordin	1.43733	6.06134e-07
ENSG00000141580.16	WDR45B	WD repeat domain 45B	0.909492	6.06841e-07
ENSG00000184887.13	BTBD6	BTB domain containing 6	1.13428	6.07528e-07
ENSG00000137364.5	TPMT	thiopurine S-methyltransferase	0.65099	6.08323e-07
ENSG00000172977.13	KAT5	lysine acetyltransferase 5	0.774867	6.15935e-07
ENSG00000131016.17	AKAP12	A-kinase anchoring protein 12	0.714065	6.21857e-07
ENSG00000084710.14	EFR3B	EFR3 homolog B	0.836239	6.22366e-07
ENSG00000231233.1	CFAP58-DT	CFAP58 divergent transcript	1.85415	6.2258e-07
ENSG00000108439.10	PNPO	pyridoxamine 5'-phosphate oxidase	1.11644	6.2557e-07
ENSG00000205189.12	ZBTB10	zinc finger and BTB domain containing 10	0.830748	6.25632e-07
ENSG00000204392.11	LSM2	LSM2 homolog, U6 small nuclear RNA and mRNA degradation associated	1.22465	6.27524e-07
ENSG00000165521.15	EML5	EMAP like 5	0.875281	6.2985e-07
ENSG00000119408.16	NEK6	NIMA related kinase 6	1.34799	6.3492e-07
ENSG00000118971.8	CCND2	cyclin D2	0.754521	6.355e-07
ENSG00000108854.16	SMURF2	SMAD specific E3 ubiquitin protein ligase 2	1.0244	6.57146e-07
ENSG00000151414.15	NEK7	NIMA related kinase 7	1.12971	6.60742e-07
ENSG00000115998.7	C2orf42	chromosome 2 open reading frame 42	1.17328	7.02495e-07
ENSG00000172380.6	GNG12	G protein subunit gamma 12	1.46677	7.39841e-07
ENSG00000008735.14	MAPK8IP2	mitogen-activated protein kinase 8 interacting protein 2	0.939914	7.43729e-07
ENSG00000154553.15	PDLIM3	PDZ and LIM domain 3	1.07974	7.46661e-07
ENSG00000112110.10	MRPL18	mitochondrial ribosomal protein L18	1.05408	7.50064e-07
ENSG00000105698.16	USF2	upstream transcription factor 2, c-fos interacting	1.1016	7.51822e-07
ENSG00000153015.16	CWC27	CWC27 spliceosome associated cyclophilin	1.10828	7.52056e-07
ENSG00000171552.13	BCL2L1	BCL2 like 1	0.699656	7.55669e-07
ENSG00000106689.11	LHX2	LIM homeobox 2	1.52092	7.57808e-07
ENSG00000141504.12	SAT2	spermidine/spermine N1-acetyltransferase family member 2	0.835008	7.57952e-07
ENSG00000050393.11	MCUR1	mitochondrial calcium uniporter regulator 1	1.02544	7.60829e-07
ENSG00000136425.14	CIB2	calcium and integrin binding family member 2	1.70394	7.70548e-07
ENSG00000140307.11	GTF2A2	general transcription factor IIA subunit 2	1.06142	7.76717e-07
ENSG00000106244.13	PDAP1	PDGFA associated protein 1	0.949201	7.8678e-07
ENSG00000155099.8	PIP4P2	phosphatidylinositol-4,5-bisphosphate 4-phosphatase 2	0.934202	7.8732e-07
ENSG00000167193.8	CRK	CRK proto-oncogene, adaptor protein	0.7909	7.90816e-07
ENSG00000118418.14	HMGN3	high mobility group nucleosomal binding domain 3	0.924483	7.9263e-07
ENSG00000182518.13	FAM104B	family with sequence similarity 104 member B	1.02718	7.94197e-07
ENSG00000005020.13	SKAP2	src kinase associated phosphoprotein 2	0.960883	7.95638e-07
ENSG00000108309.14	RUNDC3A	RUN domain containing 3A	1.04677	8.0402e-07
ENSG00000100314.4	CABP7	calcium binding protein 7	1.26867	8.09069e-07
ENSG00000184270.5	H2AC21	H2A clustered histone 21	1.59737	8.09391e-07
ENSG00000182103.5	FAM181B	family with sequence similarity 181 member B	1.24767	8.15674e-07
ENSG00000138190.17	EXOC6	exocyst complex component 6	0.916825	8.35557e-07
ENSG00000101746.15	NOL4	nucleolar protein 4	0.852109	8.54358e-07
ENSG00000130311.11	DDA1	DET1 and DDB1 associated 1	1.02887	8.63495e-07
ENSG00000130811.12	EIF3G	eukaryotic translation initiation factor 3 subunit G	0.841928	8.73633e-07
ENSG00000172795.16	DCP2	decapping mRNA 2	0.90627	8.84705e-07
ENSG00000116649.10	SRM	spermidine synthase	1.30148	8.86935e-07
ENSG00000234465.11	PINLYP	phospholipase A2 inhibitor and LY6/PLAUR domain containing	1.96867	8.94319e-07
ENSG00000079263.19	SP140	SP140 nuclear body protein	1.08567	8.96157e-07
ENSG00000158623.14	COPG2	COPI coat complex subunit gamma 2	0.741186	9.2548e-07
ENSG00000124479.11	NDP	norrin cystine knot growth factor NDP	1.26574	9.26656e-07
ENSG00000101849.17	TBL1X	transducin beta like 1 X-linked	1.54706	9.27153e-07
ENSG00000134201.12	GSTM5	glutathione S-transferase mu 5	1.91877	9.30732e-07
ENSG00000158186.13	MRAS	muscle RAS oncogene homolog	1.2803	9.32532e-07
ENSG00000233593.10	LINC02609	long intergenic non-protein coding RNA 2609	0.972552	9.32811e-07
ENSG00000143401.15	ANP32E	acidic nuclear phosphoprotein 32 family member E	1.1161	9.39036e-07
ENSG00000106028.11	SSBP1	single stranded DNA binding protein 1	0.738052	9.53119e-07
ENSG00000179715.13	PCED1B	PC-esterase domain containing 1B	1.77551	9.62495e-07
ENSG00000255526.6	NEDD8-MDP1	NEDD8-MDP1 readthrough	1.459	9.63453e-07
ENSG00000020577.14	SAMD4A	sterile alpha motif domain containing 4A	1.49787	9.75319e-07
ENSG00000072952.18	IRAG1	inositol 1,4,5-triphosphate receptor associated 1	1.18023	9.82685e-07
ENSG00000185658.13	BRWD1	bromodomain and WD repeat domain containing 1	0.751436	9.83831e-07
ENSG00000135387.21	CAPRIN1	cell cycle associated protein 1	0.890685	9.90481e-07
ENSG00000116539.13	ASH1L	ASH1 like histone lysine methyltransferase	0.517517	9.98804e-07
ENSG00000249915.8	PDCD6	programmed cell death 6	0.755078	1.00384e-06
ENSG00000205476.9	CCDC85C	coiled-coil domain containing 85C	1.3977	1.00793e-06
ENSG00000165637.13	VDAC2	voltage dependent anion channel 2	0.785143	1.01095e-06
ENSG00000135547.9	HEY2	hes related family bHLH transcription factor with YRPW motif 2	1.22143	1.01829e-06
ENSG00000074603.19	DPP8	dipeptidyl peptidase 8	0.493441	1.03396e-06
ENSG00000213977.8	TAX1BP3	Tax1 binding protein 3	1.4251	1.05287e-06
ENSG00000116717.13	GADD45A	growth arrest and DNA damage inducible alpha	1.16272	1.06151e-06
ENSG00000130338.13	TULP4	TUB like protein 4	0.962788	1.06633e-06
ENSG00000057663.16	ATG5	autophagy related 5	1.19212	1.06769e-06
ENSG00000125285.6	SOX21	SRY-box transcription factor 21	1.54214	1.07461e-06
ENSG00000118680.13	MYL12B	myosin light chain 12B	0.684249	1.08709e-06
ENSG00000109189.13	USP46	ubiquitin specific peptidase 46	0.949211	1.089e-06
ENSG00000141854.9	MISP3	MISP family member 3	1.41126	1.09716e-06
ENSG00000174776.11	WDR49	WD repeat domain 49	1.31425	1.09808e-06
ENSG00000114670.14	NEK11	NIMA related kinase 11	0.728513	1.10276e-06
ENSG00000196141.14	SPATS2L	spermatogenesis associated serine rich 2 like	0.729706	1.10947e-06
ENSG00000238099.3	LINC01625	long intergenic non-protein coding RNA 1625	1.58996	1.12896e-06
ENSG00000115541.11	HSPE1	heat shock protein family E (Hsp10) member 1	1.20139	1.13481e-06
ENSG00000179104.9	TMTC2	transmembrane O-mannosyltransferase targeting cadherins 2	0.75027	1.13757e-06
ENSG00000264522.6	OTUD7B	OTU deubiquitinase 7B	1.02794	1.13893e-06
ENSG00000166821.9	PEX11A	peroxisomal biogenesis factor 11 alpha	0.928671	1.13933e-06
ENSG00000130312.6	MRPL34	mitochondrial ribosomal protein L34	1.38632	1.14079e-06
ENSG00000103035.11	PSMD7	proteasome 26S subunit, non-ATPase 7	0.729315	1.14129e-06
ENSG00000285939.2	NA	NA	1.76724	1.15878e-06
ENSG00000099785.10	MARCHF2	membrane associated ring-CH-type finger 2	1.30329	1.15952e-06
ENSG00000184014.8	DENND5A	DENN domain containing 5A	0.870915	1.16009e-06
ENSG00000137547.9	MRPL15	mitochondrial ribosomal protein L15	0.985981	1.17156e-06
ENSG00000136819.15	C9orf78	chromosome 9 open reading frame 78	0.868123	1.18392e-06
ENSG00000025293.17	PHF20	PHD finger protein 20	1.02487	1.19456e-06
ENSG00000074416.14	MGLL	monoglyceride lipase	1.0629	1.19774e-06
ENSG00000112701.18	SENP6	SUMO specific peptidase 6	0.643337	1.20411e-06
ENSG00000110693.18	SOX6	SRY-box transcription factor 6	1.06392	1.21602e-06
ENSG00000145945.7	FAM50B	family with sequence similarity 50 member B	1.11491	1.21898e-06
ENSG00000254473.1	UBQLN1-AS1	UBQLN1 antisense RNA 1	1.77336	1.24342e-06
ENSG00000115758.13	ODC1	ornithine decarboxylase 1	1.48192	1.24461e-06
ENSG00000125952.20	MAX	MYC associated factor X	0.89922	1.25015e-06
ENSG00000247271.7	ZBED5-AS1	ZBED5 antisense RNA 1	1.31852	1.2524e-06
ENSG00000125520.14	SLC2A4RG	SLC2A4 regulator	1.68012	1.27491e-06
ENSG00000138286.15	FAM149B1	family with sequence similarity 149 member B1	0.805033	1.28535e-06
ENSG00000141447.18	OSBPL1A	oxysterol binding protein like 1A	0.581836	1.30194e-06
ENSG00000066455.13	GOLGA5	golgin A5	0.571752	1.30339e-06
ENSG00000139915.20	MDGA2	MAM domain containing glycosylphosphatidylinositol anchor 2	0.78415	1.31504e-06
ENSG00000132463.14	GRSF1	G-rich RNA sequence binding factor 1	0.629769	1.32167e-06
ENSG00000159685.11	CHCHD6	coiled-coil-helix-coiled-coil-helix domain containing 6	0.950834	1.35726e-06
ENSG00000106588.11	PSMA2	proteasome 20S subunit alpha 2	1.27083	1.37085e-06
ENSG00000229976.2	NA	NA	1.69921	1.37745e-06
ENSG00000243317.8	STMP1	short transmembrane mitochondrial protein 1	0.823243	1.39524e-06
ENSG00000179295.17	PTPN11	protein tyrosine phosphatase non-receptor type 11	0.889865	1.40093e-06
ENSG00000104765.16	BNIP3L	BCL2 interacting protein 3 like	0.695767	1.42683e-06
ENSG00000213516.10	RBMXL1	RBMX like 1	0.770057	1.43422e-06
ENSG00000159346.13	ADIPOR1	adiponectin receptor 1	0.675145	1.44256e-06
ENSG00000148229.13	POLE3	DNA polymerase epsilon 3, accessory subunit	0.882173	1.44851e-06
ENSG00000215845.11	TSTD1	thiosulfate sulfurtransferase like domain containing 1	1.57684	1.46873e-06
ENSG00000099817.12	POLR2E	RNA polymerase II, I and III subunit E	1.30145	1.47615e-06
ENSG00000101751.10	POLI	DNA polymerase iota	1.27423	1.49117e-06
ENSG00000172239.14	PAIP1	poly(A) binding protein interacting protein 1	0.761558	1.49411e-06
ENSG00000225439.3	BOLA3-DT	BOLA3 divergent transcript	0.751266	1.50921e-06
ENSG00000112081.17	SRSF3	serine and arginine rich splicing factor 3	0.661113	1.513e-06
ENSG00000078140.14	UBE2K	ubiquitin conjugating enzyme E2 K	0.882343	1.51332e-06
ENSG00000085719.13	CPNE3	copine 3	0.992187	1.52521e-06
ENSG00000148671.14	ADIRF	adipogenesis regulatory factor	1.81887	1.54336e-06
ENSG00000179195.16	ZNF664	zinc finger protein 664	0.750333	1.56721e-06
ENSG00000213465.8	ARL2	ADP ribosylation factor like GTPase 2	1.26352	1.58762e-06
ENSG00000146425.11	DYNLT1	dynein light chain Tctex-type 1	1.11747	1.64161e-06
ENSG00000154813.10	DPH3	diphthamide biosynthesis 3	0.863071	1.64514e-06
ENSG00000182901.16	RGS7	regulator of G protein signaling 7	0.998224	1.65742e-06
ENSG00000082701.15	GSK3B	glycogen synthase kinase 3 beta	0.736633	1.66841e-06
ENSG00000166272.18	WBP1L	WW domain binding protein 1 like	1.01645	1.66957e-06
ENSG00000225921.7	NOL7	nucleolar protein 7	0.766469	1.67506e-06
ENSG00000078304.19	PPP2R5C	protein phosphatase 2 regulatory subunit B'gamma	0.609337	1.69491e-06
ENSG00000145348.17	TBCK	TBC1 domain containing kinase	1.15123	1.69756e-06
ENSG00000165060.14	FXN	frataxin	1.01819	1.71005e-06
ENSG00000180537.13	RNF182	ring finger protein 182	1.48356	1.74029e-06
ENSG00000259417.3	CTXND1	cortexin domain containing 1	1.64441	1.74253e-06
ENSG00000143458.12	GABPB2	GA binding protein transcription factor subunit beta 2	1.02819	1.7707e-06
ENSG00000130005.13	GAMT	guanidinoacetate N-methyltransferase	1.33104	1.77144e-06
ENSG00000124380.11	SNRNP27	small nuclear ribonucleoprotein U4/U6.U5 subunit 27	0.753653	1.77328e-06
ENSG00000082153.18	BZW1	basic leucine zipper and W2 domains 1	0.619753	1.77419e-06
ENSG00000102103.16	PQBP1	polyglutamine binding protein 1	1.0558	1.78215e-06
ENSG00000053372.5	MRTO4	MRT4 homolog, ribosome maturation factor	0.737978	1.78764e-06
ENSG00000013561.18	RNF14	ring finger protein 14	0.926341	1.79511e-06
ENSG00000137764.20	MAP2K5	mitogen-activated protein kinase kinase 5	1.06032	1.80654e-06
ENSG00000104904.12	OAZ1	ornithine decarboxylase antizyme 1	1.22171	1.81378e-06
ENSG00000162521.19	RBBP4	RB binding protein 4, chromatin remodeling factor	0.626967	1.81702e-06
ENSG00000092621.12	PHGDH	phosphoglycerate dehydrogenase	1.2757	1.82696e-06
ENSG00000130559.19	CAMSAP1	calmodulin regulated spectrin associated protein 1	1.26089	1.82852e-06
ENSG00000140043.11	PTGR2	prostaglandin reductase 2	0.953922	1.84652e-06
ENSG00000182004.13	SNRPE	small nuclear ribonucleoprotein polypeptide E	1.18087	1.84906e-06
[truncated: 2,147 more rows]
