# Supplementary material for: mRNA and circRNA mislocalization to synapses are key features of Alzheimer’s disease
Source: PLoS Genet. 2024 Jul 29;20(7):e1011359. doi: 10.1371/journal.pgen.1011359 (PMC11309398; doi:10.1371/journal.pgen.1011359)
Supplement: S8 Table — (XLSX) [file pgen.1011359.s025.xlsx]

## Sheet: Sheet1
Gene	Symbol	GeneName	log2FoldChange	pvalue
ENSG00000116786.13	PLEKHM2	pleckstrin homology and RUN domain containing M2	2.60522	1.15502e-50
ENSG00000170296.10	GABARAP	GABA type A receptor-associated protein	1.61013	2.36419e-45
ENSG00000171858.18	RPS21	ribosomal protein S21	2.83793	5.16687e-37
ENSG00000198034.11	RPS4X	ribosomal protein S4 X-linked	2.01781	5.45771e-37
ENSG00000172809.13	RPL38	ribosomal protein L38	2.58384	1.39613e-36
ENSG00000142534.7	RPS11	ribosomal protein S11	2.08574	5.49892e-35
ENSG00000135390.20	ATP5MC2	ATP synthase membrane subunit c locus 2	1.71409	5.14682e-34
ENSG00000155980.12	KIF5A	kinesin family member 5A	2.84357	2.13209e-32
ENSG00000254772.10	EEF1G	eukaryotic translation elongation factor 1 gamma	1.88248	2.59373e-32
ENSG00000008988.9	RPS20	ribosomal protein S20	2.07373	8.76866e-32
ENSG00000188846.14	RPL14	ribosomal protein L14	1.90738	1.16167e-31
ENSG00000111775.3	COX6A1	cytochrome c oxidase subunit 6A1	2.27534	4.60803e-31
ENSG00000145592.14	RPL37	ribosomal protein L37	2.55671	2.40172e-30
ENSG00000182899.17	RPL35A	ribosomal protein L35a	2.05364	1.46065e-29
ENSG00000161016.17	RPL8	ribosomal protein L8	2.19658	7.05695e-29
ENSG00000168028.14	RPSA	ribosomal protein SA	1.80903	1.01983e-28
ENSG00000166441.13	RPL27A	ribosomal protein L27a	2.03678	1.21785e-28
ENSG00000131469.14	RPL27	ribosomal protein L27	2.09375	1.58685e-27
ENSG00000105258.9	POLR2I	RNA polymerase II subunit I	2.2408	4.25781e-27
ENSG00000165775.18	FUNDC2	FUN14 domain containing 2	1.40905	4.76384e-27
ENSG00000114391.13	RPL24	ribosomal protein L24	1.88694	6.25083e-27
ENSG00000127184.13	COX7C	cytochrome c oxidase subunit 7C	2.0829	7.50102e-27
ENSG00000158828.8	PINK1	PTEN induced kinase 1	1.48831	8.40278e-27
ENSG00000149806.11	FAU	FAU ubiquitin like and ribosomal protein S30 fusion	2.2425	8.98725e-27
ENSG00000198242.14	RPL23A	ribosomal protein L23a	2.08559	2.33789e-26
ENSG00000174748.21	RPL15	ribosomal protein L15	1.75162	2.85852e-26
ENSG00000137818.12	RPLP1	ribosomal protein lateral stalk subunit P1	2.41181	4.52504e-26
ENSG00000110422.12	HIPK3	homeodomain interacting protein kinase 3	1.86355	6.69536e-26
ENSG00000144713.13	RPL32	ribosomal protein L32	2.1929	1.47439e-25
ENSG00000241343.9	RPL36A	ribosomal protein L36a	2.53755	9.79593e-25
ENSG00000167468.17	GPX4	glutathione peroxidase 4	1.90683	1.0498e-24
ENSG00000021300.14	PLEKHB1	pleckstrin homology domain containing B1	2.0429	2.39435e-24
ENSG00000123144.11	TRIR	telomerase RNA component interacting RNase	1.87394	3.57027e-24
ENSG00000125691.13	RPL23	ribosomal protein L23	1.74748	4.95843e-24
ENSG00000145808.10	ADAMTS19	ADAM metallopeptidase with thrombospondin type 1 motif 19	2.22565	5.11397e-24
ENSG00000213741.10	RPS29	ribosomal protein S29	2.58091	6.24098e-24
ENSG00000126432.14	PRDX5	peroxiredoxin 5	2.13478	9.12886e-24
ENSG00000182768.8	NGRN	neugrin, neurite outgrowth associated	1.19243	9.55617e-24
ENSG00000179010.14	MRFAP1	Morf4 family associated protein 1	1.52661	1.50832e-23
ENSG00000155966.14	AFF2	ALF transcription elongation factor 2	2.23044	1.96361e-23
ENSG00000221983.8	UBA52	ubiquitin A-52 residue ribosomal protein fusion product 1	1.95679	2.80313e-23
ENSG00000131143.10	COX4I1	cytochrome c oxidase subunit 4I1	1.78594	3.52678e-23
ENSG00000264364.3	DYNLL2	dynein light chain LC8-type 2	1.31648	6.88103e-23
ENSG00000075142.13	SRI	sorcin	1.54206	1.39851e-22
ENSG00000123349.14	PFDN5	prefoldin subunit 5	1.82241	1.46024e-22
ENSG00000146067.16	FAM193B	family with sequence similarity 193 member B	2.87511	1.52195e-22
ENSG00000167996.16	FTH1	ferritin heavy chain 1	1.61283	2.36212e-22
ENSG00000140988.16	RPS2	ribosomal protein S2	1.71403	3.22352e-22
ENSG00000104964.14	TLE5	TLE family member 5, transcriptional modulator	2.08292	3.61127e-22
ENSG00000183283.16	DAZAP2	DAZ associated protein 2	1.42712	4.6491e-22
ENSG00000163344.6	PMVK	phosphomevalonate kinase	2.08056	4.97669e-22
ENSG00000197756.10	RPL37A	ribosomal protein L37a	2.4937	5.59289e-22
ENSG00000118181.11	RPS25	ribosomal protein S25	2.07055	6.15768e-22
ENSG00000187446.12	CHP1	calcineurin like EF-hand protein 1	1.26298	8.6751e-22
ENSG00000196683.10	TOMM7	translocase of outer mitochondrial membrane 7	2.56979	1.18442e-21
ENSG00000272325.2	NUDT3	nudix hydrolase 3	1.32484	1.211e-21
ENSG00000182196.13	ARL6IP4	ADP ribosylation factor like GTPase 6 interacting protein 4	1.9102	1.31416e-21
ENSG00000111275.13	ALDH2	aldehyde dehydrogenase 2 family member	1.88564	1.32071e-21
ENSG00000189171.14	S100A13	S100 calcium binding protein A13	1.99014	1.34269e-21
ENSG00000147684.9	NDUFB9	NADH:ubiquinone oxidoreductase subunit B9	2.0191	1.71884e-21
ENSG00000119711.13	ALDH6A1	aldehyde dehydrogenase 6 family member A1	1.51427	2.05767e-21
ENSG00000171863.15	RPS7	ribosomal protein S7	1.77064	2.16123e-21
ENSG00000153046.18	CDYL	chromodomain Y like	2.5431	3.26004e-21
ENSG00000071082.11	RPL31	ribosomal protein L31	2.10225	4.27159e-21
ENSG00000053524.12	MCF2L2	MCF.2 cell line derived transforming sequence-like 2	2.22664	6.26053e-21
ENSG00000148303.17	RPL7A	ribosomal protein L7a	1.71729	6.2907e-21
ENSG00000234851.4	RPL23AP42	ribosomal protein L23a pseudogene 42	2.1762	7.18604e-21
ENSG00000168309.18	FAM107A	family with sequence similarity 107 member A	2.03163	9.32203e-21
ENSG00000175130.7	MARCKSL1	MARCKS like 1	1.63428	9.52569e-21
ENSG00000198892.6	SHISA4	shisa family member 4	1.49584	1.06893e-20
ENSG00000148925.10	BTBD10	BTB domain containing 10	2.19155	1.23382e-20
ENSG00000107829.15	FBXW4	F-box and WD repeat domain containing 4	2.05802	1.29822e-20
ENSG00000115306.16	SPTBN1	spectrin beta, non-erythrocytic 1	0.952225	1.55771e-20
ENSG00000175550.8	DRAP1	DR1 associated protein 1	2.42934	1.58381e-20
ENSG00000162244.12	RPL29	ribosomal protein L29	2.07788	1.59393e-20
ENSG00000196531.12	NACA	nascent polypeptide associated complex subunit alpha	1.42437	2.28473e-20
ENSG00000063046.17	EIF4B	eukaryotic translation initiation factor 4B	1.30673	2.9202e-20
ENSG00000102781.14	KATNAL1	katanin catalytic subunit A1 like 1	1.73417	3.84954e-20
ENSG00000089220.5	PEBP1	phosphatidylethanolamine binding protein 1	1.29075	4.27645e-20
ENSG00000277147.6	LINC00869	long intergenic non-protein coding RNA 869	1.80867	4.54187e-20
ENSG00000145425.10	RPS3A	ribosomal protein S3A	1.70338	4.89093e-20
ENSG00000108107.14	RPL28	ribosomal protein L28	2.6334	4.98617e-20
ENSG00000185651.14	UBE2L3	ubiquitin conjugating enzyme E2 L3	0.934365	7.20369e-20
ENSG00000107130.10	NCS1	neuronal calcium sensor 1	1.86181	8.14138e-20
ENSG00000180304.14	OAZ2	ornithine decarboxylase antizyme 2	1.3392	8.88494e-20
ENSG00000197958.13	RPL12	ribosomal protein L12	2.00351	9.00501e-20
ENSG00000175061.18	SNHG29	small nucleolar RNA host gene 29	2.11575	9.15258e-20
ENSG00000109475.16	RPL34	ribosomal protein L34	1.90513	1.24387e-19
ENSG00000174444.15	RPL4	ribosomal protein L4	1.46078	1.2816e-19
ENSG00000136942.15	RPL35	ribosomal protein L35	2.38447	1.28995e-19
ENSG00000232112.3	TMA7	translation machinery associated 7 homolog	1.83034	1.68336e-19
ENSG00000160803.8	UBQLN4	ubiquilin 4	1.36899	1.91888e-19
ENSG00000178980.15	SELENOW	selenoprotein W	1.86009	2.33271e-19
ENSG00000156482.11	RPL30	ribosomal protein L30	1.99986	2.5994e-19
ENSG00000231500.7	RPS18	ribosomal protein S18	2.16136	2.79822e-19
ENSG00000110700.7	RPS13	ribosomal protein S13	2.09253	3.43113e-19
ENSG00000176533.13	GNG7	G protein subunit gamma 7	1.79579	3.57199e-19
ENSG00000142541.17	RPL13A	ribosomal protein L13a	1.91725	3.82177e-19
ENSG00000073150.14	PANX2	pannexin 2	2.28009	4.34812e-19
ENSG00000163349.22	HIPK1	homeodomain interacting protein kinase 1	1.19502	4.35968e-19
ENSG00000092841.18	MYL6	myosin light chain 6	1.36696	5.04386e-19
ENSG00000154114.12	TBCEL	tubulin folding cofactor E like	2.08758	5.1194e-19
ENSG00000135018.14	UBQLN1	ubiquilin 1	1.40198	5.89812e-19
ENSG00000067560.12	RHOA	ras homolog family member A	1.11962	6.338e-19
ENSG00000022567.9	SLC45A4	solute carrier family 45 member 4	2.59116	7.67743e-19
ENSG00000120306.11	CYSTM1	cysteine rich transmembrane module containing 1	1.86118	8.57789e-19
ENSG00000198755.11	RPL10A	ribosomal protein L10a	1.98463	8.92374e-19
ENSG00000168118.12	RAB4A	RAB4A, member RAS oncogene family	1.38006	9.21786e-19
ENSG00000167315.18	ACAA2	acetyl-CoA acyltransferase 2	1.40295	9.74891e-19
ENSG00000100216.6	TOMM22	translocase of outer mitochondrial membrane 22	1.70923	9.80917e-19
ENSG00000142669.15	SH3BGRL3	SH3 domain binding glutamate rich protein like 3	1.41144	9.89942e-19
ENSG00000204308.8	RNF5	ring finger protein 5	1.5974	1.18168e-18
ENSG00000198816.7	ZNF358	zinc finger protein 358	2.47171	1.29042e-18
ENSG00000124214.19	STAU1	staufen double-stranded RNA binding protein 1	0.994846	1.51709e-18
ENSG00000061794.13	MRPS35	mitochondrial ribosomal protein S35	2.47031	1.53931e-18
ENSG00000078369.18	GNB1	G protein subunit beta 1	1.29527	1.67617e-18
ENSG00000228474.6	OST4	oligosaccharyltransferase complex subunit 4, non-catalytic	1.63153	1.70426e-18
ENSG00000152102.18	FAM168B	family with sequence similarity 168 member B	0.902817	2.17081e-18
ENSG00000017797.13	RALBP1	ralA binding protein 1	1.02121	2.31083e-18
ENSG00000135940.7	COX5B	cytochrome c oxidase subunit 5B	1.60894	2.32843e-18
ENSG00000166136.16	NDUFB8	NADH:ubiquinone oxidoreductase subunit B8	1.82327	2.56211e-18
ENSG00000182774.13	RPS17	ribosomal protein S17	2.10535	2.69177e-18
ENSG00000143947.13	RPS27A	ribosomal protein S27a	1.7162	2.77632e-18
ENSG00000130725.8	UBE2M	ubiquitin conjugating enzyme E2 M	1.77155	2.98266e-18
ENSG00000243678.11	NME2	NME/NM23 nucleoside diphosphate kinase 2	1.59969	3.35536e-18
ENSG00000135766.9	EGLN1	egl-9 family hypoxia inducible factor 1	1.35352	3.66569e-18
ENSG00000229117.9	RPL41	ribosomal protein L41	2.25779	3.97759e-18
ENSG00000144468.17	RHBDD1	rhomboid domain containing 1	2.12195	4.48485e-18
ENSG00000100568.11	VTI1B	vesicle transport through interaction with t-SNAREs 1B	1.39078	4.92358e-18
ENSG00000176595.4	KBTBD11	kelch repeat and BTB domain containing 11	1.11256	4.99166e-18
ENSG00000105576.15	TNPO2	transportin 2	1.1261	5.02496e-18
ENSG00000100348.10	TXN2	thioredoxin 2	1.49975	5.11387e-18
ENSG00000131242.18	RAB11FIP4	RAB11 family interacting protein 4	1.32347	5.13811e-18
ENSG00000134419.15	RPS15A	ribosomal protein S15a	1.70611	5.86578e-18
ENSG00000111906.18	HDDC2	HD domain containing 2	1.40996	5.88734e-18
ENSG00000146066.3	HIGD2A	HIG1 hypoxia inducible domain family member 2A	1.94589	6.13071e-18
ENSG00000119487.17	MAPKAP1	MAPK associated protein 1	1.05006	1.04801e-17
ENSG00000108819.11	PPP1R9B	protein phosphatase 1 regulatory subunit 9B	1.86653	1.27167e-17
ENSG00000105193.9	RPS16	ribosomal protein S16	2.51586	1.2857e-17
ENSG00000122912.15	SLC25A16	solute carrier family 25 member 16	2.32306	1.28664e-17
ENSG00000147403.16	RPL10	ribosomal protein L10	1.91514	1.31795e-17
ENSG00000074211.14	PPP2R2C	protein phosphatase 2 regulatory subunit Bgamma	1.01245	1.37877e-17
ENSG00000101752.11	MIB1	MIB E3 ubiquitin protein ligase 1	1.97791	1.64141e-17
ENSG00000091542.9	ALKBH5	alkB homolog 5, RNA demethylase	1.05675	1.64536e-17
ENSG00000062582.14	MRPS24	mitochondrial ribosomal protein S24	1.7265	1.70093e-17
ENSG00000186010.19	NDUFA13	NADH:ubiquinone oxidoreductase subunit A13	2.18579	2.08917e-17
ENSG00000183576.13	SETD3	SET domain containing 3, actin histidine methyltransferase	1.87251	2.16351e-17
ENSG00000184007.21	PTP4A2	protein tyrosine phosphatase 4A2	1.93931	2.29338e-17
ENSG00000079841.18	RIMS1	regulating synaptic membrane exocytosis 1	2.31822	2.4139e-17
ENSG00000142937.12	RPS8	ribosomal protein S8	1.80012	2.49277e-17
ENSG00000163412.13	EIF4E3	eukaryotic translation initiation factor 4E family member 3	2.44291	3.12724e-17
ENSG00000142599.19	RERE	arginine-glutamic acid dipeptide repeats	2.50411	3.36027e-17
ENSG00000158526.8	TSR2	TSR2 ribosome maturation factor	1.39082	3.56881e-17
ENSG00000255794.8	RMST	rhabdomyosarcoma 2 associated transcript	2.23722	3.73281e-17
ENSG00000144036.15	EXOC6B	exocyst complex component 6B	1.59614	3.85197e-17
ENSG00000105379.9	ETFB	electron transfer flavoprotein subunit beta	1.94105	4.42769e-17
ENSG00000172765.17	TMCC1	transmembrane and coiled-coil domain family 1	2.344	4.61432e-17
ENSG00000167526.13	RPL13	ribosomal protein L13	2.11814	4.94364e-17
ENSG00000112096.18	SOD2	superoxide dismutase 2	1.39162	5.15849e-17
ENSG00000117450.14	PRDX1	peroxiredoxin 1	1.36324	5.28282e-17
ENSG00000196182.10	STK40	serine/threonine kinase 40	2.14195	5.76262e-17
ENSG00000138029.14	HADHB	hydroxyacyl-CoA dehydrogenase trifunctional multienzyme complex subunit beta	1.32375	6.33186e-17
ENSG00000101445.10	PPP1R16B	protein phosphatase 1 regulatory subunit 16B	1.56192	6.6162e-17
ENSG00000147604.14	RPL7	ribosomal protein L7	1.59848	6.93417e-17
ENSG00000136718.10	IMP4	IMP U3 small nucleolar ribonucleoprotein 4	1.53685	7.0068e-17
ENSG00000169100.14	SLC25A6	solute carrier family 25 member 6	1.90866	7.06612e-17
ENSG00000186575.18	NF2	NF2, moesin-ezrin-radixin like (MERLIN) tumor suppressor	1.56397	7.24074e-17
ENSG00000177954.14	RPS27	ribosomal protein S27	1.93138	7.50839e-17
ENSG00000245910.8	NA	NA	2.02877	7.52151e-17
ENSG00000003249.14	DBNDD1	dysbindin domain containing 1	1.6113	7.52763e-17
ENSG00000169862.19	CTNND2	catenin delta 2	1.3127	7.6932e-17
ENSG00000149273.15	RPS3	ribosomal protein S3	1.87168	8.63809e-17
ENSG00000173113.6	TRMT112	tRNA methyltransferase activator subunit 11-2	1.8132	9.06998e-17
ENSG00000100403.12	ZC3H7B	zinc finger CCCH-type containing 7B	1.56067	9.11684e-17
ENSG00000175198.17	PCCA	propionyl-CoA carboxylase subunit alpha	2.17821	9.43557e-17
ENSG00000168280.17	KIF5C	kinesin family member 5C	1.97432	1.05537e-16
ENSG00000107262.24	BAG1	BAG cochaperone 1	1.5476	1.05933e-16
ENSG00000156650.14	KAT6B	lysine acetyltransferase 6B	2.16581	1.18829e-16
ENSG00000130758.8	MAP3K10	mitogen-activated protein kinase kinase kinase 10	2.09916	1.21131e-16
ENSG00000276168.1	RN7SL1	RNA component of signal recognition particle 7SL1	2.65081	1.57802e-16
ENSG00000111328.7	CDK2AP1	cyclin dependent kinase 2 associated protein 1	1.62244	1.88468e-16
ENSG00000105926.15	PALS2	protein associated with LIN7 2, MAGUK p55 family member	2.13292	2.0195e-16
ENSG00000113657.13	DPYSL3	dihydropyrimidinase like 3	1.24313	2.02637e-16
ENSG00000144741.17	SLC25A26	solute carrier family 25 member 26	2.39125	2.03188e-16
ENSG00000144057.15	ST6GAL2	ST6 beta-galactoside alpha-2,6-sialyltransferase 2	2.33791	2.36644e-16
ENSG00000126016.15	AMOT	angiomotin	1.61778	2.38529e-16
ENSG00000131323.15	TRAF3	TNF receptor associated factor 3	1.2568	2.40913e-16
ENSG00000177600.9	RPLP2	ribosomal protein lateral stalk subunit P2	2.35238	2.64795e-16
ENSG00000115109.14	EPB41L5	erythrocyte membrane protein band 4.1 like 5	2.24929	2.68682e-16
ENSG00000106682.14	EIF4H	eukaryotic translation initiation factor 4H	0.85487	2.80942e-16
ENSG00000145741.15	BTF3	basic transcription factor 3	1.23587	2.95939e-16
ENSG00000104695.13	PPP2CB	protein phosphatase 2 catalytic subunit beta	1.39588	3.09103e-16
ENSG00000164587.13	RPS14	ribosomal protein S14	1.99897	3.36441e-16
ENSG00000130255.13	RPL36	ribosomal protein L36	2.68291	3.46834e-16
ENSG00000100412.16	ACO2	aconitase 2	1.55966	3.6415e-16
ENSG00000007520.4	TSR3	TSR3 ribosome maturation factor	2.4963	3.76215e-16
ENSG00000156587.16	UBE2L6	ubiquitin conjugating enzyme E2 L6	1.42017	4.23403e-16
ENSG00000138326.21	RPS24	ribosomal protein S24	1.69869	4.8293e-16
ENSG00000134508.12	CABLES1	Cdk5 and Abl enzyme substrate 1	1.25323	4.94675e-16
ENSG00000102882.12	MAPK3	mitogen-activated protein kinase 3	1.36455	5.31873e-16
ENSG00000160678.11	S100A1	S100 calcium binding protein A1	2.49904	5.49433e-16
ENSG00000116544.12	DLGAP3	DLG associated protein 3	2.22876	5.81756e-16
ENSG00000278771.1	RN7SL3	RNA component of signal recognition particle 7SL3	2.48441	5.88336e-16
ENSG00000147471.12	PLPBP	pyridoxal phosphate binding protein	1.64083	6.25439e-16
ENSG00000143742.13	SRP9	signal recognition particle 9	1.21205	6.5133e-16
ENSG00000091732.17	ZC3HC1	zinc finger C3HC-type containing 1	2.01786	6.56349e-16
ENSG00000100316.16	RPL3	ribosomal protein L3	1.8042	6.63931e-16
ENSG00000112394.17	SLC16A10	solute carrier family 16 member 10	2.71284	7.36276e-16
ENSG00000148450.13	MSRB2	methionine sulfoxide reductase B2	1.68484	7.80344e-16
ENSG00000135441.7	BLOC1S1	biogenesis of lysosomal organelles complex 1 subunit 1	1.59486	7.95149e-16
ENSG00000183044.12	ABAT	4-aminobutyrate aminotransferase	1.23551	8.3211e-16
ENSG00000010404.18	IDS	iduronate 2-sulfatase	1.68907	9.73964e-16
ENSG00000148481.14	MINDY3	MINDY lysine 48 deubiquitinase 3	2.46828	1.02158e-15
ENSG00000129559.13	NEDD8	NEDD8 ubiquitin like modifier	1.59375	1.03688e-15
ENSG00000172456.17	FGGY	FGGY carbohydrate kinase domain containing	2.04811	1.10508e-15
ENSG00000162734.12	PEA15	proliferation and apoptosis adaptor protein 15	1.17003	1.26086e-15
ENSG00000218336.9	TENM3	teneurin transmembrane protein 3	2.85875	1.35743e-15
ENSG00000170011.14	MYRIP	myosin VIIA and Rab interacting protein	1.8089	1.60586e-15
ENSG00000087250.8	MT3	metallothionein 3	2.25927	1.60652e-15
ENSG00000124733.5	MEA1	male-enhanced antigen 1	1.55559	1.8305e-15
ENSG00000104979.9	C19orf53	chromosome 19 open reading frame 53	2.09876	1.83264e-15
ENSG00000127585.12	FBXL16	F-box and leucine rich repeat protein 16	1.80111	2.06126e-15
ENSG00000122507.21	BBS9	Bardet-Biedl syndrome 9	1.60135	2.10936e-15
ENSG00000101134.12	DOK5	docking protein 5	1.54196	2.13603e-15
ENSG00000197982.14	C1orf122	chromosome 1 open reading frame 122	1.87431	2.17171e-15
ENSG00000156508.18	EEF1A1	eukaryotic translation elongation factor 1 alpha 1	1.49243	2.2031e-15
ENSG00000162433.15	AK4	adenylate kinase 4	1.38624	2.29738e-15
ENSG00000112406.5	HECA	hdc homolog, cell cycle regulator	1.05912	2.42143e-15
ENSG00000168159.12	RNF187	ring finger protein 187	1.35798	2.53971e-15
ENSG00000165475.15	CRYL1	crystallin lambda 1	1.54218	2.83546e-15
ENSG00000107223.13	EDF1	endothelial differentiation related factor 1	1.61884	2.98548e-15
ENSG00000166337.10	TAF10	TATA-box binding protein associated factor 10	2.05563	3.17403e-15
ENSG00000165502.7	RPL36AL	ribosomal protein L36a like	1.86822	3.26618e-15
ENSG00000176871.8	WSB2	WD repeat and SOCS box containing 2	1.24104	3.64178e-15
ENSG00000121653.11	MAPK8IP1	mitogen-activated protein kinase 8 interacting protein 1	1.80905	3.70849e-15
ENSG00000142676.14	RPL11	ribosomal protein L11	1.64392	3.7444e-15
ENSG00000214253.9	FIS1	fission, mitochondrial 1	1.73561	3.75188e-15
ENSG00000186468.13	RPS23	ribosomal protein S23	1.98965	4.16351e-15
ENSG00000161970.15	RPL26	ribosomal protein L26	1.98612	4.7835e-15
ENSG00000154118.13	JPH3	junctophilin 3	1.67105	4.81662e-15
ENSG00000226950.7	DANCR	differentiation antagonizing non-protein coding RNA	1.53536	4.87125e-15
ENSG00000133112.16	TPT1	tumor protein, translationally-controlled 1	1.29587	5.49677e-15
ENSG00000129473.9	BCL2L2	BCL2 like 2	1.0939	5.51038e-15
ENSG00000156411.9	ATP5MJ	ATP synthase membrane subunit j	1.78467	6.06821e-15
ENSG00000204619.8	PPP1R11	protein phosphatase 1 regulatory inhibitor subunit 11	1.12351	6.11273e-15
ENSG00000101367.9	MAPRE1	microtubule associated protein RP/EB family member 1	1.18034	6.50063e-15
ENSG00000196943.14	NOP9	NOP9 nucleolar protein	1.29764	6.53378e-15
ENSG00000118816.10	CCNI	cyclin I	1.1877	7.9457e-15
ENSG00000165914.15	TTC7B	tetratricopeptide repeat domain 7B	1.44303	8.05134e-15
ENSG00000186834.3	HEXIM1	HEXIM P-TEFb complex subunit 1	1.10339	8.49872e-15
ENSG00000147164.12	SNX12	sorting nexin 12	1.22745	8.87467e-15
ENSG00000132507.18	EIF5A	eukaryotic translation initiation factor 5A	1.3543	9.08587e-15
ENSG00000105640.13	RPL18A	ribosomal protein L18a	2.52571	9.61905e-15
ENSG00000166446.15	CDYL2	chromodomain Y like 2	2.04274	1.01685e-14
ENSG00000101350.8	KIF3B	kinesin family member 3B	0.744507	1.09012e-14
ENSG00000111269.3	CREBL2	cAMP responsive element binding protein like 2	1.18832	1.13679e-14
ENSG00000022277.12	RTF2	replication termination factor 2	1.10398	1.16119e-14
ENSG00000176386.9	CDC26	cell division cycle 26	1.75337	1.17078e-14
ENSG00000204463.12	BAG6	BAG cochaperone 6	0.956204	1.19766e-14
ENSG00000129158.11	SERGEF	secretion regulating guanine nucleotide exchange factor	1.97006	1.23706e-14
ENSG00000187068.3	C3orf70	chromosome 3 open reading frame 70	1.20481	1.24488e-14
ENSG00000100804.19	PSMB5	proteasome 20S subunit beta 5	1.45378	1.28261e-14
ENSG00000112306.8	RPS12	ribosomal protein S12	2.10702	1.39702e-14
ENSG00000065518.8	NDUFB4	NADH:ubiquinone oxidoreductase subunit B4	1.52362	1.41033e-14
ENSG00000079313.15	REXO1	RNA exonuclease 1 homolog	1.86801	1.43164e-14
ENSG00000149489.8	ROM1	retinal outer segment membrane protein 1	1.8722	1.46322e-14
ENSG00000181418.8	DDN	dendrin	2.06957	1.49888e-14
ENSG00000185104.20	FAF1	Fas associated factor 1	1.63601	1.63009e-14
ENSG00000136280.16	CCM2	CCM2 scaffold protein	1.59937	1.63019e-14
ENSG00000125648.15	SLC25A23	solute carrier family 25 member 23	1.58328	1.71009e-14
ENSG00000051128.19	HOMER3	homer scaffold protein 3	2.15617	1.7214e-14
ENSG00000106153.13	CHCHD2	coiled-coil-helix-coiled-coil-helix domain containing 2	1.60429	1.7355e-14
ENSG00000140264.19	SERF2	small EDRK-rich factor 2	1.80622	1.85465e-14
ENSG00000160408.14	ST6GALNAC6	ST6 N-acetylgalactosaminide alpha-2,6-sialyltransferase 6	1.45826	2.01211e-14
ENSG00000072506.13	HSD17B10	hydroxysteroid 17-beta dehydrogenase 10	1.62759	2.0944e-14
ENSG00000130638.17	ATXN10	ataxin 10	1.90655	2.09972e-14
ENSG00000185010.15	F8	coagulation factor VIII	1.25562	2.11969e-14
ENSG00000103495.14	MAZ	MYC associated zinc finger protein	1.65585	2.18762e-14
ENSG00000173660.12	UQCRH	ubiquinol-cytochrome c reductase hinge protein	1.72213	2.18823e-14
ENSG00000164970.15	FAM219A	family with sequence similarity 219 member A	1.10813	2.30802e-14
ENSG00000203778.8	FAM229B	family with sequence similarity 229 member B	1.44081	2.32671e-14
ENSG00000135365.15	PHF21A	PHD finger protein 21A	2.32197	2.48544e-14
ENSG00000135749.19	PCNX2	pecanex 2	2.57555	2.52276e-14
ENSG00000115468.12	EFHD1	EF-hand domain family member D1	1.4563	2.64169e-14
ENSG00000108298.11	RPL19	ribosomal protein L19	1.93705	2.79001e-14
ENSG00000143321.19	HDGF	heparin binding growth factor	1.13887	2.82532e-14
ENSG00000169957.10	ZNF768	zinc finger protein 768	1.67311	2.90014e-14
ENSG00000099942.13	CRKL	CRK like proto-oncogene, adaptor protein	1.14609	3.00484e-14
ENSG00000086475.15	SEPHS1	selenophosphate synthetase 1	1.67489	3.05346e-14
ENSG00000113658.18	SMAD5	SMAD family member 5	1.84919	3.1386e-14
ENSG00000116288.13	PARK7	Parkinsonism associated deglycase	1.2224	3.14657e-14
ENSG00000110880.10	CORO1C	coronin 1C	1.28951	3.34384e-14
ENSG00000254999.4	BRK1	BRICK1 subunit of SCAR/WAVE actin nucleating complex	1.17654	3.61547e-14
ENSG00000141627.13	DYM	dymeclin	1.86641	3.81515e-14
ENSG00000089009.15	RPL6	ribosomal protein L6	1.34972	4.36815e-14
ENSG00000162368.13	CMPK1	cytidine/uridine monophosphate kinase 1	1.08049	4.85488e-14
ENSG00000166225.8	FRS2	fibroblast growth factor receptor substrate 2	1.20491	5.43653e-14
ENSG00000001629.10	ANKIB1	ankyrin repeat and IBR domain containing 1	1.69415	5.88825e-14
ENSG00000063177.13	RPL18	ribosomal protein L18	2.09156	5.98708e-14
ENSG00000126351.12	THRA	thyroid hormone receptor alpha	1.41767	6.12833e-14
ENSG00000090273.14	NUDC	nuclear distribution C, dynein complex regulator	1.474	6.49774e-14
ENSG00000034713.8	GABARAPL2	GABA type A receptor associated protein like 2	1.16211	6.54986e-14
ENSG00000145743.16	FBXL17	F-box and leucine rich repeat protein 17	1.59922	6.86936e-14
ENSG00000136485.15	DCAF7	DDB1 and CUL4 associated factor 7	0.979937	6.95534e-14
ENSG00000109685.18	NSD2	nuclear receptor binding SET domain protein 2	1.38631	7.40212e-14
ENSG00000219200.11	RNASEK	ribonuclease K	1.91767	7.47133e-14
ENSG00000147905.17	ZCCHC7	zinc finger CCHC-type containing 7	2.29401	7.66291e-14
ENSG00000173436.15	MICOS10	mitochondrial contact site and cristae organizing system subunit 10	1.51969	7.76592e-14
ENSG00000099864.18	PALM	paralemmin	2.55528	8.29571e-14
ENSG00000099139.14	PCSK5	proprotein convertase subtilisin/kexin type 5	1.30637	8.72052e-14
ENSG00000101098.12	RIMS4	regulating synaptic membrane exocytosis 4	1.49736	9.33106e-14
ENSG00000162191.13	UBXN1	UBX domain protein 1	1.96246	1.06898e-13
ENSG00000155975.10	VPS37A	VPS37A subunit of ESCRT-I	1.30457	1.07016e-13
ENSG00000109189.13	USP46	ubiquitin specific peptidase 46	0.974298	1.07378e-13
ENSG00000259431.6	THTPA	thiamine triphosphatase	1.69421	1.10482e-13
ENSG00000110756.18	HPS5	HPS5 biogenesis of lysosomal organelles complex 2 subunit 2	1.42684	1.10706e-13
ENSG00000137154.13	RPS6	ribosomal protein S6	1.57335	1.14764e-13
ENSG00000182534.13	MXRA7	matrix remodeling associated 7	1.00505	1.29849e-13
ENSG00000130294.16	KIF1A	kinesin family member 1A	1.65018	1.31464e-13
ENSG00000178982.10	EIF3K	eukaryotic translation initiation factor 3 subunit K	1.20701	1.33195e-13
ENSG00000008018.9	PSMB1	proteasome 20S subunit beta 1	1.86333	1.38172e-13
ENSG00000106992.19	AK1	adenylate kinase 1	1.73805	1.4119e-13
ENSG00000142507.10	PSMB6	proteasome 20S subunit beta 6	1.4537	1.51658e-13
ENSG00000105254.12	TBCB	tubulin folding cofactor B	1.13805	1.634e-13
ENSG00000143612.20	C1orf43	chromosome 1 open reading frame 43	1.38881	1.77313e-13
ENSG00000122406.14	RPL5	ribosomal protein L5	1.10611	1.78899e-13
ENSG00000196511.14	TPK1	thiamin pyrophosphokinase 1	2.08131	1.83078e-13
ENSG00000184545.11	DUSP8	dual specificity phosphatase 8	1.71395	1.93179e-13
ENSG00000132475.10	H3-3B	H3.3 histone B	1.34055	1.93786e-13
ENSG00000178741.12	COX5A	cytochrome c oxidase subunit 5A	1.4434	2.00799e-13
ENSG00000011451.20	WIZ	WIZ zinc finger	1.84302	2.08139e-13
ENSG00000117419.16	ERI3	ERI1 exoribonuclease family member 3	1.66991	2.30149e-13
ENSG00000146966.13	DENND2A	DENN domain containing 2A	1.80314	2.31697e-13
ENSG00000087206.17	UIMC1	ubiquitin interaction motif containing 1	1.8516	2.35727e-13
ENSG00000198918.8	RPL39	ribosomal protein L39	1.89276	2.43128e-13
ENSG00000166224.17	SGPL1	sphingosine-1-phosphate lyase 1	1.90346	2.45031e-13
ENSG00000165795.23	NDRG2	NDRG family member 2	1.71783	2.58266e-13
ENSG00000188643.11	S100A16	S100 calcium binding protein A16	1.88989	2.66457e-13
ENSG00000088367.23	EPB41L1	erythrocyte membrane protein band 4.1 like 1	1.12809	2.69078e-13
ENSG00000008735.14	MAPK8IP2	mitogen-activated protein kinase 8 interacting protein 2	1.44061	2.76766e-13
ENSG00000156958.15	GALK2	galactokinase 2	1.72323	2.87873e-13
ENSG00000048828.17	FAM120A	family with sequence similarity 120A	1.39432	2.90749e-13
ENSG00000049245.13	VAMP3	vesicle associated membrane protein 3	2.24416	3.17156e-13
ENSG00000239779.7	WBP1	WW domain binding protein 1	1.73955	3.17915e-13
ENSG00000137285.10	TUBB2B	tubulin beta 2B class IIb	1.87027	3.24233e-13
ENSG00000091428.18	RAPGEF4	Rap guanine nucleotide exchange factor 4	2.37611	3.28221e-13
ENSG00000152078.10	TLCD4	TLC domain containing 4	2.45913	3.33987e-13
ENSG00000175764.14	TTLL11	tubulin tyrosine ligase like 11	1.68228	3.36927e-13
ENSG00000180596.7	H2BC4	H2B clustered histone 4	1.69015	3.45037e-13
ENSG00000089157.16	RPLP0	ribosomal protein lateral stalk subunit P0	1.61043	3.53207e-13
ENSG00000213047.13	DENND1B	DENN domain containing 1B	2.17397	3.5816e-13
ENSG00000055070.17	SZRD1	SUZ RNA binding domain containing 1	1.39714	3.59566e-13
ENSG00000196465.10	MYL6B	myosin light chain 6B	1.50736	3.59933e-13
ENSG00000169020.10	ATP5ME	ATP synthase membrane subunit e	1.77861	3.71182e-13
ENSG00000100138.15	SNU13	small nuclear ribonucleoprotein 13	1.43026	3.72161e-13
ENSG00000114942.14	EEF1B2	eukaryotic translation elongation factor 1 beta 2	1.55765	3.81809e-13
ENSG00000123552.17	USP45	ubiquitin specific peptidase 45	1.97904	3.94707e-13
ENSG00000149357.10	LAMTOR1	late endosomal/lysosomal adaptor, MAPK and MTOR activator 1	1.3392	4.02899e-13
ENSG00000089123.16	TASP1	taspase 1	2.27404	4.12785e-13
ENSG00000111640.15	GAPDH	glyceraldehyde-3-phosphate dehydrogenase	1.47579	4.25683e-13
ENSG00000286190.1	LOC728392	uncharacterized LOC728392	1.52569	4.34323e-13
ENSG00000107537.14	PHYH	phytanoyl-CoA 2-hydroxylase	1.54568	4.37582e-13
ENSG00000103187.8	COTL1	coactosin like F-actin binding protein 1	1.39424	4.74079e-13
ENSG00000104823.9	ECH1	enoyl-CoA hydratase 1	1.57475	4.88492e-13
ENSG00000125971.16	DYNLRB1	dynein light chain roadblock-type 1	1.51738	5.05971e-13
ENSG00000111639.8	MRPL51	mitochondrial ribosomal protein L51	1.5609	5.27203e-13
ENSG00000139579.13	NABP2	nucleic acid binding protein 2	1.1063	5.49091e-13
ENSG00000131771.14	PPP1R1B	protein phosphatase 1 regulatory inhibitor subunit 1B	1.63941	5.51774e-13
ENSG00000127884.5	ECHS1	enoyl-CoA hydratase, short chain 1	1.31462	5.80877e-13
ENSG00000108518.8	PFN1	profilin 1	1.56889	6.02246e-13
ENSG00000171148.13	TADA3	transcriptional adaptor 3	1.29641	6.46544e-13
ENSG00000109107.14	ALDOC	aldolase, fructose-bisphosphate C	1.62027	6.7356e-13
ENSG00000275700.5	AATF	apoptosis antagonizing transcription factor	1.28205	6.86366e-13
ENSG00000159200.18	RCAN1	regulator of calcineurin 1	1.11999	6.89848e-13
ENSG00000062716.13	VMP1	vacuole membrane protein 1	1.926	6.91852e-13
ENSG00000082805.20	ERC1	ELKS/RAB6-interacting/CAST family member 1	2.12774	6.98081e-13
ENSG00000103591.13	AAGAB	alpha and gamma adaptin binding protein	2.38151	7.18954e-13
ENSG00000122026.10	RPL21	ribosomal protein L21	1.54112	7.23935e-13
ENSG00000105642.15	KCNN1	potassium calcium-activated channel subfamily N member 1	2.12219	7.46645e-13
ENSG00000130956.14	HABP4	hyaluronan binding protein 4	1.58895	7.79688e-13
ENSG00000137075.18	RNF38	ring finger protein 38	1.49342	7.88038e-13
ENSG00000167283.8	ATP5MG	ATP synthase membrane subunit g	1.60784	8.4405e-13
ENSG00000157985.19	AGAP1	ArfGAP with GTPase domain, ankyrin repeat and PH domain 1	1.39799	8.69978e-13
ENSG00000130522.6	JUND	JunD proto-oncogene, AP-1 transcription factor subunit	1.49332	8.75998e-13
ENSG00000156467.9	UQCRB	ubiquinol-cytochrome c reductase binding protein	1.76837	9.02558e-13
ENSG00000100097.12	LGALS1	galectin 1	1.94098	9.05687e-13
ENSG00000189060.5	H1-0	H1.0 linker histone	1.16667	9.3041e-13
ENSG00000082996.19	RNF13	ring finger protein 13	1.56574	9.39456e-13
ENSG00000241962.9	NA	NA	2.13867	9.5529e-13
ENSG00000067840.12	PDZD4	PDZ domain containing 4	1.9909	9.64305e-13
ENSG00000184900.15	SUMO3	small ubiquitin like modifier 3	1.39226	9.7541e-13
ENSG00000266964.5	FXYD1	FXYD domain containing ion transport regulator 1	1.84388	1.02065e-12
ENSG00000197006.14	METTL9	methyltransferase like 9	1.21338	1.03774e-12
ENSG00000274012.1	RN7SL2	RNA component of signal recognition particle 7SL2	2.53601	1.05927e-12
ENSG00000105953.15	OGDH	oxoglutarate dehydrogenase	0.910268	1.08018e-12
ENSG00000117592.9	PRDX6	peroxiredoxin 6	1.15647	1.11706e-12
ENSG00000054148.18	PHPT1	phosphohistidine phosphatase 1	2.20963	1.13023e-12
ENSG00000163930.10	BAP1	BRCA1 associated protein 1	1.63991	1.17863e-12
ENSG00000132405.19	TBC1D14	TBC1 domain family member 14	0.97912	1.26135e-12
ENSG00000198780.12	FAM169A	family with sequence similarity 169 member A	1.87007	1.2642e-12
ENSG00000119705.10	SLIRP	SRA stem-loop interacting RNA binding protein	1.49278	1.26484e-12
ENSG00000232434.2	AJM1	apical junction component 1 homolog	2.22913	1.42479e-12
ENSG00000161281.11	COX7A1	cytochrome c oxidase subunit 7A1	2.60089	1.4531e-12
ENSG00000118971.8	CCND2	cyclin D2	1.14821	1.64463e-12
ENSG00000131171.13	SH3BGRL	SH3 domain binding glutamate rich protein like	1.04557	1.72502e-12
ENSG00000187735.14	TCEA1	transcription elongation factor A1	1.0714	1.73349e-12
ENSG00000172458.4	IL17D	interleukin 17D	1.42914	1.76836e-12
ENSG00000263740.2	RN7SL4P	RNA, 7SL, cytoplasmic 4, pseudogene	2.91314	1.87583e-12
ENSG00000187193.9	MT1X	metallothionein 1X	2.23711	1.92621e-12
ENSG00000168461.13	RAB31	RAB31, member RAS oncogene family	1.41918	1.94003e-12
ENSG00000187391.21	MAGI2	membrane associated guanylate kinase, WW and PDZ domain containing 2	1.60207	1.9661e-12
ENSG00000161981.11	SNRNP25	small nuclear ribonucleoprotein U11/U12 subunit 25	1.64683	2.20909e-12
ENSG00000269935.1	NA	NA	1.85773	2.3136e-12
ENSG00000118096.8	IFT46	intraflagellar transport 46	1.49268	2.33791e-12
ENSG00000135069.14	PSAT1	phosphoserine aminotransferase 1	1.13876	2.39549e-12
ENSG00000235098.8	ANKRD65	ankyrin repeat domain 65	1.76285	2.40474e-12
ENSG00000110697.13	PITPNM1	phosphatidylinositol transfer protein membrane associated 1	1.62274	2.45181e-12
ENSG00000198258.10	UBL5	ubiquitin like 5	1.67225	2.47627e-12
ENSG00000164237.9	CMBL	carboxymethylenebutenolidase homolog	1.03891	2.62494e-12
ENSG00000112695.11	COX7A2	cytochrome c oxidase subunit 7A2	1.74347	2.65519e-12
ENSG00000170906.16	NDUFA3	NADH:ubiquinone oxidoreductase subunit A3	1.92806	2.68996e-12
ENSG00000173915.16	ATP5MK	ATP synthase membrane subunit k	1.8051	2.90396e-12
ENSG00000141425.18	RPRD1A	regulation of nuclear pre-mRNA domain containing 1A	0.733703	2.95845e-12
ENSG00000130856.16	ZNF236	zinc finger protein 236	1.77298	3.30696e-12
ENSG00000109171.15	SLAIN2	SLAIN motif family member 2	2.06358	3.43659e-12
ENSG00000173852.14	DPY19L1	dpy-19 like C-mannosyltransferase 1	2.30327	3.48697e-12
ENSG00000182307.14	C8orf33	chromosome 8 open reading frame 33	1.30182	3.52384e-12
ENSG00000102452.17	NALCN	sodium leak channel, non-selective	2.04064	3.52854e-12
ENSG00000130559.19	CAMSAP1	calmodulin regulated spectrin associated protein 1	1.29467	3.53211e-12
ENSG00000168036.18	CTNNB1	catenin beta 1	0.982284	3.60621e-12
ENSG00000006757.12	PNPLA4	patatin like phospholipase domain containing 4	1.71278	3.68534e-12
ENSG00000188026.13	RILPL1	Rab interacting lysosomal protein like 1	1.60103	3.7207e-12
ENSG00000066032.18	CTNNA2	catenin alpha 2	1.27973	3.99337e-12
ENSG00000123091.5	RNF11	ring finger protein 11	1.04864	4.08246e-12
ENSG00000124614.16	RPS10	ribosomal protein S10	2.26582	4.13964e-12
ENSG00000249188.1	ENPP7P1	ectonucleotide pyrophosphatase/phosphodiesterase 7 pseudogene 1	2.60754	4.18259e-12
ENSG00000116586.12	LAMTOR2	late endosomal/lysosomal adaptor, MAPK and MTOR activator 2	1.8631	4.2001e-12
ENSG00000117411.16	B4GALT2	beta-1,4-galactosyltransferase 2	1.5971	4.25642e-12
ENSG00000065559.15	MAP2K4	mitogen-activated protein kinase kinase 4	1.97416	4.25994e-12
ENSG00000107669.17	ATE1	arginyltransferase 1	1.85463	4.33318e-12
ENSG00000137073.22	UBAP2	ubiquitin associated protein 2	2.06571	4.35365e-12
ENSG00000127540.12	UQCR11	ubiquinol-cytochrome c reductase, complex III subunit XI	2.18087	4.52913e-12
ENSG00000165916.8	PSMC3	proteasome 26S subunit, ATPase 3	1.12599	4.55582e-12
ENSG00000115998.7	C2orf42	chromosome 2 open reading frame 42	1.75798	4.55651e-12
ENSG00000261678.3	SCRT1	scratch family transcriptional repressor 1	1.78113	4.85342e-12
ENSG00000136104.21	RNASEH2B	ribonuclease H2 subunit B	1.96549	4.97625e-12
ENSG00000134202.11	GSTM3	glutathione S-transferase mu 3	1.09002	4.99509e-12
ENSG00000177556.12	ATOX1	antioxidant 1 copper chaperone	1.57687	5.02862e-12
ENSG00000119042.17	SATB2	SATB homeobox 2	2.12187	5.84207e-12
ENSG00000134809.9	TIMM10	translocase of inner mitochondrial membrane 10	1.6303	5.91772e-12
ENSG00000080709.16	KCNN2	potassium calcium-activated channel subfamily N member 2	1.9467	6.15068e-12
ENSG00000165802.22	NSMF	NMDA receptor synaptonuclear signaling and neuronal migration factor	1.76475	6.18254e-12
ENSG00000177700.6	POLR2L	RNA polymerase II, I and III subunit L	2.97016	6.23732e-12
ENSG00000119013.9	NDUFB3	NADH:ubiquinone oxidoreductase subunit B3	1.53748	6.25598e-12
ENSG00000072736.19	NFATC3	nuclear factor of activated T cells 3	1.66298	6.30811e-12
ENSG00000163013.11	FBXO41	F-box protein 41	1.42904	6.44823e-12
ENSG00000110435.12	PDHX	pyruvate dehydrogenase complex component X	1.96575	6.51108e-12
ENSG00000134308.14	YWHAQ	tyrosine 3-monooxygenase/tryptophan 5-monooxygenase activation protein theta	0.919574	6.58381e-12
ENSG00000025039.15	RRAGD	Ras related GTP binding D	1.58537	7.36248e-12
ENSG00000148082.10	SHC3	SHC adaptor protein 3	1.44697	7.42306e-12
ENSG00000267532.5	MIR497HG	mir-497-195 cluster host gene	2.00528	7.42418e-12
ENSG00000063587.14	ZNF275	zinc finger protein 275	1.12759	7.5488e-12
ENSG00000169715.15	MT1E	metallothionein 1E	1.7892	7.77684e-12
ENSG00000119938.9	PPP1R3C	protein phosphatase 1 regulatory subunit 3C	1.923	7.91104e-12
ENSG00000100605.17	ITPK1	inositol-tetrakisphosphate 1-kinase	1.69107	7.9411e-12
ENSG00000047849.21	MAP4	microtubule associated protein 4	1.25104	8.21981e-12
ENSG00000214960.10	CRPPA	CDP-L-ribitol pyrophosphorylase A	2.3053	9.16441e-12
ENSG00000101265.16	RASSF2	Ras association domain family member 2	1.39731	9.40464e-12
ENSG00000115652.14	UXS1	UDP-glucuronate decarboxylase 1	1.42897	9.53078e-12
ENSG00000175387.16	SMAD2	SMAD family member 2	0.973591	9.84301e-12
ENSG00000166228.9	PCBD1	pterin-4 alpha-carbinolamine dehydratase 1	1.37225	9.87082e-12
ENSG00000145293.16	ENOPH1	enolase-phosphatase 1	1.00693	9.95637e-12
ENSG00000198270.13	TMEM116	transmembrane protein 116	1.63772	9.97166e-12
ENSG00000134590.14	RTL8C	retrotransposon Gag like 8C	1.37242	1.00653e-11
ENSG00000089289.16	IGBP1	immunoglobulin binding protein 1	1.04539	1.05276e-11
ENSG00000154328.16	NEIL2	nei like DNA glycosylase 2	1.23755	1.06086e-11
ENSG00000178988.11	MRFAP1L1	Morf4 family associated protein 1 like 1	0.983908	1.06237e-11
ENSG00000143222.12	UFC1	ubiquitin-fold modifier conjugating enzyme 1	1.27848	1.11066e-11
ENSG00000154723.12	ATP5PF	ATP synthase peripheral stalk subunit F6	1.63501	1.19443e-11
ENSG00000110031.12	LPXN	leupaxin	1.45572	1.21112e-11
ENSG00000241837.7	ATP5PO	ATP synthase peripheral stalk subunit OSCP	1.53368	1.21158e-11
ENSG00000120742.11	SERP1	stress associated endoplasmic reticulum protein 1	1.09587	1.24364e-11
ENSG00000170315.14	UBB	ubiquitin B	1.51965	1.31176e-11
ENSG00000255529.9	POLR2M	RNA polymerase II subunit M	1.24228	1.40155e-11
ENSG00000100749.8	VRK1	VRK serine/threonine kinase 1	1.26103	1.49355e-11
ENSG00000186660.15	ZFP91	ZFP91 zinc finger protein, atypical E3 ubiquitin ligase	0.916432	1.52738e-11
ENSG00000107175.12	CREB3	cAMP responsive element binding protein 3	1.51233	1.52933e-11
ENSG00000114383.10	TUSC2	tumor suppressor 2, mitochondrial calcium regulator	1.18793	1.57544e-11
ENSG00000108830.10	RND2	Rho family GTPase 2	1.78224	1.68792e-11
ENSG00000166402.8	TUB	TUB bipartite transcription factor	1.00508	1.79052e-11
ENSG00000253982.2	CLN8-AS1	CLN8 antisense RNA 1	1.92462	1.8577e-11
ENSG00000132970.14	WASF3	WASP family member 3	1.38711	1.87946e-11
ENSG00000128872.10	TMOD2	tropomodulin 2	0.967065	1.92436e-11
ENSG00000177410.13	ZFAS1	ZNFX1 antisense RNA 1	1.74609	1.93798e-11
ENSG00000125651.14	GTF2F1	general transcription factor IIF subunit 1	1.32162	1.97201e-11
ENSG00000090266.13	NDUFB2	NADH:ubiquinone oxidoreductase subunit B2	1.71837	2.20626e-11
ENSG00000078967.13	UBE2D4	ubiquitin conjugating enzyme E2 D4 (putative)	1.19621	2.28585e-11
ENSG00000198648.11	STK39	serine/threonine kinase 39	1.7405	2.30858e-11
ENSG00000116251.11	RPL22	ribosomal protein L22	1.44026	2.31999e-11
ENSG00000134042.13	MRO	maestro	1.75558	2.37496e-11
ENSG00000063180.9	CA11	carbonic anhydrase 11	1.62486	2.45034e-11
ENSG00000169714.16	CNBP	CCHC-type zinc finger nucleic acid binding protein	0.892714	2.50099e-11
ENSG00000172301.11	COPRS	coordinator of PRMT5 and differentiation stimulator	1.18499	2.51928e-11
ENSG00000242259.8	C22orf39	chromosome 22 open reading frame 39	1.0218	2.59991e-11
ENSG00000168653.11	NDUFS5	NADH:ubiquinone oxidoreductase subunit S5	1.60674	2.61065e-11
ENSG00000160213.7	CSTB	cystatin B	1.28203	2.61711e-11
ENSG00000126756.12	UXT	ubiquitously expressed prefoldin like chaperone	1.60171	2.63598e-11
ENSG00000114796.16	KLHL24	kelch like family member 24	1.90745	2.67507e-11
ENSG00000175390.14	EIF3F	eukaryotic translation initiation factor 3 subunit F	1.13596	2.67675e-11
ENSG00000117691.10	NENF	neudesin neurotrophic factor	1.61322	2.71031e-11
ENSG00000108826.16	MRPL27	mitochondrial ribosomal protein L27	1.33608	2.90991e-11
ENSG00000205363.5	INSYN1	inhibitory synaptic factor 1	1.91502	3.00518e-11
ENSG00000116688.17	MFN2	mitofusin 2	1.23608	3.0054e-11
ENSG00000204387.14	SNHG32	small nucleolar RNA host gene 32	2.09172	3.08172e-11
ENSG00000140022.13	STON2	stonin 2	1.43291	3.14019e-11
ENSG00000150459.12	SAP18	Sin3A associated protein 18	1.07507	3.16499e-11
ENSG00000251322.9	SHANK3	SH3 and multiple ankyrin repeat domains 3	1.90051	3.17371e-11
ENSG00000112210.12	RAB23	RAB23, member RAS oncogene family	1.23432	3.201e-11
ENSG00000100027.16	YPEL1	yippee like 1	1.4885	3.24925e-11
ENSG00000198964.14	SGMS1	sphingomyelin synthase 1	2.26081	3.27067e-11
ENSG00000162441.12	LZIC	leucine zipper and CTNNBIP1 domain containing	1.15207	3.34269e-11
ENSG00000205542.11	TMSB4X	thymosin beta 4 X-linked	1.41717	3.374e-11
ENSG00000082515.18	MRPL22	mitochondrial ribosomal protein L22	1.72373	3.45381e-11
ENSG00000250021.7	ARPIN-AP3S2	ARPIN-AP3S2 readthrough	1.31121	3.60875e-11
ENSG00000108774.14	RAB5C	RAB5C, member RAS oncogene family	1.11661	3.64943e-11
ENSG00000115944.15	COX7A2L	cytochrome c oxidase subunit 7A2 like	1.51689	3.84852e-11
ENSG00000132554.20	RGS22	regulator of G protein signaling 22	2.2549	3.86281e-11
ENSG00000074201.9	CLNS1A	chloride nucleotide-sensitive channel 1A	1.70253	4.02818e-11
ENSG00000169567.12	HINT1	histidine triad nucleotide binding protein 1	1.38986	4.06856e-11
ENSG00000265681.7	RPL17	ribosomal protein L17	1.22551	4.17049e-11
ENSG00000164929.17	BAALC	BAALC binder of MAP3K1 and KLF4	1.32854	4.21662e-11
ENSG00000103145.10	HCFC1R1	host cell factor C1 regulator 1	1.63171	4.26433e-11
ENSG00000133069.17	TMCC2	transmembrane and coiled-coil domain family 2	1.64944	4.28059e-11
ENSG00000148730.7	EIF4EBP2	eukaryotic translation initiation factor 4E binding protein 2	1.21648	4.37068e-11
ENSG00000106683.15	LIMK1	LIM domain kinase 1	1.66247	4.38087e-11
ENSG00000113643.9	RARS1	arginyl-tRNA synthetase 1	1.96519	4.38573e-11
ENSG00000165568.18	AKR1E2	aldo-keto reductase family 1 member E2	2.0548	4.40761e-11
ENSG00000141741.12	MIEN1	migration and invasion enhancer 1	1.34596	4.53048e-11
ENSG00000120509.10	PDZD11	PDZ domain containing 11	1.53745	4.55665e-11
ENSG00000137309.20	HMGA1	high mobility group AT-hook 1	1.60642	4.57762e-11
ENSG00000107874.11	CUEDC2	CUE domain containing 2	1.33106	4.69717e-11
ENSG00000196505.11	GDAP2	ganglioside induced differentiation associated protein 2	1.69152	4.87799e-11
ENSG00000226137.5	BAIAP2-DT	BAIAP2 divergent transcript	1.22369	5.24975e-11
ENSG00000146147.15	MLIP	muscular LMNA interacting protein	2.34492	5.54789e-11
ENSG00000152763.17	DNAI4	dynein axonemal intermediate chain 4	1.52729	5.652e-11
ENSG00000182512.5	GLRX5	glutaredoxin 5	1.71258	5.72217e-11
ENSG00000183978.8	COA3	cytochrome c oxidase assembly factor 3	1.31453	5.77341e-11
ENSG00000091622.16	PITPNM3	PITPNM family member 3	1.52764	5.91078e-11
ENSG00000123106.10	CCDC91	coiled-coil domain containing 91	1.69349	5.91582e-11
ENSG00000080845.17	DLGAP4	DLG associated protein 4	1.29035	6.12302e-11
ENSG00000086666.19	ZFAND6	zinc finger AN1-type containing 6	1.32032	6.24298e-11
ENSG00000105619.13	TFPT	TCF3 fusion partner	2.32465	6.28713e-11
ENSG00000169891.18	REPS2	RALBP1 associated Eps domain containing 2	1.58608	6.34897e-11
ENSG00000131116.12	ZNF428	zinc finger protein 428	1.66868	6.35062e-11
ENSG00000124172.10	ATP5F1E	ATP synthase F1 subunit epsilon	1.45213	6.41163e-11
ENSG00000224877.4	NDUFAF8	NADH:ubiquinone oxidoreductase complex assembly factor 8	1.77878	6.4182e-11
ENSG00000184076.13	UQCR10	ubiquinol-cytochrome c reductase, complex III subunit X	1.90203	6.54249e-11
ENSG00000136238.18	RAC1	Rac family small GTPase 1	0.986867	6.69736e-11
ENSG00000126267.11	COX6B1	cytochrome c oxidase subunit 6B1	1.51893	6.93465e-11
ENSG00000072803.17	FBXW11	F-box and WD repeat domain containing 11	0.966068	7.02971e-11
ENSG00000063245.14	EPN1	epsin 1	1.86979	7.0694e-11
ENSG00000168734.14	PKIG	cAMP-dependent protein kinase inhibitor gamma	1.58804	7.44331e-11
ENSG00000135486.17	HNRNPA1	heterogeneous nuclear ribonucleoprotein A1	1.09904	7.48991e-11
ENSG00000170759.11	KIF5B	kinesin family member 5B	1.31825	8.14524e-11
ENSG00000130724.9	CHMP2A	charged multivesicular body protein 2A	1.35757	8.45592e-11
ENSG00000010270.13	STARD3NL	STARD3 N-terminal like	1.08993	8.47522e-11
ENSG00000164096.13	C4orf3	chromosome 4 open reading frame 3	1.17139	8.7178e-11
ENSG00000103266.11	STUB1	STIP1 homology and U-box containing protein 1	1.98865	8.74473e-11
ENSG00000102780.16	DGKH	diacylglycerol kinase eta	1.51298	8.87215e-11
ENSG00000106628.10	POLD2	DNA polymerase delta 2, accessory subunit	1.03455	9.5428e-11
ENSG00000184260.5	H2AC20	H2A clustered histone 20	2.11083	9.60067e-11
ENSG00000107897.19	ACBD5	acyl-CoA binding domain containing 5	1.00526	9.73397e-11
ENSG00000171100.14	MTM1	myotubularin 1	1.34262	9.81979e-11
ENSG00000278615.4	C11orf98	chromosome 11 open reading frame 98	1.51134	9.85866e-11
ENSG00000174332.5	GLIS1	GLIS family zinc finger 1	2.38321	9.86635e-11
ENSG00000165672.7	PRDX3	peroxiredoxin 3	1.18137	9.8994e-11
ENSG00000156052.11	GNAQ	G protein subunit alpha q	0.874693	1.00458e-10
ENSG00000234741.8	GAS5	growth arrest specific 5	1.63686	1.00533e-10
ENSG00000010803.16	SCMH1	Scm polycomb group protein homolog 1	1.46319	1.02223e-10
ENSG00000242485.6	MRPL20	mitochondrial ribosomal protein L20	1.20862	1.03574e-10
ENSG00000121989.15	ACVR2A	activin A receptor type 2A	2.13604	1.03746e-10
ENSG00000143314.12	MRPL24	mitochondrial ribosomal protein L24	1.32964	1.03928e-10
ENSG00000203930.12	LINC00632	long intergenic non-protein coding RNA 632	1.96593	1.03979e-10
ENSG00000165629.20	ATP5F1C	ATP synthase F1 subunit gamma	1.00321	1.04758e-10
ENSG00000162174.12	ASRGL1	asparaginase and isoaspartyl peptidase 1	1.41058	1.04797e-10
ENSG00000151292.17	CSNK1G3	casein kinase 1 gamma 3	1.99455	1.06185e-10
ENSG00000130338.13	TULP4	TUB like protein 4	0.987282	1.11453e-10
ENSG00000283162.1	NA	NA	3.04367	1.11576e-10
ENSG00000130520.10	LSM4	LSM4 homolog, U6 small nuclear RNA and mRNA degradation associated	1.41838	1.14707e-10
ENSG00000165730.16	STOX1	storkhead box 1	0.904973	1.1551e-10
ENSG00000188636.4	RTL6	retrotransposon Gag like 6	1.09528	1.17758e-10
ENSG00000167515.10	TRAPPC2L	trafficking protein particle complex subunit 2L	1.55148	1.20214e-10
ENSG00000106415.13	GLCCI1	glucocorticoid induced 1	2.34899	1.22152e-10
ENSG00000115268.9	RPS15	ribosomal protein S15	2.36622	1.23063e-10
ENSG00000163682.16	RPL9	ribosomal protein L9	1.86861	1.29102e-10
ENSG00000100632.11	ERH	ERH mRNA splicing and mitosis factor	1.3094	1.29728e-10
ENSG00000148290.10	SURF1	SURF1 cytochrome c oxidase assembly factor	1.73561	1.30334e-10
ENSG00000106244.13	PDAP1	PDGFA associated protein 1	0.984995	1.31758e-10
ENSG00000288398.1	NA	NA	1.45296	1.33955e-10
ENSG00000065978.19	YBX1	Y-box binding protein 1	1.22719	1.34925e-10
ENSG00000163374.19	YY1AP1	YY1 associated protein 1	1.92592	1.44051e-10
ENSG00000277972.2	CISD3	CDGSH iron sulfur domain 3	1.95987	1.45633e-10
ENSG00000236609.4	ZNF853	zinc finger protein 853	1.51393	1.45932e-10
ENSG00000269893.8	SNHG8	small nucleolar RNA host gene 8	1.93928	1.48213e-10
ENSG00000145494.11	NDUFS6	NADH:ubiquinone oxidoreductase subunit S6	1.59424	1.51184e-10
ENSG00000113645.14	WWC1	WW and C2 domain containing 1	1.62467	1.51863e-10
ENSG00000114439.19	BBX	BBX high mobility group box domain containing	1.56073	1.53966e-10
ENSG00000007080.11	CCDC124	coiled-coil domain containing 124	1.72814	1.5837e-10
ENSG00000132170.21	PPARG	peroxisome proliferator activated receptor gamma	1.90964	1.59612e-10
ENSG00000063322.15	MED29	mediator complex subunit 29	1.2406	1.62816e-10
ENSG00000162959.13	MEMO1	mediator of cell motility 1	1.82814	1.63223e-10
ENSG00000146151.13	HMGCLL1	3-hydroxymethyl-3-methylglutaryl-CoA lyase like 1	2.07518	1.64105e-10
ENSG00000109184.15	DCUN1D4	defective in cullin neddylation 1 domain containing 4	1.72149	1.65375e-10
ENSG00000247121.7	NA	NA	2.24084	1.71673e-10
ENSG00000033170.17	FUT8	fucosyltransferase 8	1.61891	1.74024e-10
ENSG00000154447.15	SH3RF1	SH3 domain containing ring finger 1	1.01697	1.7671e-10
ENSG00000008441.16	NFIX	nuclear factor I X	1.45151	1.77763e-10
ENSG00000250317.8	SMIM20	small integral membrane protein 20	1.50366	1.78878e-10
ENSG00000140990.15	NDUFB10	NADH:ubiquinone oxidoreductase subunit B10	1.54928	1.83735e-10
ENSG00000183741.12	CBX6	chromobox 6	1.37617	1.87066e-10
ENSG00000147677.11	EIF3H	eukaryotic translation initiation factor 3 subunit H	1.37182	1.8843e-10
ENSG00000130165.10	ELOF1	elongation factor 1	1.25753	1.89509e-10
ENSG00000286163.1	NA	NA	2.32534	2.02571e-10
ENSG00000118507.17	AKAP7	A-kinase anchoring protein 7	2.00602	2.0599e-10
ENSG00000107518.18	ATRNL1	attractin like 1	2.13704	2.1202e-10
ENSG00000173960.14	UBXN2A	UBX domain protein 2A	1.3227	2.13007e-10
ENSG00000123064.12	DDX54	DEAD-box helicase 54	1.80018	2.14675e-10
ENSG00000235421.1	NA	NA	2.70985	2.15607e-10
ENSG00000135821.18	GLUL	glutamate-ammonia ligase	1.44131	2.24845e-10
ENSG00000129355.7	CDKN2D	cyclin dependent kinase inhibitor 2D	1.5259	2.31856e-10
ENSG00000171703.17	TCEA2	transcription elongation factor A2	1.59094	2.43131e-10
ENSG00000083807.10	SLC27A5	solute carrier family 27 member 5	1.64214	2.44097e-10
ENSG00000155368.16	DBI	diazepam binding inhibitor, acyl-CoA binding protein	1.77391	2.48586e-10
ENSG00000137486.17	ARRB1	arrestin beta 1	0.93206	2.49275e-10
ENSG00000005889.15	ZFX	zinc finger protein X-linked	1.61564	2.50361e-10
ENSG00000105968.18	H2AZ2	H2A.Z variant histone 2	1.0682	2.60329e-10
ENSG00000186314.11	PRELID2	PRELI domain containing 2	1.97764	2.67381e-10
ENSG00000145495.16	MARCHF6	membrane associated ring-CH-type finger 6	1.05352	2.72157e-10
ENSG00000105662.16	CRTC1	CREB regulated transcription coactivator 1	1.6332	2.72487e-10
ENSG00000089063.15	TMEM230	transmembrane protein 230	1.02287	2.73862e-10
ENSG00000128581.17	IFT22	intraflagellar transport 22	1.52829	2.88374e-10
ENSG00000110395.7	CBL	Cbl proto-oncogene	0.901454	2.90801e-10
ENSG00000169398.19	PTK2	protein tyrosine kinase 2	1.51522	3.01763e-10
ENSG00000091527.15	CDV3	CDV3 homolog	0.862931	3.19356e-10
ENSG00000110315.7	RNF141	ring finger protein 141	1.20533	3.26334e-10
ENSG00000184924.5	PTRHD1	peptidyl-tRNA hydrolase domain containing 1	2.39602	3.29031e-10
ENSG00000161958.11	FGF11	fibroblast growth factor 11	1.88142	3.32716e-10
ENSG00000124479.11	NDP	norrin cystine knot growth factor NDP	1.48417	3.36468e-10
ENSG00000142168.14	SOD1	superoxide dismutase 1	1.43603	3.38295e-10
ENSG00000260032.2	NORAD	non-coding RNA activated by DNA damage	0.916593	3.41641e-10
ENSG00000241360.2	PDXP	pyridoxal phosphatase	1.58044	3.43722e-10
ENSG00000183011.13	NAA38	N-alpha-acetyltransferase 38, NatC auxiliary subunit	2.3663	3.46929e-10
ENSG00000103202.13	NME4	NME/NM23 nucleoside diphosphate kinase 4	1.65516	3.52011e-10
ENSG00000163479.14	SSR2	signal sequence receptor subunit 2	0.909356	3.53747e-10
ENSG00000227051.6	C14orf132	chromosome 14 open reading frame 132	0.924701	3.53814e-10
ENSG00000213246.7	SUPT4H1	SPT4 homolog, DSIF elongation factor subunit	1.28276	3.55611e-10
ENSG00000230989.7	HSBP1	heat shock factor binding protein 1	1.34208	3.58381e-10
ENSG00000117280.13	RAB29	RAB29, member RAS oncogene family	1.02905	3.6224e-10
ENSG00000250686.2	NA	NA	2.47006	3.63189e-10
ENSG00000272899.4	ATP6V1FNB	ATP6V1F neighbor	1.84228	3.72849e-10
ENSG00000064419.13	TNPO3	transportin 3	0.820782	3.7791e-10
ENSG00000141759.15	TXNL4A	thioredoxin like 4A	1.48994	3.80192e-10
ENSG00000128272.14	ATF4	activating transcription factor 4	1.18387	3.83312e-10
ENSG00000105701.16	FKBP8	FKBP prolyl isomerase 8	1.97126	3.86778e-10
ENSG00000102931.8	ARL2BP	ADP ribosylation factor like GTPase 2 binding protein	0.841647	3.93237e-10
ENSG00000105983.22	LMBR1	limb development membrane protein 1	1.61221	3.9961e-10
ENSG00000095321.17	CRAT	carnitine O-acetyltransferase	1.3408	4.0338e-10
ENSG00000119632.4	IFI27L2	interferon alpha inducible protein 27 like 2	1.95097	4.13451e-10
ENSG00000125285.6	SOX21	SRY-box transcription factor 21	1.43253	4.17495e-10
ENSG00000182117.5	NOP10	NOP10 ribonucleoprotein	1.46049	4.18273e-10
ENSG00000150667.8	FSIP1	fibrous sheath interacting protein 1	2.07134	4.19893e-10
ENSG00000145332.14	KLHL8	kelch like family member 8	1.36691	4.27006e-10
ENSG00000077585.14	GPR137B	G protein-coupled receptor 137B	1.2433	4.3906e-10
ENSG00000250479.8	CHCHD10	coiled-coil-helix-coiled-coil-helix domain containing 10	1.63905	4.41052e-10
ENSG00000162704.16	ARPC5	actin related protein 2/3 complex subunit 5	0.996512	4.49615e-10
ENSG00000175756.13	AURKAIP1	aurora kinase A interacting protein 1	2.06134	4.56072e-10
ENSG00000007047.15	MARK4	microtubule affinity regulating kinase 4	1.46208	4.76192e-10
ENSG00000128881.17	TTBK2	tau tubulin kinase 2	1.49944	4.79977e-10
ENSG00000161813.22	LARP4	La ribonucleoprotein 4	1.37953	4.8401e-10
ENSG00000265735.2	NA	NA	2.13423	5.06346e-10
ENSG00000175334.8	BANF1	BAF nuclear assembly factor 1	1.59396	5.20543e-10
ENSG00000204764.14	RANBP17	RAN binding protein 17	2.21969	5.44653e-10
ENSG00000169689.15	CENPX	centromere protein X	2.00045	5.50251e-10
ENSG00000140374.16	ETFA	electron transfer flavoprotein subunit alpha	1.45377	5.52753e-10
ENSG00000170142.12	UBE2E1	ubiquitin conjugating enzyme E2 E1	1.07591	5.61233e-10
ENSG00000145348.17	TBCK	TBC1 domain containing kinase	1.43613	5.7951e-10
ENSG00000169021.6	UQCRFS1	ubiquinol-cytochrome c reductase, Rieske iron-sulfur polypeptide 1	1.09597	5.89472e-10
ENSG00000170889.14	RPS9	ribosomal protein S9	2.18313	6.28676e-10
ENSG00000198858.10	R3HDM4	R3H domain containing 4	1.4332	6.31137e-10
ENSG00000213465.8	ARL2	ADP ribosylation factor like GTPase 2	1.58863	6.32744e-10
ENSG00000131381.12	RBSN	rabenosyn, RAB effector	0.931337	6.3372e-10
ENSG00000170571.12	EMB	embigin	1.95659	6.39399e-10
ENSG00000197045.13	GMFB	glia maturation factor beta	0.903467	6.5271e-10
ENSG00000184009.12	ACTG1	actin gamma 1	1.67512	6.53063e-10
ENSG00000100129.18	EIF3L	eukaryotic translation initiation factor 3 subunit L	1.15393	6.78084e-10
ENSG00000135778.12	NTPCR	nucleoside-triphosphatase, cancer-related	1.45289	6.95746e-10
ENSG00000131095.13	GFAP	glial fibrillary acidic protein	2.01112	7.0405e-10
ENSG00000106615.10	RHEB	Ras homolog, mTORC1 binding	1.45143	7.23093e-10
ENSG00000136478.7	TEX2	testis expressed 2	0.8224	7.24852e-10
ENSG00000049130.16	KITLG	KIT ligand	1.53261	7.26838e-10
ENSG00000099822.3	HCN2	hyperpolarization activated cyclic nucleotide gated potassium and sodium channel 2	1.83404	7.45195e-10
ENSG00000172428.11	COPS9	COP9 signalosome subunit 9	1.98976	7.47146e-10
ENSG00000173486.13	FKBP2	FKBP prolyl isomerase 2	1.75812	7.53266e-10
ENSG00000163848.19	ZNF148	zinc finger protein 148	1.74438	7.5375e-10
ENSG00000165006.14	UBAP1	ubiquitin associated protein 1	1.02048	7.62303e-10
ENSG00000225689.2	NA	NA	1.87758	7.65152e-10
ENSG00000023909.10	GCLM	glutamate-cysteine ligase modifier subunit	1.39021	7.83787e-10
ENSG00000101439.9	CST3	cystatin C	1.5894	7.91031e-10
ENSG00000171033.13	PKIA	cAMP-dependent protein kinase inhibitor alpha	0.920198	8.22216e-10
ENSG00000187837.3	H1-2	H1.2 linker histone, cluster member	1.54703	8.30446e-10
ENSG00000164576.12	SAP30L	SAP30 like	1.27067	8.33212e-10
ENSG00000004142.12	POLDIP2	DNA polymerase delta interacting protein 2	1.02016	8.59384e-10
ENSG00000077264.15	PAK3	p21 (RAC1) activated kinase 3	1.60153	8.68368e-10
ENSG00000080815.19	PSEN1	presenilin 1	1.42582	8.85896e-10
ENSG00000146463.12	ZMYM4	zinc finger MYM-type containing 4	1.57233	9.00618e-10
ENSG00000108309.14	RUNDC3A	RUN domain containing 3A	1.65204	9.02392e-10
ENSG00000090487.11	SPG21	SPG21 abhydrolase domain containing, maspardin	1.26223	9.19608e-10
ENSG00000278705.1	H4C2	H4 clustered histone 2	2.29842	9.21194e-10
ENSG00000144736.14	SHQ1	SHQ1, H/ACA ribonucleoprotein assembly factor	1.6912	9.35085e-10
ENSG00000110092.4	CCND1	cyclin D1	1.39206	9.60459e-10
ENSG00000236021.2	NA	NA	2.24117	9.6893e-10
ENSG00000189043.10	NDUFA4	NDUFA4 mitochondrial complex associated	1.5211	9.73048e-10
ENSG00000158406.4	H4C8	H4 clustered histone 8	1.89742	9.81377e-10
ENSG00000078114.18	NEBL	nebulette	0.881657	9.9106e-10
ENSG00000068394.11	GPKOW	G-patch domain and KOW motifs	1.12497	9.92364e-10
ENSG00000180537.13	RNF182	ring finger protein 182	1.30421	9.95566e-10
ENSG00000163888.4	CAMK2N2	calcium/calmodulin dependent protein kinase II inhibitor 2	1.72139	9.98652e-10
ENSG00000233927.5	RPS28	ribosomal protein S28	2.67533	1.00178e-09
ENSG00000174891.13	RSRC1	arginine and serine rich coiled-coil 1	1.01378	1.053e-09
ENSG00000152413.15	HOMER1	homer scaffold protein 1	1.80937	1.05679e-09
ENSG00000116171.18	SCP2	sterol carrier protein 2	1.07491	1.06703e-09
ENSG00000179271.3	GADD45GIP1	GADD45G interacting protein 1	1.7235	1.07844e-09
ENSG00000174282.12	ZBTB4	zinc finger and BTB domain containing 4	0.953592	1.11404e-09
ENSG00000111880.16	RNGTT	RNA guanylyltransferase and 5'-phosphatase	1.78993	1.11732e-09
ENSG00000054523.17	KIF1B	kinesin family member 1B	1.02303	1.13833e-09
ENSG00000196418.12	ZNF124	zinc finger protein 124	1.7297	1.14965e-09
ENSG00000166197.16	NOLC1	nucleolar and coiled-body phosphoprotein 1	0.929382	1.15795e-09
ENSG00000092621.12	PHGDH	phosphoglycerate dehydrogenase	1.15889	1.18853e-09
ENSG00000266412.5	NCOA4	nuclear receptor coactivator 4	0.684706	1.22809e-09
ENSG00000259956.2	RBM15B	RNA binding motif protein 15B	1.00398	1.27341e-09
ENSG00000121766.15	ZCCHC17	zinc finger CCHC-type containing 17	1.15892	1.30649e-09
ENSG00000254505.10	CHMP4A	charged multivesicular body protein 4A	1.67425	1.32829e-09
ENSG00000172667.11	ZMAT3	zinc finger matrin-type 3	0.784664	1.36141e-09
ENSG00000182054.9	IDH2	isocitrate dehydrogenase (NADP(+)) 2	1.38555	1.41472e-09
ENSG00000110200.8	ANAPC15	anaphase promoting complex subunit 15	1.87135	1.5401e-09
ENSG00000163159.13	VPS72	vacuolar protein sorting 72 homolog	1.20478	1.55164e-09
ENSG00000047579.19	DTNBP1	dystrobrevin binding protein 1	1.04444	1.56064e-09
ENSG00000261609.7	GAN	gigaxonin	1.57696	1.58171e-09
ENSG00000196323.14	ZBTB44	zinc finger and BTB domain containing 44	1.18816	1.60255e-09
ENSG00000134248.13	LAMTOR5	late endosomal/lysosomal adaptor, MAPK and MTOR activator 5	1.37908	1.60693e-09
ENSG00000183773.15	AIFM3	apoptosis inducing factor mitochondria associated 3	1.93894	1.61475e-09
ENSG00000197780.10	TAF13	TATA-box binding protein associated factor 13	1.05869	1.73529e-09
ENSG00000157500.12	APPL1	adaptor protein, phosphotyrosine interacting with PH domain and leucine zipper 1	1.02765	1.78454e-09
ENSG00000111678.11	C12orf57	chromosome 12 open reading frame 57	2.37107	1.84824e-09
ENSG00000102103.16	PQBP1	polyglutamine binding protein 1	1.40196	1.90226e-09
ENSG00000153904.20	DDAH1	dimethylarginine dimethylaminohydrolase 1	1.30679	1.96533e-09
ENSG00000198218.11	QRICH1	glutamine rich 1	1.14978	1.96904e-09
ENSG00000111785.20	RIC8B	RIC8 guanine nucleotide exchange factor B	1.50459	1.97493e-09
ENSG00000108953.17	YWHAE	tyrosine 3-monooxygenase/tryptophan 5-monooxygenase activation protein epsilon	1.42993	1.97908e-09
ENSG00000104325.7	DECR1	2,4-dienoyl-CoA reductase 1	1.20631	2.02914e-09
ENSG00000196821.10	ILRUN	inflammation and lipid regulator with UBA-like and NBR1-like domains	1.29363	2.03894e-09
ENSG00000266472.5	MRPS21	mitochondrial ribosomal protein S21	1.18314	2.056e-09
ENSG00000068323.17	TFE3	transcription factor binding to IGHM enhancer 3	0.965909	2.05912e-09
ENSG00000087086.15	FTL	ferritin light chain	1.81659	2.05927e-09
ENSG00000119318.13	RAD23B	RAD23 homolog B, nucleotide excision repair protein	1.23414	2.07776e-09
ENSG00000144451.19	SPAG16	sperm associated antigen 16	1.54202	2.09763e-09
ENSG00000134769.21	DTNA	dystrobrevin alpha	1.45351	2.14605e-09
ENSG00000102897.10	LYRM1	LYR motif containing 1	1.123	2.15631e-09
ENSG00000204209.13	DAXX	death domain associated protein	1.21038	2.15859e-09
ENSG00000126461.15	SCAF1	SR-related CTD associated factor 1	1.86344	2.17878e-09
ENSG00000136522.14	MRPL47	mitochondrial ribosomal protein L47	1.36783	2.19403e-09
ENSG00000183648.11	NDUFB1	NADH:ubiquinone oxidoreductase subunit B1	1.48037	2.24442e-09
ENSG00000138801.9	PAPSS1	3'-phosphoadenosine 5'-phosphosulfate synthase 1	1.40663	2.27406e-09
ENSG00000181061.13	HIGD1A	HIG1 hypoxia inducible domain family member 1A	1.26048	2.27605e-09
ENSG00000132613.15	MTSS2	MTSS I-BAR domain containing 2	2.19096	2.33021e-09
ENSG00000188322.7	SBK1	SH3 domain binding kinase 1	1.49618	2.3403e-09
ENSG00000053371.12	AKR7A2	aldo-keto reductase family 7 member A2	1.36794	2.36171e-09
ENSG00000099968.18	BCL2L13	BCL2 like 13	0.858539	2.48539e-09
ENSG00000135414.10	GDF11	growth differentiation factor 11	1.17144	2.5425e-09
ENSG00000154845.15	PPP4R1	protein phosphatase 4 regulatory subunit 1	1.40297	2.58706e-09
ENSG00000103111.15	MON1B	MON1 homolog B, secretory trafficking associated	1.11821	2.59428e-09
ENSG00000168234.13	TTC39C	tetratricopeptide repeat domain 39C	1.70151	2.66581e-09
ENSG00000156273.16	BACH1	BTB domain and CNC homolog 1	1.15633	2.95748e-09
ENSG00000087495.17	PHACTR3	phosphatase and actin regulator 3	1.17357	3.0038e-09
ENSG00000130382.9	MLLT1	MLLT1 super elongation complex subunit	1.63933	3.00553e-09
ENSG00000167797.7	CDK2AP2	cyclin dependent kinase 2 associated protein 2	1.65036	3.08243e-09
ENSG00000168852.13	NA	NA	1.82653	3.08422e-09
ENSG00000100380.14	ST13	ST13 Hsp70 interacting protein	1.18593	3.10639e-09
ENSG00000180357.9	ZNF609	zinc finger protein 609	1.6489	3.13955e-09
ENSG00000213722.9	DDAH2	dimethylarginine dimethylaminohydrolase 2	1.97129	3.16681e-09
ENSG00000143171.13	RXRG	retinoid X receptor gamma	1.84719	3.24601e-09
ENSG00000174886.13	NDUFA11	NADH:ubiquinone oxidoreductase subunit A11	2.33638	3.24614e-09
ENSG00000144711.16	IQSEC1	IQ motif and Sec7 domain ArfGEF 1	1.10528	3.3462e-09
ENSG00000253719.4	ATXN7L3B	ataxin 7 like 3B	0.732056	3.41337e-09
ENSG00000094916.16	CBX5	chromobox 5	1.0265	3.43635e-09
ENSG00000173511.9	VEGFB	vascular endothelial growth factor B	1.48091	3.6491e-09
ENSG00000229847.9	EMX2OS	EMX2 opposite strand/antisense RNA	1.26737	3.7542e-09
ENSG00000109466.14	KLHL2	kelch like family member 2	1.39657	3.75931e-09
ENSG00000160307.10	S100B	S100 calcium binding protein B	1.7766	3.76023e-09
ENSG00000160469.17	BRSK1	BR serine/threonine kinase 1	1.41454	3.77876e-09
ENSG00000111676.15	ATN1	atrophin 1	1.14314	3.81893e-09
ENSG00000155366.16	RHOC	ras homolog family member C	1.42613	3.85933e-09
ENSG00000141576.16	RNF157	ring finger protein 157	0.814032	4.01604e-09
ENSG00000175582.19	RAB6A	RAB6A, member RAS oncogene family	2.03519	4.01809e-09
ENSG00000162521.19	RBBP4	RB binding protein 4, chromatin remodeling factor	0.62166	4.11618e-09
ENSG00000119314.15	PTBP3	polypyrimidine tract binding protein 3	2.05936	4.12002e-09
ENSG00000100580.8	TMED8	transmembrane p24 trafficking protein family member 8	0.785615	4.14289e-09
ENSG00000259417.3	CTXND1	cortexin domain containing 1	1.61	4.19727e-09
ENSG00000166347.19	CYB5A	cytochrome b5 type A	1.64545	4.27121e-09
ENSG00000184216.14	IRAK1	interleukin 1 receptor associated kinase 1	1.65518	4.30326e-09
ENSG00000025293.17	PHF20	PHD finger protein 20	1.05017	4.30855e-09
ENSG00000143198.13	MGST3	microsomal glutathione S-transferase 3	1.15013	4.38068e-09
ENSG00000116221.15	MRPL37	mitochondrial ribosomal protein L37	1.00548	4.3844e-09
ENSG00000100897.17	DCAF11	DDB1 and CUL4 associated factor 11	1.12746	4.51607e-09
ENSG00000133321.11	PLAAT4	phospholipase A and acyltransferase 4	1.70546	4.5526e-09
ENSG00000196284.16	SUPT3H	SPT3 homolog, SAGA and STAGA complex component	1.97652	4.63212e-09
ENSG00000155816.20	FMN2	formin 2	1.07161	4.6702e-09
ENSG00000125462.18	MIR9-1HG	MIR9-1 host gene	1.46414	4.68497e-09
ENSG00000171766.16	GATM	glycine amidinotransferase	1.36003	4.99808e-09
ENSG00000121964.14	GTDC1	glycosyltransferase like domain containing 1	1.30314	5.18606e-09
ENSG00000121579.13	NAA50	N-alpha-acetyltransferase 50, NatE catalytic subunit	0.833144	5.23009e-09
ENSG00000243147.8	MRPL33	mitochondrial ribosomal protein L33	1.37492	5.31181e-09
ENSG00000119421.7	NDUFA8	NADH:ubiquinone oxidoreductase subunit A8	1.43399	5.42316e-09
ENSG00000003147.19	ICA1	islet cell autoantigen 1	2.01256	5.45912e-09
ENSG00000111786.9	SRSF9	serine and arginine rich splicing factor 9	0.800479	5.56059e-09
ENSG00000101421.4	CHMP4B	charged multivesicular body protein 4B	1.16581	5.5862e-09
ENSG00000136643.12	RPS6KC1	ribosomal protein S6 kinase C1	1.84785	5.78441e-09
ENSG00000168993.15	CPLX1	complexin 1	1.43178	5.82625e-09
ENSG00000128739.22	SNRPN	small nuclear ribonucleoprotein polypeptide N	0.925245	5.86011e-09
ENSG00000165322.18	ARHGAP12	Rho GTPase activating protein 12	0.956202	5.95934e-09
ENSG00000122203.15	KIAA1191	KIAA1191	0.831226	5.97995e-09
ENSG00000147123.10	NDUFB11	NADH:ubiquinone oxidoreductase subunit B11	1.47428	6.13563e-09
ENSG00000164180.13	TMEM161B	transmembrane protein 161B	1.56186	6.20617e-09
ENSG00000156017.13	CARNMT1	carnosine N-methyltransferase 1	2.13808	6.23467e-09
ENSG00000134909.18	ARHGAP32	Rho GTPase activating protein 32	1.27077	6.34978e-09
ENSG00000197442.10	MAP3K5	mitogen-activated protein kinase kinase kinase 5	0.968634	6.46233e-09
ENSG00000288021.1	NA	NA	2.32554	6.57424e-09
ENSG00000105373.19	NOP53	NOP53 ribosome biogenesis factor	1.52741	6.59255e-09
ENSG00000137843.12	PAK6	p21 (RAC1) activated kinase 6	1.4694	6.69823e-09
ENSG00000115226.10	FNDC4	fibronectin type III domain containing 4	1.29234	6.78381e-09
ENSG00000262919.8	CCNQ	cyclin Q	1.50024	6.96079e-09
ENSG00000196091.15	MYBPC1	myosin binding protein C1	1.49264	7.02355e-09
ENSG00000178233.18	TMEM151B	transmembrane protein 151B	1.04267	7.05483e-09
ENSG00000180964.17	TCEAL8	transcription elongation factor A like 8	1.315	7.05505e-09
ENSG00000074800.16	ENO1	enolase 1	0.92126	7.17564e-09
ENSG00000151778.11	SERP2	stress associated endoplasmic reticulum protein family member 2	1.44633	7.20955e-09
ENSG00000143545.10	RAB13	RAB13, member RAS oncogene family	1.41879	7.26155e-09
ENSG00000214736.7	TOMM6	translocase of outer mitochondrial membrane 6	1.16958	7.31326e-09
ENSG00000185250.16	PPIL6	peptidylprolyl isomerase like 6	2.20784	7.31447e-09
ENSG00000151893.15	CACUL1	CDK2 associated cullin domain 1	1.87962	7.33875e-09
ENSG00000180900.20	SCRIB	scribble planar cell polarity protein	2.31186	7.71074e-09
ENSG00000166924.9	NYAP1	neuronal tyrosine phosphorylated phosphoinositide-3-kinase adaptor 1	1.43411	7.71713e-09
ENSG00000108840.15	HDAC5	histone deacetylase 5	1.64613	7.72704e-09
ENSG00000197837.3	H4C16	H4 histone 16	2.06981	7.7405e-09
ENSG00000112294.13	ALDH5A1	aldehyde dehydrogenase 5 family member A1	1.37683	8.36304e-09
ENSG00000164815.11	ORC5	origin recognition complex subunit 5	1.69097	8.37018e-09
ENSG00000148672.9	GLUD1	glutamate dehydrogenase 1	0.952337	8.38166e-09
ENSG00000129235.11	TXNDC17	thioredoxin domain containing 17	1.68693	8.54094e-09
ENSG00000160877.6	NACC1	nucleus accumbens associated 1	1.43399	8.66905e-09
ENSG00000109680.11	TBC1D19	TBC1 domain family member 19	1.62937	8.68819e-09
ENSG00000175602.4	CCDC85B	coiled-coil domain containing 85B	2.59439	8.80581e-09
ENSG00000067704.10	IARS2	isoleucyl-tRNA synthetase 2, mitochondrial	1.09205	8.97163e-09
ENSG00000117020.18	AKT3	AKT serine/threonine kinase 3	1.85062	9.0332e-09
ENSG00000112667.12	DNPH1	2'-deoxynucleoside 5'-phosphate N-hydrolase 1	2.0946	9.08134e-09
ENSG00000198894.8	CIPC	CLOCK interacting pacemaker	1.09891	9.09848e-09
ENSG00000152137.6	HSPB8	heat shock protein family B (small) member 8	1.47557	9.16577e-09
ENSG00000123739.11	PLA2G12A	phospholipase A2 group XIIA	1.62048	9.41854e-09
ENSG00000101849.17	TBL1X	transducin beta like 1 X-linked	1.49843	9.58471e-09
ENSG00000084207.18	GSTP1	glutathione S-transferase pi 1	1.77704	9.66776e-09
ENSG00000134278.15	SPIRE1	spire type actin nucleation factor 1	0.964158	9.72796e-09
ENSG00000110693.18	SOX6	SRY-box transcription factor 6	1.26677	9.73697e-09
ENSG00000095209.12	TMEM38B	transmembrane protein 38B	1.8588	9.91683e-09
ENSG00000149179.13	CSTPP1	centriolar satellite-associated tubulin polyglutamylase complex regulator 1	1.12849	9.95777e-09
ENSG00000162522.11	KIAA1522	KIAA1522	1.47821	1.01953e-08
ENSG00000107954.10	NEURL1	neuralized E3 ubiquitin protein ligase 1	1.66136	1.02241e-08
ENSG00000117868.17	ESYT2	extended synaptotagmin 2	1.557	1.03073e-08
ENSG00000204628.12	RACK1	receptor for activated C kinase 1	1.39118	1.06799e-08
ENSG00000092820.18	EZR	ezrin	1.36641	1.07728e-08
ENSG00000160310.18	PRMT2	protein arginine methyltransferase 2	0.880683	1.10311e-08
ENSG00000145912.8	NHP2	NHP2 ribonucleoprotein	1.56302	1.10749e-08
ENSG00000176490.5	DIRAS1	DIRAS family GTPase 1	1.26805	1.1077e-08
ENSG00000138018.18	SELENOI	selenoprotein I	1.24647	1.11866e-08
ENSG00000102898.12	NUTF2	nuclear transport factor 2	0.990954	1.12442e-08
ENSG00000146278.11	PNRC1	proline rich nuclear receptor coactivator 1	0.859713	1.16058e-08
ENSG00000176171.11	BNIP3	BCL2 interacting protein 3	1.06302	1.17891e-08
ENSG00000148484.18	RSU1	Ras suppressor protein 1	1.59252	1.18612e-08
ENSG00000168894.10	RNF181	ring finger protein 181	1.26526	1.18836e-08
ENSG00000162769.13	FLVCR1	FLVCR heme transporter 1	1.559	1.23357e-08
ENSG00000167034.10	NKX3-1	NK3 homeobox 1	2.04014	1.23495e-08
ENSG00000067606.17	PRKCZ	protein kinase C zeta	0.941999	1.27747e-08
ENSG00000225733.6	FGD5-AS1	FGD5 antisense RNA 1	0.844956	1.28205e-08
ENSG00000172954.13	LCLAT1	lysocardiolipin acyltransferase 1	1.81889	1.28572e-08
ENSG00000075420.13	FNDC3B	fibronectin type III domain containing 3B	2.14033	1.30082e-08
ENSG00000159658.12	EFCAB14	EF-hand calcium binding domain 14	0.912422	1.35918e-08
ENSG00000112787.13	FBRSL1	fibrosin like 1	2.29834	1.37312e-08
ENSG00000078808.17	SDF4	stromal cell derived factor 4	1.23311	1.39755e-08
ENSG00000179115.11	FARSA	phenylalanyl-tRNA synthetase subunit alpha	1.50105	1.4025e-08
ENSG00000103363.14	ELOB	elongin B	2.37048	1.41257e-08
ENSG00000145945.7	FAM50B	family with sequence similarity 50 member B	1.72594	1.43404e-08
ENSG00000099785.10	MARCHF2	membrane associated ring-CH-type finger 2	1.64291	1.46055e-08
ENSG00000125356.7	NDUFA1	NADH:ubiquinone oxidoreductase subunit A1	1.62021	1.46205e-08
ENSG00000160007.19	ARHGAP35	Rho GTPase activating protein 35	0.779156	1.48428e-08
ENSG00000132604.11	TERF2	telomeric repeat binding factor 2	1.20509	1.4928e-08
ENSG00000143799.13	PARP1	poly(ADP-ribose) polymerase 1	0.797727	1.52649e-08
ENSG00000168710.18	AHCYL1	adenosylhomocysteinase like 1	1.16429	1.53834e-08
ENSG00000164919.11	COX6C	cytochrome c oxidase subunit 6C	1.41068	1.56612e-08
ENSG00000240342.3	RPS2P5	ribosomal protein S2 pseudogene 5	1.67308	1.60075e-08
ENSG00000166925.9	TSC22D4	TSC22 domain family member 4	2.01416	1.60135e-08
ENSG00000214357.9	NEURL1B	neuralized E3 ubiquitin protein ligase 1B	1.2927	1.63351e-08
ENSG00000177707.11	NECTIN3	nectin cell adhesion molecule 3	1.37946	1.63575e-08
ENSG00000198162.12	MAN1A2	mannosidase alpha class 1A member 2	1.74507	1.67359e-08
ENSG00000155115.7	GTF3C6	general transcription factor IIIC subunit 6	1.23257	1.69463e-08
ENSG00000204371.11	EHMT2	euchromatic histone lysine methyltransferase 2	0.952783	1.70447e-08
ENSG00000021574.12	SPAST	spastin	1.23862	1.81976e-08
ENSG00000163444.12	TMEM183A	transmembrane protein 183A	1.05798	1.82175e-08
ENSG00000197380.11	DACT3	dishevelled binding antagonist of beta catenin 3	1.17443	1.83753e-08
ENSG00000149474.13	KAT14	lysine acetyltransferase 14	0.891545	1.88497e-08
ENSG00000235106.10	BRD3OS	BRD3 opposite strand	1.10967	1.89075e-08
ENSG00000167778.9	SPRYD3	SPRY domain containing 3	1.22488	1.94967e-08
ENSG00000123472.12	ATPAF1	ATP synthase mitochondrial F1 complex assembly factor 1	1.08063	1.96068e-08
ENSG00000113845.10	TIMMDC1	translocase of inner mitochondrial membrane domain containing 1	1.16349	1.9777e-08
ENSG00000198483.13	ANKRD35	ankyrin repeat domain 35	1.48192	1.98098e-08
ENSG00000164405.11	UQCRQ	ubiquinol-cytochrome c reductase complex III subunit VII	1.71258	1.98174e-08
ENSG00000172757.13	CFL1	cofilin 1	1.28799	2.01883e-08
ENSG00000235314.1	NA	NA	1.09939	2.03677e-08
ENSG00000140941.14	MAP1LC3B	microtubule associated protein 1 light chain 3 beta	0.621576	2.03794e-08
ENSG00000136267.13	DGKB	diacylglycerol kinase beta	1.76559	2.04857e-08
ENSG00000088256.9	GNA11	G protein subunit alpha 11	1.5231	2.09147e-08
ENSG00000101298.15	SNPH	syntaphilin	1.212	2.1024e-08
ENSG00000061337.15	LZTS1	leucine zipper tumor suppressor 1	1.20402	2.10993e-08
ENSG00000128524.5	ATP6V1F	ATPase H+ transporting V1 subunit F	1.52006	2.1285e-08
ENSG00000118420.17	UBE3D	ubiquitin protein ligase E3D	1.53394	2.13487e-08
ENSG00000163820.15	FYCO1	FYVE and coiled-coil domain autophagy adaptor 1	1.42791	2.15757e-08
ENSG00000173581.8	CCDC106	coiled-coil domain containing 106	1.46101	2.17136e-08
ENSG00000179397.18	CATSPERE	catsper channel auxiliary subunit epsilon	2.04353	2.29486e-08
ENSG00000197894.11	ADH5	alcohol dehydrogenase 5 (class III), chi polypeptide	0.939144	2.29806e-08
ENSG00000169902.15	TPST1	tyrosylprotein sulfotransferase 1	1.78826	2.35966e-08
ENSG00000136819.15	C9orf78	chromosome 9 open reading frame 78	0.887423	2.38397e-08
ENSG00000131508.16	UBE2D2	ubiquitin conjugating enzyme E2 D2	1.09972	2.41809e-08
ENSG00000132535.20	DLG4	discs large MAGUK scaffold protein 4	1.09258	2.43491e-08
ENSG00000150779.12	TIMM8B	translocase of inner mitochondrial membrane 8 homolog B	1.43741	2.45565e-08
ENSG00000149932.17	TMEM219	transmembrane protein 219	1.66026	2.45914e-08
ENSG00000158856.18	DMTN	dematin actin binding protein	1.40017	2.49308e-08
ENSG00000251349.3	MSANTD3-TMEFF1	MSANTD3-TMEFF1 readthrough	1.38935	2.50322e-08
ENSG00000169621.10	APLF	aprataxin and PNKP like factor	1.02911	2.51524e-08
ENSG00000128607.14	KLHDC10	kelch domain containing 10	0.99419	2.52093e-08
ENSG00000118363.12	SPCS2	signal peptidase complex subunit 2	1.10582	2.52862e-08
ENSG00000171992.13	SYNPO	synaptopodin	1.48542	2.54502e-08
ENSG00000178531.6	CTXN1	cortexin 1	2.32376	2.61473e-08
ENSG00000180957.18	PITPNB	phosphatidylinositol transfer protein beta	0.927014	2.64192e-08
ENSG00000132471.12	WBP2	WW domain binding protein 2	1.09902	2.65192e-08
ENSG00000165424.7	ZCCHC24	zinc finger CCHC-type containing 24	1.62215	2.66764e-08
ENSG00000176046.8	NUPR1	nuclear protein 1, transcriptional regulator	2.00342	2.6746e-08
ENSG00000082482.13	KCNK2	potassium two pore domain channel subfamily K member 2	1.87884	2.69127e-08
ENSG00000111716.14	LDHB	lactate dehydrogenase B	1.15302	2.71236e-08
ENSG00000126088.14	UROD	uroporphyrinogen decarboxylase	0.978595	2.72595e-08
ENSG00000229833.10	PET100	PET100 cytochrome c oxidase chaperone	0.984532	2.732e-08
ENSG00000163528.13	CHCHD4	coiled-coil-helix-coiled-coil-helix domain containing 4	1.12618	2.74527e-08
ENSG00000138495.6	COX17	cytochrome c oxidase copper chaperone COX17	1.55957	2.77771e-08
ENSG00000183723.12	CMTM4	CKLF like MARVEL transmembrane domain containing 4	1.02118	2.80002e-08
ENSG00000004487.16	KDM1A	lysine demethylase 1A	1.17577	2.80674e-08
ENSG00000123143.12	PKN1	protein kinase N1	1.46794	2.83818e-08
ENSG00000187051.9	RPS19BP1	ribosomal protein S19 binding protein 1	1.76845	2.85527e-08
ENSG00000167863.12	ATP5PD	ATP synthase peripheral stalk subunit d	1.33892	2.87066e-08
ENSG00000146063.20	TRIM41	tripartite motif containing 41	1.29228	2.89723e-08
ENSG00000141750.7	STAC2	SH3 and cysteine rich domain 2	1.0137	2.90294e-08
ENSG00000164002.11	EXO5	exonuclease 5	1.96818	2.92367e-08
ENSG00000106261.17	ZKSCAN1	zinc finger with KRAB and SCAN domains 1	1.1372	2.95329e-08
ENSG00000143751.10	SDE2	SDE2 telomere maintenance homolog	0.930358	2.95763e-08
ENSG00000163964.15	PIGX	phosphatidylinositol glycan anchor biosynthesis class X	1.0947	3.02785e-08
ENSG00000171889.5	MIR31HG	MIR31 host gene	2.04036	3.03711e-08
ENSG00000265241.6	RBM8A	RNA binding motif protein 8A	1.0204	3.15651e-08
ENSG00000158292.7	GPR153	G protein-coupled receptor 153	1.53449	3.1935e-08
ENSG00000164111.15	ANXA5	annexin A5	0.999881	3.22166e-08
ENSG00000204152.11	TIMM23B	translocase of inner mitochondrial membrane 23 homolog B	2.35206	3.22167e-08
ENSG00000228672.4	PROB1	proline rich basic protein 1	1.73616	3.24125e-08
ENSG00000105698.16	USF2	upstream transcription factor 2, c-fos interacting	1.19849	3.27184e-08
ENSG00000138175.9	ARL3	ADP ribosylation factor like GTPase 3	0.858938	3.29595e-08
ENSG00000181588.16	MEX3D	mex-3 RNA binding family member D	1.66371	3.30556e-08
ENSG00000113312.11	TTC1	tetratricopeptide repeat domain 1	0.890208	3.345e-08
ENSG00000069424.15	KCNAB2	potassium voltage-gated channel subfamily A regulatory beta subunit 2	1.37466	3.4423e-08
ENSG00000105058.12	FAM32A	family with sequence similarity 32 member A	0.837476	3.44243e-08
ENSG00000137692.12	DCUN1D5	defective in cullin neddylation 1 domain containing 5	0.857869	3.4575e-08
ENSG00000112234.9	FBXL4	F-box and leucine rich repeat protein 4	1.11548	3.49996e-08
ENSG00000100154.14	TTC28	tetratricopeptide repeat domain 28	1.4417	3.51185e-08
ENSG00000101773.19	RBBP8	RB binding protein 8, endonuclease	1.41024	3.53368e-08
ENSG00000135439.11	AGAP2	ArfGAP with GTPase domain, ankyrin repeat and PH domain 2	1.76878	3.61641e-08
ENSG00000197776.8	KLHDC1	kelch domain containing 1	1.48372	3.6539e-08
ENSG00000276966.2	H4C5	H4 clustered histone 5	1.48986	3.68205e-08
ENSG00000169813.16	HNRNPF	heterogeneous nuclear ribonucleoprotein F	0.962508	3.68322e-08
ENSG00000248905.10	FMN1	formin 1	1.49016	3.7037e-08
ENSG00000236824.2	BCYRN1	brain cytoplasmic RNA 1	2.18218	3.70664e-08
ENSG00000134852.15	CLOCK	clock circadian regulator	1.52262	3.77073e-08
ENSG00000174238.15	PITPNA	phosphatidylinositol transfer protein alpha	1.0172	3.80525e-08
ENSG00000232388.4	SMIM26	small integral membrane protein 26	1.3694	3.83466e-08
ENSG00000090539.15	CHRD	chordin	2.18119	3.91e-08
ENSG00000184640.18	SEPTIN9	septin 9	1.11655	3.98681e-08
ENSG00000141580.16	WDR45B	WD repeat domain 45B	1.02747	3.99178e-08
ENSG00000119471.15	HSDL2	hydroxysteroid dehydrogenase like 2	1.08146	4.1267e-08
ENSG00000270800.3	RPS10-NUDT3	RPS10-NUDT3 readthrough	1.46612	4.20076e-08
ENSG00000116183.11	PAPPA2	pappalysin 2	2.33953	4.2108e-08
ENSG00000224870.7	MRPL20-AS1	MRPL20 antisense RNA 1	1.23629	4.2303e-08
ENSG00000157837.16	SPPL3	signal peptide peptidase like 3	1.52402	4.25133e-08
ENSG00000136205.17	TNS3	tensin 3	1.54663	4.25624e-08
ENSG00000144118.14	RALB	RAS like proto-oncogene B	1.00964	4.38188e-08
ENSG00000189403.15	HMGB1	high mobility group box 1	0.812475	4.398e-08
ENSG00000205352.11	PRR13	proline rich 13	1.20157	4.41544e-08
ENSG00000115561.16	CHMP3	charged multivesicular body protein 3	1.17127	4.47717e-08
ENSG00000150551.11	LYPD1	LY6/PLAUR domain containing 1	1.74998	4.54118e-08
ENSG00000112514.16	CUTA	cutA divalent cation tolerance homolog	1.43471	4.57227e-08
ENSG00000197451.12	HNRNPAB	heterogeneous nuclear ribonucleoprotein A/B	0.989494	4.59329e-08
ENSG00000136193.17	SCRN1	secernin 1	1.454	4.63791e-08
ENSG00000124507.11	PACSIN1	protein kinase C and casein kinase substrate in neurons 1	1.55036	4.67806e-08
ENSG00000197956.10	S100A6	S100 calcium binding protein A6	1.41728	4.69097e-08
ENSG00000179152.20	TCAIM	T cell activation inhibitor, mitochondrial	1.05512	4.76426e-08
ENSG00000100461.18	RBM23	RNA binding motif protein 23	1.29168	4.93746e-08
ENSG00000178585.15	CTNNBIP1	catenin beta interacting protein 1	1.32622	5.06583e-08
ENSG00000125970.12	RALY	RALY heterogeneous nuclear ribonucleoprotein	1.2324	5.08787e-08
ENSG00000119280.17	C1orf198	chromosome 1 open reading frame 198	1.44876	5.14699e-08
ENSG00000172115.9	CYCS	cytochrome c, somatic	1.25951	5.26192e-08
ENSG00000126261.13	UBA2	ubiquitin like modifier activating enzyme 2	1.13829	5.27895e-08
ENSG00000092847.12	AGO1	argonaute RISC component 1	0.774647	5.31592e-08
ENSG00000119408.16	NEK6	NIMA related kinase 6	1.28537	5.32237e-08
ENSG00000170634.13	ACYP2	acylphosphatase 2	0.940708	5.36154e-08
ENSG00000111652.10	COPS7A	COP9 signalosome subunit 7A	0.912275	5.42977e-08
ENSG00000124209.4	RAB22A	RAB22A, member RAS oncogene family	0.771379	5.44082e-08
ENSG00000159692.15	CTBP1	C-terminal binding protein 1	0.900826	5.44629e-08
ENSG00000104904.12	OAZ1	ornithine decarboxylase antizyme 1	1.50937	5.45083e-08
ENSG00000143363.17	PRUNE1	prune exopolyphosphatase 1	1.49102	5.4551e-08
ENSG00000105372.8	RPS19	ribosomal protein S19	1.93657	5.4887e-08
ENSG00000134825.16	TMEM258	transmembrane protein 258	1.63604	5.51509e-08
ENSG00000099817.12	POLR2E	RNA polymerase II, I and III subunit E	1.78771	5.52787e-08
ENSG00000185046.18	ANKS1B	ankyrin repeat and sterile alpha motif domain containing 1B	1.34172	5.5907e-08
ENSG00000118939.17	UCHL3	ubiquitin C-terminal hydrolase L3	1.43778	5.69642e-08
ENSG00000131773.14	KHDRBS3	KH RNA binding domain containing, signal transduction associated 3	1.36548	5.76117e-08
ENSG00000102241.12	HTATSF1	HIV-1 Tat specific factor 1	0.833784	5.80218e-08
ENSG00000145920.15	CPLX2	complexin 2	1.55483	5.90844e-08
ENSG00000064961.19	HMG20B	high mobility group 20B	1.25024	5.98379e-08
ENSG00000215217.7	C5orf49	chromosome 5 open reading frame 49	1.9043	6.07733e-08
ENSG00000169193.12	CCDC126	coiled-coil domain containing 126	1.73164	6.11382e-08
ENSG00000166266.14	CUL5	cullin 5	1.64723	6.14025e-08
ENSG00000182919.14	C11orf54	chromosome 11 open reading frame 54	0.951658	6.1529e-08
ENSG00000147400.10	CETN2	centrin 2	1.03881	6.16357e-08
ENSG00000161681.15	SHANK1	SH3 and multiple ankyrin repeat domains 1	1.4442	6.20901e-08
ENSG00000197061.4	H4C3	H4 clustered histone 3	1.84616	6.32706e-08
ENSG00000157764.13	BRAF	B-Raf proto-oncogene, serine/threonine kinase	1.19051	6.3504e-08
ENSG00000109670.16	FBXW7	F-box and WD repeat domain containing 7	1.72948	6.4744e-08
ENSG00000101940.18	WDR13	WD repeat domain 13	1.55408	6.62404e-08
ENSG00000196781.16	TLE1	TLE family member 1, transcriptional corepressor	0.833289	6.66068e-08
ENSG00000159713.11	TPPP3	tubulin polymerization promoting protein family member 3	1.65851	6.7239e-08
ENSG00000113328.19	CCNG1	cyclin G1	0.957813	6.77612e-08
ENSG00000029993.15	HMGB3	high mobility group box 3	1.63857	6.98818e-08
ENSG00000171476.22	HOPX	HOP homeobox	1.11405	7.00765e-08
ENSG00000087460.25	GNAS	GNAS complex locus	0.997596	7.04186e-08
ENSG00000176244.7	ACBD7	acyl-CoA binding domain containing 7	1.6733	7.05437e-08
ENSG00000075151.20	EIF4G3	eukaryotic translation initiation factor 4 gamma 3	1.28988	7.09018e-08
ENSG00000186976.15	EFCAB6	EF-hand calcium binding domain 6	1.52161	7.227e-08
ENSG00000164754.15	RAD21	RAD21 cohesin complex component	0.675441	7.32324e-08
ENSG00000124523.16	SIRT5	sirtuin 5	1.36934	7.33489e-08
ENSG00000155959.12	VBP1	VHL binding protein 1	1.03624	7.50387e-08
ENSG00000125818.18	PSMF1	proteasome inhibitor subunit 1	0.935546	7.52317e-08
ENSG00000102225.16	CDK16	cyclin dependent kinase 16	1.07601	7.58127e-08
ENSG00000222011.9	FAM185A	family with sequence similarity 185 member A	1.96472	7.59515e-08
ENSG00000133612.19	AGAP3	ArfGAP with GTPase domain, ankyrin repeat and PH domain 3	1.23596	7.62715e-08
ENSG00000116852.14	KIF21B	kinesin family member 21B	0.891828	7.72862e-08
ENSG00000126005.17	MMP24OS	MMP24 opposite strand	0.960829	7.73123e-08
ENSG00000185818.8	NAT8L	N-acetyltransferase 8 like	1.20802	7.83571e-08
ENSG00000085644.14	ZNF213	zinc finger protein 213	1.67867	7.88023e-08
ENSG00000139613.12	SMARCC2	SWI/SNF related, matrix associated, actin dependent regulator of chromatin subfamily c member 2	0.718882	7.91798e-08
ENSG00000128708.13	HAT1	histone acetyltransferase 1	1.05507	7.92046e-08
ENSG00000055917.15	PUM2	pumilio RNA binding family member 2	1.021	8.06478e-08
ENSG00000138738.10	PRDM5	PR/SET domain 5	1.41365	8.08699e-08
ENSG00000121900.19	TMEM54	transmembrane protein 54	2.15009	8.14876e-08
ENSG00000174903.16	RAB1B	RAB1B, member RAS oncogene family	1.2106	8.17701e-08
ENSG00000284874.1	SEPT5-GP1BB	SEPT5-GP1BB readthrough	1.80056	8.26962e-08
ENSG00000244187.8	TMEM141	transmembrane protein 141	1.41417	8.29862e-08
ENSG00000100077.15	GRK3	G protein-coupled receptor kinase 3	1.82841	8.30348e-08
ENSG00000083845.9	RPS5	ribosomal protein S5	2.08005	8.39809e-08
ENSG00000137575.12	SDCBP	syndecan binding protein	0.70797	8.56215e-08
ENSG00000070808.16	CAMK2A	calcium/calmodulin dependent protein kinase II alpha	1.3475	8.78189e-08
ENSG00000170390.16	DCLK2	doublecortin like kinase 2	0.735452	8.79211e-08
ENSG00000143797.12	MBOAT2	membrane bound O-acyltransferase domain containing 2	1.39471	8.85114e-08
ENSG00000109846.9	CRYAB	crystallin alpha B	1.69364	8.85271e-08
ENSG00000102974.16	CTCF	CCCTC-binding factor	1.24913	8.88233e-08
ENSG00000149557.14	FEZ1	fasciculation and elongation protein zeta 1	1.07794	8.88807e-08
ENSG00000125817.8	CENPB	centromere protein B	2.02315	8.96019e-08
ENSG00000178449.9	COX14	cytochrome c oxidase assembly factor COX14	1.45549	9.04066e-08
ENSG00000151779.13	NBAS	NBAS subunit of NRZ tethering complex	1.50124	9.06224e-08
ENSG00000162631.18	NTNG1	netrin G1	1.73992	9.18781e-08
ENSG00000214106.9	NA	NA	1.13872	9.20139e-08
ENSG00000186577.14	SMIM29	small integral membrane protein 29	1.7352	9.21262e-08
ENSG00000137824.16	RMDN3	regulator of microtubule dynamics 3	0.851174	9.23214e-08
ENSG00000174099.11	MSRB3	methionine sulfoxide reductase B3	1.1081	9.55423e-08
ENSG00000164292.13	RHOBTB3	Rho related BTB domain containing 3	1.31118	9.56612e-08
ENSG00000196422.11	PPP1R26	protein phosphatase 1 regulatory subunit 26	1.37849	9.62244e-08
ENSG00000105048.17	TNNT1	troponin T1, slow skeletal type	2.53712	9.65983e-08
ENSG00000283580.3	NA	NA	2.38539	9.6866e-08
ENSG00000165821.12	SALL2	spalt like transcription factor 2	1.27304	9.69075e-08
ENSG00000108100.18	CCNY	cyclin Y	1.23609	9.72214e-08
ENSG00000129562.11	DAD1	defender against cell death 1	1.06179	9.94811e-08
ENSG00000105647.18	PIK3R2	phosphoinositide-3-kinase regulatory subunit 2	1.1694	1.00242e-07
ENSG00000133627.18	ACTR3B	actin related protein 3B	1.54487	1.00824e-07
ENSG00000148700.15	ADD3	adducin 3	0.856401	1.01673e-07
ENSG00000104671.8	DCTN6	dynactin subunit 6	1.27268	1.02846e-07
ENSG00000132963.8	POMP	proteasome maturation protein	1.09253	1.05551e-07
ENSG00000155096.14	AZIN1	antizyme inhibitor 1	0.885212	1.07036e-07
ENSG00000138944.8	SHISAL1	shisa like 1	1.38891	1.08735e-07
ENSG00000156011.17	PSD3	pleckstrin and Sec7 domain containing 3	0.711917	1.10425e-07
ENSG00000204469.13	PRRC2A	proline rich coiled-coil 2A	0.745558	1.12965e-07
ENSG00000196642.19	RABL6	RAB, member RAS oncogene family like 6	1.27317	1.13013e-07
ENSG00000143353.12	LYPLAL1	lysophospholipase like 1	1.38264	1.13554e-07
ENSG00000164253.14	WDR41	WD repeat domain 41	0.979433	1.14924e-07
ENSG00000163110.15	PDLIM5	PDZ and LIM domain 5	0.996108	1.18274e-07
ENSG00000229358.3	NA	NA	1.89989	1.18938e-07
ENSG00000106635.8	BCL7B	BAF chromatin remodeling complex subunit BCL7B	1.08784	1.19286e-07
ENSG00000231187.3	LOC102724593	uncharacterized LOC102724593	1.33655	1.21611e-07
ENSG00000133243.10	BTBD2	BTB domain containing 2	1.9247	1.23192e-07
ENSG00000168092.14	PAFAH1B2	platelet activating factor acetylhydrolase 1b catalytic subunit 2	1.00005	1.23409e-07
ENSG00000005022.6	SLC25A5	solute carrier family 25 member 5	1.0563	1.24004e-07
ENSG00000112335.15	SNX3	sorting nexin 3	1.15202	1.24441e-07
ENSG00000109062.12	SLC9A3R1	SLC9A3 regulator 1	1.84281	1.25797e-07
ENSG00000276234.5	TADA2A	transcriptional adaptor 2A	1.3505	1.271e-07
ENSG00000038295.8	TLL1	tolloid like 1	2.3575	1.27141e-07
ENSG00000182628.13	SKA2	spindle and kinetochore associated complex subunit 2	1.25913	1.27443e-07
ENSG00000174775.17	HRAS	HRas proto-oncogene, GTPase	1.70919	1.27682e-07
ENSG00000087191.13	PSMC5	proteasome 26S subunit, ATPase 5	0.92121	1.2839e-07
ENSG00000147065.17	MSN	moesin	1.02269	1.29357e-07
ENSG00000183617.5	MRPL54	mitochondrial ribosomal protein L54	1.97238	1.29789e-07
ENSG00000215861.6	NA	NA	0.878378	1.30523e-07
ENSG00000102763.18	VWA8	von Willebrand factor A domain containing 8	1.82087	1.32025e-07
ENSG00000184182.18	UBE2F	ubiquitin conjugating enzyme E2 F (putative)	1.30535	1.33167e-07
ENSG00000206559.8	ZCWPW2	zinc finger CW-type and PWWP domain containing 2	1.91526	1.33715e-07
ENSG00000143774.16	GUK1	guanylate kinase 1	1.96286	1.33722e-07
ENSG00000172340.14	SUCLG2	succinate-CoA ligase GDP-forming subunit beta	1.05467	1.36152e-07
ENSG00000133983.16	COX16	cytochrome c oxidase assembly factor COX16	1.35229	1.38206e-07
ENSG00000137766.17	UNC13C	unc-13 homolog C	1.83774	1.38841e-07
ENSG00000109917.11	ZPR1	ZPR1 zinc finger	0.890741	1.39187e-07
ENSG00000170860.4	LSM3	LSM3 homolog, U6 small nuclear RNA and mRNA degradation associated	1.02334	1.39268e-07
ENSG00000106803.10	SEC61B	SEC61 translocon subunit beta	1.42957	1.40019e-07
ENSG00000137312.15	FLOT1	flotillin 1	0.639253	1.40521e-07
ENSG00000145391.13	SETD7	SET domain containing 7, histone lysine methyltransferase	0.956143	1.41171e-07
ENSG00000176340.4	COX8A	cytochrome c oxidase subunit 8A	2.13517	1.42364e-07
ENSG00000137513.10	NARS2	asparaginyl-tRNA synthetase 2, mitochondrial	1.57323	1.42683e-07
ENSG00000154146.13	NRGN	neurogranin	1.43837	1.44919e-07
ENSG00000166503.9	HDGFL3	HDGF like 3	1.22476	1.46651e-07
ENSG00000084710.14	EFR3B	EFR3 homolog B	0.831231	1.47431e-07
ENSG00000242498.8	ARPIN	actin related protein 2/3 complex inhibitor	0.86247	1.47762e-07
ENSG00000162849.16	KIF26B	kinesin family member 26B	1.35945	1.50247e-07
ENSG00000110711.10	AIP	aryl hydrocarbon receptor interacting protein	1.60952	1.53907e-07
ENSG00000197728.11	RPS26	ribosomal protein S26	2.00095	1.56982e-07
ENSG00000010017.13	RANBP9	RAN binding protein 9	0.943709	1.57679e-07
ENSG00000148300.12	REXO4	REX4 homolog, 3'-5' exonuclease	1.24584	1.58801e-07
ENSG00000131016.17	AKAP12	A-kinase anchoring protein 12	0.92247	1.61486e-07
ENSG00000102935.11	ZNF423	zinc finger protein 423	1.58558	1.6292e-07
ENSG00000092199.17	HNRNPC	heterogeneous nuclear ribonucleoprotein C	1.08418	1.65079e-07
ENSG00000106689.11	LHX2	LIM homeobox 2	1.67205	1.65101e-07
ENSG00000169826.8	CSGALNACT2	chondroitin sulfate N-acetylgalactosaminyltransferase 2	1.15559	1.65319e-07
ENSG00000143256.5	PFDN2	prefoldin subunit 2	1.41731	1.69007e-07
ENSG00000196205.8	NA	NA	1.54762	1.72151e-07
ENSG00000169181.13	GSG1L	GSG1 like	1.63424	1.72618e-07
ENSG00000105583.11	WDR83OS	WD repeat domain 83 opposite strand	1.86069	1.74903e-07
ENSG00000170837.3	GPR27	G protein-coupled receptor 27	1.13854	1.76324e-07
ENSG00000215021.9	PHB2	prohibitin 2	0.971413	1.77137e-07
ENSG00000059915.17	PSD	pleckstrin and Sec7 domain containing	1.71902	1.77266e-07
ENSG00000179262.10	RAD23A	RAD23 homolog A, nucleotide excision repair protein	1.09853	1.79018e-07
ENSG00000134982.17	APC	APC regulator of WNT signaling pathway	0.968704	1.80403e-07
ENSG00000112320.12	SOBP	sine oculis binding protein homolog	1.39704	1.80767e-07
ENSG00000123575.9	FAM199X	family with sequence similarity 199, X-linked	0.711144	1.85123e-07
ENSG00000172531.15	PPP1CA	protein phosphatase 1 catalytic subunit alpha	0.92773	1.85173e-07
ENSG00000134548.11	SPX	spexin hormone	1.46259	1.85348e-07
ENSG00000167965.18	MLST8	MTOR associated protein, LST8 homolog	1.36101	1.8624e-07
ENSG00000124562.10	SNRPC	small nuclear ribonucleoprotein polypeptide C	1.42003	1.95267e-07
ENSG00000157680.15	DGKI	diacylglycerol kinase iota	1.51936	2.01875e-07
ENSG00000185129.7	PURA	purine rich element binding protein A	0.65738	2.10952e-07
ENSG00000115762.16	PLEKHB2	pleckstrin homology domain containing B2	0.769949	2.11454e-07
ENSG00000146834.14	MEPCE	methylphosphate capping enzyme	1.30187	2.12329e-07
ENSG00000172379.21	ARNT2	aryl hydrocarbon receptor nuclear translocator 2	0.828785	2.13256e-07
ENSG00000103018.17	CYB5B	cytochrome b5 type B	0.982773	2.13959e-07
ENSG00000239697.11	TNFSF12	TNF superfamily member 12	1.46807	2.15958e-07
ENSG00000167182.15	SP2	Sp2 transcription factor	1.59221	2.18271e-07
ENSG00000167085.11	PHB1	prohibitin 1	0.977461	2.1849e-07
ENSG00000166575.17	TMEM135	transmembrane protein 135	1.844	2.19586e-07
ENSG00000136810.13	TXN	thioredoxin	1.16446	2.22603e-07
ENSG00000115758.13	ODC1	ornithine decarboxylase 1	1.3051	2.23235e-07
ENSG00000097033.14	SH3GLB1	SH3 domain containing GRB2 like, endophilin B1	1.10208	2.23518e-07
ENSG00000120333.4	MRPS14	mitochondrial ribosomal protein S14	0.8223	2.25808e-07
ENSG00000135447.17	PPP1R1A	protein phosphatase 1 regulatory inhibitor subunit 1A	1.58301	2.28113e-07
ENSG00000179134.15	SAMD4B	sterile alpha motif domain containing 4B	0.932753	2.29098e-07
ENSG00000165175.15	MID1IP1	MID1 interacting protein 1	1.95934	2.31422e-07
ENSG00000136783.10	NIPSNAP3A	nipsnap homolog 3A	1.32332	2.31528e-07
ENSG00000172534.14	HCFC1	host cell factor C1	1.08375	2.33309e-07
ENSG00000159335.16	PTMS	parathymosin	1.23869	2.35674e-07
ENSG00000113384.14	GOLPH3	golgi phosphoprotein 3	0.763482	2.38135e-07
ENSG00000147533.17	GOLGA7	golgin A7	1.33813	2.41413e-07
ENSG00000114125.14	RNF7	ring finger protein 7	0.978532	2.42895e-07
ENSG00000184611.12	KCNH7	potassium voltage-gated channel subfamily H member 7	1.56218	2.43042e-07
ENSG00000100142.15	POLR2F	RNA polymerase II, I and III subunit F	1.17509	2.46193e-07
ENSG00000182103.5	FAM181B	family with sequence similarity 181 member B	1.15201	2.52746e-07
ENSG00000139154.16	AEBP2	AE binding protein 2	1.05241	2.53588e-07
ENSG00000136146.15	MED4	mediator complex subunit 4	0.941888	2.56037e-07
ENSG00000100167.20	SEPTIN3	septin 3	1.11339	2.56054e-07
ENSG00000167815.12	PRDX2	peroxiredoxin 2	1.38342	2.5649e-07
ENSG00000159111.13	MRPL10	mitochondrial ribosomal protein L10	0.851647	2.56887e-07
ENSG00000183023.18	SLC8A1	solute carrier family 8 member A1	1.45189	2.58204e-07
ENSG00000092964.18	DPYSL2	dihydropyrimidinase like 2	0.858072	2.5837e-07
ENSG00000177030.16	DEAF1	DEAF1 transcription factor	1.1633	2.58586e-07
ENSG00000081803.16	CADPS2	calcium dependent secretion activator 2	1.14787	2.6225e-07
ENSG00000224819.2	NA	NA	2.05974	2.65834e-07
ENSG00000167491.17	GATAD2A	GATA zinc finger domain containing 2A	1.25341	2.66083e-07
ENSG00000183624.14	HMCES	5-hydroxymethylcytosine binding, ES cell specific	0.970277	2.70327e-07
ENSG00000123080.12	CDKN2C	cyclin dependent kinase inhibitor 2C	1.5169	2.73763e-07
ENSG00000147586.10	MRPS28	mitochondrial ribosomal protein S28	1.08048	2.75159e-07
ENSG00000278970.2	HEIH	hepatocellular carcinoma up-regulated EZH2-associated long non-coding RNA	1.10081	2.8263e-07
ENSG00000116983.13	HPCAL4	hippocalcin like 4	1.01418	2.84413e-07
ENSG00000141698.17	NT5C3B	5'-nucleotidase, cytosolic IIIB	1.01287	2.89838e-07
ENSG00000253716.6	MINCR	MYC-induced long non-coding RNA	2.03528	3.0291e-07
ENSG00000185414.20	MRPL30	mitochondrial ribosomal protein L30	1.28525	3.03541e-07
ENSG00000234127.9	TRIM26	tripartite motif containing 26	1.23468	3.05721e-07
ENSG00000172493.21	AFF1	ALF transcription elongation factor 1	1.02917	3.13644e-07
ENSG00000135624.16	CCT7	chaperonin containing TCP1 subunit 7	0.89811	3.17211e-07
ENSG00000083290.20	ULK2	unc-51 like autophagy activating kinase 2	1.20238	3.20296e-07
ENSG00000152904.11	GGPS1	geranylgeranyl diphosphate synthase 1	0.988475	3.22815e-07
ENSG00000112110.10	MRPL18	mitochondrial ribosomal protein L18	1.03142	3.2288e-07
ENSG00000106211.9	HSPB1	heat shock protein family B (small) member 1	2.34964	3.23014e-07
ENSG00000113068.10	PFDN1	prefoldin subunit 1	0.88363	3.379e-07
ENSG00000188070.9	ZFTA	zinc finger translocation associated	1.23986	3.41097e-07
ENSG00000175768.13	TOMM5	translocase of outer mitochondrial membrane 5	1.02892	3.41819e-07
ENSG00000100379.17	KCTD17	potassium channel tetramerization domain containing 17	1.10232	3.50029e-07
ENSG00000084623.11	EIF3I	eukaryotic translation initiation factor 3 subunit I	0.924267	3.52366e-07
ENSG00000171408.14	PDE7B	phosphodiesterase 7B	1.59976	3.52373e-07
ENSG00000174521.7	TTC9B	tetratricopeptide repeat domain 9B	1.99923	3.53906e-07
ENSG00000083544.15	TDRD3	tudor domain containing 3	1.2792	3.5513e-07
ENSG00000172985.11	SH3RF3	SH3 domain containing ring finger 3	0.855177	3.56159e-07
ENSG00000131374.14	TBC1D5	TBC1 domain family member 5	0.800593	3.60564e-07
ENSG00000160972.9	PPP1R16A	protein phosphatase 1 regulatory subunit 16A	2.24658	3.60689e-07
ENSG00000162545.6	CAMK2N1	calcium/calmodulin dependent protein kinase II inhibitor 1	1.1549	3.63125e-07
ENSG00000087095.13	NLK	nemo like kinase	1.18178	3.64009e-07
ENSG00000100319.13	ZMAT5	zinc finger matrin-type 5	1.51418	3.64813e-07
ENSG00000117118.10	SDHB	succinate dehydrogenase complex iron sulfur subunit B	0.82582	3.67292e-07
ENSG00000198612.11	COPS8	COP9 signalosome subunit 8	1.00066	3.79978e-07
ENSG00000151917.18	BEND6	BEN domain containing 6	1.7582	3.84446e-07
ENSG00000082014.16	SMARCD3	SWI/SNF related, matrix associated, actin dependent regulator of chromatin, subfamily d, member 3	0.848012	3.88452e-07
ENSG00000124333.16	VAMP7	vesicle associated membrane protein 7	0.872657	3.91159e-07
ENSG00000009307.16	CSDE1	cold shock domain containing E1	0.715322	3.98262e-07
ENSG00000283761.1	NA	NA	2.08334	4.05063e-07
ENSG00000102893.16	PHKB	phosphorylase kinase regulatory subunit beta	1.37644	4.05389e-07
ENSG00000120675.6	DNAJC15	DnaJ heat shock protein family (Hsp40) member C15	0.658257	4.06082e-07
ENSG00000163138.19	PACRGL	parkin coregulated like	1.637	4.06789e-07
ENSG00000165553.4	NGB	neuroglobin	1.77827	4.07358e-07
ENSG00000166681.14	BEX3	brain expressed X-linked 3	1.23164	4.08552e-07
ENSG00000162944.11	RFTN2	raftlin family member 2	1.10164	4.0919e-07
ENSG00000163249.12	CCNYL1	cyclin Y like 1	1.37706	4.166e-07
ENSG00000171314.9	PGAM1	phosphoglycerate mutase 1	1.23417	4.18735e-07
ENSG00000161714.12	PLCD3	phospholipase C delta 3	2.19308	4.2111e-07
ENSG00000215193.12	PEX26	peroxisomal biogenesis factor 26	1.13674	4.21924e-07
ENSG00000174013.8	FBXO45	F-box protein 45	0.769515	4.21985e-07
ENSG00000167100.14	SAMD14	sterile alpha motif domain containing 14	1.19566	4.28551e-07
ENSG00000197702.14	PARVA	parvin alpha	0.805588	4.37205e-07
ENSG00000124702.18	KLHDC3	kelch domain containing 3	1.1901	4.42061e-07
ENSG00000103047.8	TANGO6	transport and golgi organization 6 homolog	1.15086	4.44849e-07
ENSG00000178605.13	GTPBP6	GTP binding protein 6 (putative)	1.39306	4.59559e-07
ENSG00000071205.12	ARHGAP10	Rho GTPase activating protein 10	1.268	4.61732e-07
ENSG00000145555.15	MYO10	myosin X	1.24413	4.61889e-07
ENSG00000196814.15	MVB12B	multivesicular body subunit 12B	1.21673	4.65149e-07
ENSG00000160075.12	SSU72	SSU72 homolog, RNA polymerase II CTD phosphatase	0.990429	4.68302e-07
ENSG00000136933.17	RABEPK	Rab9 effector protein with kelch motifs	1.11419	4.71938e-07
ENSG00000140600.17	SH3GL3	SH3 domain containing GRB2 like 3, endophilin A3	1.03569	4.7498e-07
ENSG00000123473.15	STIL	STIL centriolar assembly protein	1.74342	4.84951e-07
ENSG00000102172.16	SMS	spermine synthase	1.28767	4.88357e-07
ENSG00000107341.5	UBE2R2	ubiquitin conjugating enzyme E2 R2	0.617429	4.97696e-07
ENSG00000069956.12	MAPK6	mitogen-activated protein kinase 6	0.882614	4.97925e-07
ENSG00000158186.13	MRAS	muscle RAS oncogene homolog	1.26879	5.00654e-07
ENSG00000257657.3	NA	NA	2.29595	5.03216e-07
ENSG00000188010.14	MORN2	MORN repeat containing 2	1.60912	5.03582e-07
ENSG00000173482.16	PTPRM	protein tyrosine phosphatase receptor type M	1.327	5.04354e-07
ENSG00000011260.14	UTP18	UTP18 small subunit processome component	1.26333	5.20751e-07
ENSG00000196262.14	PPIA	peptidylprolyl isomerase A	1.13695	5.36632e-07
ENSG00000164258.12	NDUFS4	NADH:ubiquinone oxidoreductase subunit S4	1.1444	5.44561e-07
ENSG00000171530.14	TBCA	tubulin folding cofactor A	1.20773	5.47509e-07
ENSG00000150768.15	DLAT	dihydrolipoamide S-acetyltransferase	0.841245	5.57276e-07
ENSG00000160808.11	MYL3	myosin light chain 3	2.20587	5.59178e-07
ENSG00000185519.9	FAM131C	family with sequence similarity 131 member C	1.76147	5.6178e-07
ENSG00000183010.17	PYCR1	pyrroline-5-carboxylate reductase 1	2.1607	5.66145e-07
ENSG00000158234.12	FAIM	Fas apoptotic inhibitory molecule	1.72746	5.67272e-07
ENSG00000106400.12	ZNHIT1	zinc finger HIT-type containing 1	1.44536	5.67667e-07
ENSG00000116667.14	C1orf21	chromosome 1 open reading frame 21	1.1128	5.68076e-07
ENSG00000171612.7	SLC25A33	solute carrier family 25 member 33	1.02978	5.68625e-07
ENSG00000107779.13	BMPR1A	bone morphogenetic protein receptor type 1A	1.08431	5.70279e-07
ENSG00000128266.9	GNAZ	G protein subunit alpha z	1.13809	5.72055e-07
ENSG00000143933.18	CALM2	calmodulin 2	0.896654	5.74947e-07
ENSG00000142230.13	SAE1	SUMO1 activating enzyme subunit 1	1.07117	5.76132e-07
ENSG00000274070.2	CASTOR2	cytosolic arginine sensor for mTORC1 subunit 2	1.00375	5.80647e-07
ENSG00000112658.8	SRF	serum response factor	0.963035	5.83976e-07
ENSG00000182004.13	SNRPE	small nuclear ribonucleoprotein polypeptide E	1.40488	5.90969e-07
ENSG00000234161.1	PABPC5-AS1	PABPC5 antisense RNA 1	2.46451	5.92789e-07
ENSG00000145337.5	PYURF	PIGY upstream open reading frame	1.1266	5.92922e-07
ENSG00000163170.12	BOLA3	bolA family member 3	1.72319	5.95841e-07
ENSG00000114126.17	TFDP2	transcription factor Dp-2	1.7923	5.98338e-07
ENSG00000173264.14	GPR137	G protein-coupled receptor 137	1.40791	6.05393e-07
ENSG00000100241.21	SBF1	SET binding factor 1	1.64381	6.26695e-07
ENSG00000090238.12	YPEL3	yippee like 3	1.19626	6.29151e-07
ENSG00000142784.16	WDTC1	WD and tetratricopeptide repeats 1	1.09692	6.32362e-07
ENSG00000068784.13	SRBD1	S1 RNA binding domain 1	1.48831	6.35326e-07
ENSG00000171368.12	TPPP	tubulin polymerization promoting protein	0.821251	6.37722e-07
ENSG00000154978.13	VOPP1	VOPP1 WW domain binding protein	0.859458	6.48816e-07
ENSG00000167106.12	EEIG1	estrogen-induced osteoclastogenesis regulator 1	1.53288	6.61728e-07
ENSG00000083123.15	BCKDHB	branched chain keto acid dehydrogenase E1 subunit beta	1.33266	6.71685e-07
ENSG00000013561.18	RNF14	ring finger protein 14	0.843624	6.73764e-07
ENSG00000129968.15	ABHD17A	abhydrolase domain containing 17A, depalmitoylase	2.37399	6.75345e-07
ENSG00000105887.11	MTPN	myotrophin	0.693618	6.76085e-07
ENSG00000131467.11	PSME3	proteasome activator subunit 3	1.06456	6.77933e-07
ENSG00000198736.11	MSRB1	methionine sulfoxide reductase B1	1.52112	6.8388e-07
ENSG00000132669.13	RIN2	Ras and Rab interactor 2	1.02376	6.87426e-07
ENSG00000079387.14	SENP1	SUMO specific peptidase 1	1.4738	7.00051e-07
ENSG00000156689.7	GLYATL2	glycine-N-acyltransferase like 2	2.3235	7.00694e-07
ENSG00000164197.12	RNF180	ring finger protein 180	1.08139	7.0363e-07
ENSG00000119661.15	DNAL1	dynein axonemal light chain 1	1.40233	7.06357e-07
ENSG00000205544.4	TMEM256	transmembrane protein 256	1.79574	7.08787e-07
ENSG00000125148.7	MT2A	metallothionein 2A	2.29151	7.09058e-07
ENSG00000198937.9	CCDC167	coiled-coil domain containing 167	1.76433	7.12383e-07
ENSG00000107872.12	FBXL15	F-box and leucine rich repeat protein 15	1.6413	7.18764e-07
ENSG00000153822.13	KCNJ16	potassium inwardly rectifying channel subfamily J member 16	1.00406	7.27205e-07
ENSG00000110321.17	EIF4G2	eukaryotic translation initiation factor 4 gamma 2	0.627664	7.2906e-07
ENSG00000163156.12	SCNM1	sodium channel modifier 1	0.88597	7.38896e-07
ENSG00000112078.14	KCTD20	potassium channel tetramerization domain containing 20	0.702638	7.38941e-07
ENSG00000173175.14	ADCY5	adenylate cyclase 5	1.17355	7.40279e-07
ENSG00000165264.11	NDUFB6	NADH:ubiquinone oxidoreductase subunit B6	1.64066	7.42838e-07
ENSG00000149929.16	HIRIP3	HIRA interacting protein 3	1.25554	7.47173e-07
ENSG00000149091.15	DGKZ	diacylglycerol kinase zeta	1.19752	7.48708e-07
ENSG00000015153.14	YAF2	YY1 associated factor 2	1.12471	7.52427e-07
ENSG00000073921.18	PICALM	phosphatidylinositol binding clathrin assembly protein	1.30915	7.59951e-07
ENSG00000204272.13	NBDY	negative regulator of P-body association	1.47021	7.67551e-07
ENSG00000005075.15	POLR2J	RNA polymerase II subunit J	1.50382	7.70793e-07
ENSG00000160094.15	ZNF362	zinc finger protein 362	1.05935	7.77968e-07
ENSG00000115761.16	NOL10	nucleolar protein 10	1.15094	7.7912e-07
ENSG00000132388.12	UBE2G1	ubiquitin conjugating enzyme E2 G1	1.47477	7.80582e-07
ENSG00000169189.17	NSMCE1	NSE1 homolog, SMC5-SMC6 complex component	1.33636	7.82473e-07
ENSG00000102401.20	ARMCX3	armadillo repeat containing X-linked 3	0.70428	7.82932e-07
ENSG00000116514.16	RNF19B	ring finger protein 19B	0.816668	7.90777e-07
ENSG00000099814.16	CEP170B	centrosomal protein 170B	1.40815	7.93114e-07
ENSG00000112333.11	NR2E1	nuclear receptor subfamily 2 group E member 1	1.09951	7.93856e-07
ENSG00000074416.14	MGLL	monoglyceride lipase	1.20158	7.99773e-07
ENSG00000196976.7	LAGE3	L antigen family member 3	1.84302	8.01558e-07
ENSG00000114026.21	OGG1	8-oxoguanine DNA glycosylase	1.0271	8.02051e-07
ENSG00000161040.16	FBXL13	F-box and leucine rich repeat protein 13	1.67972	8.02594e-07
ENSG00000144840.9	RABL3	RAB, member of RAS oncogene family like 3	1.07812	8.10893e-07
ENSG00000106049.9	HIBADH	3-hydroxyisobutyrate dehydrogenase	1.06434	8.14931e-07
ENSG00000203805.11	PLPP4	phospholipid phosphatase 4	1.2519	8.17841e-07
ENSG00000146540.15	C7orf50	chromosome 7 open reading frame 50	1.68559	8.21639e-07
ENSG00000164402.14	SEPTIN8	septin 8	0.766033	8.36016e-07
ENSG00000117751.18	PPP1R8	protein phosphatase 1 regulatory subunit 8	0.767272	8.50105e-07
ENSG00000099204.20	ABLIM1	actin binding LIM protein 1	0.733573	8.57087e-07
ENSG00000216937.13	CCDC7	coiled-coil domain containing 7	1.14102	8.59121e-07
ENSG00000173812.11	EIF1	eukaryotic translation initiation factor 1	1.03171	8.62557e-07
ENSG00000125743.10	SNRPD2	small nuclear ribonucleoprotein D2 polypeptide	1.41656	8.67222e-07
ENSG00000123395.14	ATG101	autophagy related 101	1.35848	8.70925e-07
ENSG00000177576.11	C18orf32	chromosome 18 open reading frame 32	1.14643	8.73553e-07
ENSG00000137571.11	SLCO5A1	solute carrier organic anion transporter family member 5A1	2.38282	8.77886e-07
ENSG00000080561.13	MID2	midline 2	1.15534	8.79602e-07
ENSG00000086991.13	NOX4	NADPH oxidase 4	1.92239	8.80576e-07
ENSG00000169093.16	ASMTL	acetylserotonin O-methyltransferase like	1.43002	8.91743e-07
ENSG00000179632.10	MAF1	MAF1 homolog, negative regulator of RNA polymerase III	1.11418	8.98117e-07
ENSG00000146216.13	TTBK1	tau tubulin kinase 1	1.01435	9.17995e-07
ENSG00000079739.17	PGM1	phosphoglucomutase 1	0.728662	9.25935e-07
ENSG00000138386.17	NAB1	NGFI-A binding protein 1	1.44539	9.33653e-07
ENSG00000204568.12	MRPS18B	mitochondrial ribosomal protein S18B	0.917333	9.39188e-07
ENSG00000214439.4	NA	NA	1.99933	9.43475e-07
ENSG00000144485.11	HES6	hes family bHLH transcription factor 6	1.79342	9.49497e-07
ENSG00000119522.16	DENND1A	DENN domain containing 1A	1.03566	9.56853e-07
ENSG00000146938.16	NLGN4X	neuroligin 4 X-linked	1.58575	9.59142e-07
ENSG00000184887.13	BTBD6	BTB domain containing 6	1.50285	9.63797e-07
ENSG00000146425.11	DYNLT1	dynein light chain Tctex-type 1	1.03344	9.65805e-07
ENSG00000120645.12	IQSEC3	IQ motif and Sec7 domain ArfGEF 3	1.38945	9.67169e-07
ENSG00000064393.16	HIPK2	homeodomain interacting protein kinase 2	1.36583	9.72358e-07
ENSG00000172331.12	BPGM	bisphosphoglycerate mutase	0.916266	9.74101e-07
ENSG00000129055.12	ANAPC13	anaphase promoting complex subunit 13	1.10592	9.81152e-07
ENSG00000158062.20	UBXN11	UBX domain protein 11	1.1446	9.91019e-07
ENSG00000020577.14	SAMD4A	sterile alpha motif domain containing 4A	1.58331	1.00346e-06
ENSG00000005238.19	ATOSB	atos homolog B	1.04925	1.00964e-06
ENSG00000242173.10	ARHGDIG	Rho GDP dissociation inhibitor gamma	1.59927	1.01719e-06
ENSG00000173545.5	ZNF622	zinc finger protein 622	1.33335	1.0199e-06
ENSG00000197971.16	MBP	myelin basic protein	1.94779	1.02685e-06
ENSG00000125775.15	SDCBP2	syndecan binding protein 2	1.52303	1.027e-06
ENSG00000277075.2	H2AC8	H2A clustered histone 8	2.21036	1.03314e-06
ENSG00000078043.16	PIAS2	protein inhibitor of activated STAT 2	0.946094	1.04467e-06
ENSG00000171206.14	TRIM8	tripartite motif containing 8	1.25677	1.05266e-06
ENSG00000105516.11	DBP	D-box binding PAR bZIP transcription factor	1.29126	1.05903e-06
ENSG00000137218.10	FRS3	fibroblast growth factor receptor substrate 3	1.65865	1.07293e-06
ENSG00000164751.15	PEX2	peroxisomal biogenesis factor 2	1.12833	1.07458e-06
ENSG00000108829.10	LRRC59	leucine rich repeat containing 59	0.730522	1.07626e-06
ENSG00000119335.16	SET	SET nuclear proto-oncogene	1.02255	1.0816e-06
ENSG00000023734.11	STRAP	serine/threonine kinase receptor associated protein	0.713311	1.10075e-06
ENSG00000158467.16	AHCYL2	adenosylhomocysteinase like 2	0.783449	1.10179e-06
ENSG00000198356.12	GET3	guided entry of tail-anchored proteins factor 3, ATPase	1.4165	1.15325e-06
ENSG00000204590.12	GNL1	G protein nucleolar 1 (putative)	0.882332	1.15624e-06
ENSG00000111540.16	RAB5B	RAB5B, member RAS oncogene family	0.534183	1.17436e-06
ENSG00000107902.14	LHPP	phospholysine phosphohistidine inorganic pyrophosphate phosphatase	1.6773	1.18142e-06
ENSG00000138629.16	UBL7	ubiquitin like 7	1.16514	1.19106e-06
ENSG00000162695.12	SLC30A7	solute carrier family 30 member 7	1.464	1.19267e-06
ENSG00000188986.7	NELFB	negative elongation factor complex member B	1.55771	1.20109e-06
ENSG00000169627.9	BOLA2	bolA family member 2	1.8721	1.20609e-06
ENSG00000130005.13	GAMT	guanidinoacetate N-methyltransferase	1.66126	1.22818e-06
ENSG00000147010.18	SH3KBP1	SH3 domain containing kinase binding protein 1	1.33012	1.22971e-06
ENSG00000108061.11	SHOC2	SHOC2 leucine rich repeat scaffold protein	0.978833	1.23435e-06
ENSG00000180488.15	MIGA1	mitoguardin 1	1.07725	1.24144e-06
ENSG00000114503.11	NCBP2	nuclear cap binding protein subunit 2	0.955225	1.24927e-06
ENSG00000171159.5	BBLN	bublin coiled coil protein	2.6508	1.26018e-06
ENSG00000170291.15	ELP5	elongator acetyltransferase complex subunit 5	1.20594	1.26553e-06
ENSG00000221946.7	FXYD7	FXYD domain containing ion transport regulator 7	1.69784	1.3186e-06
ENSG00000136715.18	SAP130	Sin3A associated protein 130	0.848212	1.32192e-06
ENSG00000064655.19	EYA2	EYA transcriptional coactivator and phosphatase 2	1.37824	1.3342e-06
ENSG00000148834.13	GSTO1	glutathione S-transferase omega 1	1.3747	1.36361e-06
ENSG00000058804.12	NDC1	NDC1 transmembrane nucleoporin	1.59552	1.365e-06
ENSG00000157911.10	PEX10	peroxisomal biogenesis factor 10	1.32767	1.37001e-06
ENSG00000186868.15	MAPT	microtubule associated protein tau	0.841583	1.37979e-06
ENSG00000104679.11	R3HCC1	R3H domain and coiled-coil containing 1	0.94882	1.38695e-06
ENSG00000119718.11	EIF2B2	eukaryotic translation initiation factor 2B subunit beta	0.968522	1.40996e-06
ENSG00000101745.17	ANKRD12	ankyrin repeat domain 12	1.12092	1.41022e-06
ENSG00000100314.4	CABP7	calcium binding protein 7	1.89649	1.41178e-06
ENSG00000181163.13	NPM1	nucleophosmin 1	0.631274	1.41581e-06
ENSG00000188452.14	CERKL	ceramide kinase like	1.96515	1.41782e-06
ENSG00000149547.15	EI24	EI24 autophagy associated transmembrane protein	0.95481	1.4227e-06
ENSG00000132463.14	GRSF1	G-rich RNA sequence binding factor 1	0.613595	1.43141e-06
ENSG00000148935.11	GAS2	growth arrest specific 2	1.7721	1.43433e-06
ENSG00000179295.17	PTPN11	protein tyrosine phosphatase non-receptor type 11	1.03762	1.43728e-06
ENSG00000188186.10	LAMTOR4	late endosomal/lysosomal adaptor, MAPK and MTOR activator 4	1.50411	1.44165e-06
ENSG00000177150.13	FAM210A	family with sequence similarity 210 member A	1.12116	1.45947e-06
ENSG00000135144.7	DTX1	deltex E3 ubiquitin ligase 1	1.13342	1.46783e-06
ENSG00000106012.18	IQCE	IQ motif containing E	0.966127	1.48504e-06
ENSG00000172380.6	GNG12	G protein subunit gamma 12	1.10249	1.50527e-06
ENSG00000182902.14	SLC25A18	solute carrier family 25 member 18	1.17571	1.52206e-06
ENSG00000148411.8	NACC2	NACC family member 2	1.44619	1.53033e-06
ENSG00000278291.1	NA	NA	1.03826	1.55336e-06
ENSG00000196453.8	ZNF777	zinc finger protein 777	1.00434	1.55562e-06
ENSG00000130517.14	PGPEP1	pyroglutamyl-peptidase I	1.19532	1.55873e-06
ENSG00000171466.10	ZNF562	zinc finger protein 562	1.08745	1.57344e-06
ENSG00000140450.9	ARRDC4	arrestin domain containing 4	1.21085	1.57905e-06
ENSG00000144935.15	TRPC1	transient receptor potential cation channel subfamily C member 1	1.48783	1.58692e-06
ENSG00000090447.12	TFAP4	transcription factor AP-4	1.70249	1.60112e-06
ENSG00000163634.12	THOC7	THO complex subunit 7	1.03742	1.60647e-06
ENSG00000136848.17	DAB2IP	DAB2 interacting protein	1.19132	1.60762e-06
ENSG00000168913.7	ENHO	energy homeostasis associated	1.83674	1.62497e-06
ENSG00000184602.6	SNN	stannin	1.19083	1.63255e-06
ENSG00000124608.5	AARS2	alanyl-tRNA synthetase 2, mitochondrial	0.818887	1.67662e-06
ENSG00000144040.13	SFXN5	sideroflexin 5	1.11896	1.72884e-06
ENSG00000173020.11	GRK2	G protein-coupled receptor kinase 2	1.12851	1.73163e-06
ENSG00000205726.15	ITSN1	intersectin 1	0.694472	1.73174e-06
ENSG00000162188.6	GNG3	G protein subunit gamma 3	1.44841	1.73546e-06
ENSG00000205220.12	PSMB10	proteasome 20S subunit beta 10	1.85908	1.73989e-06
ENSG00000134287.10	ARF3	ADP ribosylation factor 3	0.955402	1.74114e-06
ENSG00000251503.8	CENPS-CORT	CENPS-CORT readthrough	1.8448	1.74386e-06
ENSG00000163811.12	WDR43	WD repeat domain 43	1.04058	1.75107e-06
ENSG00000173889.16	PHC3	polyhomeotic homolog 3	1.22175	1.75999e-06
ENSG00000274769.1	NA	NA	1.85813	1.82973e-06
ENSG00000101888.11	NXT2	nuclear transport factor 2 like export factor 2	1.38309	1.84079e-06
ENSG00000136247.14	ZDHHC4	zinc finger DHHC-type palmitoyltransferase 4	1.09629	1.88974e-06
ENSG00000164039.15	BDH2	3-hydroxybutyrate dehydrogenase 2	1.05035	1.89584e-06
ENSG00000259001.3	NA	NA	2.25013	1.92366e-06
ENSG00000075415.12	SLC25A3	solute carrier family 25 member 3	0.895322	1.92887e-06
ENSG00000100473.18	COCH	cochlin	2.03216	1.98641e-06
ENSG00000182575.7	NXPH3	neurexophilin 3	1.42835	1.98739e-06
ENSG00000175471.19	MCTP1	multiple C2 and transmembrane domain containing 1	1.32831	2.01469e-06
ENSG00000053501.13	USE1	unconventional SNARE in the ER 1	1.30569	2.02227e-06
ENSG00000148948.8	LRRC4C	leucine rich repeat containing 4C	1.41256	2.03466e-06
ENSG00000159346.13	ADIPOR1	adiponectin receptor 1	0.591578	2.03636e-06
ENSG00000147853.17	AK3	adenylate kinase 3	0.964832	2.05492e-06
ENSG00000107185.10	RGP1	RGP1 homolog, RAB6A GEF complex partner 1	0.581564	2.07104e-06
ENSG00000165912.16	PACSIN3	protein kinase C and casein kinase substrate in neurons 3	1.61775	2.08765e-06
ENSG00000114853.14	ZBTB47	zinc finger and BTB domain containing 47	1.6035	2.08943e-06
ENSG00000198944.6	SOWAHA	sosondowah ankyrin repeat domain family member A	1.52359	2.12349e-06
ENSG00000130703.16	OSBPL2	oxysterol binding protein like 2	0.810138	2.1246e-06
ENSG00000104044.16	OCA2	OCA2 melanosomal transmembrane protein	1.58901	2.14533e-06
ENSG00000182154.8	MRPL41	mitochondrial ribosomal protein L41	1.9916	2.15366e-06
ENSG00000056998.20	GYG2	glycogenin 2	1.22899	2.18248e-06
ENSG00000118046.16	STK11	serine/threonine kinase 11	1.13708	2.18418e-06
ENSG00000086065.14	CHMP5	charged multivesicular body protein 5	0.755859	2.18704e-06
ENSG00000172239.14	PAIP1	poly(A) binding protein interacting protein 1	0.874457	2.1877e-06
ENSG00000187240.16	DYNC2H1	dynein cytoplasmic 2 heavy chain 1	1.34733	2.19287e-06
ENSG00000198830.11	HMGN2	high mobility group nucleosomal binding domain 2	0.995164	2.19342e-06
ENSG00000124177.15	CHD6	chromodomain helicase DNA binding protein 6	1.41069	2.2144e-06
ENSG00000166025.18	AMOTL1	angiomotin like 1	0.732078	2.21729e-06
ENSG00000116661.11	FBXO2	F-box protein 2	1.89209	2.23759e-06
ENSG00000130770.18	ATP5IF1	ATP synthase inhibitory factor subunit 1	1.03888	2.27618e-06
ENSG00000169976.7	SF3B5	splicing factor 3b subunit 5	1.5067	2.28739e-06
ENSG00000104825.17	NFKBIB	NFKB inhibitor beta	1.38152	2.29808e-06
ENSG00000016391.11	CHDH	choline dehydrogenase	0.996787	2.34812e-06
ENSG00000120063.10	GNA13	G protein subunit alpha 13	1.04248	2.35586e-06
ENSG00000049769.14	PPP1R3F	protein phosphatase 1 regulatory subunit 3F	1.08756	2.39636e-06
ENSG00000129911.9	KLF16	KLF transcription factor 16	1.47008	2.40756e-06
ENSG00000104408.10	EIF3E	eukaryotic translation initiation factor 3 subunit E	0.928779	2.41176e-06
ENSG00000122042.10	UBL3	ubiquitin like 3	0.627615	2.43655e-06
ENSG00000267673.6	FDX2	ferredoxin 2	1.39435	2.43918e-06
ENSG00000265354.4	TIMM23	translocase of inner mitochondrial membrane 23	1.10416	2.45748e-06
ENSG00000240184.7	PCDHGC3	protocadherin gamma subfamily C, 3	1.14389	2.47905e-06
ENSG00000151687.14	ANKAR	ankyrin and armadillo repeat containing	1.14678	2.48108e-06
ENSG00000169230.10	PRELID1	PRELI domain containing 1	1.01865	2.49883e-06
ENSG00000223891.6	OSER1-DT	OSER1 divergent transcript	0.834985	2.51167e-06
ENSG00000140367.12	UBE2Q2	ubiquitin conjugating enzyme E2 Q2	1.60219	2.52705e-06
ENSG00000181019.13	NQO1	NAD(P)H quinone dehydrogenase 1	1.39904	2.52928e-06
ENSG00000128654.14	MTX2	metaxin 2	1.33461	2.56323e-06
ENSG00000234857.2	HNRNPUL2-BSCL2	HNRNPUL2-BSCL2 readthrough (NMD candidate)	0.866148	2.57736e-06
ENSG00000237765.7	FAM200B	family with sequence similarity 200 member B	0.670531	2.58047e-06
ENSG00000110958.16	PTGES3	prostaglandin E synthase 3	0.815403	2.58215e-06
ENSG00000179604.10	CDC42EP4	CDC42 effector protein 4	1.27228	2.5942e-06
ENSG00000011114.15	BTBD7	BTB domain containing 7	1.5572	2.60427e-06
ENSG00000184481.17	FOXO4	forkhead box O4	1.74627	2.61493e-06
ENSG00000099625.13	CBARP	CACN subunit beta associated regulatory protein	2.53926	2.61536e-06
ENSG00000152683.14	SLC30A6	solute carrier family 30 member 6	1.43472	2.6171e-06
ENSG00000116871.15	MAP7D1	MAP7 domain containing 1	0.951667	2.62814e-06
ENSG00000115541.11	HSPE1	heat shock protein family E (Hsp10) member 1	1.03003	2.64607e-06
ENSG00000155085.15	AK9	adenylate kinase 9	1.45571	2.6554e-06
ENSG00000100865.15	CINP	cyclin dependent kinase 2 interacting protein	0.80484	2.65583e-06
ENSG00000164270.17	HTR4	5-hydroxytryptamine receptor 4	1.65527	2.68052e-06
ENSG00000100307.13	CBX7	chromobox 7	0.97312	2.68142e-06
ENSG00000165678.21	GHITM	growth hormone inducible transmembrane protein	0.941055	2.71707e-06
ENSG00000232838.4	PET117	PET117 cytochrome c oxidase chaperone	1.30965	2.74241e-06
ENSG00000153147.6	SMARCA5	SWI/SNF related, matrix associated, actin dependent regulator of chromatin, subfamily a, member 5	2.10821	2.76471e-06
ENSG00000164904.18	ALDH7A1	aldehyde dehydrogenase 7 family member A1	1.07126	2.77176e-06
ENSG00000084090.13	STARD7	StAR related lipid transfer domain containing 7	0.829607	2.79794e-06
ENSG00000111907.21	TPD52L1	TPD52 like 1	0.972116	2.81623e-06
ENSG00000225194.3	LINC00092	long intergenic non-protein coding RNA 92	1.63587	2.82666e-06
ENSG00000034510.6	TMSB10	thymosin beta 10	1.08453	2.83989e-06
ENSG00000072952.18	IRAG1	inositol 1,4,5-triphosphate receptor associated 1	1.34943	2.84155e-06
ENSG00000102230.14	PCYT1B	phosphate cytidylyltransferase 1B, choline	0.903192	2.84241e-06
ENSG00000126768.12	TIMM17B	translocase of inner mitochondrial membrane 17B	1.55167	2.86147e-06
ENSG00000205476.9	CCDC85C	coiled-coil domain containing 85C	1.63192	2.88646e-06
ENSG00000159176.14	CSRP1	cysteine and glycine rich protein 1	1.50719	2.8963e-06
ENSG00000167733.13	HSD11B1L	hydroxysteroid 11-beta dehydrogenase 1 like	1.37418	2.92978e-06
ENSG00000130311.11	DDA1	DET1 and DDB1 associated 1	1.48824	2.93947e-06
ENSG00000196365.12	LONP1	lon peptidase 1, mitochondrial	0.93615	2.952e-06
ENSG00000082212.13	ME2	malic enzyme 2	1.16775	3.02022e-06
ENSG00000143149.12	ALDH9A1	aldehyde dehydrogenase 9 family member A1	0.968356	3.08561e-06
ENSG00000169964.8	TMEM42	transmembrane protein 42	1.28883	3.09765e-06
ENSG00000108961.14	RANGRF	RAN guanine nucleotide release factor	1.26058	3.11842e-06
ENSG00000100206.10	DMC1	DNA meiotic recombinase 1	1.74922	3.23336e-06
ENSG00000185437.13	SH3BGR	SH3 domain binding glutamate rich protein	1.35419	3.2471e-06
ENSG00000263426.2	RN7SL471P	RNA, 7SL, cytoplasmic 471, pseudogene	3.09651	3.26073e-06
ENSG00000153823.18	PID1	phosphotyrosine interaction domain containing 1	0.814576	3.30355e-06
ENSG00000047056.16	WDR37	WD repeat domain 37	0.927581	3.31718e-06
ENSG00000198915.11	RASGEF1A	RasGEF domain family member 1A	1.06912	3.31926e-06
ENSG00000122705.17	CLTA	clathrin light chain A	0.906336	3.32175e-06
ENSG00000167987.11	VPS37C	VPS37C subunit of ESCRT-I	1.33403	3.33033e-06
ENSG00000090097.21	PCBP4	poly(rC) binding protein 4	1.60586	3.33279e-06
ENSG00000154582.16	ELOC	elongin C	0.902	3.33369e-06
ENSG00000137106.18	GRHPR	glyoxylate and hydroxypyruvate reductase	0.899507	3.35083e-06
ENSG00000155093.19	PTPRN2	protein tyrosine phosphatase receptor type N2	1.00349	3.36252e-06
ENSG00000105784.15	RUNDC3B	RUN domain containing 3B	1.66971	3.38994e-06
ENSG00000119729.12	RHOQ	ras homolog family member Q	1.0269	3.40091e-06
ENSG00000152944.9	MED21	mediator complex subunit 21	0.94442	3.41929e-06
ENSG00000125744.12	RTN2	reticulon 2	1.19479	3.46011e-06
ENSG00000123159.16	GIPC1	GIPC PDZ domain containing family member 1	1.32908	3.46327e-06
ENSG00000163644.15	PPM1K	protein phosphatase, Mg2+/Mn2+ dependent 1K	0.728584	3.46708e-06
ENSG00000143575.15	HAX1	HCLS1 associated protein X-1	0.743998	3.49522e-06
ENSG00000079332.15	SAR1A	secretion associated Ras related GTPase 1A	0.811019	3.51332e-06
ENSG00000125249.7	RAP2A	RAP2A, member of RAS oncogene family	0.566444	3.52654e-06
ENSG00000117115.13	PADI2	peptidyl arginine deiminase 2	1.2652	3.56201e-06
ENSG00000168002.12	POLR2G	RNA polymerase II subunit G	1.12027	3.56546e-06
ENSG00000099795.7	NDUFB7	NADH:ubiquinone oxidoreductase subunit B7	2.22882	3.58091e-06
ENSG00000178952.11	TUFM	Tu translation elongation factor, mitochondrial	1.01549	3.59994e-06
ENSG00000164434.12	FABP7	fatty acid binding protein 7	1.51204	3.60561e-06
ENSG00000169744.13	LDB2	LIM domain binding 2	1.16468	3.63658e-06
ENSG00000242082.2	SLC5A4-AS1	SLC5A4 antisense RNA 1	1.19438	3.70763e-06
ENSG00000165092.13	ALDH1A1	aldehyde dehydrogenase 1 family member A1	1.41399	3.70872e-06
ENSG00000082701.15	GSK3B	glycogen synthase kinase 3 beta	0.939615	3.74863e-06
ENSG00000133265.11	HSPBP1	HSPA (Hsp70) binding protein 1	1.48081	3.76296e-06
ENSG00000178951.9	ZBTB7A	zinc finger and BTB domain containing 7A	0.855774	3.7654e-06
ENSG00000163738.18	MTHFD2L	methylenetetrahydrofolate dehydrogenase (NADP+ dependent) 2 like	1.48246	3.76831e-06
ENSG00000169738.8	DCXR	dicarbonyl and L-xylulose reductase	1.57412	3.80748e-06
ENSG00000065802.12	ASB1	ankyrin repeat and SOCS box containing 1	1.1471	3.8338e-06
ENSG00000221882.3	OR3A2	olfactory receptor family 3 subfamily A member 2	2.03421	3.836e-06
ENSG00000105520.10	PLPPR2	phospholipid phosphatase related 2	1.0714	3.83793e-06
ENSG00000174917.8	MICOS13	mitochondrial contact site and cristae organizing system subunit 13	1.81737	3.84144e-06
ENSG00000124164.16	VAPB	VAMP associated protein B and C	1.08137	3.86557e-06
ENSG00000198933.9	TBKBP1	TBK1 binding protein 1	1.10654	3.87165e-06
ENSG00000126247.11	CAPNS1	calpain small subunit 1	1.1058	3.87281e-06
ENSG00000137133.11	HINT2	histidine triad nucleotide binding protein 2	1.66055	3.88708e-06
ENSG00000022267.19	FHL1	four and a half LIM domains 1	0.736287	3.89116e-06
ENSG00000187123.15	LYPD6	LY6/PLAUR domain containing 6	1.12452	3.91073e-06
ENSG00000167720.13	SRR	serine racemase	1.34776	3.97117e-06
ENSG00000156787.17	TBC1D31	TBC1 domain family member 31	1.21867	4.06448e-06
ENSG00000147669.11	POLR2K	RNA polymerase II, I and III subunit K	1.03332	4.06759e-06
ENSG00000166847.10	DCTN5	dynactin subunit 5	0.570891	4.09111e-06
ENSG00000131174.7	COX7B	cytochrome c oxidase subunit 7B	0.997167	4.09404e-06
ENSG00000184702.20	SEPTIN5	septin 5	1.41122	4.11219e-06
ENSG00000107021.16	TBC1D13	TBC1 domain family member 13	0.84917	4.11304e-06
ENSG00000119383.19	PTPA	protein phosphatase 2 phosphatase activator	0.993437	4.12477e-06
ENSG00000132881.12	CPLANE2	ciliogenesis and planar polarity effector complex subunit 2	2.29085	4.15046e-06
ENSG00000123268.9	ATF1	activating transcription factor 1	1.02217	4.18188e-06
ENSG00000178947.9	SMIM10L2A	small integral membrane protein 10 like 2A	1.30612	4.29325e-06
ENSG00000135404.11	CD63	CD63 molecule	0.993428	4.32191e-06
ENSG00000107282.8	APBA1	amyloid beta precursor protein binding family A member 1	0.839621	4.45296e-06
ENSG00000152620.13	NADK2	NAD kinase 2, mitochondrial	1.00677	4.55018e-06
ENSG00000180879.14	SSR4	signal sequence receptor subunit 4	1.39682	4.56385e-06
ENSG00000169217.9	CD2BP2	CD2 cytoplasmic tail binding protein 2	0.752637	4.58678e-06
ENSG00000204653.10	ASPDH	aspartate dehydrogenase domain containing	2.10491	4.67241e-06
ENSG00000183762.12	KREMEN1	kringle containing transmembrane protein 1	1.13354	4.68648e-06
ENSG00000132541.11	RIDA	reactive intermediate imine deaminase A homolog	1.10298	4.74905e-06
ENSG00000181924.7	COA4	cytochrome c oxidase assembly factor 4 homolog	1.0605	4.81265e-06
ENSG00000068308.13	OTUD5	OTU deubiquitinase 5	0.799169	4.85171e-06
ENSG00000138376.11	BARD1	BRCA1 associated RING domain 1	1.09536	4.86655e-06
ENSG00000101843.19	PSMD10	proteasome 26S subunit, non-ATPase 10	0.785171	4.8759e-06
ENSG00000155099.8	PIP4P2	phosphatidylinositol-4,5-bisphosphate 4-phosphatase 2	0.857764	4.88659e-06
ENSG00000113790.11	EHHADH	enoyl-CoA hydratase and 3-hydroxyacyl CoA dehydrogenase	1.52738	4.90098e-06
ENSG00000144635.9	DYNC1LI1	dynein cytoplasmic 1 light intermediate chain 1	1.18666	4.92013e-06
ENSG00000061938.19	TNK2	tyrosine kinase non receptor 2	1.0717	4.94909e-06
ENSG00000101751.10	POLI	DNA polymerase iota	1.18622	4.99385e-06
ENSG00000184678.10	H2BC21	H2B clustered histone 21	1.25108	5.04056e-06
ENSG00000204370.12	SDHD	succinate dehydrogenase complex subunit D	0.939203	5.04218e-06
ENSG00000181817.6	LSM10	LSM10, U7 small nuclear RNA associated	1.55397	5.05615e-06
ENSG00000063854.13	HAGH	hydroxyacylglutathione hydrolase	1.40738	5.07071e-06
ENSG00000204435.13	CSNK2B	casein kinase 2 beta	0.891244	5.10413e-06
ENSG00000179041.4	RRS1	ribosome biogenesis regulator 1 homolog	1.25609	5.16572e-06
ENSG00000105419.18	MEIS3	Meis homeobox 3	1.91948	5.26065e-06
ENSG00000258056.2	CD63-AS1	CD63 antisense RNA 1	1.48621	5.28188e-06
ENSG00000143376.14	SNX27	sorting nexin 27	0.563199	5.30985e-06
ENSG00000100030.14	MAPK1	mitogen-activated protein kinase 1	0.909912	5.36049e-06
ENSG00000260630.7	SNAI3-AS1	SNAI3 antisense RNA 1	0.855397	5.4155e-06
ENSG00000196990.9	FAM163B	family with sequence similarity 163 member B	0.980188	5.47504e-06
ENSG00000130811.12	EIF3G	eukaryotic translation initiation factor 3 subunit G	0.903518	5.49379e-06
ENSG00000047644.18	WWC3	WWC family member 3	0.881344	5.5184e-06
ENSG00000114867.20	EIF4G1	eukaryotic translation initiation factor 4 gamma 1	0.597735	5.52351e-06
ENSG00000274211.6	SOCS7	suppressor of cytokine signaling 7	0.979105	5.53317e-06
ENSG00000176485.11	PLAAT3	phospholipase A and acyltransferase 3	1.00339	5.56704e-06
ENSG00000164708.6	PGAM2	phosphoglycerate mutase 2	2.20437	5.64671e-06
ENSG00000179943.8	FIZ1	FLT3 interacting zinc finger 1	1.70441	5.65532e-06
ENSG00000114805.17	PLCH1	phospholipase C eta 1	0.926523	5.78368e-06
ENSG00000179195.16	ZNF664	zinc finger protein 664	0.941675	5.80724e-06
ENSG00000107404.20	DVL1	dishevelled segment polarity protein 1	1.93308	5.82299e-06
ENSG00000162961.14	DPY30	dpy-30 histone methyltransferase complex regulatory subunit	0.91042	5.8611e-06
ENSG00000147481.17	SNTG1	syntrophin gamma 1	1.34846	5.96472e-06
ENSG00000112232.9	KHDRBS2	KH RNA binding domain containing, signal transduction associated 2	1.39643	6.01921e-06
ENSG00000230092.7	NA	NA	2.21731	6.058e-06
ENSG00000169946.14	ZFPM2	zinc finger protein, FOG family member 2	1.66115	6.10586e-06
ENSG00000176896.8	TCEANC	transcription elongation factor A N-terminal and central domain containing	1.26631	6.14594e-06
ENSG00000277157.1	H4C4	H4 clustered histone 4	1.60764	6.14805e-06
ENSG00000282885.2	NA	NA	2.91602	6.21103e-06
ENSG00000177380.14	PPFIA3	PTPRF interacting protein alpha 3	1.15896	6.29998e-06
ENSG00000130723.20	NA	NA	0.764782	6.30378e-06
ENSG00000169750.9	RAC3	Rac family small GTPase 3	1.91665	6.31316e-06
ENSG00000029153.14	BMAL2	basic helix-loop-helix ARNT like 2	1.85528	6.31455e-06
ENSG00000198176.13	TFDP1	transcription factor Dp-1	1.00073	6.3286e-06
ENSG00000115902.11	SLC1A4	solute carrier family 1 member 4	0.696988	6.40428e-06
ENSG00000117016.10	RIMS3	regulating synaptic membrane exocytosis 3	0.871276	6.4179e-06
ENSG00000148291.10	SURF2	surfeit 2	1.70619	6.44576e-06
ENSG00000147234.10	FRMPD3	FERM and PDZ domain containing 3	1.08639	6.46272e-06
ENSG00000139197.10	PEX5	peroxisomal biogenesis factor 5	1.2191	6.52062e-06
ENSG00000214022.11	REPIN1	replication initiator 1	1.24484	6.63706e-06
ENSG00000099385.11	BCL7C	BAF chromatin remodeling complex subunit BCL7C	1.47281	6.72808e-06
ENSG00000130731.16	METTL26	methyltransferase like 26	1.46746	6.78225e-06
ENSG00000165704.15	HPRT1	hypoxanthine phosphoribosyltransferase 1	1.58601	6.8008e-06
ENSG00000141127.15	PRPSAP2	phosphoribosyl pyrophosphate synthetase associated protein 2	1.22918	6.82822e-06
ENSG00000174776.11	WDR49	WD repeat domain 49	1.24672	6.89384e-06
ENSG00000072415.9	PALS1	protein associated with LIN7 1, MAGUK p55 family member	0.72467	6.9139e-06
ENSG00000205795.4	CYS1	cystin 1	1.45702	7.00508e-06
ENSG00000134014.17	ELP3	elongator acetyltransferase complex subunit 3	0.964543	7.02585e-06
ENSG00000078142.13	PIK3C3	phosphatidylinositol 3-kinase catalytic subunit type 3	1.39582	7.03001e-06
ENSG00000112425.15	EPM2A	EPM2A glucan phosphatase, laforin	0.995164	7.14125e-06
ENSG00000113578.18	FGF1	fibroblast growth factor 1	1.37971	7.20763e-06
ENSG00000160113.5	NR2F6	nuclear receptor subfamily 2 group F member 6	1.66648	7.29819e-06
ENSG00000155530.3	LRGUK	leucine rich repeats and guanylate kinase domain containing	1.67657	7.30311e-06
ENSG00000100439.10	ABHD4	abhydrolase domain containing 4, N-acyl phospholipase B	0.968455	7.31346e-06
ENSG00000184154.14	LRRC51	leucine rich repeat containing 51	1.27419	7.35619e-06
ENSG00000153015.16	CWC27	CWC27 spliceosome associated cyclophilin	1.2957	7.35765e-06
ENSG00000141431.12	ASXL3	ASXL transcriptional regulator 3	1.22172	7.37588e-06
ENSG00000273611.5	ZNHIT3	zinc finger HIT-type containing 3	0.853108	7.387e-06
ENSG00000160781.17	PAQR6	progestin and adipoQ receptor family member 6	1.57114	7.41468e-06
ENSG00000167257.11	RNF214	ring finger protein 214	0.75714	7.50109e-06
ENSG00000140526.18	ABHD2	abhydrolase domain containing 2, acylglycerol lipase	1.03183	7.56335e-06
ENSG00000106013.15	ANKRD7	ankyrin repeat domain 7	2.21447	7.59235e-06
ENSG00000101400.6	SNTA1	syntrophin alpha 1	1.67039	7.7889e-06
ENSG00000105270.15	CLIP3	CAP-Gly domain containing linker protein 3	0.900403	7.90923e-06
ENSG00000134824.14	FADS2	fatty acid desaturase 2	1.07194	7.97987e-06
ENSG00000033867.16	SLC4A7	solute carrier family 4 member 7	1.2029	7.99867e-06
ENSG00000142634.13	EFHD2	EF-hand domain family member D2	0.947104	8.05409e-06
ENSG00000084754.12	HADHA	hydroxyacyl-CoA dehydrogenase trifunctional multienzyme complex subunit alpha	0.783613	8.07233e-06
ENSG00000034693.15	PEX3	peroxisomal biogenesis factor 3	1.53919	8.16082e-06
ENSG00000141504.12	SAT2	spermidine/spermine N1-acetyltransferase family member 2	0.920786	8.31057e-06
ENSG00000120860.11	WASHC3	WASH complex subunit 3	0.92979	8.35305e-06
ENSG00000148334.15	PTGES2	prostaglandin E synthase 2	0.989066	8.44726e-06
ENSG00000007237.18	GAS7	growth arrest specific 7	0.797447	8.51948e-06
ENSG00000162599.17	NFIA	nuclear factor I A	0.964918	8.57663e-06
ENSG00000135775.14	COG2	component of oligomeric golgi complex 2	0.868292	8.58984e-06
ENSG00000188243.12	COMMD6	COMM domain containing 6	1.61308	8.6527e-06
ENSG00000172731.14	LRRC20	leucine rich repeat containing 20	1.00541	8.6714e-06
ENSG00000233369.7	GTF2IP4	general transcription factor IIi pseudogene 4	0.725931	8.67688e-06
ENSG00000103035.11	PSMD7	proteasome 26S subunit, non-ATPase 7	0.746071	8.68167e-06
ENSG00000241258.7	CRCP	CGRP receptor component	0.783561	8.79052e-06
ENSG00000119414.11	PPP6C	protein phosphatase 6 catalytic subunit	0.857837	8.80595e-06
ENSG00000184983.11	NDUFA6	NADH:ubiquinone oxidoreductase subunit A6	1.07243	8.82611e-06
ENSG00000159069.14	FBXW5	F-box and WD repeat domain containing 5	1.83308	8.87176e-06
ENSG00000134758.14	RNF138	ring finger protein 138	1.43082	8.97475e-06
ENSG00000198576.4	ARC	activity regulated cytoskeleton associated protein	1.77177	9.14116e-06
ENSG00000156026.14	MCU	mitochondrial calcium uniporter	1.22831	9.15215e-06
ENSG00000072657.9	TRHDE	thyrotropin releasing hormone degrading enzyme	1.48523	9.18774e-06
ENSG00000287067.1	NA	NA	1.16928	9.20365e-06
ENSG00000166171.13	DPCD	deleted in primary ciliary dyskinesia homolog (mouse)	1.31158	9.21272e-06
ENSG00000183684.8	ALYREF	Aly/REF export factor	1.31879	9.39621e-06
ENSG00000179314.14	WSCD1	WSC domain containing 1	1.18844	9.44171e-06
ENSG00000119673.14	ACOT2	acyl-CoA thioesterase 2	1.28659	9.54479e-06
ENSG00000215845.11	TSTD1	thiosulfate sulfurtransferase like domain containing 1	1.68197	9.60855e-06
ENSG00000100084.14	HIRA	histone cell cycle regulator	1.13447	9.64071e-06
ENSG00000187514.16	PTMA	prothymosin alpha	1.07083	9.71073e-06
ENSG00000104341.17	LAPTM4B	lysosomal protein transmembrane 4 beta	0.688936	9.81314e-06
ENSG00000260836.2	NA	NA	1.6937	9.83829e-06
ENSG00000205364.4	MT1M	metallothionein 1M	2.09175	9.93292e-06
ENSG00000108468.15	CBX1	chromobox 1	1.03327	1.01105e-05
ENSG00000176407.18	KCMF1	potassium channel modulatory factor 1	1.10054	1.01537e-05
ENSG00000042753.11	AP2S1	adaptor related protein complex 2 subunit sigma 1	1.32178	1.01687e-05
ENSG00000165714.11	BORCS5	BLOC-1 related complex subunit 5	0.899556	1.02394e-05
ENSG00000149600.11	COMMD7	COMM domain containing 7	0.897675	1.03125e-05
ENSG00000122378.14	PRXL2A	peroxiredoxin like 2A	0.841005	1.0314e-05
ENSG00000167671.12	UBXN6	UBX domain protein 6	1.37677	1.03388e-05
ENSG00000050748.17	MAPK9	mitogen-activated protein kinase 9	1.08948	1.04145e-05
ENSG00000172590.18	MRPL52	mitochondrial ribosomal protein L52	1.20419	1.04684e-05
ENSG00000136052.9	SLC41A2	solute carrier family 41 member 2	1.41501	1.05683e-05
ENSG00000154814.14	OXNAD1	oxidoreductase NAD binding domain containing 1	0.904292	1.07169e-05
ENSG00000241468.7	ATP5MF	ATP synthase membrane subunit f	1.50728	1.07483e-05
ENSG00000170088.14	TMEM192	transmembrane protein 192	0.942787	1.07497e-05
ENSG00000105605.7	CACNG7	calcium voltage-gated channel auxiliary subunit gamma 7	1.05936	1.08167e-05
ENSG00000102760.13	RGCC	regulator of cell cycle	1.01546	1.0818e-05
ENSG00000105723.12	GSK3A	glycogen synthase kinase 3 alpha	1.02256	1.10583e-05
ENSG00000106665.16	CLIP2	CAP-Gly domain containing linker protein 2	1.2105	1.1118e-05
ENSG00000189266.13	PNRC2	proline rich nuclear receptor coactivator 2	0.516377	1.11436e-05
ENSG00000270604.5	HCG17	HLA complex group 17	2.08755	1.11444e-05
ENSG00000257698.2	GIHCG	GIHCG inhibitor of miR-200b/200a/429 expression	1.34136	1.11688e-05
ENSG00000229321.2	NA	NA	1.54296	1.13441e-05
ENSG00000169564.7	PCBP1	poly(rC) binding protein 1	0.846729	1.13888e-05
ENSG00000157869.15	RAB28	RAB28, member RAS oncogene family	0.929349	1.14048e-05
ENSG00000101542.10	CDH20	cadherin 20	0.879002	1.14937e-05
ENSG00000171130.18	ATP6V0E2	ATPase H+ transporting V0 subunit e2	0.995864	1.15076e-05
ENSG00000140025.16	EFCAB11	EF-hand calcium binding domain 11	1.40699	1.15131e-05
ENSG00000135298.14	ADGRB3	adhesion G protein-coupled receptor B3	1.16753	1.1668e-05
ENSG00000129250.12	KIF1C	kinesin family member 1C	1.41906	1.18446e-05
ENSG00000137693.14	YAP1	Yes1 associated transcriptional regulator	1.11601	1.18725e-05
ENSG00000136710.10	CCDC115	coiled-coil domain containing 115	0.89279	1.193e-05
ENSG00000112977.15	DAP	death associated protein	1.04903	1.1974e-05
ENSG00000007264.15	MATK	megakaryocyte-associated tyrosine kinase	1.6543	1.21169e-05
ENSG00000130881.14	LRP3	LDL receptor related protein 3	2.1418	1.21261e-05
ENSG00000136425.14	CIB2	calcium and integrin binding family member 2	1.86166	1.21464e-05
ENSG00000109956.13	B3GAT1	beta-1,3-glucuronyltransferase 1	0.938582	1.22846e-05
ENSG00000141858.12	SAMD1	sterile alpha motif domain containing 1	1.64194	1.25889e-05
ENSG00000276293.4	PIP4K2B	phosphatidylinositol-5-phosphate 4-kinase type 2 beta	0.84362	1.26914e-05
ENSG00000112137.17	PHACTR1	phosphatase and actin regulator 1	0.976402	1.27544e-05
ENSG00000111669.15	TPI1	triosephosphate isomerase 1	1.12774	1.27707e-05
ENSG00000105393.16	BABAM1	BRISC and BRCA1 A complex member 1	0.790082	1.27821e-05
ENSG00000151090.19	THRB	thyroid hormone receptor beta	1.13217	1.27974e-05
ENSG00000277224.2	H2BC7	H2B clustered histone 7	1.60745	1.28639e-05
ENSG00000060762.19	MPC1	mitochondrial pyruvate carrier 1	1.01396	1.29971e-05
ENSG00000166394.15	CYB5R2	cytochrome b5 reductase 2	1.36632	1.31303e-05
ENSG00000011198.10	ABHD5	abhydrolase domain containing 5, lysophosphatidic acid acyltransferase	0.769342	1.32176e-05
ENSG00000184752.13	NDUFA12	NADH:ubiquinone oxidoreductase subunit A12	1.01403	1.32541e-05
ENSG00000079432.7	CIC	capicua transcriptional repressor	1.50065	1.35166e-05
ENSG00000188725.8	SMIM15	small integral membrane protein 15	0.880427	1.36322e-05
ENSG00000119929.13	CUTC	cutC copper transporter	1.05704	1.36439e-05
ENSG00000004779.10	NDUFAB1	NADH:ubiquinone oxidoreductase subunit AB1	1.14825	1.36722e-05
ENSG00000224837.1	NA	NA	2.88062	1.3731e-05
ENSG00000100225.18	FBXO7	F-box protein 7	1.12418	1.37372e-05
ENSG00000154518.9	ATP5MC3	ATP synthase membrane subunit c locus 3	1.11472	1.37957e-05
ENSG00000069509.6	FUNDC1	FUN14 domain containing 1	1.09501	1.38762e-05
ENSG00000180901.11	KCTD2	potassium channel tetramerization domain containing 2	0.802608	1.40537e-05
ENSG00000099256.19	PRTFDC1	phosphoribosyl transferase domain containing 1	1.04931	1.40613e-05
ENSG00000088826.18	SMOX	spermine oxidase	1.51668	1.41624e-05
ENSG00000264522.6	OTUD7B	OTU deubiquitinase 7B	1.10907	1.42244e-05
ENSG00000124767.7	GLO1	glyoxalase I	0.875173	1.4383e-05
ENSG00000078804.13	TP53INP2	tumor protein p53 inducible nuclear protein 2	1.23823	1.44456e-05
ENSG00000165478.7	HEPACAM	hepatic and glial cell adhesion molecule	0.930283	1.44566e-05
ENSG00000125995.16	ROMO1	reactive oxygen species modulator 1	2.14184	1.45096e-05
ENSG00000241553.12	ARPC4	actin related protein 2/3 complex subunit 4	0.783418	1.45433e-05
ENSG00000123416.15	TUBA1B	tubulin alpha 1b	1.36492	1.45487e-05
ENSG00000204219.11	TCEA3	transcription elongation factor A3	1.58653	1.45593e-05
ENSG00000116199.12	FAM20B	FAM20B glycosaminoglycan xylosylkinase	0.616271	1.45745e-05
ENSG00000101182.15	PSMA7	proteasome 20S subunit alpha 7	1.19281	1.46901e-05
ENSG00000166716.10	ZNF592	zinc finger protein 592	0.86938	1.47935e-05
ENSG00000154813.10	DPH3	diphthamide biosynthesis 3	0.760679	1.49011e-05
ENSG00000076770.14	MBNL3	muscleblind like splicing regulator 3	1.191	1.49281e-05
ENSG00000149212.12	SESN3	sestrin 3	0.535508	1.49867e-05
ENSG00000185825.17	BCAP31	B cell receptor associated protein 31	0.834614	1.50114e-05
ENSG00000172354.10	GNB2	G protein subunit beta 2	1.30288	1.50441e-05
ENSG00000135519.8	KCNH3	potassium voltage-gated channel subfamily H member 3	1.12833	1.50622e-05
ENSG00000148218.16	ALAD	aminolevulinate dehydratase	0.804061	1.51026e-05
ENSG00000188994.13	ZNF292	zinc finger protein 292	0.826438	1.5206e-05
ENSG00000108561.8	C1QBP	complement C1q binding protein	0.918461	1.53102e-05
ENSG00000171552.13	BCL2L1	BCL2 like 1	0.799434	1.54497e-05
ENSG00000148229.13	POLE3	DNA polymerase epsilon 3, accessory subunit	0.906567	1.5571e-05
ENSG00000174939.11	ASPHD1	aspartate beta-hydroxylase domain containing 1	2.21937	1.58282e-05
ENSG00000114999.8	TTL	tubulin tyrosine ligase	0.706048	1.58734e-05
ENSG00000160321.15	ZNF208	zinc finger protein 208	2.22971	1.59863e-05
ENSG00000188612.12	SUMO2	small ubiquitin like modifier 2	1.0709	1.59905e-05
ENSG00000166770.11	ZNF667-AS1	ZNF667 antisense RNA 1 (head to head)	1.00682	1.61118e-05
ENSG00000188554.14	NBR1	NBR1 autophagy cargo receptor	0.545292	1.65257e-05
ENSG00000167658.16	EEF2	eukaryotic translation elongation factor 2	1.52481	1.67257e-05
ENSG00000104687.14	GSR	glutathione-disulfide reductase	0.835785	1.68661e-05
ENSG00000100271.17	TTLL1	TTL family tubulin polyglutamylase complex subunit L1	0.979789	1.70099e-05
ENSG00000274523.5	RCC1L	RCC1 like	1.04794	1.70654e-05
ENSG00000120705.13	ETF1	eukaryotic translation termination factor 1	0.573099	1.71936e-05
ENSG00000157216.15	SSBP3	single stranded DNA binding protein 3	0.76109	1.73474e-05
ENSG00000137288.10	UQCC2	ubiquinol-cytochrome c reductase complex assembly factor 2	1.15436	1.73962e-05
ENSG00000145216.16	FIP1L1	factor interacting with PAPOLA and CPSF1	1.33375	1.75166e-05
ENSG00000147394.18	ZNF185	zinc finger protein 185 with LIM domain	1.05377	1.76248e-05
ENSG00000140350.15	ANP32A	acidic nuclear phosphoprotein 32 family member A	0.804004	1.76595e-05
ENSG00000198585.11	NUDT16	nudix hydrolase 16	0.781729	1.7661e-05
ENSG00000258315.5	C17orf49	chromosome 17 open reading frame 49	1.69345	1.77012e-05
ENSG00000014919.12	COX15	cytochrome c oxidase assembly homolog COX15	0.569946	1.77978e-05
ENSG00000105176.18	URI1	URI1 prefoldin like chaperone	0.775555	1.78374e-05
ENSG00000227835.8	NA	NA	2.38443	1.7869e-05
ENSG00000175826.12	CTDNEP1	CTD nuclear envelope phosphatase 1	0.760821	1.78698e-05
ENSG00000203666.12	EFCAB2	EF-hand calcium binding domain 2	1.27159	1.78893e-05
ENSG00000154945.7	ANKRD40	ankyrin repeat domain 40	1.14494	1.81513e-05
ENSG00000169926.11	KLF13	KLF transcription factor 13	0.830885	1.8167e-05
ENSG00000258441.1	LINC00641	long intergenic non-protein coding RNA 641	0.515544	1.8478e-05
ENSG00000103260.9	METRN	meteorin, glial cell differentiation regulator	2.18541	1.85955e-05
ENSG00000173267.14	SNCG	synuclein gamma	1.23319	1.85972e-05
ENSG00000122756.15	CNTFR	ciliary neurotrophic factor receptor	1.61488	1.86106e-05
ENSG00000164967.10	RPP25L	ribonuclease P/MRP subunit p25 like	1.75746	1.8645e-05
ENSG00000174871.11	CNIH2	cornichon family AMPA receptor auxiliary protein 2	1.29693	1.87883e-05
ENSG00000164077.14	MON1A	MON1 homolog A, secretory trafficking associated	1.25888	1.88268e-05
ENSG00000168807.16	SNTB2	syntrophin beta 2	1.1679	1.88612e-05
ENSG00000197933.13	ZNF823	zinc finger protein 823	1.44374	1.89999e-05
ENSG00000138777.20	PPA2	inorganic pyrophosphatase 2	1.07695	1.94245e-05
ENSG00000023228.14	NDUFS1	NADH:ubiquinone oxidoreductase core subunit S1	0.84474	1.94942e-05
ENSG00000141664.10	ZCCHC2	zinc finger CCHC-type containing 2	0.851949	1.99249e-05
ENSG00000158985.13	CDC42SE2	CDC42 small effector 2	0.694256	1.99538e-05
ENSG00000247271.7	ZBED5-AS1	ZBED5 antisense RNA 1	1.21193	1.99801e-05
ENSG00000116675.16	DNAJC6	DnaJ heat shock protein family (Hsp40) member C6	0.924581	2.02303e-05
ENSG00000184014.8	DENND5A	DENN domain containing 5A	0.790708	2.03293e-05
ENSG00000115756.13	HPCAL1	hippocalcin like 1	1.44923	2.04742e-05
ENSG00000185340.15	GAS2L1	growth arrest specific 2 like 1	1.7866	2.06559e-05
ENSG00000170275.15	CRTAP	cartilage associated protein	1.20444	2.06616e-05
ENSG00000138443.16	ABI2	abl interactor 2	0.886786	2.06734e-05
ENSG00000162851.8	TFB2M	transcription factor B2, mitochondrial	1.62108	2.07098e-05
ENSG00000159423.17	ALDH4A1	aldehyde dehydrogenase 4 family member A1	1.69213	2.10115e-05
ENSG00000090565.16	RAB11FIP3	RAB11 family interacting protein 3	0.797159	2.11033e-05
ENSG00000119899.13	SLC17A5	solute carrier family 17 member 5	1.02313	2.12171e-05
ENSG00000211460.12	TSN	translin	0.887262	2.14811e-05
ENSG00000163655.16	GMPS	guanine monophosphate synthase	0.898953	2.16959e-05
ENSG00000114790.13	ARHGEF26	Rho guanine nucleotide exchange factor 26	0.956632	2.17036e-05
ENSG00000198815.9	FOXJ3	forkhead box J3	0.94598	2.18212e-05
ENSG00000260914.3	NA	NA	0.79998	2.27124e-05
ENSG00000157870.16	PRXL2B	peroxiredoxin like 2B	1.34522	2.28151e-05
ENSG00000114353.17	GNAI2	G protein subunit alpha i2	0.791101	2.2866e-05
ENSG00000129295.9	DNAAF11	dynein axonemal assembly factor 11	1.38498	2.28787e-05
ENSG00000149792.9	MRPL49	mitochondrial ribosomal protein L49	0.871361	2.28943e-05
ENSG00000107263.18	RAPGEF1	Rap guanine nucleotide exchange factor 1	0.961179	2.29802e-05
ENSG00000214941.8	ZSWIM7	zinc finger SWIM-type containing 7	1.17451	2.30498e-05
ENSG00000130560.9	UBAC1	UBA domain containing 1	0.745333	2.30793e-05
ENSG00000103342.13	GSPT1	G1 to S phase transition 1	0.897036	2.30856e-05
ENSG00000019485.13	PRDM11	PR/SET domain 11	1.02136	2.32452e-05
ENSG00000160209.19	PDXK	pyridoxal kinase	0.844243	2.33341e-05
ENSG00000147041.12	SYTL5	synaptotagmin like 5	1.43548	2.33509e-05
ENSG00000235501.6	NA	NA	1.05572	2.33899e-05
ENSG00000148057.16	IDNK	IDNK gluconokinase	1.54358	2.33909e-05
ENSG00000166123.14	GPT2	glutamic--pyruvic transaminase 2	1.18867	2.34489e-05
ENSG00000040341.18	STAU2	staufen double-stranded RNA binding protein 2	1.12045	2.36041e-05
ENSG00000131725.14	WDR44	WD repeat domain 44	0.911702	2.36925e-05
ENSG00000109079.10	TNFAIP1	TNF alpha induced protein 1	0.865518	2.37141e-05
ENSG00000069535.14	MAOB	monoamine oxidase B	0.999544	2.37389e-05
ENSG00000180776.15	ZDHHC20	zinc finger DHHC-type palmitoyltransferase 20	1.05941	2.3859e-05
ENSG00000104884.15	ERCC2	ERCC excision repair 2, TFIIH core complex helicase subunit	0.973482	2.38826e-05
ENSG00000174032.17	SLC25A30	solute carrier family 25 member 30	1.36621	2.4133e-05
ENSG00000185043.12	CIB1	calcium and integrin binding 1	1.20069	2.41565e-05
ENSG00000115350.12	POLE4	DNA polymerase epsilon 4, accessory subunit	1.6655	2.43131e-05
ENSG00000085832.17	EPS15	epidermal growth factor receptor pathway substrate 15	0.736196	2.45894e-05
ENSG00000204564.12	C6orf136	chromosome 6 open reading frame 136	1.29804	2.45979e-05
ENSG00000118620.13	ZNF430	zinc finger protein 430	1.52299	2.47212e-05
ENSG00000124766.7	SOX4	SRY-box transcription factor 4	1.12214	2.4725e-05
ENSG00000183258.12	DDX41	DEAD-box helicase 41	0.810692	2.49696e-05
ENSG00000159753.14	CARMIL2	capping protein regulator and myosin 1 linker 2	1.32262	2.52882e-05
ENSG00000142089.16	IFITM3	interferon induced transmembrane protein 3	1.57038	2.54252e-05
ENSG00000066697.14	MSANTD3	Myb/SANT DNA binding domain containing 3	0.911733	2.54911e-05
ENSG00000127445.13	PIN1	peptidylprolyl cis/trans isomerase, NIMA-interacting 1	1.53966	2.56355e-05
ENSG00000146535.14	GNA12	G protein subunit alpha 12	1.36114	2.57662e-05
ENSG00000179456.10	ZBTB18	zinc finger and BTB domain containing 18	0.631328	2.58338e-05
ENSG00000101193.8	GID8	GID complex subunit 8 homolog	0.719906	2.60031e-05
ENSG00000250241.6	PCDH10-DT	PCDH10 divergent transcript	1.08568	2.63392e-05
ENSG00000164327.13	RICTOR	RPTOR independent companion of MTOR complex 2	1.09002	2.65189e-05
ENSG00000103740.10	ACSBG1	acyl-CoA synthetase bubblegum family member 1	1.23904	2.69089e-05
ENSG00000161202.20	DVL3	dishevelled segment polarity protein 3	0.951434	2.69354e-05
ENSG00000131051.24	RBM39	RNA binding motif protein 39	1.09249	2.71296e-05
ENSG00000164091.12	WDR82	WD repeat domain 82	0.522055	2.71729e-05
ENSG00000101190.13	TCFL5	transcription factor like 5	1.09357	2.7317e-05
ENSG00000117640.18	MTFR1L	mitochondrial fission regulator 1 like	0.672945	2.7548e-05
ENSG00000143473.13	KCNH1	potassium voltage-gated channel subfamily H member 1	1.41048	2.7557e-05
ENSG00000111731.12	C2CD5	C2 calcium dependent domain containing 5	1.3451	2.78766e-05
ENSG00000086504.17	MRPL28	mitochondrial ribosomal protein L28	1.22851	2.79316e-05
ENSG00000082269.16	FAM135A	family with sequence similarity 135 member A	0.957504	2.79629e-05
ENSG00000100462.16	PRMT5	protein arginine methyltransferase 5	1.45546	2.84558e-05
ENSG00000137494.14	ANKRD42	ankyrin repeat domain 42	1.17359	2.85976e-05
ENSG00000223802.7	CERS1	ceramide synthase 1	1.29364	2.8879e-05
ENSG00000143252.14	SDHC	succinate dehydrogenase complex subunit C	1.07814	2.88842e-05
ENSG00000143514.17	TP53BP2	tumor protein p53 binding protein 2	0.90924	2.89497e-05
ENSG00000174695.10	TMEM167A	transmembrane protein 167A	0.753111	2.90237e-05
ENSG00000104228.13	TRIM35	tripartite motif containing 35	1.25898	2.91933e-05
ENSG00000028839.10	TBPL1	TATA-box binding protein like 1	1.05586	2.92212e-05
ENSG00000100629.17	CEP128	centrosomal protein 128	1.46456	2.94311e-05
ENSG00000185737.13	NRG3	neuregulin 3	0.989479	2.9489e-05
ENSG00000198431.16	TXNRD1	thioredoxin reductase 1	0.86284	2.96463e-05
ENSG00000174306.21	ZHX3	zinc fingers and homeoboxes 3	0.844187	2.96866e-05
ENSG00000108306.13	FBXL20	F-box and leucine rich repeat protein 20	0.663807	3.00024e-05
ENSG00000054965.10	FAM168A	family with sequence similarity 168 member A	0.550215	3.02449e-05
ENSG00000101166.16	PRELID3B	PRELI domain containing 3B	0.943054	3.02737e-05
ENSG00000173465.8	ZNRD2	zinc ribbon domain containing 2	1.50231	3.0314e-05
ENSG00000138821.13	SLC39A8	solute carrier family 39 member 8	1.5	3.04927e-05
ENSG00000180769.10	WDFY3-AS2	WDFY3 antisense RNA 2	0.954143	3.06986e-05
ENSG00000111276.11	CDKN1B	cyclin dependent kinase inhibitor 1B	0.758711	3.10129e-05
ENSG00000117519.16	CNN3	calponin 3	0.973295	3.10243e-05
ENSG00000090013.11	BLVRB	biliverdin reductase B	1.75568	3.10798e-05
ENSG00000106078.19	COBL	cordon-bleu WH2 repeat protein	0.744716	3.1115e-05
ENSG00000101558.13	VAPA	VAMP associated protein A	0.673833	3.12915e-05
ENSG00000151612.18	ZNF827	zinc finger protein 827	1.31607	3.12923e-05
ENSG00000169251.12	NMD3	NMD3 ribosome export adaptor	1.04035	3.13913e-05
ENSG00000115966.17	ATF2	activating transcription factor 2	0.85333	3.13968e-05
ENSG00000160293.17	VAV2	vav guanine nucleotide exchange factor 2	0.963102	3.14078e-05
ENSG00000185187.13	SIGIRR	single Ig and TIR domain containing	1.91679	3.19962e-05
ENSG00000184524.6	CEND1	cell cycle exit and neuronal differentiation 1	1.41291	3.20891e-05
ENSG00000143337.18	TOR1AIP1	torsin 1A interacting protein 1	0.741491	3.20931e-05
ENSG00000129691.16	ASH2L	ASH2 like, histone lysine methyltransferase complex subunit	1.02654	3.25788e-05
ENSG00000139737.22	SLAIN1	SLAIN motif family member 1	1.24848	3.27333e-05
ENSG00000107077.18	KDM4C	lysine demethylase 4C	0.94251	3.2835e-05
ENSG00000128185.10	DGCR6L	DiGeorge syndrome critical region gene 6 like	1.7689	3.29195e-05
ENSG00000113811.11	SELENOK	selenoprotein K	1.11724	3.29996e-05
ENSG00000166821.9	PEX11A	peroxisomal biogenesis factor 11 alpha	0.758237	3.32143e-05
ENSG00000151623.15	NR3C2	nuclear receptor subfamily 3 group C member 2	1.30556	3.34529e-05
ENSG00000177879.16	AP3S1	adaptor related protein complex 3 subunit sigma 1	1.15425	3.36753e-05
ENSG00000137038.8	DMAC1	distal membrane arm assembly component 1	1.16553	3.38279e-05
ENSG00000102870.6	ZNF629	zinc finger protein 629	0.703921	3.4999e-05
ENSG00000143549.21	TPM3	tropomyosin 3	0.942993	3.54903e-05
ENSG00000179526.17	SHARPIN	SHANK associated RH domain interactor	1.13173	3.66951e-05
ENSG00000185088.14	RPS27L	ribosomal protein S27 like	1.04637	3.705e-05
ENSG00000078140.14	UBE2K	ubiquitin conjugating enzyme E2 K	1.0251	3.70572e-05
ENSG00000125868.16	DSTN	destrin, actin depolymerizing factor	0.965168	3.72663e-05
ENSG00000129515.20	SNX6	sorting nexin 6	0.759737	3.78967e-05
ENSG00000101152.11	DNAJC5	DnaJ heat shock protein family (Hsp40) member C5	0.963561	3.79491e-05
ENSG00000152234.16	ATP5F1A	ATP synthase F1 subunit alpha	0.77045	3.8041e-05
ENSG00000186298.12	PPP1CC	protein phosphatase 1 catalytic subunit gamma	0.649459	3.82007e-05
ENSG00000174446.13	SNAPC5	small nuclear RNA activating complex polypeptide 5	1.08166	3.83048e-05
ENSG00000143401.15	ANP32E	acidic nuclear phosphoprotein 32 family member E	0.960689	3.83428e-05
ENSG00000068903.20	SIRT2	sirtuin 2	0.746954	3.86045e-05
ENSG00000125037.12	EMC3	ER membrane protein complex subunit 3	1.19585	3.86086e-05
ENSG00000169085.13	VXN	vexin	0.53362	3.87096e-05
ENSG00000137168.8	PPIL1	peptidylprolyl isomerase like 1	0.917259	3.88944e-05
ENSG00000136003.15	ISCU	iron-sulfur cluster assembly enzyme	0.698496	3.91093e-05
ENSG00000170540.15	ARL6IP1	ADP ribosylation factor like GTPase 6 interacting protein 1	0.80714	3.96655e-05
ENSG00000123600.19	METTL8	methyltransferase 8, methylcytidine	1.29034	4.01541e-05
ENSG00000175324.10	LSM1	LSM1 homolog, mRNA degradation associated	0.985433	4.0157e-05
ENSG00000213516.10	RBMXL1	RBMX like 1	0.794933	4.03094e-05
ENSG00000164619.10	BMPER	BMP binding endothelial regulator	1.81469	4.03921e-05
ENSG00000053372.5	MRTO4	MRT4 homolog, ribosome maturation factor	0.716001	4.04381e-05
ENSG00000186111.9	PIP5K1C	phosphatidylinositol-4-phosphate 5-kinase type 1 gamma	1.18273	4.06564e-05
ENSG00000166548.16	TK2	thymidine kinase 2	1.12739	4.06863e-05
ENSG00000173898.13	SPTBN2	spectrin beta, non-erythrocytic 2	1.18614	4.07344e-05
ENSG00000172986.13	GXYLT2	glucoside xylosyltransferase 2	1.44161	4.09745e-05
ENSG00000148950.11	IMMP1L	inner mitochondrial membrane peptidase subunit 1	1.65581	4.10023e-05
ENSG00000109270.13	LAMTOR3	late endosomal/lysosomal adaptor, MAPK and MTOR activator 3	0.703298	4.10486e-05
ENSG00000145721.12	LIX1	limb and CNS expressed 1	1.49103	4.11729e-05
ENSG00000180398.13	MCFD2	multiple coagulation factor deficiency 2, ER cargo receptor complex subunit	0.449698	4.12613e-05
ENSG00000143207.21	COP1	COP1 E3 ubiquitin ligase	1.30891	4.15394e-05
ENSG00000132359.15	RAP1GAP2	RAP1 GTPase activating protein 2	0.721689	4.194e-05
ENSG00000203667.10	COX20	cytochrome c oxidase assembly factor COX20	1.08283	4.21185e-05
ENSG00000127252.7	PLAAT1	phospholipase A and acyltransferase 1	1.72602	4.21988e-05
ENSG00000087884.14	AAMDC	adipogenesis associated Mth938 domain containing	1.2938	4.22274e-05
ENSG00000213578.6	CPLX3	complexin 3	1.3214	4.22295e-05
ENSG00000132964.12	CDK8	cyclin dependent kinase 8	1.31105	4.23051e-05
ENSG00000163517.15	HDAC11	histone deacetylase 11	1.07628	4.27913e-05
ENSG00000102572.14	STK24	serine/threonine kinase 24	0.754571	4.28572e-05
ENSG00000125656.11	CLPP	caseinolytic mitochondrial matrix peptidase proteolytic subunit	1.5235	4.29506e-05
ENSG00000108448.21	TRIM16L	tripartite motif containing 16 like	1.04736	4.32212e-05
ENSG00000286215.1	NA	NA	1.16294	4.43709e-05
ENSG00000128050.8	PAICS	phosphoribosylaminoimidazole carboxylase and phosphoribosylaminoimidazolesuccinocarboxamide synthase	0.799295	4.49563e-05
ENSG00000109390.12	NDUFC1	NADH:ubiquinone oxidoreductase subunit C1	0.945362	4.50266e-05
ENSG00000166783.22	MARF1	meiosis regulator and mRNA stability factor 1	0.802117	4.55394e-05
ENSG00000189221.9	MAOA	monoamine oxidase A	1.04654	4.60234e-05
ENSG00000111412.6	SPRING1	SREBF pathway regulator in golgi 1	0.861916	4.60943e-05
ENSG00000105357.18	MYH14	myosin heavy chain 14	1.25858	4.62374e-05
ENSG00000141854.9	MISP3	MISP family member 3	1.46286	4.64223e-05
ENSG00000129187.14	DCTD	dCMP deaminase	0.695662	4.6538e-05
ENSG00000169282.17	KCNAB1	potassium voltage-gated channel subfamily A regulatory beta subunit 1	1.66681	4.66142e-05
ENSG00000147862.17	NFIB	nuclear factor I B	1.23274	4.66865e-05
ENSG00000131495.8	NDUFA2	NADH:ubiquinone oxidoreductase subunit A2	1.29519	4.68787e-05
ENSG00000187672.13	ERC2	ELKS/RAB6-interacting/CAST family member 2	1.54926	4.74202e-05
ENSG00000121851.13	POLR3GL	RNA polymerase III subunit GL	0.881668	4.75247e-05
ENSG00000104419.15	NDRG1	N-myc downstream regulated 1	1.21926	4.77258e-05
ENSG00000099800.8	TIMM13	translocase of inner mitochondrial membrane 13	1.44074	4.79059e-05
ENSG00000087152.15	ATXN7L3	ataxin 7 like 3	0.995552	4.79659e-05
ENSG00000227345.8	PARG	poly(ADP-ribose) glycohydrolase	0.90492	4.82147e-05
ENSG00000113575.10	PPP2CA	protein phosphatase 2 catalytic subunit alpha	0.905781	4.87568e-05
ENSG00000114302.16	PRKAR2A	protein kinase cAMP-dependent type II regulatory subunit alpha	0.990295	4.88704e-05
ENSG00000162415.7	ZSWIM5	zinc finger SWIM-type containing 5	1.44871	4.89418e-05
ENSG00000158711.14	ELK4	ETS transcription factor ELK4	1.36445	4.89903e-05
ENSG00000168209.5	DDIT4	DNA damage inducible transcript 4	1.2011	4.90371e-05
ENSG00000170743.17	SYT9	synaptotagmin 9	0.865302	4.94072e-05
ENSG00000088899.15	LZTS3	leucine zipper tumor suppressor family member 3	0.882634	4.97119e-05
ENSG00000287021.1	NA	NA	1.52765	5.01513e-05
ENSG00000106588.11	PSMA2	proteasome 20S subunit alpha 2	1.01855	5.02643e-05
ENSG00000168952.15	STXBP6	syntaxin binding protein 6	0.778734	5.06062e-05
ENSG00000154655.15	L3MBTL4	L3MBTL histone methyl-lysine binding protein 4	1.37922	5.1089e-05
ENSG00000163785.12	RYK	receptor like tyrosine kinase	0.941181	5.16207e-05
ENSG00000113558.18	SKP1	S-phase kinase associated protein 1	1.02574	5.17582e-05
ENSG00000103994.17	ZNF106	zinc finger protein 106	0.69835	5.21198e-05
ENSG00000104969.10	SGTA	small glutamine rich tetratricopeptide repeat co-chaperone alpha	0.873908	5.21663e-05
[truncated: 1,563 more rows]
