# Supplementary material for: mRNA and circRNA mislocalization to synapses are key features of Alzheimer’s disease
Source: PLoS Genet. 2024 Jul 29;20(7):e1011359. doi: 10.1371/journal.pgen.1011359 (PMC11309398; doi:10.1371/journal.pgen.1011359)
Supplement: S9 Table — (XLSX) [file pgen.1011359.s026.xlsx]

## Sheet: Sheet1
Gene	Symbol	GeneName	log2FoldChange	pvalue
ENSG00000183196.10	CHST6	carbohydrate sulfotransferase 6	1.61946	3.32836e-08
ENSG00000186340.15	THBS2	thrombospondin 2	0.98292	1.41113e-07
ENSG00000185010.15	F8	coagulation factor VIII	-0.77803	1.47862e-07
ENSG00000225683.6	PACRG-AS3	PACRG antisense RNA 3	2.05633	1.79506e-07
ENSG00000260788.6	NA	NA	1.77217	2.66082e-07
ENSG00000179583.19	CIITA	class II major histocompatibility complex transactivator	1.76656	3.79224e-07
ENSG00000154188.10	ANGPT1	angiopoietin 1	1.27573	4.59115e-07
ENSG00000251442.6	NA	NA	1.2259	4.88135e-07
ENSG00000131095.13	GFAP	glial fibrillary acidic protein	1.51582	6.68345e-07
ENSG00000168961.17	LGALS9	galectin 9	1.39489	7.02738e-07
ENSG00000173391.9	OLR1	oxidized low density lipoprotein receptor 1	1.28632	1.0968e-06
ENSG00000112541.15	PDE10A	phosphodiesterase 10A	-1.31663	1.87452e-06
ENSG00000171388.12	APLN	apelin	1.65169	1.94207e-06
ENSG00000285999.1	NA	NA	1.76841	2.21523e-06
ENSG00000244731.8	C4A	complement C4A (Rodgers blood group)	1.32005	2.98678e-06
ENSG00000176171.11	BNIP3	BCL2 interacting protein 3	-0.577045	3.35095e-06
ENSG00000075884.14	ARHGAP15	Rho GTPase activating protein 15	1.51929	3.39754e-06
ENSG00000183662.11	TAFA1	TAFA chemokine like family member 1	-1.98314	3.51809e-06
ENSG00000011426.11	ANLN	anillin actin binding protein	1.27078	4.11721e-06
ENSG00000118785.14	SPP1	secreted phosphoprotein 1	1.59472	5.10291e-06
ENSG00000120594.17	PLXDC2	plexin domain containing 2	0.608603	5.16707e-06
ENSG00000175445.17	LPL	lipoprotein lipase	-1.06597	5.88114e-06
ENSG00000117226.12	GBP3	guanylate binding protein 3	1.78402	9.46008e-06
ENSG00000038945.15	MSR1	macrophage scavenger receptor 1	1.65259	1.01724e-05
ENSG00000182010.11	RTKN2	rhotekin 2	-1.2935	1.02578e-05
ENSG00000164949.8	GEM	GTP binding protein overexpressed in skeletal muscle	1.25993	1.0278e-05
ENSG00000228408.6	TAB2	TGF-beta activated kinase 1 (MAP3K7) binding protein 2	1.70716	1.6221e-05
ENSG00000138378.19	STAT4	signal transducer and activator of transcription 4	-1.20307	2.07016e-05
ENSG00000015285.11	WAS	WASP actin nucleation promoting factor	1.53499	2.37935e-05
ENSG00000180071.20	ANKRD18A	ankyrin repeat domain 18A	0.872896	2.44654e-05
ENSG00000116183.11	PAPPA2	pappalysin 2	-1.71985	2.4643e-05
ENSG00000111602.12	TIMELESS	timeless circadian regulator	1.1895	2.60934e-05
ENSG00000108786.10	HSD17B1	hydroxysteroid 17-beta dehydrogenase 1	1.85005	2.9676e-05
ENSG00000003989.17	SLC7A2	solute carrier family 7 member 2	1.14219	3.1665e-05
ENSG00000119681.12	LTBP2	latent transforming growth factor beta binding protein 2	1.7157	3.36402e-05
ENSG00000204252.14	HLA-DOA	major histocompatibility complex, class II, DO alpha	1.7308	3.91888e-05
ENSG00000158715.6	SLC45A3	solute carrier family 45 member 3	1.62558	3.95466e-05
ENSG00000075651.16	PLD1	phospholipase D1	0.998672	4.14425e-05
ENSG00000174607.11	UGT8	UDP glycosyltransferase 8	0.952811	4.67735e-05
ENSG00000188803.15	SHISA6	shisa family member 6	-0.751197	5.1789e-05
ENSG00000152689.18	RASGRP3	RAS guanyl releasing protein 3	0.882139	5.40541e-05
ENSG00000141519.15	CCDC40	coiled-coil domain containing 40	1.25026	5.63577e-05
ENSG00000111218.12	PRMT8	protein arginine methyltransferase 8	-0.875277	5.93663e-05
ENSG00000038427.16	VCAN	versican	0.849179	6.07311e-05
ENSG00000279166.1	NA	NA	0.700098	6.27384e-05
ENSG00000197044.11	ZNF441	zinc finger protein 441	-0.557492	6.76407e-05
ENSG00000198408.14	OGA	O-GlcNAcase	-0.406213	7.0274e-05
ENSG00000144057.15	ST6GAL2	ST6 beta-galactoside alpha-2,6-sialyltransferase 2	-0.910535	7.29355e-05
ENSG00000271605.6	MILR1	mast cell immunoglobulin like receptor 1	1.42529	7.35793e-05
ENSG00000134294.14	SLC38A2	solute carrier family 38 member 2	0.813139	7.48832e-05
ENSG00000164326.5	CARTPT	CART prepropeptide	-1.76422	7.75206e-05
ENSG00000233123.1	LINC01007	long intergenic non-protein coding RNA 1007	-1.70339	8.28242e-05
ENSG00000282608.2	ADORA3	adenosine A3 receptor	0.871942	8.3116e-05
ENSG00000140030.6	GPR65	G protein-coupled receptor 65	1.28643	8.56829e-05
ENSG00000172817.4	CYP7B1	cytochrome P450 family 7 subfamily B member 1	-0.776904	8.8344e-05
ENSG00000143742.13	SRP9	signal recognition particle 9	-0.387926	9.29014e-05
ENSG00000155307.18	SAMSN1	SAM domain, SH3 domain and nuclear localization signals 1	1.50712	9.7456e-05
ENSG00000144152.13	FBLN7	fibulin 7	-1.10169	0.000104685
ENSG00000267561.2	NA	NA	-1.52251	0.000107865
ENSG00000117713.20	ARID1A	AT-rich interaction domain 1A	0.394859	0.000113016
ENSG00000176463.14	SLCO3A1	solute carrier organic anion transporter family member 3A1	0.499542	0.000113982
ENSG00000153993.13	SEMA3D	semaphorin 3D	0.808496	0.00011432
ENSG00000276043.5	UHRF1	ubiquitin like with PHD and ring finger domains 1	1.15358	0.000117586
ENSG00000171476.22	HOPX	HOP homeobox	-0.70486	0.000118199
ENSG00000113068.10	PFDN1	prefoldin subunit 1	-0.565079	0.000119946
ENSG00000104361.10	NIPAL2	NIPA like domain containing 2	-1.53816	0.000130444
ENSG00000177082.12	WDR73	WD repeat domain 73	0.605299	0.000134078
ENSG00000132541.11	RIDA	reactive intermediate imine deaminase A homolog	-0.74185	0.000136322
ENSG00000170525.21	PFKFB3	6-phosphofructo-2-kinase/fructose-2,6-biphosphatase 3	0.782785	0.000136805
ENSG00000157613.11	CREB3L1	cAMP responsive element binding protein 3 like 1	-1.75664	0.000140498
ENSG00000105976.15	MET	MET proto-oncogene, receptor tyrosine kinase	-0.866714	0.000145756
ENSG00000164104.12	HMGB2	high mobility group box 2	-0.581502	0.000148417
ENSG00000107099.15	DOCK8	dedicator of cytokinesis 8	0.806404	0.000149794
ENSG00000183160.9	TMEM119	transmembrane protein 119	1.27184	0.000158482
ENSG00000197471.12	SPN	sialophorin	1.59866	0.000160618
ENSG00000231023.7	LINC00326	long intergenic non-protein coding RNA 326	-1.48648	0.000161393
ENSG00000142227.11	EMP3	epithelial membrane protein 3	1.5113	0.000161671
ENSG00000170324.21	FRMPD2	FERM and PDZ domain containing 2	-1.04121	0.000166262
ENSG00000205978.6	NYNRIN	NYN domain and retroviral integrase containing	1.06363	0.000176111
ENSG00000280339.1	NA	NA	-0.772267	0.000184029
ENSG00000169660.16	HEXD	hexosaminidase D	1.09083	0.000189994
ENSG00000216863.10	LY86-AS1	LY86 antisense RNA 1	-0.644477	0.000192313
ENSG00000198547.9	C20orf203	chromosome 20 open reading frame 203	-1.78544	0.000202958
ENSG00000116774.12	OLFML3	olfactomedin like 3	1.48102	0.000223147
ENSG00000115461.5	IGFBP5	insulin like growth factor binding protein 5	0.892173	0.000233898
ENSG00000130309.11	COLGALT1	collagen beta(1-O)galactosyltransferase 1	0.879965	0.000238284
ENSG00000162909.18	CAPN2	calpain 2	0.836428	0.000247035
ENSG00000227392.2	HPN-AS1	HPN antisense RNA 1	1.70187	0.000264231
ENSG00000133641.18	C12orf29	chromosome 12 open reading frame 29	-0.749613	0.000265584
ENSG00000284848.2	LINC02359	long intergenic non-protein coding RNA 2359	-0.866365	0.000271535
ENSG00000153179.13	RASSF3	Ras association domain family member 3	1.08286	0.000285122
ENSG00000147488.11	ST18	ST18 C2H2C-type zinc finger transcription factor	1.05854	0.000290279
ENSG00000253159.3	PCDHGA12	protocadherin gamma subfamily A, 12	0.670113	0.00029351
ENSG00000279192.1	PWAR5	Prader Willi/Angelman region RNA 5	-1.21711	0.000316479
ENSG00000224389.9	C4B	complement C4B (Chido blood group)	1.29937	0.000321918
ENSG00000106624.11	AEBP1	AE binding protein 1	1.21046	0.000323011
ENSG00000162645.13	GBP2	guanylate binding protein 2	1.16939	0.000323401
ENSG00000134207.16	SYT6	synaptotagmin 6	0.973091	0.000324569
ENSG00000006747.15	SCIN	scinderin	1.36692	0.000331217
ENSG00000131080.15	EDA2R	ectodysplasin A2 receptor	1.18392	0.000333712
ENSG00000134817.10	APLNR	apelin receptor	1.13925	0.00037852
ENSG00000140479.17	PCSK6	proprotein convertase subtilisin/kexin type 6	1.03604	0.000383493
ENSG00000175426.11	PCSK1	proprotein convertase subtilisin/kexin type 1	-1.91684	0.000386831
ENSG00000221995.5	MYO18A	myosin XVIIIA	0.586351	0.000398333
ENSG00000204287.14	HLA-DRA	major histocompatibility complex, class II, DR alpha	0.999461	0.000437868
ENSG00000168743.12	NPNT	nephronectin	1.53799	0.000446164
ENSG00000104112.9	SCG3	secretogranin III	-0.804292	0.000463521
ENSG00000151552.12	QDPR	quinoid dihydropteridine reductase	0.855877	0.00047177
ENSG00000144741.17	SLC25A26	solute carrier family 25 member 26	-0.684909	0.000485426
ENSG00000164010.15	ERMAP	erythroblast membrane associated protein (Scianna blood group)	0.770906	0.000487427
ENSG00000283757.1	NA	NA	0.936127	0.00048962
ENSG00000113657.13	DPYSL3	dihydropyrimidinase like 3	0.423081	0.000492078
ENSG00000102317.18	RBM3	RNA binding motif protein 3	-1.0243	0.000497388
ENSG00000181061.13	HIGD1A	HIG1 hypoxia inducible domain family member 1A	-0.667522	0.000504768
ENSG00000104267.10	CA2	carbonic anhydrase 2	0.675813	0.000505798
ENSG00000015133.19	CCDC88C	coiled-coil domain containing 88C	0.999514	0.000519689
ENSG00000285796.1	NA	NA	0.802896	0.000548408
ENSG00000189171.14	S100A13	S100 calcium binding protein A13	-0.76243	0.000552688
ENSG00000254507.2	NA	NA	-2.35043	0.00059799
ENSG00000135094.11	SDS	serine dehydratase	-1.23755	0.000630699
ENSG00000173692.13	PSMD1	proteasome 26S subunit, non-ATPase 1	-0.438678	0.000644903
ENSG00000248673.2	LINC01331	long intergenic non-protein coding RNA 1331	-1.28247	0.000646225
ENSG00000115956.10	PLEK	pleckstrin	0.939765	0.000661322
ENSG00000187187.14	ZNF546	zinc finger protein 546	0.693029	0.00068796
ENSG00000061273.18	HDAC7	histone deacetylase 7	0.804973	0.000700563
ENSG00000138669.9	PRKG2	protein kinase cGMP-dependent 2	-0.594048	0.000702396
ENSG00000167912.6	TOX-DT	TOX divergent transcript	-0.887552	0.000753858
ENSG00000250198.3	NA	NA	1.56624	0.000777984
ENSG00000118961.15	LDAH	lipid droplet associated hydrolase	-1.00099	0.000821116
ENSG00000286220.1	NA	NA	0.545128	0.000822179
ENSG00000112796.10	ENPP5	ectonucleotide pyrophosphatase/phosphodiesterase family member 5	-0.656123	0.000822604
ENSG00000107518.18	ATRNL1	attractin like 1	-0.75274	0.000828314
ENSG00000089327.15	FXYD5	FXYD domain containing ion transport regulator 5	1.18183	0.000834752
ENSG00000150782.12	IL18	interleukin 18	1.1178	0.000845058
ENSG00000119655.10	NPC2	NPC intracellular cholesterol transporter 2	0.753523	0.000845199
ENSG00000105851.11	PIK3CG	phosphatidylinositol-4,5-bisphosphate 3-kinase catalytic subunit gamma	1.2618	0.000853344
ENSG00000166682.13	TMPRSS5	transmembrane serine protease 5	1.30441	0.000859846
ENSG00000258227.7	CLEC5A	C-type lectin domain containing 5A	1.93802	0.000860639
ENSG00000286364.1	NA	NA	1.19091	0.000866228
ENSG00000187955.12	COL14A1	collagen type XIV alpha 1 chain	1.42005	0.000868525
ENSG00000160352.16	ZNF714	zinc finger protein 714	-0.517229	0.000870218
ENSG00000280776.2	NA	NA	-1.11588	0.000904551
ENSG00000132510.10	KDM6B	lysine demethylase 6B	1.15536	0.000913913
ENSG00000148655.15	LRMDA	leucine rich melanocyte differentiation associated	1.09668	0.000934044
ENSG00000169064.12	ZBBX	zinc finger B-box domain containing	-1.05198	0.000966839
ENSG00000140575.13	IQGAP1	IQ motif containing GTPase activating protein 1	0.49498	0.000973429
ENSG00000141433.13	ADCYAP1	adenylate cyclase activating polypeptide 1	-1.40835	0.000975613
ENSG00000233670.7	PIRT	phosphoinositide interacting regulator of transient receptor potential channels	1.50249	0.000984797
ENSG00000279419.1	NA	NA	0.929859	0.000988976
ENSG00000184307.15	ZDHHC23	zinc finger DHHC-type palmitoyltransferase 23	-0.706915	0.000990563
ENSG00000165678.21	GHITM	growth hormone inducible transmembrane protein	-0.568485	0.000992485
ENSG00000254087.8	LYN	LYN proto-oncogene, Src family tyrosine kinase	1.34572	0.000993422
ENSG00000255471.1	NA	NA	-0.870675	0.00101632
ENSG00000181544.15	FANCB	FA complementation group B	0.913492	0.00101662
ENSG00000180044.5	C3orf80	chromosome 3 open reading frame 80	-1.10853	0.00102145
ENSG00000133321.11	PLAAT4	phospholipase A and acyltransferase 4	0.740665	0.00103105
ENSG00000029993.15	HMGB3	high mobility group box 3	-0.875579	0.00104578
ENSG00000138100.13	TRIM54	tripartite motif containing 54	-1.22863	0.00105137
ENSG00000166801.15	FAM111A	FAM111 trypsin like peptidase A	1.08188	0.0010823
ENSG00000232044.7	NA	NA	0.572466	0.00109667
ENSG00000242574.9	HLA-DMB	major histocompatibility complex, class II, DM beta	0.947198	0.00112101
ENSG00000134533.6	RERG	RAS like estrogen regulated growth inhibitor	-1.02877	0.00112619
ENSG00000182158.15	CREB3L2	cAMP responsive element binding protein 3 like 2	0.563968	0.00113038
ENSG00000171659.15	GPR34	G protein-coupled receptor 34	0.887584	0.00113658
ENSG00000183850.14	ZNF730	zinc finger protein 730	-1.21218	0.0011526
ENSG00000109107.14	ALDOC	aldolase, fructose-bisphosphate C	-0.528246	0.0011549
ENSG00000186212.4	SOWAHB	sosondowah ankyrin repeat domain family member B	-0.784331	0.00116094
ENSG00000180190.11	TDRP	testis development related protein	1.09708	0.00117035
ENSG00000140678.16	ITGAX	integrin subunit alpha X	1.10006	0.00117065
ENSG00000164741.15	DLC1	DLC1 Rho GTPase activating protein	0.595809	0.0011759
ENSG00000132434.9	LANCL2	LanC like 2	-0.489587	0.00117785
ENSG00000108932.12	SLC16A6	solute carrier family 16 member 6	-1.03474	0.00122224
ENSG00000075142.13	SRI	sorcin	-0.468644	0.00122286
ENSG00000130226.17	DPP6	dipeptidyl peptidase like 6	-0.66346	0.0012269
ENSG00000057704.13	TMCC3	transmembrane and coiled-coil domain family 3	0.958286	0.00123122
ENSG00000141385.10	AFG3L2	AFG3 like matrix AAA peptidase subunit 2	-0.415068	0.00123588
ENSG00000245248.8	NA	NA	-1.04332	0.00125034
ENSG00000105967.16	TFEC	transcription factor EC	1.38381	0.0012526
ENSG00000108846.16	ABCC3	ATP binding cassette subfamily C member 3	1.71262	0.00125527
ENSG00000167723.14	TRPV3	transient receptor potential cation channel subfamily V member 3	0.616945	0.00125694
ENSG00000165801.10	ARHGEF40	Rho guanine nucleotide exchange factor 40	0.804428	0.00125756
ENSG00000116205.14	TCEANC2	transcription elongation factor A N-terminal and central domain containing 2	0.601928	0.0012762
ENSG00000089123.16	TASP1	taspase 1	-0.548403	0.00128458
ENSG00000166833.21	NAV2	neuron navigator 2	0.506905	0.00129284
ENSG00000263958.2	NETO1-DT	NETO1 divergent transcript	-1.05521	0.00130115
ENSG00000197256.10	KANK2	KN motif and ankyrin repeat domains 2	0.895632	0.00130386
ENSG00000242600.8	MBL1P	mannose binding lectin 1, pseudogene	0.731172	0.00130786
ENSG00000121005.9	CRISPLD1	cysteine rich secretory protein LCCL domain containing 1	-1.06546	0.00132001
ENSG00000156030.13	MIDEAS	mitotic deacetylase associated SANT domain protein	0.481425	0.00132737
ENSG00000257093.7	DENND11	DENN domain containing 11	0.431677	0.00134329
ENSG00000134802.17	SLC43A3	solute carrier family 43 member 3	1.61017	0.00134342
ENSG00000182253.15	SYNM	synemin	0.670054	0.00136399
ENSG00000256193.6	LINC00507	long intergenic non-protein coding RNA 507	-0.775474	0.00138015
ENSG00000175785.13	PRIMA1	proline rich membrane anchor 1	1.42085	0.00139127
ENSG00000185215.9	TNFAIP2	TNF alpha induced protein 2	0.883648	0.00140471
ENSG00000198826.11	ARHGAP11A	Rho GTPase activating protein 11A	1.50655	0.00140622
ENSG00000205413.8	SAMD9	sterile alpha motif domain containing 9	1.01519	0.00141382
ENSG00000263412.1	NFE2L1-DT	NFE2L1 divergent transcript	0.934029	0.00141514
ENSG00000213062.5	NA	NA	-0.741734	0.00144823
ENSG00000103540.16	CCP110	centriolar coiled-coil protein 110	0.532859	0.00147421
ENSG00000023839.12	ABCC2	ATP binding cassette subfamily C member 2	1.36176	0.00148636
ENSG00000117602.12	RCAN3	RCAN family member 3	1.36648	0.00149246
ENSG00000104325.7	DECR1	2,4-dienoyl-CoA reductase 1	-0.562011	0.00150681
ENSG00000204929.13	LOC101927533	uncharacterized LOC101927533	-0.930193	0.00153326
ENSG00000115183.15	TANC1	tetratricopeptide repeat, ankyrin repeat and coiled-coil containing 1	0.710922	0.00155604
ENSG00000110080.18	ST3GAL4	ST3 beta-galactoside alpha-2,3-sialyltransferase 4	0.740814	0.00158781
ENSG00000162543.6	UBXN10	UBX domain protein 10	-0.708894	0.00160512
ENSG00000162511.8	LAPTM5	lysosomal protein transmembrane 5	0.750626	0.00160964
ENSG00000127311.9	HELB	DNA helicase B	0.574871	0.00161598
ENSG00000081923.14	ATP8B1	ATPase phospholipid transporting 8B1	-0.895108	0.00162929
ENSG00000124785.9	NRN1	neuritin 1	-0.913177	0.00163345
ENSG00000224116.7	INHBA-AS1	INHBA antisense RNA 1	-0.991436	0.00164929
ENSG00000169403.12	PTAFR	platelet activating factor receptor	1.01149	0.00165097
ENSG00000086717.18	PPEF1	protein phosphatase with EF-hand domain 1	-1.55162	0.00165408
ENSG00000268362.6	NA	NA	0.355267	0.00166009
ENSG00000143341.12	HMCN1	hemicentin 1	2.17451	0.00166041
ENSG00000134590.14	RTL8C	retrotransposon Gag like 8C	-0.579578	0.00169367
ENSG00000089169.15	RPH3A	rabphilin 3A	-1.09381	0.0017101
ENSG00000124813.23	RUNX2	RUNX family transcription factor 2	0.572703	0.0017289
ENSG00000204381.11	LAYN	layilin	0.892659	0.00176412
ENSG00000145063.15	FLJ33534	uncharacterized LOC285150	-0.950984	0.00179392
ENSG00000178662.16	CSRNP3	cysteine and serine rich nuclear protein 3	-0.661363	0.00180125
ENSG00000284773.1	NA	NA	-1.37078	0.00182489
ENSG00000257027.1	NA	NA	0.723202	0.00185274
ENSG00000160255.18	ITGB2	integrin subunit beta 2	1.27603	0.00185526
ENSG00000166535.20	A2ML1	alpha-2-macroglobulin like 1	0.706328	0.00187065
ENSG00000143772.9	ITPKB	inositol-trisphosphate 3-kinase B	1.01684	0.00188367
ENSG00000170677.6	SOCS6	suppressor of cytokine signaling 6	0.507752	0.00188663
ENSG00000187699.10	C2orf88	chromosome 2 open reading frame 88	0.701741	0.00190798
ENSG00000164794.9	KCNV1	potassium voltage-gated channel modifier subfamily V member 1	-0.826632	0.00191058
ENSG00000105784.15	RUNDC3B	RUN domain containing 3B	-0.620235	0.00195905
ENSG00000170540.15	ARL6IP1	ADP ribosylation factor like GTPase 6 interacting protein 1	-0.543128	0.00197979
ENSG00000259668.6	NA	NA	1.43604	0.00200226
ENSG00000254206.5	NPIPB11	nuclear pore complex interacting protein family member B11	0.816922	0.00203015
ENSG00000135912.11	TTLL4	tubulin tyrosine ligase like 4	0.608034	0.00203081
ENSG00000275367.1	NA	NA	-0.610729	0.00203866
ENSG00000070087.14	PFN2	profilin 2	-0.697557	0.00203982
ENSG00000185561.10	TLCD2	TLC domain containing 2	0.643903	0.00205651
ENSG00000171714.11	ANO5	anoctamin 5	-0.41269	0.00210193
ENSG00000116017.11	ARID3A	AT-rich interaction domain 3A	1.23589	0.00210297
ENSG00000173660.12	UQCRH	ubiquinol-cytochrome c reductase hinge protein	-0.576827	0.00213805
ENSG00000080709.16	KCNN2	potassium calcium-activated channel subfamily N member 2	-0.538524	0.00214328
ENSG00000152583.12	SPARCL1	SPARC like 1	-0.518983	0.00217095
ENSG00000168398.6	BDKRB2	bradykinin receptor B2	-1.35334	0.0021767
ENSG00000136451.9	VEZF1	vascular endothelial zinc finger 1	0.657049	0.00218484
ENSG00000133048.13	CHI3L1	chitinase 3 like 1	1.17303	0.00220102
ENSG00000100425.18	BRD1	bromodomain containing 1	0.37632	0.00220749
ENSG00000183963.18	SMTN	smoothelin	1.234	0.00221101
ENSG00000204764.14	RANBP17	RAN binding protein 17	-0.832916	0.00222404
ENSG00000137494.14	ANKRD42	ankyrin repeat domain 42	-0.448227	0.00222674
ENSG00000089127.13	OAS1	2'-5'-oligoadenylate synthetase 1	1.12551	0.00222686
ENSG00000072401.15	UBE2D1	ubiquitin conjugating enzyme E2 D1	-0.603403	0.00223705
ENSG00000166046.11	TCP11L2	t-complex 11 like 2	0.635779	0.00223747
ENSG00000239998.6	LILRA2	leukocyte immunoglobulin like receptor A2	1.57326	0.00227542
ENSG00000112139.16	MDGA1	MAM domain containing glycosylphosphatidylinositol anchor 1	0.955409	0.00228723
ENSG00000093072.18	ADA2	adenosine deaminase 2	0.800873	0.0022979
ENSG00000158352.15	SHROOM4	shroom family member 4	1.16311	0.00230285
ENSG00000166927.13	MS4A7	membrane spanning 4-domains A7	0.959304	0.00235348
ENSG00000137055.15	PLAA	phospholipase A2 activating protein	-0.694884	0.00240456
ENSG00000075223.14	SEMA3C	semaphorin 3C	0.664219	0.00240505
ENSG00000206337.12	HCP5	HLA complex P5	0.990457	0.00242107
ENSG00000114541.15	FRMD4B	FERM domain containing 4B	0.780879	0.00244197
ENSG00000095303.17	PTGS1	prostaglandin-endoperoxide synthase 1	0.796668	0.00244795
ENSG00000123064.12	DDX54	DEAD-box helicase 54	-0.763549	0.00245992
ENSG00000003147.19	ICA1	islet cell autoantigen 1	-0.647695	0.00246912
ENSG00000064961.19	HMG20B	high mobility group 20B	0.747541	0.0024708
ENSG00000237298.10	TTN-AS1	TTN antisense RNA 1	-0.570415	0.00247161
ENSG00000228624.7	HDAC2-AS2	HDAC2 and HS3ST5 antisense RNA 2	0.725311	0.00250755
ENSG00000273540.4	AGBL1	AGBL carboxypeptidase 1	-1.13102	0.00251178
ENSG00000287527.1	NA	NA	-1.11978	0.00251857
ENSG00000196542.8	SPTSSB	serine palmitoyltransferase small subunit B	-1.31295	0.00252915
ENSG00000184014.8	DENND5A	DENN domain containing 5A	0.422911	0.00254272
ENSG00000156049.7	GNA14	G protein subunit alpha 14	-0.724495	0.00255169
ENSG00000125347.14	IRF1	interferon regulatory factor 1	0.956388	0.00256859
ENSG00000145730.20	PAM	peptidylglycine alpha-amidating monooxygenase	-0.574397	0.00258775
ENSG00000123700.5	KCNJ2	potassium inwardly rectifying channel subfamily J member 2	0.832471	0.00264487
ENSG00000152760.10	DYNLT5	dynein light chain Tctex-type family member 5	-1.47318	0.00266061
ENSG00000162885.13	B3GALNT2	beta-1,3-N-acetylgalactosaminyltransferase 2	-0.440822	0.0026805
ENSG00000011304.20	PTBP1	polypyrimidine tract binding protein 1	1.12156	0.00268517
ENSG00000258636.2	NA	NA	-1.00931	0.00269745
ENSG00000129518.9	EAPP	E2F associated phosphoprotein	-0.5251	0.00270259
ENSG00000175164.15	ABO	ABO, alpha 1-3-N-acetylgalactosaminyltransferase and alpha 1-3-galactosyltransferase	1.49714	0.0027058
ENSG00000177469.13	CAVIN1	caveolae associated protein 1	0.987447	0.00271302
ENSG00000166573.6	GALR1	galanin receptor 1	-1.13882	0.00271491
ENSG00000241472.7	PTPRG-AS1	PTPRG antisense RNA 1	-0.654224	0.00273044
ENSG00000106013.15	ANKRD7	ankyrin repeat domain 7	-0.911279	0.00274065
ENSG00000165704.15	HPRT1	hypoxanthine phosphoribosyltransferase 1	-0.656172	0.00275499
ENSG00000137285.10	TUBB2B	tubulin beta 2B class IIb	-0.635783	0.00278932
ENSG00000118257.16	NRP2	neuropilin 2	0.665442	0.00279584
ENSG00000167306.20	MYO5B	myosin VB	-1.54045	0.00281734
ENSG00000162374.17	ELAVL4	ELAV like RNA binding protein 4	-0.656581	0.00282377
ENSG00000183826.18	BTBD9	BTB domain containing 9	-0.345464	0.00286205
ENSG00000117115.13	PADI2	peptidyl arginine deiminase 2	0.770749	0.0028636
ENSG00000139182.15	CLSTN3	calsyntenin 3	-0.684174	0.00286913
ENSG00000251600.8	LOC101927636	uncharacterized LOC101927636	-0.593892	0.00289447
ENSG00000223865.11	HLA-DPB1	major histocompatibility complex, class II, DP beta 1	0.868085	0.00289926
ENSG00000111331.13	OAS3	2'-5'-oligoadenylate synthetase 3	1.08998	0.00294713
ENSG00000116679.16	IVNS1ABP	influenza virus NS1A binding protein	0.436307	0.00295803
ENSG00000111679.17	PTPN6	protein tyrosine phosphatase non-receptor type 6	1.15334	0.00296603
ENSG00000164414.18	SLC35A1	solute carrier family 35 member A1	-0.594214	0.00297264
ENSG00000146859.6	TMEM140	transmembrane protein 140	0.991844	0.00300581
ENSG00000186470.14	BTN3A2	butyrophilin subfamily 3 member A2	1.03386	0.00305254
ENSG00000263878.2	NA	NA	-0.768156	0.00306367
ENSG00000078043.16	PIAS2	protein inhibitor of activated STAT 2	-0.431975	0.0030921
ENSG00000279432.1	NA	NA	0.459575	0.00309301
ENSG00000136521.13	NDUFB5	NADH:ubiquinone oxidoreductase subunit B5	-0.603253	0.00309835
ENSG00000180739.14	S1PR5	sphingosine-1-phosphate receptor 5	1.14306	0.00310147
ENSG00000181652.19	ATG9B	autophagy related 9B	-1.55383	0.00311072
ENSG00000171316.12	CHD7	chromodomain helicase DNA binding protein 7	0.690217	0.00316787
ENSG00000112309.11	B3GAT2	beta-1,3-glucuronyltransferase 2	0.641607	0.00318019
ENSG00000008118.10	CAMK1G	calcium/calmodulin dependent protein kinase IG	-0.952499	0.00318456
ENSG00000282943.1	NA	NA	-1.01532	0.00320245
ENSG00000156298.12	TSPAN7	tetraspanin 7	-0.745241	0.00320846
ENSG00000107731.12	UNC5B	unc-5 netrin receptor B	0.841507	0.00322939
ENSG00000188452.14	CERKL	ceramide kinase like	-1.27369	0.00327103
ENSG00000165895.19	ARHGAP42	Rho GTPase activating protein 42	0.866666	0.0033826
ENSG00000173083.15	HPSE	heparanase	0.904958	0.00340147
ENSG00000155760.2	FZD7	frizzled class receptor 7	1.06278	0.00340404
ENSG00000122025.15	FLT3	fms related receptor tyrosine kinase 3	-1.01662	0.00341873
ENSG00000172020.12	GAP43	growth associated protein 43	-0.802791	0.00343003
ENSG00000171204.12	TMEM126B	transmembrane protein 126B	-0.465742	0.00346427
ENSG00000157833.13	GAREM2	GRB2 associated regulator of MAPK1 subtype 2	1.08101	0.00350674
ENSG00000228063.2	LYPLAL1-DT	LYPLAL1 divergent transcript	-0.831533	0.00353554
ENSG00000124215.17	CDH26	cadherin 26	0.647593	0.00353557
ENSG00000110446.11	SLC15A3	solute carrier family 15 member 3	1.421	0.00353716
ENSG00000273084.1	NA	NA	1.03602	0.00356496
ENSG00000167178.16	ISLR2	immunoglobulin superfamily containing leucine rich repeat 2	0.742117	0.00357098
ENSG00000145832.14	SLC25A48	solute carrier family 25 member 48	0.87004	0.0035841
ENSG00000164089.9	ETNPPL	ethanolamine-phosphate phospho-lyase	-0.750939	0.00359496
ENSG00000267281.2	ATF7-NPFF	ATF7-NPFF readthrough	1.14204	0.00363097
ENSG00000120729.10	MYOT	myotilin	1.16232	0.00364998
ENSG00000169967.16	MAP3K2	mitogen-activated protein kinase kinase kinase 2	0.298927	0.00367468
ENSG00000139971.15	ARMH4	armadillo like helical domain containing 4	-0.323935	0.00367621
ENSG00000173039.19	RELA	RELA proto-oncogene, NF-kB subunit	0.587198	0.00369548
ENSG00000244274.7	DBNDD2	dysbindin domain containing 2	0.700901	0.00373625
ENSG00000152413.15	HOMER1	homer scaffold protein 1	-0.511689	0.00373996
ENSG00000100038.19	TOP3B	DNA topoisomerase III beta	0.678729	0.00374641
ENSG00000196329.11	GIMAP5	GTPase, IMAP family member 5	1.01651	0.00374731
ENSG00000020577.14	SAMD4A	sterile alpha motif domain containing 4A	0.758942	0.00377935
ENSG00000136040.9	PLXNC1	plexin C1	-0.521004	0.00378507
ENSG00000061455.11	PRDM6	PR/SET domain 6	1.77315	0.0038153
ENSG00000273245.1	NA	NA	-1.00498	0.0038211
ENSG00000158805.12	ZNF276	zinc finger protein 276	0.772426	0.00386014
ENSG00000081237.20	PTPRC	protein tyrosine phosphatase receptor type C	0.858043	0.00387438
ENSG00000164306.11	PRIMPOL	primase and DNA directed polymerase	0.522824	0.00390813
ENSG00000087245.13	MMP2	matrix metallopeptidase 2	1.61194	0.00391408
ENSG00000157978.12	LDLRAP1	low density lipoprotein receptor adaptor protein 1	1.24925	0.0039425
ENSG00000124772.12	CPNE5	copine 5	-0.487873	0.00394421
ENSG00000188674.11	C2orf80	chromosome 2 open reading frame 80	-0.928079	0.00395194
ENSG00000226674.11	TEX41	testis expressed 41	-0.865858	0.00395476
ENSG00000288271.1	NA	NA	-0.973889	0.00396484
ENSG00000132840.10	BHMT2	betaine--homocysteine S-methyltransferase 2	0.746684	0.00398182
ENSG00000170296.10	GABARAP	GABA type A receptor-associated protein	-0.353197	0.00399421
ENSG00000182492.16	BGN	biglycan	0.986344	0.00400032
ENSG00000135919.13	SERPINE2	serpin family E member 2	-0.431092	0.00400706
ENSG00000198830.11	HMGN2	high mobility group nucleosomal binding domain 2	-0.490216	0.00403786
ENSG00000139629.16	GALNT6	polypeptide N-acetylgalactosaminyltransferase 6	1.12394	0.00404663
ENSG00000166436.16	TRIM66	tripartite motif containing 66	-0.66829	0.00404697
ENSG00000274585.1	RNU2-1	RNA, U2 small nuclear 1	-3.61839	0.00405253
ENSG00000171189.17	GRIK1	glutamate ionotropic receptor kainate type subunit 1	-0.54261	0.00408079
ENSG00000166387.13	PPFIBP2	PPFIA binding protein 2	0.730067	0.00411343
ENSG00000168010.11	ATG16L2	autophagy related 16 like 2	0.741985	0.00414278
ENSG00000127084.19	FGD3	FYVE, RhoGEF and PH domain containing 3	1.23099	0.00417006
ENSG00000148826.9	NKX6-2	NK6 homeobox 2	1.93513	0.00419816
ENSG00000109790.16	KLHL5	kelch like family member 5	0.430319	0.00420284
ENSG00000166928.11	MS4A14	membrane spanning 4-domains A14	1.37147	0.00421293
ENSG00000105655.19	ISYNA1	inositol-3-phosphate synthase 1	1.67906	0.00421583
ENSG00000263278.2	NA	NA	0.538784	0.00423017
ENSG00000152818.18	UTRN	utrophin	0.462491	0.00423182
ENSG00000140463.14	BBS4	Bardet-Biedl syndrome 4	-0.590581	0.00425843
ENSG00000136960.12	ENPP2	ectonucleotide pyrophosphatase/phosphodiesterase 2	0.6913	0.00426541
ENSG00000182050.13	MGAT4C	MGAT4 family member C	-0.512141	0.00431955
ENSG00000245275.8	SAP30L-AS1	SAP30L antisense RNA 1 (head to head)	0.998363	0.00433079
ENSG00000147036.11	LANCL3	LanC like 3	-0.66328	0.00433948
ENSG00000107290.14	SETX	senataxin	0.232582	0.00437199
ENSG00000182054.9	IDH2	isocitrate dehydrogenase (NADP(+)) 2	-0.546981	0.00437753
ENSG00000148082.10	SHC3	SHC adaptor protein 3	-0.366411	0.00440222
ENSG00000167005.14	NUDT21	nudix hydrolase 21	-0.442132	0.00440335
ENSG00000164600.7	NEUROD6	neuronal differentiation 6	-1.06089	0.00440359
ENSG00000114023.15	FAM162A	family with sequence similarity 162 member A	-0.601135	0.0044205
ENSG00000179222.17	MAGED1	MAGE family member D1	-0.466256	0.0044998
ENSG00000010318.21	PHF7	PHD finger protein 7	-0.869107	0.00451949
ENSG00000102172.16	SMS	spermine synthase	-0.564341	0.00452868
ENSG00000255910.2	NA	NA	-0.882863	0.00454027
ENSG00000198604.11	BAZ1A	bromodomain adjacent to zinc finger domain 1A	0.469973	0.00456041
ENSG00000111642.15	CHD4	chromodomain helicase DNA binding protein 4	0.404412	0.00457954
ENSG00000213064.10	SFT2D2	SFT2 domain containing 2	0.375579	0.00460011
ENSG00000174125.8	TLR1	toll like receptor 1	0.869329	0.00461849
ENSG00000164100.9	NDST3	N-deacetylase and N-sulfotransferase 3	-0.728242	0.00465031
ENSG00000123374.11	CDK2	cyclin dependent kinase 2	1.11013	0.00468422
ENSG00000116132.12	PRRX1	paired related homeobox 1	0.748	0.004739
ENSG00000231187.3	LOC102724593	uncharacterized LOC102724593	-0.59866	0.00477754
ENSG00000106346.11	USP42	ubiquitin specific peptidase 42	0.411197	0.00479168
ENSG00000177432.8	NAP1L5	nucleosome assembly protein 1 like 5	-1.06411	0.00479841
ENSG00000173085.14	COQ2	coenzyme Q2, polyprenyltransferase	0.64752	0.00480916
ENSG00000184056.14	VPS33B	VPS33B late endosome and lysosome associated	-0.618952	0.00480949
ENSG00000130054.4	NALF2	NALCN channel auxiliary factor 2	0.786522	0.00481853
ENSG00000114805.17	PLCH1	phospholipase C eta 1	-0.462744	0.00483854
ENSG00000113269.14	RNF130	ring finger protein 130	0.412328	0.0048625
ENSG00000205403.13	CFI	complement factor I	1.31473	0.00494149
ENSG00000141469.18	SLC14A1	solute carrier family 14 member 1 (Kidd blood group)	-0.956627	0.00494195
ENSG00000285382.1	COMMD7	COMM domain containing 7	-0.775711	0.00496601
ENSG00000164270.17	HTR4	5-hydroxytryptamine receptor 4	-0.603576	0.00497637
ENSG00000145743.16	FBXL17	F-box and leucine rich repeat protein 17	-0.405643	0.00497784
ENSG00000163576.18	EFHB	EF-hand domain family member B	-1.48069	0.00498701
ENSG00000115165.10	CYTIP	cytohesin 1 interacting protein	1.32303	0.00499587
ENSG00000127463.15	EMC1	ER membrane protein complex subunit 1	-0.521985	0.0050054
ENSG00000082074.18	FYB1	FYN binding protein 1	0.93566	0.00503441
ENSG00000205730.6	ITPRIPL2	ITPRIP like 2	0.829009	0.0050372
ENSG00000132688.11	NES	nestin	0.851224	0.00504113
ENSG00000100342.20	APOL1	apolipoprotein L1	0.942188	0.00504865
ENSG00000080298.15	RFX3	regulatory factor X3	-0.330567	0.00505663
ENSG00000117676.14	RPS6KA1	ribosomal protein S6 kinase A1	1.09117	0.00506019
ENSG00000105865.11	DUS4L	dihydrouridine synthase 4 like	-0.819081	0.00512312
ENSG00000249715.12	FER1L5	fer-1 like family member 5	-0.860153	0.00515685
ENSG00000162688.17	AGL	amylo-alpha-1, 6-glucosidase, 4-alpha-glucanotransferase	-0.545575	0.00516006
ENSG00000178401.16	DNAJC22	DnaJ heat shock protein family (Hsp40) member C22	1.66143	0.00520867
ENSG00000120875.9	DUSP4	dual specificity phosphatase 4	-1.51171	0.00521969
ENSG00000167565.13	SERTAD3	SERTA domain containing 3	1.02805	0.00522099
ENSG00000185721.13	DRG1	developmentally regulated GTP binding protein 1	-0.520815	0.00524527
ENSG00000107882.11	SUFU	SUFU negative regulator of hedgehog signaling	0.43052	0.00524551
ENSG00000149575.6	SCN2B	sodium voltage-gated channel beta subunit 2	-0.374724	0.00525068
ENSG00000251429.1	AIDAP2	AIDA pseudogene 2	0.920488	0.00525734
ENSG00000286945.1	NA	NA	1.06033	0.00527987
ENSG00000174123.11	TLR10	toll like receptor 10	0.712413	0.00528436
ENSG00000229425.3	LOC101927745	uncharacterized LOC101927745	-1.00268	0.00529084
ENSG00000205562.3	NA	NA	-0.723807	0.00530289
ENSG00000111052.7	LIN7A	lin-7 homolog A, crumbs cell polarity complex component	-0.484439	0.00531684
ENSG00000183765.22	CHEK2	checkpoint kinase 2	0.74881	0.00532967
ENSG00000120690.16	ELF1	E74 like ETS transcription factor 1	0.634803	0.00533726
ENSG00000275342.5	PRAG1	PEAK1 related, kinase-activating pseudokinase 1	-0.775679	0.00534016
ENSG00000143603.19	KCNN3	potassium calcium-activated channel subfamily N member 3	0.589803	0.00535169
ENSG00000182674.6	KCNB2	potassium voltage-gated channel subfamily B member 2	-0.643019	0.0053598
ENSG00000242094.1	NA	NA	0.611074	0.0054103
ENSG00000196935.9	SRGAP1	SLIT-ROBO Rho GTPase activating protein 1	0.899923	0.00542126
ENSG00000005893.16	LAMP2	lysosomal associated membrane protein 2	0.379069	0.00544515
ENSG00000128609.15	NDUFA5	NADH:ubiquinone oxidoreductase subunit A5	-0.622617	0.00547725
ENSG00000181789.14	COPG1	COPI coat complex subunit gamma 1	-0.507577	0.00548866
ENSG00000219200.11	RNASEK	ribonuclease K	-0.631664	0.00557911
ENSG00000022355.18	GABRA1	gamma-aminobutyric acid type A receptor subunit alpha1	-0.880886	0.00559897
ENSG00000168234.13	TTC39C	tetratricopeptide repeat domain 39C	-0.504702	0.00561242
ENSG00000104490.18	NCALD	neurocalcin delta	-0.758174	0.00563313
ENSG00000272047.3	GTF2H5	general transcription factor IIH subunit 5	-0.395374	0.0056813
ENSG00000167755.15	KLK6	kallikrein related peptidase 6	0.90884	0.00575946
ENSG00000183831.7	ANKRD45	ankyrin repeat domain 45	0.663839	0.00577441
ENSG00000143226.14	FCGR2A	Fc gamma receptor IIa	0.887045	0.0057811
ENSG00000110324.10	IL10RA	interleukin 10 receptor subunit alpha	1.12848	0.00578767
ENSG00000149564.12	ESAM	endothelial cell adhesion molecule	1.12594	0.00579775
ENSG00000138496.16	PARP9	poly(ADP-ribose) polymerase family member 9	0.660777	0.00579894
ENSG00000019991.18	HGF	hepatocyte growth factor	0.750222	0.0058089
ENSG00000228566.2	NA	NA	-1.09301	0.00586101
ENSG00000102181.21	CD99L2	CD99 molecule like 2	-0.464978	0.00587074
ENSG00000179954.16	SSC5D	scavenger receptor cysteine rich family member with 5 domains	1.10451	0.00587211
ENSG00000205056.8	NA	NA	0.96664	0.00589207
ENSG00000141569.12	TRIM65	tripartite motif containing 65	0.884225	0.00594905
ENSG00000273381.1	NA	NA	0.685521	0.005952
ENSG00000180914.10	OXTR	oxytocin receptor	-1.05648	0.00598452
ENSG00000178952.11	TUFM	Tu translation elongation factor, mitochondrial	-0.460484	0.00598664
ENSG00000277778.2	PGM5P2	phosphoglucomutase 5 pseudogene 2	1.06602	0.00599056
ENSG00000149269.9	PAK1	p21 (RAC1) activated kinase 1	-0.770105	0.00600269
ENSG00000118276.11	B4GALT6	beta-1,4-galactosyltransferase 6	-0.697561	0.00602132
ENSG00000106236.4	NPTX2	neuronal pentraxin 2	-1.00117	0.00607988
ENSG00000196214.11	ZNF766	zinc finger protein 766	0.654184	0.00611059
ENSG00000247950.7	SEC24B-AS1	SEC24B antisense RNA 1	-0.711336	0.00612239
ENSG00000286314.1	NA	NA	0.578152	0.00617436
ENSG00000205929.11	C21orf62	chromosome 21 open reading frame 62	0.481719	0.00619065
ENSG00000136750.13	GAD2	glutamate decarboxylase 2	-0.850808	0.00623592
ENSG00000138381.10	ASNSD1	asparagine synthetase domain containing 1	-0.431563	0.00624949
ENSG00000115267.8	IFIH1	interferon induced with helicase C domain 1	0.85532	0.00626801
ENSG00000197322.4	TMEM132E-DT	TMEM132E divergent transcript	-1.13381	0.00632317
ENSG00000115107.20	STEAP3	STEAP3 metalloreductase	1.05866	0.00633947
ENSG00000166508.18	MCM7	minichromosome maintenance complex component 7	0.804362	0.00634211
ENSG00000182179.13	UBA7	ubiquitin like modifier activating enzyme 7	0.88407	0.00634243
ENSG00000233452.7	STXBP5-AS1	STXBP5 antisense RNA 1	-0.535245	0.00640929
ENSG00000228451.4	SDAD1P1	SDA1 domain containing 1 pseudogene 1	0.710658	0.00642175
ENSG00000226380.9	NA	NA	0.45786	0.00644199
ENSG00000167548.15	KMT2D	lysine methyltransferase 2D	0.424203	0.00644806
ENSG00000102897.10	LYRM1	LYR motif containing 1	-0.485546	0.00647983
ENSG00000224429.8	LINC00539	long intergenic non-protein coding RNA 539	1.1809	0.00649124
ENSG00000248738.6	LOC101929237	uncharacterized LOC101929237	-0.81292	0.00650455
ENSG00000087253.13	LPCAT2	lysophosphatidylcholine acyltransferase 2	0.742877	0.00650667
ENSG00000134146.12	DPH6	diphthamine biosynthesis 6	-0.579598	0.00651024
ENSG00000198963.11	RORB	RAR related orphan receptor B	-0.480623	0.00652078
ENSG00000173275.13	ZNF449	zinc finger protein 449	-0.801887	0.00656118
ENSG00000257522.7	LOC102724934	uncharacterized LOC102724934	-0.786496	0.00657173
ENSG00000004399.12	PLXND1	plexin D1	0.623637	0.00658245
ENSG00000174106.3	LEMD3	LEM domain containing 3	-0.464385	0.00662608
ENSG00000145908.12	ZNF300	zinc finger protein 300	0.596077	0.00668297
ENSG00000251141.6	NA	NA	-0.525292	0.00671461
ENSG00000150093.19	ITGB1	integrin subunit beta 1	0.578861	0.00673167
ENSG00000108018.15	SORCS1	sortilin related VPS10 domain containing receptor 1	-0.589773	0.00674401
ENSG00000072786.13	STK10	serine/threonine kinase 10	0.539117	0.00675362
ENSG00000225067.4	NA	NA	0.826963	0.00676049
ENSG00000121742.19	GJB6	gap junction protein beta 6	-0.592224	0.00677844
ENSG00000129990.15	SYT5	synaptotagmin 5	-0.724523	0.00678976
ENSG00000112297.16	CRYBG1	crystallin beta-gamma domain containing 1	-1.12624	0.00680581
ENSG00000205634.7	LINC00898	long intergenic non-protein coding RNA 898	-1.15745	0.00682568
ENSG00000183036.11	PCP4	Purkinje cell protein 4	-0.851061	0.00682648
ENSG00000248671.8	ALG1L9P	ALG1 like 9, pseudogene	-0.297663	0.00688282
ENSG00000121966.7	CXCR4	C-X-C motif chemokine receptor 4	0.976978	0.00690564
ENSG00000137815.14	RTF1	RTF1 homolog, Paf1/RNA polymerase II complex component	-0.457705	0.00691537
ENSG00000101346.14	POFUT1	protein O-fucosyltransferase 1	0.416186	0.0069292
ENSG00000185164.14	NOMO2	NODAL modulator 2	-0.514931	0.00696561
ENSG00000120708.17	TGFBI	transforming growth factor beta induced	1.48065	0.00697419
ENSG00000178921.14	PFAS	phosphoribosylformylglycinamidine synthase	0.682452	0.00699839
ENSG00000170759.11	KIF5B	kinesin family member 5B	0.541804	0.00700813
ENSG00000181381.13	DDX60L	DExD/H-box 60 like	0.686366	0.00702595
ENSG00000119778.15	ATAD2B	ATPase family AAA domain containing 2B	0.334283	0.00703498
ENSG00000105810.9	CDK6	cyclin dependent kinase 6	0.420954	0.00704347
ENSG00000136732.16	GYPC	glycophorin C (Gerbich blood group)	0.852616	0.00706815
ENSG00000104894.12	CD37	CD37 molecule	1.31325	0.00708428
ENSG00000250305.9	TRMT9B	tRNA methyltransferase 9B (putative)	-0.491659	0.00709464
ENSG00000006042.12	TMEM98	transmembrane protein 98	0.938538	0.00710756
ENSG00000221946.7	FXYD7	FXYD domain containing ion transport regulator 7	-0.831605	0.00711618
ENSG00000276334.1	NA	NA	-0.465206	0.00711951
ENSG00000131773.14	KHDRBS3	KH RNA binding domain containing, signal transduction associated 3	-0.370732	0.00712245
ENSG00000204301.6	NOTCH4	notch receptor 4	0.922389	0.00716847
ENSG00000231768.2	LINC01354	long intergenic non-protein coding RNA 1354	1.02793	0.00718084
ENSG00000077420.16	APBB1IP	amyloid beta precursor protein binding family B member 1 interacting protein	0.785958	0.00718411
ENSG00000135423.13	GLS2	glutaminase 2	-0.611906	0.00721126
ENSG00000198740.8	ZNF652	zinc finger protein 652	0.554819	0.0072447
ENSG00000136003.15	ISCU	iron-sulfur cluster assembly enzyme	-0.462392	0.00724658
ENSG00000139438.6	FAM222A	family with sequence similarity 222 member A	1.03696	0.00726691
ENSG00000157856.12	DRC1	dynein regulatory complex subunit 1	0.889806	0.00727799
ENSG00000134202.11	GSTM3	glutathione S-transferase mu 3	-0.602549	0.00727992
ENSG00000132522.16	GPS2	G protein pathway suppressor 2	0.474429	0.00732187
ENSG00000187531.14	SIRT7	sirtuin 7	0.640372	0.00734379
ENSG00000279013.1	NA	NA	-0.938432	0.00739832
ENSG00000075415.12	SLC25A3	solute carrier family 25 member 3	-0.489748	0.00742708
ENSG00000104812.15	GYS1	glycogen synthase 1	-0.584923	0.0074998
ENSG00000114450.10	GNB4	G protein subunit beta 4	0.383763	0.00752172
ENSG00000176209.11	SMIM19	small integral membrane protein 19	-0.462737	0.00752294
ENSG00000164111.15	ANXA5	annexin A5	0.329702	0.007539
ENSG00000074803.20	SLC12A1	solute carrier family 12 member 1	-1.09683	0.0075555
ENSG00000165959.12	CLMN	calmin	0.702871	0.00757546
ENSG00000185046.18	ANKS1B	ankyrin repeat and sterile alpha motif domain containing 1B	-0.310965	0.00757968
ENSG00000078328.21	RBFOX1	RNA binding fox-1 homolog 1	-0.576014	0.00759276
ENSG00000117318.9	ID3	inhibitor of DNA binding 3, HLH protein	1.37486	0.00760041
ENSG00000185591.10	SP1	Sp1 transcription factor	0.404587	0.0076114
ENSG00000100632.11	ERH	ERH mRNA splicing and mitosis factor	-0.372344	0.00762418
ENSG00000259943.1	NA	NA	-0.663892	0.00763863
ENSG00000115290.10	GRB14	growth factor receptor bound protein 14	-0.85889	0.00765277
ENSG00000100181.22	TPTEP1	TPTE pseudogene 1	0.657786	0.00766249
ENSG00000155158.20	TTC39B	tetratricopeptide repeat domain 39B	-0.504194	0.00768683
ENSG00000080603.17	SRCAP	Snf2 related CREBBP activator protein	0.526931	0.00768993
ENSG00000160410.15	SHKBP1	SH3KBP1 binding protein 1	1.2593	0.0076973
ENSG00000171243.8	SOSTDC1	sclerostin domain containing 1	-1.22437	0.00769803
ENSG00000053702.15	NRIP2	nuclear receptor interacting protein 2	0.998984	0.00769824
ENSG00000205903.7	ZNF316	zinc finger protein 316	0.946727	0.0076996
ENSG00000135124.14	P2RX4	purinergic receptor P2X 4	0.431848	0.00771513
ENSG00000153071.15	DAB2	DAB adaptor protein 2	0.639896	0.00772456
ENSG00000138193.15	PLCE1	phospholipase C epsilon 1	0.725814	0.0077354
ENSG00000075539.15	FRYL	FRY like transcription coactivator	0.428448	0.0077569
ENSG00000064309.14	CDON	cell adhesion associated, oncogene regulated	-0.532035	0.00776046
ENSG00000152782.16	PANK1	pantothenate kinase 1	-0.488788	0.00777698
ENSG00000187514.16	PTMA	prothymosin alpha	0.388579	0.00781432
ENSG00000109832.14	DDX25	DEAD-box helicase 25	-0.617261	0.00785152
ENSG00000181016.9	LSMEM1	leucine rich single-pass membrane protein 1	0.877763	0.00786299
ENSG00000089041.17	P2RX7	purinergic receptor P2X 7	0.512714	0.0078737
ENSG00000196187.12	TMEM63A	transmembrane protein 63A	0.820219	0.00790543
ENSG00000164347.18	GFM2	GTP dependent ribosome recycling factor mitochondrial 2	-0.485364	0.00790672
ENSG00000103599.20	IQCH	IQ motif containing H	-0.944835	0.00792195
ENSG00000100902.11	PSMA6	proteasome 20S subunit alpha 6	-0.408396	0.00794992
ENSG00000065615.14	CYB5R4	cytochrome b5 reductase 4	0.474991	0.0079768
ENSG00000060140.9	STYK1	serine/threonine/tyrosine kinase 1	-0.740039	0.00800295
ENSG00000197106.7	SLC6A17	solute carrier family 6 member 17	-0.491264	0.008003
ENSG00000204054.14	NA	NA	0.634889	0.0080041
ENSG00000110436.13	SLC1A2	solute carrier family 1 member 2	-0.587308	0.00800749
ENSG00000178904.19	DPY19L3	dpy-19 like C-mannosyltransferase 3	-0.335762	0.00802945
ENSG00000266028.7	SRGAP2	SLIT-ROBO Rho GTPase activating protein 2	0.369756	0.0080386
ENSG00000164442.10	CITED2	Cbp/p300 interacting transactivator with Glu/Asp rich carboxy-terminal domain 2	-0.599995	0.00804215
ENSG00000261997.1	NA	NA	1.01209	0.00806886
ENSG00000154133.15	ROBO4	roundabout guidance receptor 4	1.05739	0.00812869
ENSG00000162188.6	GNG3	G protein subunit gamma 3	-0.841019	0.00813145
ENSG00000163626.16	COX18	cytochrome c oxidase assembly factor COX18	-0.37742	0.00815719
ENSG00000214941.8	ZSWIM7	zinc finger SWIM-type containing 7	0.564128	0.00816924
ENSG00000138964.17	PARVG	parvin gamma	1.34654	0.00817547
ENSG00000288011.1	LOC283045	uncharacterized LOC283045	-0.742076	0.00819385
ENSG00000175567.10	UCP2	uncoupling protein 2	1.02103	0.00821454
ENSG00000090339.9	ICAM1	intercellular adhesion molecule 1	1.1002	0.00827274
ENSG00000168765.17	GSTM4	glutathione S-transferase mu 4	-0.493185	0.00829115
ENSG00000144935.15	TRPC1	transient receptor potential cation channel subfamily C member 1	-0.503277	0.00832621
ENSG00000261616.1	NA	NA	0.62674	0.00833158
ENSG00000260908.1	NA	NA	0.72466	0.00834833
ENSG00000138018.18	SELENOI	selenoprotein I	-0.573463	0.00836992
ENSG00000124920.13	MYRF	myelin regulatory factor	0.954339	0.00839579
ENSG00000177119.16	ANO6	anoctamin 6	0.516285	0.00842687
ENSG00000151914.20	DST	dystonin	0.311274	0.00847584
ENSG00000196872.12	CRACDL	CRACD like	-0.591345	0.00847666
ENSG00000070214.16	SLC44A1	solute carrier family 44 member 1	0.624995	0.00849211
ENSG00000255545.8	B3GAT1-DT	B3GAT1 divergent transcript	-0.701101	0.00849526
ENSG00000214226.9	C17orf67	chromosome 17 open reading frame 67	1.19817	0.00849978
ENSG00000174059.17	CD34	CD34 molecule	0.737348	0.00850071
ENSG00000112992.18	NNT	nicotinamide nucleotide transhydrogenase	-0.459052	0.00854525
ENSG00000275131.3	NA	NA	0.51061	0.0085555
ENSG00000095015.6	MAP3K1	mitogen-activated protein kinase kinase kinase 1	0.508084	0.00857542
ENSG00000168993.15	CPLX1	complexin 1	-0.560352	0.00859069
ENSG00000127527.14	EPS15L1	epidermal growth factor receptor pathway substrate 15 like 1	-0.353334	0.00861982
ENSG00000173068.18	BNC2	basonuclin 2	1.35076	0.00862604
ENSG00000273372.1	NA	NA	0.522671	0.00865075
ENSG00000106524.9	ANKMY2	ankyrin repeat and MYND domain containing 2	-0.44013	0.00865084
ENSG00000056736.10	IL17RB	interleukin 17 receptor B	0.627464	0.00865334
ENSG00000187189.11	TSPYL4	TSPY like 4	-0.542393	0.00868409
ENSG00000107242.19	PIP5K1B	phosphatidylinositol-4-phosphate 5-kinase type 1 beta	-0.519547	0.00870575
ENSG00000287312.1	NA	NA	-0.805636	0.0087105
ENSG00000152154.11	TMEM178A	transmembrane protein 178A	-0.400577	0.00874493
ENSG00000269982.1	NA	NA	0.791154	0.00880737
ENSG00000107338.10	SHB	SH2 domain containing adaptor protein B	0.685974	0.00882047
ENSG00000121067.19	SPOP	speckle type BTB/POZ protein	0.341291	0.00882739
ENSG00000163083.6	INHBB	inhibin subunit beta B	0.838315	0.00883936
ENSG00000162490.7	DRAXIN	dorsal inhibitory axon guidance protein	0.880847	0.00897022
ENSG00000137269.15	LRRC1	leucine rich repeat containing 1	0.648382	0.00899465
ENSG00000134516.17	DOCK2	dedicator of cytokinesis 2	0.927914	0.00900253
ENSG00000100968.14	NFATC4	nuclear factor of activated T cells 4	1.18938	0.00900708
ENSG00000146038.12	DCDC2	doublecortin domain containing 2	-0.769404	0.00902786
ENSG00000286330.1	LOC105370259	uncharacterized LOC105370259	-0.860365	0.00903644
ENSG00000164953.16	TMEM67	transmembrane protein 67	-0.674211	0.00904293
ENSG00000196233.13	LCOR	ligand dependent nuclear receptor corepressor	0.310989	0.00906287
ENSG00000233885.7	NA	NA	1.3031	0.00907484
ENSG00000168389.17	MFSD2A	major facilitator superfamily domain containing 2A	0.864406	0.00908336
ENSG00000157087.20	ATP2B2	ATPase plasma membrane Ca2+ transporting 2	-0.403361	0.00917781
ENSG00000127720.8	METTL25	methyltransferase like 25	0.372544	0.00919353
ENSG00000158156.8	XKR8	XK related 8	1.02205	0.00924991
ENSG00000164385.9	LINC01600	long intergenic non-protein coding RNA 1600	-1.02858	0.0092619
ENSG00000122483.17	CCDC18	coiled-coil domain containing 18	0.843948	0.00926893
ENSG00000121988.18	ZRANB3	zinc finger RANBP2-type containing 3	-0.470835	0.00930722
ENSG00000106799.13	TGFBR1	transforming growth factor beta receptor 1	0.686619	0.00931631
ENSG00000197860.10	SGTB	small glutamine rich tetratricopeptide repeat co-chaperone beta	-0.576231	0.00933689
ENSG00000251022.6	THAP9-AS1	THAP9 antisense RNA 1	-0.542409	0.00935645
ENSG00000146147.15	MLIP	muscular LMNA interacting protein	-0.60352	0.00936248
ENSG00000124782.20	RREB1	ras responsive element binding protein 1	0.621819	0.00939977
ENSG00000085465.13	OVGP1	oviductal glycoprotein 1	-0.677838	0.00945964
ENSG00000204152.11	TIMM23B	translocase of inner mitochondrial membrane 23 homolog B	-0.589631	0.00947818
ENSG00000204177.10	BMS1P1	BMS1 pseudogene 1	-0.30173	0.00954113
ENSG00000095585.16	BLNK	B cell linker	0.971806	0.00955233
ENSG00000232825.3	PLPPR5-AS1	PLPPR5 antisense RNA 1	-1.22275	0.00956729
ENSG00000140262.17	TCF12	transcription factor 12	0.42798	0.00958406
ENSG00000103316.11	CRYM	crystallin mu	-0.84706	0.00964597
ENSG00000134070.5	IRAK2	interleukin 1 receptor associated kinase 2	0.892177	0.00965151
ENSG00000169302.16	STK32A	serine/threonine kinase 32A	0.591519	0.00966246
ENSG00000159176.14	CSRP1	cysteine and glycine rich protein 1	0.791578	0.00966876
ENSG00000154864.12	PIEZO2	piezo type mechanosensitive ion channel component 2	0.834147	0.00969182
ENSG00000022567.9	SLC45A4	solute carrier family 45 member 4	-0.418741	0.00969401
ENSG00000112561.18	TFEB	transcription factor EB	1.19469	0.00973323
ENSG00000158865.12	SLC5A11	solute carrier family 5 member 11	1.03493	0.00979249
ENSG00000180884.10	ZNF792	zinc finger protein 792	0.497416	0.00981112
ENSG00000174796.12	THAP6	THAP domain containing 6	-0.645601	0.00989748
ENSG00000250722.6	SELENOP	selenoprotein P	0.614378	0.00991105
ENSG00000162889.10	MAPKAPK2	MAPK activated protein kinase 2	0.947735	0.00991228
ENSG00000168918.14	INPP5D	inositol polyphosphate-5-phosphatase D	0.661529	0.00998833
ENSG00000256422.6	LINC02552	long intergenic non-protein coding RNA 2552	-0.589639	0.00998849
ENSG00000105643.10	ARRDC2	arrestin domain containing 2	0.886195	0.0099888
ENSG00000109320.13	NFKB1	nuclear factor kappa B subunit 1	0.577632	0.0100021
ENSG00000155959.12	VBP1	VHL binding protein 1	-0.390731	0.0100167
ENSG00000273841.5	TAF9	TATA-box binding protein associated factor 9	-0.549496	0.0100405
ENSG00000275830.2	NA	NA	0.875299	0.0100903
ENSG00000127666.9	TICAM1	toll like receptor adaptor molecule 1	0.952881	0.0101682
ENSG00000116990.11	MYCL	MYCL proto-oncogene, bHLH transcription factor	0.871008	0.0101741
ENSG00000107147.13	KCNT1	potassium sodium-activated channel subfamily T member 1	1.2786	0.0101909
ENSG00000168792.5	ABHD15	abhydrolase domain containing 15	0.760228	0.0102124
ENSG00000121671.12	CRY2	cryptochrome circadian regulator 2	-0.396703	0.0102209
ENSG00000172115.9	CYCS	cytochrome c, somatic	-0.443306	0.0102707
ENSG00000117152.13	RGS4	regulator of G protein signaling 4	-1.06643	0.0102716
ENSG00000058262.10	SEC61A1	SEC61 translocon subunit alpha 1	0.480985	0.0102942
ENSG00000112343.11	TRIM38	tripartite motif containing 38	0.686193	0.0102997
ENSG00000177042.14	TMEM80	transmembrane protein 80	0.51472	0.0103104
ENSG00000113273.17	ARSB	arylsulfatase B	0.437759	0.0103271
ENSG00000091513.16	TF	transferrin	0.784308	0.0103377
ENSG00000108798.9	ABI3	ABI family member 3	1.15536	0.0103783
ENSG00000148204.12	CRB2	crumbs cell polarity complex component 2	1.17272	0.0103897
ENSG00000188002.10	NA	NA	-0.394017	0.0104025
ENSG00000125730.17	C3	complement C3	0.924601	0.0104619
ENSG00000153234.14	NR4A2	nuclear receptor subfamily 4 group A member 2	0.730871	0.0104642
ENSG00000204514.10	ZNF814	zinc finger protein 814	0.30764	0.0104661
ENSG00000163683.12	SMIM14	small integral membrane protein 14	-0.559507	0.0104737
ENSG00000158301.18	GPRASP2	G protein-coupled receptor associated sorting protein 2	-0.582538	0.0104748
ENSG00000145428.15	RNF175	ring finger protein 175	-0.564569	0.0104857
ENSG00000110900.15	TSPAN11	tetraspanin 11	1.09953	0.0105054
ENSG00000185149.6	NPY2R	neuropeptide Y receptor Y2	-1.19549	0.0106118
ENSG00000232112.3	TMA7	translation machinery associated 7 homolog	-0.284362	0.0106528
ENSG00000197329.12	PELI1	pellino E3 ubiquitin protein ligase 1	0.364488	0.0106987
ENSG00000042980.13	ADAM28	ADAM metallopeptidase domain 28	0.517245	0.0107247
ENSG00000118690.13	ARMC2	armadillo repeat containing 2	-0.431289	0.010732
ENSG00000013297.11	CLDN11	claudin 11	0.839259	0.0107475
ENSG00000163798.13	SLC4A1AP	solute carrier family 4 member 1 adaptor protein	-0.371228	0.0107803
ENSG00000231533.2	NA	NA	-0.408406	0.0107949
ENSG00000285367.1	NA	NA	0.754668	0.0108143
ENSG00000158270.12	COLEC12	collectin subfamily member 12	0.671344	0.0108272
ENSG00000260316.2	NA	NA	0.886626	0.0108417
ENSG00000139668.9	WDFY2	WD repeat and FYVE domain containing 2	0.609094	0.0108475
ENSG00000134152.11	KATNBL1	katanin regulatory subunit B1 like 1	-0.33661	0.0108482
ENSG00000286558.1	NA	NA	0.907988	0.0108882
ENSG00000285564.2	DKFZp451B082	uncharacterized LOC401282	0.677912	0.010891
ENSG00000128815.19	WDFY4	WDFY family member 4	0.832835	0.0108994
ENSG00000050426.16	LETMD1	LETM1 domain containing 1	-0.319511	0.0109169
ENSG00000249476.2	LOC285638	uncharacterized LOC285638	0.766331	0.0109501
ENSG00000181026.15	AEN	apoptosis enhancing nuclease	0.606932	0.0109509
ENSG00000174844.14	DNAH12	dynein axonemal heavy chain 12	1.11938	0.0109609
ENSG00000169744.13	LDB2	LIM domain binding 2	-0.487871	0.010962
ENSG00000134248.13	LAMTOR5	late endosomal/lysosomal adaptor, MAPK and MTOR activator 5	-0.491795	0.0110208
ENSG00000165168.8	CYBB	cytochrome b-245 beta chain	0.776272	0.0110439
ENSG00000163624.6	CDS1	CDP-diacylglycerol synthase 1	-0.382718	0.0110912
ENSG00000185811.19	IKZF1	IKAROS family zinc finger 1	0.900312	0.0111126
ENSG00000272341.1	NA	NA	-0.593399	0.0111157
ENSG00000160285.15	LSS	lanosterol synthase	0.503846	0.0111523
ENSG00000267419.2	ZNF56P	zinc finger protein 56, pseudogene	0.936646	0.0111735
ENSG00000278897.1	NA	NA	0.398712	0.0112608
ENSG00000007174.18	DNAH9	dynein axonemal heavy chain 9	-0.63947	0.0112695
ENSG00000138735.16	PDE5A	phosphodiesterase 5A	0.739395	0.011271
ENSG00000064886.14	CHI3L2	chitinase 3 like 2	1.77355	0.011274
ENSG00000197892.13	KIF13B	kinesin family member 13B	0.535253	0.0113717
ENSG00000112186.12	CAP2	cyclase associated actin cytoskeleton regulatory protein 2	-0.79256	0.0113965
ENSG00000049130.16	KITLG	KIT ligand	-0.465311	0.0113982
ENSG00000117069.15	ST6GALNAC5	ST6 N-acetylgalactosaminide alpha-2,6-sialyltransferase 5	-0.653944	0.0114295
ENSG00000166111.10	SVOP	SV2 related protein	-0.721934	0.011468
ENSG00000163106.11	HPGDS	hematopoietic prostaglandin D synthase	1.0312	0.011471
ENSG00000223509.8	NA	NA	0.566256	0.0114926
ENSG00000150625.16	GPM6A	glycoprotein M6A	-0.440941	0.0115332
ENSG00000105483.18	CARD8	caspase recruitment domain family member 8	0.789406	0.0115527
ENSG00000255136.3	NA	NA	-1.11635	0.0115547
ENSG00000157470.12	FAM81A	family with sequence similarity 81 member A	-0.5718	0.011568
ENSG00000069966.18	GNB5	G protein subunit beta 5	-0.423001	0.0116224
ENSG00000151303.11	NA	NA	-0.386691	0.011634
ENSG00000146021.15	KLHL3	kelch like family member 3	-0.43185	0.0116438
ENSG00000204161.14	TMEM273	transmembrane protein 273	0.946599	0.0116667
ENSG00000160131.13	VMA21	vacuolar ATPase assembly factor VMA21	-0.335829	0.0116936
ENSG00000111669.15	TPI1	triosephosphate isomerase 1	-0.594129	0.0117252
ENSG00000255595.5	LOC101927531	uncharacterized LOC101927531	-0.663402	0.0117489
ENSG00000102910.14	LONP2	lon peptidase 2, peroxisomal	-0.297928	0.0117542
ENSG00000102804.15	TSC22D1	TSC22 domain family member 1	-0.310126	0.0117649
ENSG00000115977.19	AAK1	AP2 associated kinase 1	-0.335972	0.0117686
ENSG00000179277.9	NA	NA	1.14455	0.0118077
ENSG00000139433.10	GLTP	glycolipid transfer protein	0.609766	0.0118236
ENSG00000280222.1	NA	NA	0.553572	0.0118412
ENSG00000062485.19	CS	citrate synthase	-0.288231	0.011842
ENSG00000171163.15	ZNF692	zinc finger protein 692	0.416794	0.0119283
ENSG00000230510.6	PPP5D1P	PPP5 tetratricopeptide repeat domain containing 1, pseudogene	-0.780019	0.0119458
ENSG00000164684.13	ZNF704	zinc finger protein 704	0.51024	0.0119521
ENSG00000111875.8	ASF1A	anti-silencing function 1A histone chaperone	-0.375525	0.0119581
ENSG00000179241.13	LDLRAD3	low density lipoprotein receptor class A domain containing 3	0.540186	0.011966
ENSG00000156381.9	ANKRD9	ankyrin repeat domain 9	0.703706	0.0119768
ENSG00000163634.12	THOC7	THO complex 7	-0.390984	0.0119941
ENSG00000287725.1	NA	NA	-0.738202	0.012022
ENSG00000234465.11	PINLYP	phospholipase A2 inhibitor and LY6/PLAUR domain containing	1.05987	0.012039
ENSG00000121903.14	ZSCAN20	zinc finger and SCAN domain containing 20	0.41725	0.0120859
ENSG00000149403.12	GRIK4	glutamate ionotropic receptor kainate type subunit 4	0.645553	0.0121242
ENSG00000197275.14	RAD54B	RAD54 homolog B	-0.634666	0.0121275
ENSG00000100580.8	TMED8	transmembrane p24 trafficking protein family member 8	-0.262663	0.0121282
ENSG00000140598.15	EFL1	elongation factor like GTPase 1	0.362477	0.0121474
ENSG00000265313.7	NA	NA	-0.648517	0.0122118
ENSG00000128739.22	SNRPN	small nuclear ribonucleoprotein polypeptide N	-0.415359	0.0122585
ENSG00000040731.10	CDH10	cadherin 10	-0.428851	0.0122886
ENSG00000151702.17	FLI1	Fli-1 proto-oncogene, ETS transcription factor	0.908973	0.0123044
ENSG00000198369.10	SPRED2	sprouty related EVH1 domain containing 2	-0.399776	0.0123396
ENSG00000165973.19	NELL1	neural EGFL like 1	-0.657163	0.0123598
ENSG00000283341.2	NA	NA	-0.586334	0.0124165
ENSG00000112851.14	ERBIN	erbb2 interacting protein	0.552084	0.0125622
ENSG00000175305.17	CCNE2	cyclin E2	0.8261	0.0126068
ENSG00000102935.11	ZNF423	zinc finger protein 423	0.780665	0.0126101
ENSG00000246662.6	CIBAR1-DT	CIBAR1 divergent transcript	-1.02418	0.0126445
ENSG00000182901.16	RGS7	regulator of G protein signaling 7	-0.621481	0.0126479
ENSG00000150893.11	FREM2	FRAS1 related extracellular matrix 2	-0.662986	0.0126494
ENSG00000034693.15	PEX3	peroxisomal biogenesis factor 3	-0.582921	0.0126645
ENSG00000198346.11	ZNF813	zinc finger protein 813	0.558295	0.0127526
ENSG00000164050.13	PLXNB1	plexin B1	0.814339	0.0127675
ENSG00000186105.8	LRRC70	leucine rich repeat containing 70	-0.727171	0.0127677
ENSG00000143502.15	SUSD4	sushi domain containing 4	-0.469372	0.0127778
ENSG00000147421.18	HMBOX1	homeobox containing 1	0.44729	0.0127783
ENSG00000007944.15	MYLIP	myosin regulatory light chain interacting protein	0.358883	0.0127873
ENSG00000152954.12	NRSN1	neurensin 1	-0.638195	0.0128563
ENSG00000126705.15	AHDC1	AT-hook DNA binding motif containing 1	0.673522	0.0128603
ENSG00000116329.11	OPRD1	opioid receptor delta 1	0.360285	0.0129457
ENSG00000163053.11	SLC16A14	solute carrier family 16 member 14	-0.549142	0.0129989
ENSG00000268182.6	SMIM17	small integral membrane protein 17	-0.572541	0.0129999
ENSG00000103496.15	STX4	syntaxin 4	0.438484	0.0130075
ENSG00000105229.7	PIAS4	protein inhibitor of activated STAT 4	0.918584	0.0130121
ENSG00000231312.7	MAP4K3-DT	MAP4K3 divergent transcript	-0.370587	0.0130215
ENSG00000087087.20	SRRT	serrate, RNA effector molecule	0.545111	0.0130552
ENSG00000165899.11	OTOGL	otogelin like	-0.807962	0.0130742
ENSG00000229951.5	FOSL2-AS1	FOSL2 antisense RNA 1	0.642282	0.0130887
ENSG00000196923.14	PDLIM7	PDZ and LIM domain 7	0.968047	0.0130905
ENSG00000149489.8	ROM1	retinal outer segment membrane protein 1	0.60945	0.013091
ENSG00000011600.12	TYROBP	transmembrane immune signaling adaptor TYROBP	0.790657	0.0131152
ENSG00000253671.3	MTUS1-DT	MTUS1 divergent transcript	0.571867	0.0133046
ENSG00000234882.1	EIF3EP1	eukaryotic translation initiation factor 3 subunit E pseudogene 1	-2.19934	0.0133058
ENSG00000066294.14	CD84	CD84 molecule	0.963397	0.0133161
ENSG00000160862.13	AZGP1	alpha-2-glycoprotein 1, zinc-binding	0.883886	0.0133358
ENSG00000135720.13	DYNC1LI2	dynein cytoplasmic 1 light intermediate chain 2	0.350573	0.0133446
ENSG00000234423.2	LINC01250	long intergenic non-protein coding RNA 1250	-0.906413	0.0134131
ENSG00000107537.14	PHYH	phytanoyl-CoA 2-hydroxylase	-0.429049	0.013421
ENSG00000235173.7	HGH1	HGH1 homolog	0.639241	0.0134866
ENSG00000125733.18	TRIP10	thyroid hormone receptor interactor 10	1.21646	0.0134888
ENSG00000023228.14	NDUFS1	NADH:ubiquinone oxidoreductase core subunit S1	-0.37343	0.0135155
ENSG00000111817.18	DSE	dermatan sulfate epimerase	0.454009	0.0135197
ENSG00000147655.12	RSPO2	R-spondin 2	-0.677742	0.0135201
ENSG00000163644.15	PPM1K	protein phosphatase, Mg2+/Mn2+ dependent 1K	-0.282327	0.0135566
ENSG00000134108.13	ARL8B	ADP ribosylation factor like GTPase 8B	-0.478114	0.0136747
ENSG00000279819.1	NA	NA	0.926311	0.0137407
ENSG00000065833.9	ME1	malic enzyme 1	-0.385931	0.0137898
ENSG00000039560.14	RAI14	retinoic acid induced 14	0.830704	0.0137902
ENSG00000223482.8	NUTM2A-AS1	NUTM2A antisense RNA 1	0.551818	0.0138668
ENSG00000172209.6	GPR22	G protein-coupled receptor 22	-0.813963	0.0138815
ENSG00000105185.12	PDCD5	programmed cell death 5	-0.571379	0.0138882
ENSG00000171132.14	PRKCE	protein kinase C epsilon	-0.449712	0.0139113
ENSG00000100146.18	SOX10	SRY-box transcription factor 10	0.878013	0.0139248
ENSG00000012124.17	CD22	CD22 molecule	1.00654	0.0139313
ENSG00000254561.4	NA	NA	-0.83388	0.0139364
ENSG00000163472.19	TMEM79	transmembrane protein 79	0.96786	0.0139445
ENSG00000105270.15	CLIP3	CAP-Gly domain containing linker protein 3	-0.462669	0.0139755
ENSG00000186047.10	DLEU7	deleted in lymphocytic leukemia 7	-0.517903	0.0139988
ENSG00000234492.4	RPL34-DT	RPL34 divergent transcript	1.02627	0.0140175
ENSG00000165025.15	SYK	spleen associated tyrosine kinase	0.699052	0.0140191
ENSG00000185862.7	EVI2B	ecotropic viral integration site 2B	0.797545	0.0140349
ENSG00000124444.16	ZNF576	zinc finger protein 576	0.393425	0.0140902
ENSG00000163840.10	DTX3L	deltex E3 ubiquitin ligase 3L	0.737823	0.0141008
ENSG00000214078.12	CPNE1	copine 1	-0.457658	0.0141211
ENSG00000165566.12	AMER2	APC membrane recruitment protein 2	0.499844	0.0141249
ENSG00000082515.18	MRPL22	mitochondrial ribosomal protein L22	-0.560541	0.0141679
ENSG00000070814.21	TCOF1	treacle ribosome biogenesis factor 1	0.395349	0.014176
ENSG00000124942.14	AHNAK	AHNAK nucleoprotein	0.657029	0.0141896
ENSG00000100554.12	ATP6V1D	ATPase H+ transporting V1 subunit D	-0.567682	0.0142001
ENSG00000105649.10	RAB3A	RAB3A, member RAS oncogene family	-0.857995	0.0142163
ENSG00000171806.12	METTL18	methyltransferase like 18	-0.682519	0.0142241
ENSG00000131779.11	PEX11B	peroxisomal biogenesis factor 11 beta	-0.613028	0.0142436
ENSG00000196739.15	COL27A1	collagen type XXVII alpha 1 chain	0.848541	0.0142513
ENSG00000279561.2	LOC100132249	uncharacterized LOC100132249	-0.581209	0.0142699
ENSG00000111325.16	OGFOD2	2-oxoglutarate and iron dependent oxygenase domain containing 2	1.1407	0.0142847
ENSG00000248469.1	LOC100996385	uncharacterized LOC100996385	-0.990418	0.0142847
ENSG00000006283.18	CACNA1G	calcium voltage-gated channel subunit alpha1 G	0.371046	0.0143273
ENSG00000153922.10	CHD1	chromodomain helicase DNA binding protein 1	0.466682	0.0143415
ENSG00000153790.12	C7orf31	chromosome 7 open reading frame 31	1.15637	0.0143816
ENSG00000122986.13	HVCN1	hydrogen voltage gated channel 1	0.772823	0.0143978
ENSG00000168297.16	PXK	PX domain containing serine/threonine kinase like	0.587742	0.0144394
ENSG00000071246.11	VASH1	vasohibin 1	0.514627	0.0144603
ENSG00000182230.12	FAM153B	family with sequence similarity 153 member B	-0.430928	0.0144639
ENSG00000137821.11	LRRC49	leucine rich repeat containing 49	-0.334282	0.014512
ENSG00000165175.15	MID1IP1	MID1 interacting protein 1	0.91423	0.0145779
ENSG00000287222.1	NA	NA	0.656039	0.0145795
ENSG00000144331.20	ZNF385B	zinc finger protein 385B	-0.512497	0.0146208
ENSG00000140807.7	NKD1	NKD inhibitor of WNT signaling pathway 1	0.82277	0.0146241
ENSG00000077264.15	PAK3	p21 (RAC1) activated kinase 3	-0.416778	0.0146331
ENSG00000164330.17	EBF1	EBF transcription factor 1	0.794293	0.0146504
ENSG00000153956.16	CACNA2D1	calcium voltage-gated channel auxiliary subunit alpha2delta 1	-0.522817	0.0146927
ENSG00000123136.15	DDX39A	DExD-box helicase 39A	0.920601	0.0147064
ENSG00000198753.12	PLXNB3	plexin B3	1.13744	0.0147079
ENSG00000171115.4	GIMAP8	GTPase, IMAP family member 8	0.753122	0.0147292
ENSG00000109270.13	LAMTOR3	late endosomal/lysosomal adaptor, MAPK and MTOR activator 3	-0.386249	0.014795
ENSG00000123575.9	FAM199X	family with sequence similarity 199, X-linked	-0.326677	0.0148076
ENSG00000115604.10	IL18R1	interleukin 18 receptor 1	-1.36527	0.0148091
ENSG00000272807.1	NA	NA	-0.789261	0.0148163
ENSG00000105366.15	SIGLEC8	sialic acid binding Ig like lectin 8	0.945212	0.0148512
ENSG00000119139.20	TJP2	tight junction protein 2	0.548743	0.0148534
ENSG00000277531.2	PNMA8C	PNMA family member 8C	-0.468938	0.0148902
ENSG00000102003.10	SYP	synaptophysin	-0.718695	0.0150111
ENSG00000138772.13	ANXA3	annexin A3	0.674134	0.0150511
ENSG00000214353.8	VAC14-AS1	VAC14 antisense RNA 1	0.670456	0.015089
ENSG00000184831.14	APOO	apolipoprotein O	-0.663947	0.0150916
ENSG00000183908.7	LRRC55	leucine rich repeat containing 55	0.508158	0.0151065
ENSG00000143390.17	RFX5	regulatory factor X5	0.433095	0.0151195
ENSG00000100362.13	PVALB	parvalbumin	-1.06893	0.0151332
ENSG00000163046.15	ANKRD30BL	ankyrin repeat domain 30B like	-0.610636	0.0152248
ENSG00000228049.7	POLR2J2	RNA polymerase II subunit J2	0.595529	0.0152425
ENSG00000179104.9	TMTC2	transmembrane O-mannosyltransferase targeting cadherins 2	0.327735	0.015287
ENSG00000028116.17	VRK2	VRK serine/threonine kinase 2	0.729641	0.0153552
ENSG00000101773.19	RBBP8	RB binding protein 8, endonuclease	-0.435341	0.0153919
ENSG00000141971.13	MVB12A	multivesicular body subunit 12A	0.906563	0.015438
ENSG00000188549.12	CCDC9B	coiled-coil domain containing 9B	0.814028	0.0154563
ENSG00000163590.14	PPM1L	protein phosphatase, Mg2+/Mn2+ dependent 1L	-0.452106	0.0155221
ENSG00000188559.15	RALGAPA2	Ral GTPase activating protein catalytic subunit alpha 2	0.405886	0.0155321
ENSG00000085117.12	CD82	CD82 molecule	0.624228	0.0155775
ENSG00000081803.16	CADPS2	calcium dependent secretion activator 2	-0.455471	0.0156095
ENSG00000145451.13	GLRA3	glycine receptor alpha 3	-0.646647	0.0156152
ENSG00000196517.12	SLC6A9	solute carrier family 6 member 9	0.99802	0.0156168
ENSG00000134955.11	SLC37A2	solute carrier family 37 member 2	0.873607	0.0156382
ENSG00000188933.16	USP32P1	ubiquitin specific peptidase 32 pseudogene 1	-0.768166	0.0156565
ENSG00000165028.12	NIPSNAP3B	nipsnap homolog 3B	-0.760481	0.0156643
ENSG00000170345.10	FOS	Fos proto-oncogene, AP-1 transcription factor subunit	0.986581	0.0156674
ENSG00000185278.15	ZBTB37	zinc finger and BTB domain containing 37	0.414856	0.0156696
ENSG00000243156.9	MICAL3	microtubule associated monooxygenase, calponin and LIM domain containing 3	0.281034	0.0156785
ENSG00000139496.16	NUP58	nucleoporin 58	-0.388016	0.0156931
ENSG00000185272.14	RBM11	RNA binding motif protein 11	-0.69703	0.0157564
ENSG00000204899.6	MZT1	mitotic spindle organizing protein 1	-0.511969	0.0157602
ENSG00000145794.17	MEGF10	multiple EGF like domains 10	0.585995	0.0157767
ENSG00000185008.17	ROBO2	roundabout guidance receptor 2	-0.541191	0.0157856
ENSG00000129467.13	ADCY4	adenylate cyclase 4	1.42111	0.0157912
ENSG00000152518.8	ZFP36L2	ZFP36 ring finger protein like 2	0.824427	0.0158011
ENSG00000231390.1	NA	NA	0.49481	0.0158066
ENSG00000007062.11	PROM1	prominin 1	0.866143	0.0158105
ENSG00000150656.15	CNDP1	carnosine dipeptidase 1	0.870817	0.0158405
ENSG00000148925.10	BTBD10	BTB domain containing 10	-0.262534	0.0158481
ENSG00000117174.11	ZNHIT6	zinc finger HIT-type containing 6	0.363647	0.015865
ENSG00000125675.18	GRIA3	glutamate ionotropic receptor AMPA type subunit 3	-0.534386	0.0158729
ENSG00000225361.4	PPP1R26-AS1	PPP1R26 antisense RNA 1	-0.758752	0.0158827
ENSG00000012174.12	MBTPS2	membrane bound transcription factor peptidase, site 2	-0.52906	0.0158894
ENSG00000100883.12	SRP54	signal recognition particle 54	-0.438821	0.0159014
ENSG00000149305.7	HTR3B	5-hydroxytryptamine receptor 3B	-0.706989	0.0160639
ENSG00000089220.5	PEBP1	phosphatidylethanolamine binding protein 1	-0.373684	0.0160937
ENSG00000075914.13	EXOSC7	exosome component 7	-0.405577	0.0160951
ENSG00000172578.12	KLHL6	kelch like family member 6	0.781806	0.0161034
ENSG00000133997.11	MED6	mediator complex subunit 6	-0.379606	0.0161355
ENSG00000110876.9	SELPLG	selectin P ligand	0.876139	0.0161411
ENSG00000225697.13	SLC26A6	solute carrier family 26 member 6	0.653285	0.0161892
ENSG00000149633.12	KIAA1755	KIAA1755	0.840932	0.0162405
ENSG00000133433.10	GSTT2B	glutathione S-transferase theta 2B	-1.28371	0.0162504
ENSG00000159214.13	CCDC24	coiled-coil domain containing 24	-0.723749	0.0162526
ENSG00000155926.14	SLA	Src like adaptor	0.650196	0.0162616
ENSG00000106809.11	OGN	osteoglycin	1.47155	0.016269
ENSG00000214756.8	CSKMT	citrate synthase lysine methyltransferase	-1.14939	0.0162737
ENSG00000236451.3	NA	NA	-0.68273	0.0163148
ENSG00000164258.12	NDUFS4	NADH:ubiquinone oxidoreductase subunit S4	-0.456079	0.0163555
ENSG00000120742.11	SERP1	stress associated endoplasmic reticulum protein 1	-0.411211	0.0163698
ENSG00000085377.14	PREP	prolyl endopeptidase	-0.399102	0.0163922
ENSG00000150687.12	PRSS23	serine protease 23	0.464695	0.016465
ENSG00000006432.15	MAP3K9	mitogen-activated protein kinase kinase kinase 9	-0.450855	0.016517
ENSG00000146950.13	SHROOM2	shroom family member 2	-0.398337	0.016532
ENSG00000276644.5	DACH1	dachshund family transcription factor 1	0.461892	0.0165394
ENSG00000166272.18	WBP1L	WW domain binding protein 1 like	0.491655	0.0165762
ENSG00000152931.9	PART1	prostate androgen-regulated transcript 1	-0.679791	0.0165946
ENSG00000128683.14	GAD1	glutamate decarboxylase 1	-0.666134	0.0166116
ENSG00000215915.10	ATAD3C	ATPase family AAA domain containing 3C	1.27862	0.0166129
ENSG00000180488.15	MIGA1	mitoguardin 1	-0.317591	0.0166436
ENSG00000174705.13	SH3PXD2B	SH3 and PX domains 2B	0.72535	0.0166559
ENSG00000123338.13	NCKAP1L	NCK associated protein 1 like	0.753576	0.0166879
ENSG00000136099.13	PCDH8	protocadherin 8	-0.930503	0.0166954
ENSG00000213676.13	ATF6B	activating transcription factor 6 beta	0.438334	0.016701
ENSG00000122966.16	CIT	citron rho-interacting serine/threonine kinase	-0.385052	0.0167012
ENSG00000117480.16	FAAH	fatty acid amide hydrolase	0.482281	0.0167869
ENSG00000258768.2	NA	NA	-0.70868	0.0167917
ENSG00000203879.12	GDI1	GDP dissociation inhibitor 1	-0.398683	0.0168336
ENSG00000112996.11	MRPS30	mitochondrial ribosomal protein S30	-0.440642	0.0168686
ENSG00000156976.17	EIF4A2	eukaryotic translation initiation factor 4A2	-0.519754	0.0168809
ENSG00000124201.15	ZNFX1	zinc finger NFX1-type containing 1	0.310409	0.0168918
ENSG00000158019.20	BABAM2	BRISC and BRCA1 A complex member 2	-0.509322	0.0168961
ENSG00000175287.19	PHYHD1	phytanoyl-CoA dioxygenase domain containing 1	0.864845	0.0169054
ENSG00000149451.17	ADAM33	ADAM metallopeptidase domain 33	1.0817	0.0169078
ENSG00000183090.5	FREM3	FRAS1 related extracellular matrix 3	-0.977599	0.0169488
ENSG00000137177.20	KIF13A	kinesin family member 13A	0.340795	0.0169746
ENSG00000233290.3	NA	NA	-1.03666	0.0169794
ENSG00000102409.10	BEX4	brain expressed X-linked 4	-0.67011	0.016992
ENSG00000186094.17	AGBL4	AGBL carboxypeptidase 4	-0.471952	0.0170755
ENSG00000163749.17	CCDC158	coiled-coil domain containing 158	-0.616202	0.0170884
ENSG00000135917.15	SLC19A3	solute carrier family 19 member 3	0.918018	0.0171037
ENSG00000141905.19	NFIC	nuclear factor I C	0.555872	0.0171048
ENSG00000198466.12	ZNF587	zinc finger protein 587	0.343578	0.0171179
ENSG00000074603.19	DPP8	dipeptidyl peptidase 8	-0.424517	0.0171875
ENSG00000136267.13	DGKB	diacylglycerol kinase beta	-0.453064	0.0172529
ENSG00000221817.10	PPP3CB-AS1	PPP3CB antisense RNA 1 (head to head)	0.749963	0.0172697
ENSG00000081913.14	PHLPP1	PH domain and leucine rich repeat protein phosphatase 1	0.490906	0.0172968
ENSG00000224812.3	TMEM72-AS1	TMEM72 antisense RNA 1	-0.565067	0.0172995
ENSG00000139291.14	TMEM19	transmembrane protein 19	0.508936	0.0173091
ENSG00000237422.2	NA	NA	0.832338	0.0173409
ENSG00000244968.7	LIFR-AS1	LIFR antisense RNA 1	-0.533067	0.0173649
ENSG00000187630.17	DHRS4L2	dehydrogenase/reductase 4 like 2	0.654436	0.0173763
ENSG00000165832.6	TRUB1	TruB pseudouridine synthase family member 1	-0.607836	0.0173764
ENSG00000120805.14	ARL1	ADP ribosylation factor like GTPase 1	-0.496341	0.0174941
ENSG00000100139.13	MICALL1	MICAL like 1	0.988895	0.017561
ENSG00000162613.16	FUBP1	far upstream element binding protein 1	-0.335733	0.0175761
ENSG00000165209.19	STRBP	spermatid perinuclear RNA binding protein	-0.499722	0.0175852
ENSG00000139190.16	VAMP1	vesicle associated membrane protein 1	-0.663511	0.0175862
ENSG00000164951.16	PDP1	pyruvate dehydrogenase phosphatase catalytic subunit 1	-0.514792	0.0175874
ENSG00000256029.6	NA	NA	-0.479035	0.0175947
ENSG00000163719.19	MTMR14	myotubularin related protein 14	0.413134	0.0175989
ENSG00000166349.9	RAG1	recombination activating 1	1.33445	0.0176018
ENSG00000157827.20	FMNL2	formin like 2	0.349109	0.0177459
ENSG00000248019.3	FAM13A-AS1	FAM13A antisense RNA 1	0.33561	0.0177782
ENSG00000006530.18	AGK	acylglycerol kinase	-0.319271	0.0178017
ENSG00000152234.16	ATP5F1A	ATP synthase F1 subunit alpha	-0.507726	0.0178317
ENSG00000238035.8	NA	NA	0.671912	0.0178549
ENSG00000124212.6	PTGIS	prostaglandin I2 synthase	0.602275	0.0179727
ENSG00000198743.7	SLC5A3	solute carrier family 5 member 3	0.67873	0.0180211
ENSG00000136937.13	NCBP1	nuclear cap binding protein subunit 1	-0.402309	0.0180223
ENSG00000164627.18	KIF6	kinesin family member 6	0.664564	0.0180377
ENSG00000239213.6	NA	NA	0.783867	0.0180378
ENSG00000091972.18	CD200	CD200 molecule	-0.669068	0.0181331
ENSG00000101843.19	PSMD10	proteasome 26S subunit, non-ATPase 10	-0.388342	0.0181733
ENSG00000188092.15	GPR89B	G protein-coupled receptor 89B	-0.356367	0.0181742
ENSG00000133056.13	PIK3C2B	phosphatidylinositol-4-phosphate 3-kinase catalytic subunit type 2 beta	0.552611	0.0182534
ENSG00000100426.7	ZBED4	zinc finger BED-type containing 4	0.349352	0.0182745
ENSG00000133195.11	SLC39A11	solute carrier family 39 member 11	0.562812	0.0182792
ENSG00000117245.12	KIF17	kinesin family member 17	-0.854668	0.0183267
ENSG00000197119.13	SLC25A29	solute carrier family 25 member 29	0.684723	0.0184787
ENSG00000233087.7	RAB6D	RAB6D, member RAS oncogene family	-0.895464	0.018492
ENSG00000122694.16	GLIPR2	GLI pathogenesis related 2	0.82568	0.0185121
ENSG00000134369.15	NAV1	neuron navigator 1	0.346637	0.0185142
ENSG00000288538.1	NA	NA	0.623871	0.0185518
ENSG00000119965.13	C10orf88	chromosome 10 open reading frame 88	-0.636157	0.0186599
ENSG00000142002.17	DPP9	dipeptidyl peptidase 9	0.488025	0.0186602
ENSG00000272321.1	NA	NA	-0.645283	0.0186903
ENSG00000147459.18	DOCK5	dedicator of cytokinesis 5	0.723971	0.0187044
ENSG00000067445.21	TRO	trophinin	-0.431949	0.0187093
ENSG00000186687.16	LYRM7	LYR motif containing 7	-0.344936	0.0187255
ENSG00000168952.15	STXBP6	syntaxin binding protein 6	-0.425558	0.0187767
ENSG00000138079.14	SLC3A1	solute carrier family 3 member 1	-0.903433	0.0187925
ENSG00000125355.15	TMEM255A	transmembrane protein 255A	0.759937	0.0188057
ENSG00000279207.1	NA	NA	0.723274	0.018807
ENSG00000213760.10	ATP6V1G2	ATPase H+ transporting V1 subunit G2	-0.640914	0.0188324
ENSG00000204278.12	TMEM235	transmembrane protein 235	1.00458	0.0188363
ENSG00000074527.12	NTN4	netrin 4	-0.666422	0.0188457
ENSG00000121289.18	CEP89	centrosomal protein 89	0.332751	0.018911
ENSG00000143797.12	MBOAT2	membrane bound O-acyltransferase domain containing 2	-0.258596	0.0189493
ENSG00000251079.6	NA	NA	-0.363224	0.0189978
ENSG00000259366.1	NA	NA	0.5637	0.0190029
ENSG00000058335.15	RASGRF1	Ras protein specific guanine nucleotide releasing factor 1	-0.489574	0.0190348
ENSG00000112837.17	TBX18	T-box transcription factor 18	1.12374	0.019056
ENSG00000157766.18	ACAN	aggrecan	0.627645	0.0190652
ENSG00000184515.11	BEX5	brain expressed X-linked 5	-0.826778	0.0190898
ENSG00000283886.3	NA	NA	-0.98533	0.0191437
ENSG00000286084.2	NA	NA	-0.643273	0.0191499
ENSG00000231389.7	HLA-DPA1	major histocompatibility complex, class II, DP alpha 1	0.746201	0.0191557
ENSG00000167244.21	IGF2	insulin like growth factor 2	1.0815	0.019177
ENSG00000185532.19	PRKG1	protein kinase cGMP-dependent 1	0.407582	0.0191791
ENSG00000163694.15	RBM47	RNA binding motif protein 47	1.07478	0.0191819
ENSG00000153823.18	PID1	phosphotyrosine interaction domain containing 1	-0.357188	0.0192478
ENSG00000079841.18	RIMS1	regulating synaptic membrane exocytosis 1	-0.326986	0.019255
ENSG00000198846.6	TOX	thymocyte selection associated high mobility group box	-0.428401	0.0193729
ENSG00000133958.13	UNC79	unc-79 homolog, NALCN channel complex subunit	-0.380538	0.0193759
ENSG00000173988.12	LRRC63	leucine rich repeat containing 63	0.893182	0.0195001
ENSG00000100227.18	POLDIP3	DNA polymerase delta interacting protein 3	0.506459	0.0195084
ENSG00000197177.15	ADGRA1	adhesion G protein-coupled receptor A1	-0.493793	0.0195163
ENSG00000101353.14	MROH8	maestro heat like repeat family member 8	-0.536721	0.019519
ENSG00000117598.13	PLPPR5	phospholipid phosphatase related 5	-0.558775	0.0195555
ENSG00000078487.17	ZCWPW1	zinc finger CW-type and PWWP domain containing 1	0.640562	0.0195587
ENSG00000137038.8	DMAC1	distal membrane arm assembly component 1	-0.473577	0.0195942
ENSG00000143158.11	MPC2	mitochondrial pyruvate carrier 2	-0.459646	0.0196377
ENSG00000176014.13	TUBB6	tubulin beta 6 class V	0.719381	0.0196502
ENSG00000116641.18	DOCK7	dedicator of cytokinesis 7	0.476083	0.0196512
ENSG00000140749.9	IGSF6	immunoglobulin superfamily member 6	0.767026	0.0196764
ENSG00000054803.4	CBLN4	cerebellin 4 precursor	-0.764726	0.0196916
ENSG00000262655.4	SPON1	spondin 1	-0.434284	0.0197006
ENSG00000141179.14	PCTP	phosphatidylcholine transfer protein	-0.41484	0.0197147
ENSG00000187325.5	TAF9B	TATA-box binding protein associated factor 9b	-0.522398	0.0198345
ENSG00000233237.8	LINC00472	long intergenic non-protein coding RNA 472	0.656193	0.0198451
ENSG00000137944.18	KYAT3	kynurenine aminotransferase 3	-0.536111	0.0198564
ENSG00000247157.7	LINC01252	long intergenic non-protein coding RNA 1252	-0.612764	0.0198833
ENSG00000184208.12	C22orf46	CTA-216E10.6	0.643729	0.0198912
ENSG00000135472.9	FAIM2	Fas apoptotic inhibitory molecule 2	-0.508611	0.0198974
ENSG00000234473.1	ZNF101P2	zinc finger protein 101 pseudogene 2	-0.720365	0.0199674
ENSG00000095066.11	HOOK2	hook microtubule tethering protein 2	0.39	0.0200073
ENSG00000166348.18	USP54	ubiquitin specific peptidase 54	0.454487	0.0200572
ENSG00000099998.17	GGT5	gamma-glutamyltransferase 5	0.833027	0.0200652
ENSG00000244701.1	NA	NA	0.760424	0.020074
ENSG00000011243.18	AKAP8L	A-kinase anchoring protein 8 like	-0.323087	0.0201921
ENSG00000167842.16	MIS12	MIS12 kinetochore complex component	0.665971	0.0202011
ENSG00000124507.11	PACSIN1	protein kinase C and casein kinase substrate in neurons 1	-0.395495	0.0202277
ENSG00000227502.3	MROCKI	MARCKS cis regulating lncRNA promoter of cytokines and inflammation	1.11002	0.0202447
ENSG00000132478.10	UNK	unk zinc finger	0.47126	0.0202602
ENSG00000079335.20	CDC14A	cell division cycle 14A	0.577048	0.020303
ENSG00000258342.2	NA	NA	0.766648	0.0203122
ENSG00000156411.9	ATP5MJ	ATP synthase membrane subunit j	-0.421982	0.020348
ENSG00000275832.5	ARHGAP23	Rho GTPase activating protein 23	0.429343	0.0203543
ENSG00000245848.3	CEBPA	CCAAT enhancer binding protein alpha	1.04379	0.0203544
ENSG00000165169.11	DYNLT3	dynein light chain Tctex-type 3	-0.549617	0.0204
ENSG00000128731.17	HERC2	HECT and RLD domain containing E3 ubiquitin protein ligase 2	0.250915	0.0204327
ENSG00000111711.10	GOLT1B	golgi transport 1B	-0.643607	0.0204665
ENSG00000091136.14	LAMB1	laminin subunit beta 1	-0.635584	0.0204816
ENSG00000100461.18	RBM23	RNA binding motif protein 23	0.400645	0.0205341
ENSG00000198612.11	COPS8	COP9 signalosome subunit 8	-0.390957	0.0206469
ENSG00000139679.15	LPAR6	lysophosphatidic acid receptor 6	0.628728	0.0206632
ENSG00000008018.9	PSMB1	proteasome 20S subunit beta 1	-0.27299	0.0206912
ENSG00000092820.18	EZR	ezrin	0.631929	0.0207332
ENSG00000184486.10	POU3F2	POU class 3 homeobox 2	0.502135	0.0208078
ENSG00000074706.13	IPCEF1	interaction protein for cytohesin exchange factors 1	-0.735257	0.0208116
ENSG00000180257.13	ZNF816	zinc finger protein 816	0.652874	0.0209135
ENSG00000279108.1	NA	NA	-0.558998	0.0209817
ENSG00000169246.16	NPIPB3	nuclear pore complex interacting protein family member B3	0.360761	0.0210593
ENSG00000171914.16	TLN2	talin 2	-0.323211	0.0211122
ENSG00000258710.8	LINC01193	long intergenic non-protein coding RNA 1193	0.857101	0.0211222
ENSG00000106628.10	POLD2	DNA polymerase delta 2, accessory subunit	0.41895	0.0211623
ENSG00000224023.10	EDRF1-DT	EDRF1 divergent transcript	-0.696353	0.0211793
ENSG00000163378.14	EOGT	EGF domain specific O-linked N-acetylglucosamine transferase	-0.502678	0.0211799
ENSG00000148734.8	NPFFR1	neuropeptide FF receptor 1	-0.587299	0.0211983
ENSG00000173821.19	RNF213	ring finger protein 213	0.586297	0.0212292
ENSG00000113494.17	PRLR	prolactin receptor	1.23855	0.021255
ENSG00000146005.4	PSD2	pleckstrin and Sec7 domain containing 2	0.647644	0.0212776
ENSG00000022267.19	FHL1	four and a half LIM domains 1	-0.295562	0.0212831
ENSG00000115109.14	EPB41L5	erythrocyte membrane protein band 4.1 like 5	-0.345748	0.0214271
ENSG00000242103.1	LOC100422044	actin related protein 2/3 complex subunit 1A pseudogene	-0.714425	0.0214384
ENSG00000287870.1	NA	NA	0.607246	0.0214584
ENSG00000171603.18	CLSTN1	calsyntenin 1	-0.35786	0.0214663
ENSG00000184939.16	ZFP90	ZFP90 zinc finger protein	-0.313336	0.0214874
ENSG00000168546.11	GFRA2	GDNF family receptor alpha 2	-0.672354	0.02149
ENSG00000281404.2	LINC01176	long intergenic non-protein coding RNA 1176	0.826248	0.021494
ENSG00000226562.4	CYP4F26P	cytochrome P450 family 4 subfamily F member 26, pseudogene	-0.598001	0.0215259
ENSG00000197885.10	NKIRAS1	NFKB inhibitor interacting Ras like 1	-0.485217	0.0215889
ENSG00000116815.16	CD58	CD58 molecule	0.650864	0.0215895
ENSG00000101972.18	STAG2	stromal antigen 2	0.368059	0.0215948
ENSG00000111877.17	MCM9	minichromosome maintenance 9 homologous recombination repair factor	0.480346	0.0215973
ENSG00000092295.12	TGM1	transglutaminase 1	0.99439	0.0215973
ENSG00000144619.15	CNTN4	contactin 4	-0.380785	0.0216435
ENSG00000115282.20	TTC31	tetratricopeptide repeat domain 31	0.448624	0.0216486
ENSG00000169093.16	ASMTL	acetylserotonin O-methyltransferase like	-0.717155	0.0216736
ENSG00000109814.12	UGDH	UDP-glucose 6-dehydrogenase	0.48472	0.0216752
ENSG00000255112.3	CHMP1B	charged multivesicular body protein 1B	-0.278293	0.0216902
ENSG00000152767.17	FARP1	FERM, ARH/RhoGEF and pleckstrin domain protein 1	-0.294889	0.0217241
ENSG00000162695.12	SLC30A7	solute carrier family 30 member 7	-0.262079	0.0217523
ENSG00000272909.1	NA	NA	0.493042	0.0217702
ENSG00000149179.13	CSTPP1	centriolar satellite-associated tubulin polyglutamylase complex regulator 1	-0.340154	0.0217888
ENSG00000223573.7	TINCR	TINCR ubiquitin domain containing	0.699878	0.0217896
ENSG00000109689.16	STIM2	stromal interaction molecule 2	0.348585	0.0218924
ENSG00000143157.11	POGK	pogo transposable element derived with KRAB domain	0.412346	0.0219018
ENSG00000224019.1	RPL21P32	ribosomal protein L21 pseudogene 32	-0.867937	0.0219224
ENSG00000213341.11	CHUK	component of inhibitor of nuclear factor kappa B kinase complex	0.32654	0.0219284
ENSG00000266573.6	NA	NA	-1.00748	0.0219626
ENSG00000182318.6	ZSCAN22	zinc finger and SCAN domain containing 22	0.437698	0.021989
ENSG00000115556.14	PLCD4	phospholipase C delta 4	-0.735455	0.0220249
ENSG00000188039.15	NWD1	NACHT and WD repeat domain containing 1	0.862113	0.022062
ENSG00000166710.20	B2M	beta-2-microglobulin	0.535151	0.0220623
ENSG00000233184.7	DPH5-DT	DPH5 divergent transcript	0.548318	0.0220839
ENSG00000100320.23	RBFOX2	RNA binding fox-1 homolog 2	-0.455227	0.0220893
ENSG00000147894.17	C9orf72	C9orf72-SMCR8 complex subunit	-0.438376	0.022097
ENSG00000169247.13	SH3TC2	SH3 domain and tetratricopeptide repeats 2	0.685501	0.022111
ENSG00000227671.4	NA	NA	0.458751	0.0221334
ENSG00000182310.14	SPACA6	sperm acrosome associated 6	0.602343	0.0221542
ENSG00000134453.16	RBM17	RNA binding motif protein 17	0.358422	0.0221649
ENSG00000227165.9	WDR11-DT	WDR11 divergent transcript	-0.490158	0.0221658
ENSG00000171621.14	SPSB1	splA/ryanodine receptor domain and SOCS box containing 1	0.632755	0.0221907
ENSG00000159231.6	CBR3	carbonyl reductase 3	-0.690324	0.0222194
ENSG00000284634.1	NA	NA	1.0221	0.0222498
ENSG00000178947.9	SMIM10L2A	small integral membrane protein 10 like 2A	-0.495758	0.0222645
ENSG00000074356.17	NCBP3	nuclear cap binding subunit 3	0.434901	0.0223354
ENSG00000134684.10	YARS1	tyrosyl-tRNA synthetase 1	-0.38587	0.0223388
ENSG00000272983.1	NA	NA	-0.348606	0.0224104
ENSG00000106366.9	SERPINE1	serpin family E member 1	1.47478	0.0225031
ENSG00000152969.20	JAKMIP1	janus kinase and microtubule interacting protein 1	-0.287299	0.0225698
ENSG00000137960.6	GIPC2	GIPC PDZ domain containing family member 2	-1.19057	0.0226082
ENSG00000031698.13	SARS1	seryl-tRNA synthetase 1	-0.357581	0.0226377
ENSG00000101210.12	EEF1A2	eukaryotic translation elongation factor 1 alpha 2	-0.542339	0.0226525
ENSG00000108669.16	CYTH1	cytohesin 1	0.33838	0.0227151
ENSG00000108576.10	SLC6A4	solute carrier family 6 member 4	0.794262	0.0227344
ENSG00000068976.14	PYGM	glycogen phosphorylase, muscle associated	0.70112	0.0227351
ENSG00000196367.13	TRRAP	transformation/transcription domain associated protein	0.402134	0.0227558
ENSG00000267058.1	LOC100505715	uncharacterized LOC100505715	-0.648583	0.0228528
ENSG00000182957.16	SPATA13	spermatogenesis associated 13	0.630164	0.0228651
ENSG00000183150.8	GPR19	G protein-coupled receptor 19	-0.465523	0.0228857
ENSG00000184677.18	ZBTB40	zinc finger and BTB domain containing 40	0.403769	0.0228919
ENSG00000251450.2	RASGRF2-AS1	RASGRF2 antisense RNA 1	-0.908502	0.0229396
ENSG00000121774.18	KHDRBS1	KH RNA binding domain containing, signal transduction associated 1	-0.278921	0.022943
ENSG00000116062.16	MSH6	mutS homolog 6	0.318472	0.0229853
ENSG00000174130.12	TLR6	toll like receptor 6	0.574326	0.0230205
ENSG00000145685.14	LHFPL2	LHFPL tetraspan subfamily member 2	0.576194	0.0230571
ENSG00000166793.12	YPEL4	yippee like 4	-0.382425	0.02309
ENSG00000099622.14	CIRBP	cold inducible RNA binding protein	-0.724856	0.0231645
ENSG00000148481.14	MINDY3	MINDY lysine 48 deubiquitinase 3	-0.346106	0.0231835
ENSG00000286488.1	NA	NA	0.796816	0.0232021
ENSG00000099875.14	MKNK2	MAPK interacting serine/threonine kinase 2	0.723573	0.0232405
ENSG00000124104.19	SNX21	sorting nexin family member 21	0.492922	0.0232861
ENSG00000176920.13	FUT2	fucosyltransferase 2	0.903807	0.0233028
ENSG00000123643.13	SLC36A1	solute carrier family 36 member 1	-0.441266	0.0233098
ENSG00000143409.15	MINDY1	MINDY lysine 48 deubiquitinase 1	0.589772	0.0233588
ENSG00000197410.14	DCHS2	dachsous cadherin-related 2	-0.634483	0.0233842
ENSG00000172172.8	MRPL13	mitochondrial ribosomal protein L13	-0.465278	0.0233868
ENSG00000279082.4	NA	NA	-0.730454	0.0234039
ENSG00000253516.1	NA	NA	0.742041	0.0234418
ENSG00000129559.13	NEDD8	NEDD8 ubiquitin like modifier	-0.36049	0.0234485
ENSG00000103710.11	RASL12	RAS like family 12	0.979428	0.023461
ENSG00000215912.12	TTC34	tetratricopeptide repeat domain 34	0.688311	0.0234611
ENSG00000151490.14	PTPRO	protein tyrosine phosphatase receptor type O	-0.447212	0.023522
ENSG00000116525.14	TRIM62	tripartite motif containing 62	0.746688	0.02361
ENSG00000249937.8	NA	NA	-0.520404	0.0236139
ENSG00000115652.14	UXS1	UDP-glucuronate decarboxylase 1	-0.276348	0.0236209
ENSG00000117266.15	CDK18	cyclin dependent kinase 18	0.737955	0.0237142
ENSG00000142173.16	COL6A2	collagen type VI alpha 2 chain	1.28873	0.0237175
ENSG00000119013.9	NDUFB3	NADH:ubiquinone oxidoreductase subunit B3	-0.383599	0.0238173
ENSG00000106089.12	STX1A	syntaxin 1A	-0.388964	0.0238199
ENSG00000153904.20	DDAH1	dimethylarginine dimethylaminohydrolase 1	-0.374766	0.0238375
ENSG00000167106.12	FAM102A	family with sequence similarity 102 member A	0.716188	0.0238479
ENSG00000163577.8	EIF5A2	eukaryotic translation initiation factor 5A2	-0.739052	0.0238649
ENSG00000176108.9	CHMP6	charged multivesicular body protein 6	0.846518	0.023866
ENSG00000186462.9	NAP1L2	nucleosome assembly protein 1 like 2	-0.77611	0.0239275
ENSG00000137824.16	RMDN3	regulator of microtubule dynamics 3	-0.314063	0.0239412
ENSG00000129084.17	PSMA1	proteasome 20S subunit alpha 1	-0.597343	0.0239526
ENSG00000068308.13	OTUD5	OTU deubiquitinase 5	-0.247825	0.0239784
ENSG00000122378.14	PRXL2A	peroxiredoxin like 2A	-0.292466	0.023984
ENSG00000101577.9	LPIN2	lipin 2	0.255513	0.0240221
ENSG00000151892.14	GFRA1	GDNF family receptor alpha 1	-0.526624	0.0240474
ENSG00000183793.14	NPIPA5	nuclear pore complex interacting protein family member A5	1.10949	0.02406
ENSG00000140859.16	KIFC3	kinesin family member C3	0.607874	0.0241083
ENSG00000177943.14	MAMDC4	MAM domain containing 4	1.37441	0.0241148
ENSG00000274184.1	NA	NA	1.03757	0.0241394
ENSG00000230133.2	LINC01721	long intergenic non-protein coding RNA 1721	-0.809966	0.0241887
ENSG00000230537.2	NA	NA	0.633175	0.0242151
ENSG00000154582.16	ELOC	elongin C	-0.336651	0.024223
ENSG00000111674.9	ENO2	enolase 2	-0.573368	0.0242472
ENSG00000165406.16	MARCHF8	membrane associated ring-CH-type finger 8	0.409597	0.0242494
ENSG00000140848.17	CPNE2	copine 2	0.581944	0.0242499
ENSG00000180964.17	TCEAL8	transcription elongation factor A like 8	-0.442446	0.0242612
ENSG00000237187.9	NR2F1-AS1	NR2F1 antisense RNA 1	-0.253098	0.0243076
ENSG00000136100.14	VPS36	vacuolar protein sorting 36 homolog	-0.433671	0.0243309
ENSG00000184047.19	DIABLO	diablo IAP-binding mitochondrial protein	-0.320977	0.0243493
ENSG00000260585.1	NA	NA	-0.745657	0.0243496
ENSG00000185710.9	SMG1P4	SMG1 pseudogene 4	-0.673426	0.02437
ENSG00000145390.11	USP53	ubiquitin specific peptidase 53	0.326426	0.0243847
ENSG00000124126.14	PREX1	phosphatidylinositol-3,4,5-trisphosphate dependent Rac exchange factor 1	0.742484	0.0243887
ENSG00000132275.11	RRP8	ribosomal RNA processing 8	0.317772	0.0243918
ENSG00000143171.13	RXRG	retinoid X receptor gamma	-0.866567	0.0243919
ENSG00000230453.9	ANKRD18B	ankyrin repeat domain 18B	-0.710539	0.0243988
ENSG00000281327.2	NA	NA	0.824747	0.024427
ENSG00000286163.1	NA	NA	-0.569652	0.02445
ENSG00000006744.19	ELAC2	elaC ribonuclease Z 2	-0.492312	0.0244667
ENSG00000171121.16	KCNMB3	potassium calcium-activated channel subfamily M regulatory beta subunit 3	0.427142	0.0244712
ENSG00000090661.12	CERS4	ceramide synthase 4	0.500176	0.0244729
ENSG00000119729.12	RHOQ	ras homolog family member Q	0.456634	0.0244839
ENSG00000091428.18	RAPGEF4	Rap guanine nucleotide exchange factor 4	-0.505192	0.0245056
ENSG00000248124.7	NA	NA	-0.444021	0.0245335
ENSG00000173915.16	ATP5MK	ATP synthase membrane subunit k	-0.443416	0.0245385
ENSG00000145864.13	GABRB2	gamma-aminobutyric acid type A receptor subunit beta2	-0.58462	0.0245636
ENSG00000258162.4	NA	NA	0.858055	0.0247002
ENSG00000059588.10	TARBP1	TAR (HIV-1) RNA binding protein 1	-0.735958	0.0247185
ENSG00000019549.13	SNAI2	snail family transcriptional repressor 2	0.76122	0.0247502
ENSG00000136213.10	CHST12	carbohydrate sulfotransferase 12	0.600345	0.0247671
ENSG00000138101.18	DTNB	dystrobrevin beta	-0.333758	0.024782
ENSG00000119900.9	OGFRL1	opioid growth factor receptor like 1	0.3396	0.0247828
ENSG00000123178.15	SPRYD7	SPRY domain containing 7	-0.486573	0.0248236
ENSG00000181126.13	HLA-V	major histocompatibility complex, class I, V (pseudogene)	0.557684	0.0248245
ENSG00000082397.17	EPB41L3	erythrocyte membrane protein band 4.1 like 3	-0.543629	0.0248609
ENSG00000174652.19	ZNF266	zinc finger protein 266	-0.47569	0.0248659
ENSG00000260032.2	NORAD	non-coding RNA activated by DNA damage	-0.249031	0.0248729
ENSG00000274659.2	LINC02371	long intergenic non-protein coding RNA 2371	-0.626904	0.0248924
ENSG00000167642.13	SPINT2	serine peptidase inhibitor, Kunitz type 2	-0.578142	0.0249022
ENSG00000169035.12	KLK7	kallikrein related peptidase 7	-0.606191	0.0249418
ENSG00000038274.17	MAT2B	methionine adenosyltransferase 2B	-0.426928	0.024968
ENSG00000240764.3	PCDHGC5	protocadherin gamma subfamily C, 5	-0.562081	0.0249702
ENSG00000162493.16	PDPN	podoplanin	0.727933	0.0249726
ENSG00000148672.9	GLUD1	glutamate dehydrogenase 1	-0.315238	0.024991
ENSG00000130475.14	FCHO1	FCH and mu domain containing endocytic adaptor 1	0.570535	0.0250441
ENSG00000102034.16	ELF4	E74 like ETS transcription factor 4	0.910472	0.0251903
ENSG00000196305.17	IARS1	isoleucyl-tRNA synthetase 1	-0.389381	0.0252149
ENSG00000136295.15	TTYH3	tweety family member 3	0.69167	0.0252176
ENSG00000087095.13	NLK	nemo like kinase	-0.327045	0.0252237
ENSG00000177283.7	FZD8	frizzled class receptor 8	0.866671	0.0252925
ENSG00000161791.14	FMNL3	formin like 3	0.480034	0.0252943
ENSG00000000938.13	FGR	FGR proto-oncogene, Src family tyrosine kinase	1.11827	0.0253358
ENSG00000163565.18	IFI16	interferon gamma inducible protein 16	0.456489	0.0253456
ENSG00000286125.1	ZIM2-AS1	ZIM2 antisense RNA 1	0.630608	0.0253551
ENSG00000196767.9	POU3F4	POU class 3 homeobox 4	0.940444	0.0253596
ENSG00000170775.3	GPR37	G protein-coupled receptor 37	0.616507	0.0254116
ENSG00000140488.16	CELF6	CUGBP Elav-like family member 6	-0.367145	0.0254387
ENSG00000185942.11	NKAIN3	sodium/potassium transporting ATPase interacting 3	-0.500288	0.0254502
ENSG00000174469.23	CNTNAP2	contactin associated protein 2	-0.498551	0.0254902
ENSG00000109133.13	TMEM33	transmembrane protein 33	-0.355752	0.0255098
ENSG00000131724.11	IL13RA1	interleukin 13 receptor subunit alpha 1	0.45537	0.0255453
ENSG00000166006.13	KCNC2	potassium voltage-gated channel subfamily C member 2	-0.554152	0.0255692
ENSG00000225849.2	MKRN7P	makorin ring finger protein 7, pseudogene	0.671709	0.025688
ENSG00000183148.7	ANKRD20A2P	ankyrin repeat domain 20 family member A2, pseudogene	-1.0842	0.025697
ENSG00000173559.13	NABP1	nucleic acid binding protein 1	0.52796	0.0257165
ENSG00000287373.1	NA	NA	-0.928577	0.0257618
ENSG00000236279.7	CLEC2L	C-type lectin domain family 2 member L	-0.92444	0.0258323
ENSG00000183696.14	UPP1	uridine phosphorylase 1	-0.385037	0.0258515
ENSG00000109680.11	TBC1D19	TBC1 domain family member 19	-0.382746	0.0258741
ENSG00000082458.12	DLG3	discs large MAGUK scaffold protein 3	-0.529693	0.0259151
ENSG00000225872.4	LINC01529	long intergenic non-protein coding RNA 1529	1.02435	0.0259269
ENSG00000157557.13	ETS2	ETS proto-oncogene 2, transcription factor	-0.330959	0.0259313
ENSG00000164081.12	TEX264	testis expressed 264, ER-phagy receptor	-0.56751	0.0259432
ENSG00000004059.11	ARF5	ADP ribosylation factor 5	-0.425785	0.0259583
ENSG00000188730.5	VWC2	von Willebrand factor C domain containing 2	-0.526699	0.0261136
ENSG00000120820.12	GLT8D2	glycosyltransferase 8 domain containing 2	-0.62022	0.0261849
ENSG00000130643.9	CALY	calcyon neuron specific vesicular protein	-0.793082	0.0261866
ENSG00000147113.17	DIPK2B	divergent protein kinase domain 2B	0.773046	0.0262004
ENSG00000154359.13	LONRF1	LON peptidase N-terminal domain and ring finger 1	-0.344947	0.0262364
ENSG00000186889.10	TMEM17	transmembrane protein 17	-0.799865	0.0262506
ENSG00000240393.1	LOC100421670	developmentally regulated GTP binding protein 1 pseudogene	0.444961	0.026266
ENSG00000046604.13	DSG2	desmoglein 2	0.647913	0.0263002
ENSG00000204070.10	SYS1	SYS1 golgi trafficking protein	0.365999	0.026336
ENSG00000166446.15	CDYL2	chromodomain Y like 2	-0.284057	0.0263535
ENSG00000101958.14	GLRA2	glycine receptor alpha 2	-0.68276	0.0263685
ENSG00000141642.9	ELAC1	elaC ribonuclease Z 1	-0.554301	0.0263746
ENSG00000110107.9	PRPF19	pre-mRNA processing factor 19	-0.557195	0.0263926
ENSG00000198961.10	PJA2	praja ring finger ubiquitin ligase 2	-0.498776	0.0263958
ENSG00000140525.17	FANCI	FA complementation group I	0.71657	0.0264077
ENSG00000214413.8	BBIP1	BBSome interacting protein 1	-0.311513	0.0264498
ENSG00000028528.15	SNX1	sorting nexin 1	0.455199	0.0264549
ENSG00000151789.12	ZNF385D	zinc finger protein 385D	-0.613287	0.0264592
ENSG00000154079.6	SDHAF4	succinate dehydrogenase complex assembly factor 4	-0.57471	0.0264908
ENSG00000127946.17	HIP1	huntingtin interacting protein 1	0.685321	0.0265132
ENSG00000102032.13	RENBP	renin binding protein	0.875827	0.0265341
ENSG00000143418.19	CERS2	ceramide synthase 2	0.490036	0.0265391
ENSG00000196730.13	DAPK1	death associated protein kinase 1	-0.430126	0.0265596
ENSG00000248485.2	PCP4L1	Purkinje cell protein 4 like 1	-0.628952	0.0265658
ENSG00000153132.13	CLGN	calmegin	-0.700613	0.0265987
ENSG00000146416.19	AIG1	androgen induced 1	-0.362405	0.026601
ENSG00000215190.9	LINC00680	long intergenic non-protein coding RNA 680	-0.701346	0.0266286
ENSG00000176244.7	ACBD7	acyl-CoA binding domain containing 7	-0.585698	0.0266388
ENSG00000160145.15	KALRN	kalirin RhoGEF kinase	-0.355161	0.026652
ENSG00000107372.13	ZFAND5	zinc finger AN1-type containing 5	-0.475963	0.0267322
ENSG00000131089.17	ARHGEF9	Cdc42 guanine nucleotide exchange factor 9	-0.388907	0.0267414
ENSG00000117533.15	VAMP4	vesicle associated membrane protein 4	-0.276565	0.0267435
ENSG00000153558.16	FBXL2	F-box and leucine rich repeat protein 2	-0.531835	0.0267456
ENSG00000281969.1	NA	NA	0.818869	0.0267504
ENSG00000152092.16	ASTN1	astrotactin 1	-0.234302	0.0267587
ENSG00000286610.1	NA	NA	0.88171	0.026816
ENSG00000081059.20	TCF7	transcription factor 7	1.12987	0.0268295
ENSG00000120925.16	RNF170	ring finger protein 170	-0.289375	0.0268323
ENSG00000066336.11	SPI1	Spi-1 proto-oncogene	1.23926	0.026838
ENSG00000144821.10	MYH15	myosin heavy chain 15	-0.716853	0.0268697
ENSG00000258844.2	NA	NA	1.0153	0.0268966
ENSG00000106484.16	MEST	mesoderm specific transcript	-0.396773	0.0269076
ENSG00000112964.14	GHR	growth hormone receptor	0.475837	0.0269206
ENSG00000132530.17	XAF1	XIAP associated factor 1	0.800923	0.0269377
ENSG00000135414.10	GDF11	growth differentiation factor 11	0.624703	0.0269404
ENSG00000068781.21	STON1-GTF2A1L	STON1-GTF2A1L readthrough	1.20805	0.026965
ENSG00000197619.14	ZNF615	zinc finger protein 615	0.358863	0.0270008
ENSG00000115998.7	C2orf42	chromosome 2 open reading frame 42	-0.475432	0.0270194
ENSG00000285230.2	RALY-AS1	RALY antisense RNA 1	-0.61904	0.0270346
ENSG00000096717.12	SIRT1	sirtuin 1	0.393209	0.0270714
ENSG00000271204.1	NA	NA	0.360836	0.0270763
ENSG00000287569.1	NA	NA	0.736831	0.0270958
ENSG00000251247.11	ZNF345	zinc finger protein 345	0.483935	0.0272115
ENSG00000163898.10	LIPH	lipase H	-0.878861	0.0272658
ENSG00000259244.1	NA	NA	0.542274	0.027316
ENSG00000224699.9	LAMTOR5-AS1	LAMTOR5 antisense RNA 1	-0.584692	0.0273283
ENSG00000173726.11	TOMM20	translocase of outer mitochondrial membrane 20	-0.534813	0.0273372
ENSG00000084710.14	EFR3B	EFR3 homolog B	-0.34379	0.0273629
ENSG00000224790.3	NA	NA	0.438512	0.0273681
ENSG00000214706.10	IFRD2	interferon related developmental regulator 2	0.493292	0.0273799
ENSG00000126709.15	IFI6	interferon alpha inducible protein 6	0.989981	0.0274726
ENSG00000260249.3	NA	NA	1.01231	0.0274744
ENSG00000137628.17	DDX60	DExD/H-box helicase 60	-0.708218	0.0275045
ENSG00000151090.19	THRB	thyroid hormone receptor beta	-0.477207	0.0275117
ENSG00000170899.11	GSTA4	glutathione S-transferase alpha 4	-0.543455	0.0275644
ENSG00000019582.15	CD74	CD74 molecule	0.602691	0.0276193
ENSG00000108349.17	CASC3	CASC3 exon junction complex subunit	0.335103	0.0277196
ENSG00000277586.2	NEFL	neurofilament light chain	-0.766024	0.0277691
ENSG00000188517.16	COL25A1	collagen type XXV alpha 1 chain	-0.840232	0.0277872
ENSG00000258947.7	TUBB3	tubulin beta 3 class III	-0.672546	0.027793
ENSG00000214548.18	MEG3	maternally expressed 3	-0.446421	0.027923
ENSG00000099331.13	MYO9B	myosin IXB	0.608234	0.027929
ENSG00000112294.13	ALDH5A1	aldehyde dehydrogenase 5 family member A1	-0.338181	0.0279432
ENSG00000161940.11	BCL6B	BCL6B transcription repressor	1.5813	0.0279608
ENSG00000089022.14	MAPKAPK5	MAPK activated protein kinase 5	-0.244084	0.0279784
ENSG00000139970.17	RTN1	reticulon 1	-0.710298	0.0280001
ENSG00000187210.14	GCNT1	glucosaminyl (N-acetyl) transferase 1	0.519981	0.0280039
ENSG00000279570.1	NA	NA	1.03732	0.0281114
ENSG00000257986.3	NA	NA	-1.07019	0.0281882
ENSG00000114573.10	ATP6V1A	ATPase H+ transporting V1 subunit A	-0.661637	0.0282293
ENSG00000178104.19	PDE4DIP	phosphodiesterase 4D interacting protein	0.407913	0.028324
ENSG00000106823.12	ECM2	extracellular matrix protein 2	0.85194	0.0283266
ENSG00000013523.10	ANGEL1	angel homolog 1	0.280733	0.0283411
ENSG00000164691.17	TAGAP	T cell activation RhoGTPase activating protein	0.855889	0.0284149
ENSG00000139946.10	PELI2	pellino E3 ubiquitin protein ligase family member 2	0.559484	0.0284358
ENSG00000196418.12	ZNF124	zinc finger protein 124	-0.405591	0.0284437
ENSG00000196312.14	MFSD14C	major facilitator superfamily domain containing 14C	0.222285	0.0284572
ENSG00000136859.10	ANGPTL2	angiopoietin like 2	0.910737	0.0285018
ENSG00000167613.16	LAIR1	leukocyte associated immunoglobulin like receptor 1	0.701153	0.0285292
ENSG00000174944.9	P2RY14	purinergic receptor P2Y14	0.712059	0.0285633
ENSG00000186806.5	VSIG10L	V-set and immunoglobulin domain containing 10 like	-0.733192	0.0285666
ENSG00000105877.18	DNAH11	dynein axonemal heavy chain 11	1.15372	0.0285672
ENSG00000171530.14	TBCA	tubulin folding cofactor A	-0.424227	0.0285861
ENSG00000198121.13	LPAR1	lysophosphatidic acid receptor 1	0.714751	0.0286063
ENSG00000136938.9	ANP32B	acidic nuclear phosphoprotein 32 family member B	0.453575	0.0286207
ENSG00000126107.15	HECTD3	HECT domain E3 ubiquitin protein ligase 3	0.449498	0.0287253
ENSG00000259571.2	BLID	BH3-like motif containing, cell death inducer	0.864903	0.0287338
ENSG00000204580.13	DDR1	discoidin domain receptor tyrosine kinase 1	0.658662	0.0287471
ENSG00000149782.11	PLCB3	phospholipase C beta 3	0.686999	0.0287907
ENSG00000106078.19	COBL	cordon-bleu WH2 repeat protein	0.30713	0.0288187
ENSG00000148908.15	RGS10	regulator of G protein signaling 10	0.822245	0.028821
ENSG00000135624.16	CCT7	chaperonin containing TCP1 subunit 7	-0.312363	0.028822
ENSG00000138071.13	ACTR2	actin related protein 2	-0.391736	0.0288362
ENSG00000147535.17	PLPP5	phospholipid phosphatase 5	0.415464	0.0289541
ENSG00000163811.12	WDR43	WD repeat domain 43	-0.429402	0.0290475
ENSG00000103591.13	AAGAB	alpha and gamma adaptin binding protein	-0.378591	0.0290716
ENSG00000016602.9	CLCA4	chloride channel accessory 4	0.888598	0.0291541
ENSG00000185730.8	ZNF696	zinc finger protein 696	0.530183	0.0291645
ENSG00000171033.13	PKIA	cAMP-dependent protein kinase inhibitor alpha	-0.339319	0.0291848
ENSG00000213424.9	KRT222	keratin 222	-0.636809	0.0292562
ENSG00000187098.15	MITF	melanocyte inducing transcription factor	0.620956	0.0292712
ENSG00000124067.17	SLC12A4	solute carrier family 12 member 4	0.758661	0.0292752
ENSG00000091039.17	OSBPL8	oxysterol binding protein like 8	-0.356608	0.0292866
ENSG00000082556.13	OPRK1	opioid receptor kappa 1	0.378818	0.029299
ENSG00000136875.12	PRPF4	pre-mRNA processing factor 4	-0.295769	0.0293176
ENSG00000138311.17	ZNF365	zinc finger protein 365	-0.488826	0.0296146
ENSG00000242759.8	NA	NA	-0.33077	0.02962
ENSG00000112149.10	CD83	CD83 molecule	-0.440416	0.0296406
ENSG00000148290.10	SURF1	SURF1 cytochrome c oxidase assembly factor	0.467174	0.029729
ENSG00000100628.12	ASB2	ankyrin repeat and SOCS box containing 2	-1.06001	0.0297694
ENSG00000157554.19	ERG	ETS transcription factor ERG	0.814811	0.0298244
ENSG00000099365.11	STX1B	syntaxin 1B	-0.511319	0.0298279
ENSG00000283417.1	NA	NA	-0.681556	0.0298582
ENSG00000143756.12	FBXO28	F-box protein 28	-0.321816	0.029868
ENSG00000112773.16	TENT5A	terminal nucleotidyltransferase 5A	0.759709	0.0299335
ENSG00000188191.15	PRKAR1B	protein kinase cAMP-dependent type I regulatory subunit beta	-0.642423	0.02994
ENSG00000279821.1	NA	NA	0.736132	0.0299599
ENSG00000260691.6	ANKRD20A1	ankyrin repeat domain 20 family member A1	0.409734	0.0299638
ENSG00000084234.17	APLP2	amyloid beta precursor like protein 2	-0.280321	0.0300514
ENSG00000267586.7	LINC00907	long intergenic non-protein coding RNA 907	0.99027	0.0300691
ENSG00000106538.10	RARRES2	retinoic acid receptor responder 2	0.78352	0.0302546
ENSG00000172014.12	NA	NA	-0.787586	0.0302641
ENSG00000133703.12	KRAS	KRAS proto-oncogene, GTPase	-0.398755	0.0303642
ENSG00000160991.16	ORAI2	ORAI calcium release-activated calcium modulator 2	0.632219	0.0303879
ENSG00000164743.5	C8orf48	chromosome 8 open reading frame 48	0.824589	0.0303986
ENSG00000115310.18	RTN4	reticulon 4	-0.484736	0.0304112
ENSG00000213398.8	LCAT	lecithin-cholesterol acyltransferase	1.03618	0.0304528
ENSG00000287109.1	NA	NA	1.18283	0.0305085
ENSG00000179915.23	NRXN1	neurexin 1	-0.368711	0.0305916
ENSG00000047634.15	SCML1	Scm polycomb group protein like 1	-0.35545	0.0306607
ENSG00000111145.8	ELK3	ETS transcription factor ELK3	0.582689	0.0306843
ENSG00000096433.11	ITPR3	inositol 1,4,5-trisphosphate receptor type 3	0.999891	0.0307071
ENSG00000178127.13	NDUFV2	NADH:ubiquinone oxidoreductase core subunit V2	-0.376441	0.0307526
ENSG00000270111.3	NA	NA	-0.769213	0.0307762
ENSG00000108055.9	SMC3	structural maintenance of chromosomes 3	0.307835	0.0308268
ENSG00000228716.7	DHFR	dihydrofolate reductase	0.413889	0.0308293
ENSG00000106080.11	FKBP14	FKBP prolyl isomerase 14	-0.460662	0.0308525
ENSG00000115540.15	MOB4	MOB family member 4, phocein	-0.363554	0.030892
ENSG00000101849.17	TBL1X	transducin beta like 1 X-linked	0.561348	0.0309029
ENSG00000112893.9	MAN2A1	mannosidase alpha class 2A member 1	0.533401	0.0309049
ENSG00000083750.12	RRAGB	Ras related GTP binding B	-0.393767	0.0309114
ENSG00000198795.11	ZNF521	zinc finger protein 521	0.435484	0.0309222
ENSG00000182093.16	GET1	guided entry of tail-anchored proteins factor 1	-0.308349	0.0309262
ENSG00000225190.11	PLEKHM1	pleckstrin homology and RUN domain containing M1	0.372073	0.0309283
ENSG00000170275.15	CRTAP	cartilage associated protein	0.512262	0.0309983
ENSG00000183291.17	SELENOF	selenoprotein F	-0.29979	0.031029
ENSG00000070669.17	ASNS	asparagine synthetase (glutamine-hydrolyzing)	-0.348009	0.0310327
ENSG00000189058.9	APOD	apolipoprotein D	0.415701	0.0311092
ENSG00000179051.14	RCC2	regulator of chromosome condensation 2	0.401886	0.0311093
ENSG00000166845.15	C18orf54	chromosome 18 open reading frame 54	0.617583	0.0311143
ENSG00000103888.17	CEMIP	cell migration inducing hyaluronidase 1	0.598747	0.0311662
ENSG00000285541.1	NA	NA	0.467467	0.0311738
ENSG00000215424.10	MCM3AP-AS1	MCM3AP antisense RNA 1	0.547392	0.0311848
ENSG00000169116.11	PARM1	prostate androgen-regulated mucin-like protein 1	-0.486908	0.031203
ENSG00000144749.13	LRIG1	leucine rich repeats and immunoglobulin like domains 1	0.580356	0.0312069
ENSG00000265713.1	LOC100421100	RNA terminal phosphate cyclase like 1 pseudogene	0.677477	0.0312116
ENSG00000175984.15	DENND2C	DENN domain containing 2C	0.73372	0.0313219
ENSG00000126878.13	AIF1L	allograft inflammatory factor 1 like	0.540297	0.0313542
ENSG00000106443.16	PHF14	PHD finger protein 14	-0.389275	0.0313555
ENSG00000254746.6	LOC105376654	uncharacterized LOC105376654	0.510443	0.0313785
ENSG00000163611.11	SPICE1	spindle and centriole associated protein 1	0.456115	0.0313867
ENSG00000132639.12	SNAP25	synaptosome associated protein 25	-0.852466	0.0314062
ENSG00000227372.12	TP73-AS1	TP73 antisense RNA 1	0.546134	0.0314296
ENSG00000125246.15	CLYBL	citramalyl-CoA lyase	-0.666811	0.0314664
ENSG00000170667.14	RASA4B	RAS p21 protein activator 4B	0.859946	0.0314675
ENSG00000171817.17	ZNF540	zinc finger protein 540	-0.526557	0.0314824
ENSG00000138646.9	HERC5	HECT and RLD domain containing E3 ubiquitin protein ligase 5	0.536484	0.0315324
ENSG00000117479.15	SLC19A2	solute carrier family 19 member 2	-0.420626	0.0315834
ENSG00000279696.1	NA	NA	0.471731	0.0316009
ENSG00000167654.18	ATCAY	ATCAY kinesin light chain interacting caytaxin	-0.300069	0.0316245
ENSG00000283050.2	GTF2IP12	general transcription factor IIi pseudogene 12	0.296656	0.0316716
ENSG00000198142.5	SOWAHC	sosondowah ankyrin repeat domain family member C	0.6098	0.0317006
ENSG00000164938.14	TP53INP1	tumor protein p53 inducible nuclear protein 1	0.545367	0.031709
ENSG00000239650.4	NA	NA	-1.00957	0.0317453
ENSG00000196968.11	FUT11	fucosyltransferase 11	0.332187	0.031752
ENSG00000184371.14	CSF1	colony stimulating factor 1	0.687157	0.0318212
ENSG00000156273.16	BACH1	BTB domain and CNC homolog 1	0.271337	0.031824
ENSG00000165271.17	NOL6	nucleolar protein 6	-0.441617	0.0318406
ENSG00000076043.10	REXO2	RNA exonuclease 2	0.343636	0.031866
ENSG00000198917.13	SPOUT1	SPOUT domain containing methyltransferase 1	0.693339	0.0318909
ENSG00000125651.14	GTF2F1	general transcription factor IIF subunit 1	-0.406975	0.0318976
ENSG00000121905.10	HPCA	hippocalcin	-0.682124	0.0319086
ENSG00000105392.16	CRX	cone-rod homeobox	0.427054	0.0319225
ENSG00000112290.13	WASF1	WASP family member 1	-0.574965	0.0319404
ENSG00000255693.3	LINC02389	long intergenic non-protein coding RNA 2389	-0.634967	0.0320266
ENSG00000112874.10	NUDT12	nudix hydrolase 12	-0.338857	0.0321423
ENSG00000141934.10	PLPP2	phospholipid phosphatase 2	1.09271	0.0321624
ENSG00000248587.8	NA	NA	-0.820937	0.0322308
ENSG00000154265.16	ABCA5	ATP binding cassette subfamily A member 5	-0.485376	0.0322516
ENSG00000135678.12	CPM	carboxypeptidase M	0.590815	0.0322741
ENSG00000286496.1	NA	NA	-0.531543	0.0323582
ENSG00000132965.9	ALOX5AP	arachidonate 5-lipoxygenase activating protein	0.763527	0.0323734
ENSG00000169105.7	CHST14	carbohydrate sulfotransferase 14	0.820918	0.0323742
ENSG00000169169.14	CPT1C	carnitine palmitoyltransferase 1C	0.326803	0.0323789
ENSG00000197147.13	LRRC8B	leucine rich repeat containing 8 VRAC subunit B	-0.394919	0.0324279
ENSG00000197956.10	S100A6	S100 calcium binding protein A6	0.45633	0.0324653
ENSG00000126653.18	NSRP1	nuclear speckle splicing regulatory protein 1	0.305337	0.0324866
ENSG00000282692.1	NA	NA	-0.533484	0.0325301
ENSG00000130055.13	GDPD2	glycerophosphodiester phosphodiesterase domain containing 2	0.759233	0.0325613
ENSG00000175899.14	A2M	alpha-2-macroglobulin	0.637724	0.0326012
ENSG00000066382.16	MPPED2	metallophosphoesterase domain containing 2	-0.363603	0.0327377
ENSG00000115137.12	DNAJC27	DnaJ heat shock protein family (Hsp40) member C27	-0.378507	0.032773
ENSG00000139737.22	SLAIN1	SLAIN motif family member 1	0.530969	0.0327763
ENSG00000145920.15	CPLX2	complexin 2	-0.448052	0.0328139
ENSG00000131507.11	NDFIP1	Nedd4 family interacting protein 1	-0.498155	0.0328586
ENSG00000130816.16	DNMT1	DNA methyltransferase 1	0.362181	0.0328844
ENSG00000111816.8	FRK	fyn related Src family tyrosine kinase	-0.397418	0.0329059
ENSG00000188352.12	FOCAD	focadhesin	-0.502267	0.0329326
ENSG00000185742.7	C11orf87	chromosome 11 open reading frame 87	-0.492175	0.0329584
ENSG00000275395.6	FCGBP	Fc gamma binding protein	1.39283	0.0330348
ENSG00000166681.14	BEX3	brain expressed X-linked 3	-0.541641	0.0330683
ENSG00000180440.4	SERTM1	serine rich and transmembrane domain containing 1	-0.922135	0.033069
ENSG00000117600.12	PLPPR4	phospholipid phosphatase related 4	-0.483135	0.0330953
ENSG00000071054.16	MAP4K4	mitogen-activated protein kinase kinase kinase kinase 4	0.472156	0.0331058
ENSG00000128656.14	CHN1	chimerin 1	-0.585219	0.0331815
ENSG00000108509.21	CAMTA2	calmodulin binding transcription activator 2	0.318371	0.0332796
ENSG00000092140.16	G2E3	G2/M-phase specific E3 ubiquitin protein ligase	-0.397087	0.0332833
ENSG00000149311.18	ATM	ATM serine/threonine kinase	0.42665	0.0333167
ENSG00000110955.9	ATP5F1B	ATP synthase F1 subunit beta	-0.526905	0.0333453
ENSG00000286662.2	NA	NA	-0.798598	0.0333555
ENSG00000279811.1	NA	NA	0.759869	0.0334229
ENSG00000126785.13	RHOJ	ras homolog family member J	0.546224	0.0334485
ENSG00000137501.17	SYTL2	synaptotagmin like 2	-0.507314	0.0334788
ENSG00000246100.4	NA	NA	-0.757369	0.0335195
ENSG00000242715.8	CCDC169	coiled-coil domain containing 169	-1.23488	0.0335567
ENSG00000138036.18	DYNC2LI1	dynein cytoplasmic 2 light intermediate chain 1	-0.561586	0.0335762
ENSG00000135077.9	HAVCR2	hepatitis A virus cellular receptor 2	0.696384	0.0336088
ENSG00000281392.2	LINC00506	long intergenic non-protein coding RNA 506	-0.369741	0.0336867
ENSG00000172554.12	SNTG2	syntrophin gamma 2	-0.924531	0.033812
ENSG00000075303.13	SLC25A40	solute carrier family 25 member 40	-0.452011	0.0338307
ENSG00000168615.12	ADAM9	ADAM metallopeptidase domain 9	-0.2795	0.0338527
ENSG00000156642.17	NPTN	neuroplastin	-0.627794	0.0338564
ENSG00000132842.13	AP3B1	adaptor related protein complex 3 subunit beta 1	0.31799	0.0338818
ENSG00000113595.15	TRIM23	tripartite motif containing 23	-0.386697	0.0339277
ENSG00000233654.2	NEMP2-DT	NEMP2 divergent transcript	0.38641	0.0339474
ENSG00000261659.2	NA	NA	0.822856	0.0339514
ENSG00000113851.14	CRBN	cereblon	-0.346948	0.0339757
ENSG00000168246.6	UBTD2	ubiquitin domain containing 2	0.423455	0.03399
ENSG00000082175.15	PGR	progesterone receptor	0.991493	0.0339951
ENSG00000171951.5	SCG2	secretogranin II	-0.762022	0.0339984
ENSG00000260306.1	NA	NA	-0.708391	0.0340137
ENSG00000104356.11	POP1	POP1 homolog, ribonuclease P/MRP subunit	-0.5147	0.0340377
ENSG00000072062.14	PRKACA	protein kinase cAMP-activated catalytic subunit alpha	-0.341469	0.0340682
ENSG00000111252.11	SH2B3	SH2B adaptor protein 3	0.471052	0.0341057
ENSG00000170873.18	MTSS1	MTSS I-BAR domain containing 1	0.284123	0.0341815
ENSG00000277130.1	NA	NA	-1.06564	0.0341913
ENSG00000165821.12	SALL2	spalt like transcription factor 2	0.479208	0.0342215
ENSG00000233461.6	LOC122526782	uncharacterized LOC122526782	0.95871	0.0342258
ENSG00000042493.16	CAPG	capping actin protein, gelsolin like	0.724828	0.0342274
ENSG00000122376.11	SHLD2	shieldin complex subunit 2	0.248388	0.0342708
ENSG00000174365.20	SNHG11	small nucleolar RNA host gene 11	-0.535855	0.034289
ENSG00000118007.13	STAG1	stromal antigen 1	0.328561	0.0343428
ENSG00000277829.1	NA	NA	1.07108	0.0343486
ENSG00000185436.12	IFNLR1	interferon lambda receptor 1	0.381879	0.0344047
ENSG00000164663.14	USP49	ubiquitin specific peptidase 49	-0.436562	0.0344233
ENSG00000111652.10	COPS7A	COP9 signalosome subunit 7A	-0.463698	0.0344672
ENSG00000127483.19	HP1BP3	heterochromatin protein 1 binding protein 3	0.488831	0.0344913
ENSG00000077522.13	ACTN2	actinin alpha 2	-0.334067	0.0344986
ENSG00000189079.17	ARID2	AT-rich interaction domain 2	0.225667	0.0345007
ENSG00000214043.8	LINC02347	long intergenic non-protein coding RNA 2347	-0.616496	0.034508
ENSG00000060749.15	QSER1	glutamine and serine rich 1	0.316739	0.0345425
ENSG00000157933.10	SKI	SKI proto-oncogene	0.596709	0.0346091
ENSG00000104723.21	TUSC3	tumor suppressor candidate 3	-0.461765	0.0346489
ENSG00000114784.4	EIF1B	eukaryotic translation initiation factor 1B	-0.385352	0.0346886
ENSG00000105887.11	MTPN	myotrophin	-0.316844	0.0347488
ENSG00000176058.13	TPRN	taperin	0.973041	0.0347516
ENSG00000164823.11	OSGIN2	oxidative stress induced growth inhibitor family member 2	0.456103	0.0347564
ENSG00000047249.18	ATP6V1H	ATPase H+ transporting V1 subunit H	-0.523157	0.0347795
ENSG00000106682.14	EIF4H	eukaryotic translation initiation factor 4H	-0.249349	0.0348191
ENSG00000159792.10	PSKH1	protein serine kinase H1	0.515014	0.0348309
ENSG00000090382.7	LYZ	lysozyme	0.568607	0.0348719
ENSG00000188558.6	OR2G6	olfactory receptor family 2 subfamily G member 6	-0.444808	0.0348733
ENSG00000286100.1	NA	NA	-0.82675	0.0349011
ENSG00000172331.12	BPGM	bisphosphoglycerate mutase	-0.360021	0.0349674
ENSG00000163531.15	NFASC	neurofascin	0.378747	0.0349763
ENSG00000107201.10	DDX58	DExD/H-box helicase 58	0.407624	0.0349764
ENSG00000110077.14	MS4A6A	membrane spanning 4-domains A6A	0.856492	0.0349814
ENSG00000122574.10	WIPF3	WAS/WASL interacting protein family member 3	-0.522608	0.0349859
ENSG00000109738.11	GLRB	glycine receptor beta	-0.622055	0.0350326
ENSG00000278535.5	DHRS11	dehydrogenase/reductase 11	-0.569623	0.0350808
ENSG00000120458.11	MSANTD2	Myb/SANT DNA binding domain containing 2	0.415469	0.0350837
ENSG00000152977.10	ZIC1	Zic family member 1	1.03451	0.0351038
ENSG00000126860.11	EVI2A	ecotropic viral integration site 2A	0.523354	0.0351142
ENSG00000100360.15	IFT27	intraflagellar transport 27	-0.444085	0.0351491
ENSG00000197081.14	IGF2R	insulin like growth factor 2 receptor	0.294308	0.0351578
ENSG00000119547.6	ONECUT2	one cut homeobox 2	-0.828502	0.0352032
ENSG00000198478.8	SH3BGRL2	SH3 domain binding glutamate rich protein like 2	-0.369638	0.0352417
ENSG00000172830.13	SSH3	slingshot protein phosphatase 3	1.08427	0.0352694
ENSG00000143479.17	DYRK3	dual specificity tyrosine phosphorylation regulated kinase 3	0.552631	0.0352878
ENSG00000099326.9	MZF1	myeloid zinc finger 1	0.490514	0.0353364
ENSG00000116141.15	MARK1	microtubule affinity regulating kinase 1	-0.533602	0.0353618
ENSG00000204282.4	NA	NA	0.842292	0.0353642
ENSG00000183379.9	SYNDIG1L	synapse differentiation inducing 1 like	0.763261	0.0354002
ENSG00000164889.14	SLC4A2	solute carrier family 4 member 2	1.09417	0.0354311
ENSG00000198554.12	WDHD1	WD repeat and HMG-box DNA binding protein 1	-0.465734	0.0354795
ENSG00000161249.21	DMKN	dermokine	-0.756259	0.0354827
ENSG00000115896.16	PLCL1	phospholipase C like 1 (inactive)	0.319558	0.0356039
ENSG00000229618.3	NA	NA	-0.619033	0.0356583
ENSG00000172349.17	IL16	interleukin 16	0.686049	0.0357107
ENSG00000106991.13	ENG	endoglin	1.06024	0.0359204
ENSG00000104427.12	ZC2HC1A	zinc finger C2HC-type containing 1A	-0.573125	0.0360383
ENSG00000018408.14	WWTR1	WW domain containing transcription regulator 1	0.704943	0.0360436
ENSG00000196502.11	SULT1A1	sulfotransferase family 1A member 1	-0.505171	0.0361055
ENSG00000112983.17	BRD8	bromodomain containing 8	-0.262731	0.0361095
ENSG00000198952.8	SMG5	SMG5 nonsense mediated mRNA decay factor	0.460556	0.0361215
ENSG00000167325.15	RRM1	ribonucleotide reductase catalytic subunit M1	-0.51661	0.0361806
ENSG00000179083.6	FAM133A	family with sequence similarity 133 member A	-0.46769	0.0361954
ENSG00000130956.14	HABP4	hyaluronan binding protein 4	-0.390763	0.0362062
ENSG00000137941.17	TTLL7	tubulin tyrosine ligase like 7	0.381601	0.0362885
ENSG00000083123.15	BCKDHB	branched chain keto acid dehydrogenase E1 subunit beta	-0.342468	0.0363085
ENSG00000021645.19	NRXN3	neurexin 3	-0.510206	0.0363531
ENSG00000140470.14	ADAMTS17	ADAM metallopeptidase with thrombospondin type 1 motif 17	-0.739425	0.0363764
ENSG00000184221.13	OLIG1	oligodendrocyte transcription factor 1	0.692759	0.0364224
ENSG00000185414.20	MRPL30	mitochondrial ribosomal protein L30	-0.373707	0.0365567
ENSG00000159314.11	ARHGAP27	Rho GTPase activating protein 27	0.752105	0.0366637
ENSG00000162959.13	MEMO1	mediator of cell motility 1	-0.336928	0.0366967
ENSG00000066557.6	LRRC40	leucine rich repeat containing 40	-0.422696	0.0367718
ENSG00000101327.9	PDYN	prodynorphin	0.799531	0.0367815
ENSG00000184809.13	NA	NA	0.627645	0.0367906
ENSG00000106692.14	FKTN	fukutin	-0.623265	0.0367956
ENSG00000142347.19	MYO1F	myosin IF	1.09716	0.0368107
ENSG00000142185.16	TRPM2	transient receptor potential cation channel subfamily M member 2	0.503871	0.0368148
ENSG00000034713.8	GABARAPL2	GABA type A receptor associated protein like 2	-0.281408	0.0368706
ENSG00000123297.19	TSFM	Ts translation elongation factor, mitochondrial	-0.353499	0.0368733
ENSG00000133135.14	RNF128	ring finger protein 128	-0.660258	0.0368954
ENSG00000138663.9	COPS4	COP9 signalosome subunit 4	-0.42601	0.0369031
ENSG00000183837.9	PNMA3	PNMA family member 3	-0.605942	0.0369061
ENSG00000231995.2	RPL7AP76	ribosomal protein L7a pseudogene 76	-0.631567	0.0369154
ENSG00000126945.9	HNRNPH2	heterogeneous nuclear ribonucleoprotein H2	-0.392589	0.0369365
ENSG00000147586.10	MRPS28	mitochondrial ribosomal protein S28	-0.405424	0.0369541
ENSG00000260852.1	FBXL19-AS1	FBXL19 antisense RNA 1	0.769047	0.0370245
ENSG00000145526.12	CDH18	cadherin 18	-0.448721	0.0370497
ENSG00000124795.17	DEK	DEK proto-oncogene	0.295742	0.0370595
ENSG00000172167.8	MTBP	MDM2 binding protein	-0.443813	0.0373073
ENSG00000130540.14	SULT4A1	sulfotransferase family 4A member 1	-0.555169	0.0373085
ENSG00000139173.10	TMEM117	transmembrane protein 117	-0.474207	0.0373902
ENSG00000163950.13	SLBP	stem-loop binding protein	-0.430585	0.0374113
ENSG00000069509.6	FUNDC1	FUN14 domain containing 1	-0.412839	0.0374901
ENSG00000104341.17	LAPTM4B	lysosomal protein transmembrane 4 beta	-0.324642	0.0375017
ENSG00000286341.1	NA	NA	0.522878	0.0375022
ENSG00000162757.4	C1orf74	chromosome 1 open reading frame 74	-0.512319	0.0375239
ENSG00000137992.14	DBT	dihydrolipoamide branched chain transacylase E2	-0.271228	0.037584
ENSG00000134440.12	NARS1	asparaginyl-tRNA synthetase 1	-0.407685	0.0375986
ENSG00000175309.15	PHYKPL	5-phosphohydroxy-L-lysine phospho-lyase	0.480514	0.0376237
ENSG00000163492.15	CCDC141	coiled-coil domain containing 141	1.03146	0.0376646
ENSG00000140876.11	NUDT7	nudix hydrolase 7	-0.721407	0.0376713
ENSG00000251209.9	LINC00923	long intergenic non-protein coding RNA 923	-0.28735	0.0377531
ENSG00000177511.6	ST8SIA3	ST8 alpha-N-acetyl-neuraminide alpha-2,8-sialyltransferase 3	-0.572457	0.0378385
ENSG00000151247.12	EIF4E	eukaryotic translation initiation factor 4E	-0.406604	0.0378391
ENSG00000162980.17	ARL5A	ADP ribosylation factor like GTPase 5A	0.423283	0.037926
ENSG00000205279.8	CTXN3	cortexin 3	-0.734711	0.0379366
ENSG00000186908.14	ZDHHC17	zinc finger DHHC-type palmitoyltransferase 17	-0.380871	0.0379627
ENSG00000132274.16	TRIM22	tripartite motif containing 22	0.329022	0.0379738
ENSG00000056050.7	HPF1	histone PARylation factor 1	-0.442546	0.0380018
ENSG00000103245.14	CIAO3	cytosolic iron-sulfur assembly component 3	0.565416	0.0380058
ENSG00000137076.21	TLN1	talin 1	0.486104	0.0380773
ENSG00000136235.16	GPNMB	glycoprotein nmb	0.652975	0.0381023
ENSG00000120265.17	PCMT1	protein-L-isoaspartate (D-aspartate) O-methyltransferase	-0.613462	0.038173
ENSG00000147416.11	ATP6V1B2	ATPase H+ transporting V1 subunit B2	-0.607563	0.0381802
ENSG00000154640.14	BTG3	BTG anti-proliferation factor 3	-0.530347	0.0382789
ENSG00000185274.12	GALNT17	polypeptide N-acetylgalactosaminyltransferase 17	-0.400166	0.0382959
ENSG00000198670.11	LPA	lipoprotein(a)	-0.951621	0.0383097
ENSG00000167676.4	PLIN4	perilipin 4	0.870658	0.0383113
ENSG00000225465.9	NA	NA	-0.45499	0.0383133
ENSG00000077150.20	NFKB2	nuclear factor kappa B subunit 2	0.95613	0.0383146
ENSG00000157064.11	NMNAT2	nicotinamide nucleotide adenylyltransferase 2	-0.53142	0.0383744
ENSG00000285509.1	NA	NA	0.729551	0.038386
ENSG00000197332.9	NA	NA	-0.977396	0.0384212
ENSG00000152763.17	DNAI4	dynein axonemal intermediate chain 4	0.365333	0.0384424
ENSG00000147669.11	POLR2K	RNA polymerase II, I and III subunit K	-0.375389	0.0385086
ENSG00000057757.10	PITHD1	PITH domain containing 1	-0.448721	0.0385117
ENSG00000271447.6	MMP28	matrix metallopeptidase 28	-0.500263	0.0387863
ENSG00000197943.10	PLCG2	phospholipase C gamma 2	0.746173	0.0387901
ENSG00000084112.15	SSH1	slingshot protein phosphatase 1	0.394282	0.0388318
ENSG00000002746.15	HECW1	HECT, C2 and WW domain containing E3 ubiquitin protein ligase 1	-0.403781	0.03886
ENSG00000086300.15	SNX10	sorting nexin 10	-0.758777	0.0389547
ENSG00000162302.13	RPS6KA4	ribosomal protein S6 kinase A4	0.749644	0.0389967
ENSG00000011465.17	DCN	decorin	0.540151	0.0390444
ENSG00000139211.6	AMIGO2	adhesion molecule with Ig like domain 2	-0.542852	0.0390964
ENSG00000143315.8	PIGM	phosphatidylinositol glycan anchor biosynthesis class M	0.270207	0.0391614
ENSG00000198720.13	ANKRD13B	ankyrin repeat domain 13B	0.540758	0.0391725
ENSG00000262370.6	NA	NA	0.536586	0.0391735
ENSG00000139112.11	GABARAPL1	GABA type A receptor associated protein like 1	-0.595145	0.0392617
ENSG00000244682.7	NA	NA	1.16241	0.0392754
ENSG00000171105.14	INSR	insulin receptor	0.314181	0.0393013
ENSG00000123545.6	NDUFAF4	NADH:ubiquinone oxidoreductase complex assembly factor 4	-0.41956	0.0393162
ENSG00000172262.11	ZNF131	zinc finger protein 131	0.264621	0.0393572
ENSG00000051523.11	CYBA	cytochrome b-245 alpha chain	1.09564	0.0394409
ENSG00000258891.1	NA	NA	1.12288	0.0394477
ENSG00000169554.21	ZEB2	zinc finger E-box binding homeobox 2	0.345973	0.0394537
ENSG00000176124.14	DLEU1	deleted in lymphocytic leukemia 1	0.509837	0.0395289
ENSG00000268573.1	NA	NA	0.509607	0.0395513
ENSG00000037474.15	NSUN2	NOP2/Sun RNA methyltransferase 2	-0.368829	0.0395609
ENSG00000154975.14	CA10	carbonic anhydrase 10	-0.511313	0.0396326
ENSG00000072694.21	FCGR2B	Fc gamma receptor IIb	1.13134	0.0396552
ENSG00000172339.10	ALG14	ALG14 UDP-N-acetylglucosaminyltransferase subunit	-0.611467	0.0396625
ENSG00000175893.11	ZDHHC21	zinc finger DHHC-type palmitoyltransferase 21	-0.351115	0.0397296
ENSG00000180353.11	HCLS1	hematopoietic cell-specific Lyn substrate 1	0.536005	0.0397471
ENSG00000115325.13	DOK1	docking protein 1	0.940816	0.039771
ENSG00000231365.6	WARS2-AS1	WARS2 antisense RNA 1	0.310931	0.039783
ENSG00000133678.14	TMEM254	transmembrane protein 254	-0.360035	0.0399112
ENSG00000148798.11	INA	internexin neuronal intermediate filament protein alpha	-0.77201	0.0400099
ENSG00000115904.13	SOS1	SOS Ras/Rac guanine nucleotide exchange factor 1	0.284427	0.0400919
ENSG00000280119.1	LOC285097	uncharacterized FLJ38379	-0.898867	0.0401318
ENSG00000135334.9	AKIRIN2	akirin 2	-0.364737	0.0401545
ENSG00000146701.12	MDH2	malate dehydrogenase 2	-0.510989	0.0401562
ENSG00000070808.16	CAMK2A	calcium/calmodulin dependent protein kinase II alpha	-0.351037	0.040217
ENSG00000232859.9	LYRM9	LYR motif containing 9	-0.581875	0.0402509
ENSG00000005981.13	ASB4	ankyrin repeat and SOCS box containing 4	-0.827647	0.0403378
ENSG00000164675.11	IQUB	IQ motif and ubiquitin domain containing	-0.439512	0.0404015
ENSG00000248905.10	FMN1	formin 1	-0.281066	0.0404467
ENSG00000092529.25	CAPN3	calpain 3	0.571131	0.0405154
ENSG00000279700.1	NA	NA	0.591886	0.0405257
ENSG00000181690.8	PLAG1	PLAG1 zinc finger	-0.526725	0.0405324
ENSG00000223812.8	NA	NA	-0.851489	0.0405369
ENSG00000137812.19	KNL1	kinetochore scaffold 1	0.62876	0.0405569
ENSG00000127507.18	ADGRE2	adhesion G protein-coupled receptor E2	0.729742	0.0405771
ENSG00000072864.15	NDE1	nudE neurodevelopment protein 1	0.651717	0.0406297
ENSG00000140450.9	ARRDC4	arrestin domain containing 4	0.380844	0.04068
ENSG00000105227.15	PRX	periaxin	1.25957	0.0406843
ENSG00000111247.14	RAD51AP1	RAD51 associated protein 1	-0.787159	0.0406891
ENSG00000163251.4	FZD5	frizzled class receptor 5	0.485368	0.0407839
ENSG00000247556.6	OIP5-AS1	OIP5 antisense RNA 1	-0.335133	0.0408067
ENSG00000240857.2	RDH14	retinol dehydrogenase 14	-0.536836	0.0408333
ENSG00000132361.17	CLUH	clustered mitochondria homolog	0.6001	0.0408705
ENSG00000279814.1	NA	NA	0.797339	0.0408807
ENSG00000113575.10	PPP2CA	protein phosphatase 2 catalytic subunit alpha	-0.490401	0.0408851
ENSG00000166342.19	NETO1	neuropilin and tolloid like 1	-0.610167	0.0409153
ENSG00000263006.6	ROCK1P1	Rho associated coiled-coil containing protein kinase 1 pseudogene 1	-0.893416	0.0409162
ENSG00000274605.2	PCCA-DT	PCCA divergent transcript	0.804071	0.0409544
ENSG00000118733.16	OLFM3	olfactomedin 3	-0.760917	0.0409561
ENSG00000162946.22	DISC1	DISC1 scaffold protein	0.482904	0.0409568
ENSG00000138623.10	SEMA7A	semaphorin 7A (John Milton Hagen blood group)	0.472523	0.0409961
ENSG00000168769.13	TET2	tet methylcytosine dioxygenase 2	0.346327	0.0410071
ENSG00000186517.14	ARHGAP30	Rho GTPase activating protein 30	0.81445	0.0410416
ENSG00000138639.18	ARHGAP24	Rho GTPase activating protein 24	0.40163	0.0410433
ENSG00000100678.18	SLC8A3	solute carrier family 8 member A3	-0.443698	0.0410435
ENSG00000014641.20	MDH1	malate dehydrogenase 1	-0.619942	0.0410608
ENSG00000151632.17	AKR1C2	aldo-keto reductase family 1 member C2	0.765212	0.0411472
ENSG00000104687.14	GSR	glutathione-disulfide reductase	-0.215449	0.0412108
ENSG00000177239.15	MAN1B1	mannosidase alpha class 1B member 1	-0.342879	0.0412738
ENSG00000184156.17	KCNQ3	potassium voltage-gated channel subfamily Q member 3	-0.347974	0.0412939
ENSG00000109686.18	SH3D19	SH3 domain containing 19	0.373619	0.0413686
ENSG00000165092.13	ALDH1A1	aldehyde dehydrogenase 1 family member A1	-0.496185	0.0413746
ENSG00000254427.2	LINC02696	long intergenic non-protein coding RNA 2696	1.10093	0.041406
ENSG00000188385.12	JAKMIP3	Janus kinase and microtubule interacting protein 3	0.382727	0.041443
ENSG00000166483.11	WEE1	WEE1 G2 checkpoint kinase	0.894752	0.0414759
ENSG00000164877.19	MICALL2	MICAL like 2	0.892468	0.0414871
ENSG00000162998.5	FRZB	frizzled related protein	0.842381	0.0415291
ENSG00000124574.15	ABCC10	ATP binding cassette subfamily C member 10	0.335139	0.0415372
ENSG00000081320.11	STK17B	serine/threonine kinase 17b	-0.442312	0.0415814
ENSG00000173705.9	SUSD5	sushi domain containing 5	-0.444655	0.04161
ENSG00000072501.18	SMC1A	structural maintenance of chromosomes 1A	0.33253	0.0416155
ENSG00000072609.17	CHFR	checkpoint with forkhead and ring finger domains	0.324907	0.0417654
ENSG00000124155.18	PIGT	phosphatidylinositol glycan anchor biosynthesis class T	0.278724	0.0418097
ENSG00000259343.7	NA	NA	-0.551523	0.0418442
ENSG00000287306.1	NA	NA	-0.404412	0.0419058
ENSG00000196972.9	SMIM10L2B	small integral membrane protein 10 like 2B	-0.472291	0.04192
ENSG00000064393.16	HIPK2	homeodomain interacting protein kinase 2	0.605912	0.0419611
ENSG00000068079.7	IFI35	interferon induced protein 35	0.881836	0.0419801
ENSG00000133107.14	TRPC4	transient receptor potential cation channel subfamily C member 4	0.449652	0.042044
ENSG00000235701.1	NA	NA	0.652482	0.0420945
ENSG00000169871.13	TRIM56	tripartite motif containing 56	0.606391	0.0421104
ENSG00000132205.11	EMILIN2	elastin microfibril interfacer 2	0.560141	0.0421463
ENSG00000198342.10	ZNF442	zinc finger protein 442	-0.654403	0.0423113
ENSG00000133985.3	TTC9	tetratricopeptide repeat domain 9	-0.370583	0.0423218
ENSG00000123119.12	NECAB1	N-terminal EF-hand calcium binding protein 1	-0.625455	0.042427
ENSG00000126804.13	ZBTB1	zinc finger and BTB domain containing 1	0.344719	0.0424667
ENSG00000128881.17	TTBK2	tau tubulin kinase 2	-0.295616	0.0424767
ENSG00000123560.14	PLP1	proteolipid protein 1	0.545897	0.0424854
ENSG00000168032.10	ENTPD3	ectonucleoside triphosphate diphosphohydrolase 3	-0.515567	0.0425317
ENSG00000143155.13	TIPRL	TOR signaling pathway regulator	-0.340851	0.0425561
ENSG00000230825.2	LINC03016	long intergenic non-protein coding RNA 3016	1.10993	0.0425971
ENSG00000171314.9	PGAM1	phosphoglycerate mutase 1	-0.467794	0.0426271
ENSG00000170234.13	PWWP2A	PWWP domain containing 2A	0.460476	0.0426272
ENSG00000166343.10	MSS51	MSS51 mitochondrial translational activator	-0.439629	0.0426406
ENSG00000267274.1	NA	NA	0.612751	0.0426426
ENSG00000154478.4	GPR26	G protein-coupled receptor 26	0.408225	0.0427084
ENSG00000070961.15	ATP2B1	ATPase plasma membrane Ca2+ transporting 1	-0.538896	0.0427114
ENSG00000161551.14	ZNF577	zinc finger protein 577	0.334332	0.0427349
ENSG00000086730.17	LAT2	linker for activation of T cells family member 2	0.790766	0.0427357
ENSG00000102144.15	PGK1	phosphoglycerate kinase 1	-0.496228	0.0428053
ENSG00000100028.12	SNRPD3	small nuclear ribonucleoprotein D3 polypeptide	-0.359167	0.0428377
ENSG00000188649.14	CC2D2B	coiled-coil and C2 domain containing 2B	-0.601781	0.042878
ENSG00000187323.12	DCC	DCC netrin 1 receptor	-0.509422	0.0428856
ENSG00000224404.2	NA	NA	-0.869371	0.0429082
ENSG00000255794.8	RMST	rhabdomyosarcoma 2 associated transcript	-0.511043	0.0429278
ENSG00000157782.9	CABP1	calcium binding protein 1	-0.458785	0.042957
ENSG00000259895.1	TEDC2-AS1	TEDC2 antisense RNA 1	0.848869	0.0429748
ENSG00000287190.1	NA	NA	0.432151	0.0429819
ENSG00000240694.9	PNMA2	PNMA family member 2	-0.466658	0.0430601
ENSG00000174307.7	PHLDA3	pleckstrin homology like domain family A member 3	0.641195	0.0431142
ENSG00000179041.4	RRS1	ribosome biogenesis regulator 1 homolog	0.578416	0.0431491
ENSG00000125037.12	EMC3	ER membrane protein complex subunit 3	-0.425003	0.0431695
ENSG00000070831.17	CDC42	cell division cycle 42	-0.394229	0.0431944
ENSG00000165714.11	BORCS5	BLOC-1 related complex subunit 5	-0.343161	0.0432326
ENSG00000140931.20	CMTM3	CKLF like MARVEL transmembrane domain containing 3	0.912669	0.0432356
ENSG00000228392.3	NA	NA	0.430243	0.0432559
ENSG00000113966.10	ARL6	ADP ribosylation factor like GTPase 6	-0.534344	0.0434299
ENSG00000100292.17	HMOX1	heme oxygenase 1	0.782229	0.0434465
ENSG00000085276.19	MECOM	MDS1 and EVI1 complex locus	0.71271	0.0434522
ENSG00000100106.22	TRIOBP	TRIO and F-actin binding protein	0.801541	0.0434809
ENSG00000137261.14	KIAA0319	KIAA0319	-0.308057	0.0435495
ENSG00000186522.15	SEPTIN10	septin 10	0.603445	0.0435614
ENSG00000104524.14	PYCR3	pyrroline-5-carboxylate reductase 3	-1.06817	0.0436446
ENSG00000126583.11	PRKCG	protein kinase C gamma	-0.635564	0.04368
ENSG00000156463.18	SH3RF2	SH3 domain containing ring finger 2	-0.776517	0.0436886
ENSG00000172201.12	ID4	inhibitor of DNA binding 4, HLH protein	0.425009	0.0438273
ENSG00000104177.18	MYEF2	myelin expression factor 2	-0.512212	0.0438459
ENSG00000223525.1	NA	NA	-0.334203	0.0438464
ENSG00000131885.17	NA	NA	-0.96593	0.0438611
ENSG00000005844.18	ITGAL	integrin subunit alpha L	1.1443	0.0438885
ENSG00000198513.12	ATL1	atlastin GTPase 1	-0.600116	0.0440409
ENSG00000185352.8	HS6ST3	heparan sulfate 6-O-sulfotransferase 3	-0.573236	0.0440476
ENSG00000184481.17	FOXO4	forkhead box O4	0.568767	0.0440482
ENSG00000180891.13	CUEDC1	CUE domain containing 1	0.581342	0.0440531
ENSG00000143727.16	ACP1	acid phosphatase 1	-0.39896	0.0440822
ENSG00000147439.13	BIN3	bridging integrator 3	0.427161	0.0440964
ENSG00000163399.16	ATP1A1	ATPase Na+/K+ transporting subunit alpha 1	-0.488006	0.0441119
ENSG00000168118.12	RAB4A	RAB4A, member RAS oncogene family	-0.368862	0.0441165
ENSG00000146535.14	GNA12	G protein subunit alpha 12	0.675068	0.0442305
ENSG00000112357.13	PEX7	peroxisomal biogenesis factor 7	-0.561096	0.0443252
ENSG00000204257.15	HLA-DMA	major histocompatibility complex, class II, DM alpha	0.625426	0.0443331
ENSG00000171320.15	ESCO2	establishment of sister chromatid cohesion N-acetyltransferase 2	0.717205	0.0444131
ENSG00000160014.17	CALM3	calmodulin 3	-0.626494	0.0444667
ENSG00000197879.17	MYO1C	myosin IC	0.82592	0.0444924
ENSG00000287374.1	NA	NA	-0.795444	0.0444973
ENSG00000102743.15	SLC25A15	solute carrier family 25 member 15	0.417483	0.0445275
ENSG00000161835.11	TAMALIN	trafficking regulator and scaffold protein tamalin	-0.557207	0.0445599
ENSG00000132953.16	XPO4	exportin 4	-0.326713	0.0446182
ENSG00000165164.14	CFAP47	cilia and flagella associated protein 47	0.892613	0.044635
ENSG00000164588.8	HCN1	hyperpolarization activated cyclic nucleotide gated potassium channel 1	-0.556619	0.0446588
ENSG00000214655.10	ZSWIM8	zinc finger SWIM-type containing 8	0.415146	0.0446637
ENSG00000087470.18	DNM1L	dynamin 1 like	-0.507809	0.0446641
ENSG00000166261.11	ZNF202	zinc finger protein 202	0.488377	0.0446728
ENSG00000106554.13	CHCHD3	coiled-coil-helix-coiled-coil-helix domain containing 3	-0.261889	0.0446764
ENSG00000127954.12	STEAP4	STEAP4 metalloreductase	0.539847	0.0447291
ENSG00000166887.15	VPS39	VPS39 subunit of HOPS complex	-0.258109	0.0447372
ENSG00000166897.15	ELFN2	extracellular leucine rich repeat and fibronectin type III domain containing 2	0.540076	0.0447469
ENSG00000026508.19	CD44	CD44 molecule (Indian blood group)	1.27412	0.0447603
ENSG00000201428.1	NA	NA	0.586206	0.0447912
ENSG00000170142.12	UBE2E1	ubiquitin conjugating enzyme E2 E1	-0.26698	0.0448992
ENSG00000133134.11	BEX2	brain expressed X-linked 2	-0.665118	0.0449479
ENSG00000183569.18	SERHL2	serine hydrolase like 2	0.79596	0.0449511
ENSG00000128989.10	ARPP19	cAMP regulated phosphoprotein 19	-0.43221	0.0449806
ENSG00000175161.13	CADM2	cell adhesion molecule 2	-0.310458	0.0450737
ENSG00000145293.16	ENOPH1	enolase-phosphatase 1	-0.311786	0.0450823
ENSG00000107796.13	ACTA2	actin alpha 2, smooth muscle	0.977166	0.0451133
ENSG00000072201.14	LNX1	ligand of numb-protein X 1	-0.568217	0.0452237
ENSG00000132481.7	TRIM47	tripartite motif containing 47	1.04764	0.045226
ENSG00000104369.5	JPH1	junctophilin 1	-0.331156	0.0452408
ENSG00000274536.7	MIR223HG	MIR223 host gene	0.654488	0.0452427
ENSG00000156502.14	SUPV3L1	Suv3 like RNA helicase	-0.465866	0.045267
ENSG00000136866.13	ZFP37	ZFP37 zinc finger protein	-0.356508	0.0452812
ENSG00000285572.2	NA	NA	-0.383723	0.0453524
ENSG00000137563.12	GGH	gamma-glutamyl hydrolase	-0.562475	0.0453775
ENSG00000079432.7	CIC	capicua transcriptional repressor	0.706726	0.0455672
ENSG00000078668.14	VDAC3	voltage dependent anion channel 3	-0.539026	0.0455838
ENSG00000153767.10	GTF2E1	general transcription factor IIE subunit 1	0.376836	0.0456223
ENSG00000230303.6	LOC102724057	uncharacterized LOC102724057	0.329291	0.0456501
ENSG00000233175.2	FMNL1-AS1	FMNL1 antisense RNA 1	-0.656447	0.0456622
ENSG00000162194.12	LBHD1	LBH domain containing 1	0.766577	0.0457069
ENSG00000286282.1	NA	NA	-0.734606	0.0457243
ENSG00000135426.16	TESPA1	thymocyte expressed, positive selection associated 1	-0.501078	0.0457262
ENSG00000168852.13	NA	NA	-0.518026	0.0457475
ENSG00000214290.8	COLCA2	colorectal cancer associated 2	-0.633413	0.0457835
ENSG00000072135.13	PTPN18	protein tyrosine phosphatase non-receptor type 18	0.308706	0.045804
ENSG00000117868.17	ESYT2	extended synaptotagmin 2	-0.338751	0.0458094
ENSG00000116030.16	SUMO1	small ubiquitin like modifier 1	-0.415014	0.0458512
ENSG00000066248.15	NGEF	neuronal guanine nucleotide exchange factor	-0.523331	0.0459182
ENSG00000230910.4	NA	NA	-0.519932	0.045938
ENSG00000138400.13	MDH1B	malate dehydrogenase 1B	-0.686245	0.0459694
ENSG00000067225.18	PKM	pyruvate kinase M1/2	-0.405293	0.0459807
ENSG00000180998.12	GPR137C	G protein-coupled receptor 137C	-0.518048	0.0460229
ENSG00000149925.20	ALDOA	aldolase, fructose-bisphosphate A	-0.532644	0.0460759
ENSG00000196975.16	ANXA4	annexin A4	0.331854	0.0460761
ENSG00000267519.6	NA	NA	0.743756	0.0461262
ENSG00000103485.19	QPRT	quinolinate phosphoribosyltransferase	0.326373	0.0461703
ENSG00000168071.22	CCDC88B	coiled-coil domain containing 88B	0.898551	0.0461991
ENSG00000144048.10	DUSP11	dual specificity phosphatase 11	-0.388649	0.0462015
ENSG00000135953.11	MFSD9	major facilitator superfamily domain containing 9	0.486245	0.0462633
ENSG00000080200.10	CRYBG3	crystallin beta-gamma domain containing 3	0.35103	0.0463019
ENSG00000160741.17	CRTC2	CREB regulated transcription coactivator 2	0.609546	0.0463494
ENSG00000107611.16	CUBN	cubilin	0.590142	0.0464294
ENSG00000126247.11	CAPNS1	calpain small subunit 1	-0.448052	0.0464621
ENSG00000101868.11	POLA1	DNA polymerase alpha 1, catalytic subunit	0.319418	0.0464846
ENSG00000135108.14	FBXO21	F-box protein 21	-0.266179	0.0464989
ENSG00000151790.9	TDO2	tryptophan 2,3-dioxygenase	-1.11883	0.0464992
ENSG00000130724.9	CHMP2A	charged multivesicular body protein 2A	-0.276776	0.0465201
ENSG00000077713.19	SLC25A43	solute carrier family 25 member 43	0.546777	0.0465235
ENSG00000102359.7	SRPX2	sushi repeat containing protein X-linked 2	1.22767	0.0465317
ENSG00000101367.9	MAPRE1	microtubule associated protein RP/EB family member 1	0.23654	0.0466713
ENSG00000157680.15	DGKI	diacylglycerol kinase iota	-0.414865	0.0466857
ENSG00000205853.11	RFPL3S	RFPL3 antisense	-0.834254	0.0467457
ENSG00000125826.20	RBCK1	RANBP2-type and C3HC4-type zinc finger containing 1	0.565387	0.0467663
ENSG00000089199.10	CHGB	chromogranin B	-0.716448	0.0467697
ENSG00000153714.6	LURAP1L	leucine rich adaptor protein 1 like	-0.546509	0.0467789
ENSG00000120693.13	SMAD9	SMAD family member 9	0.491747	0.0467951
ENSG00000173611.17	SCAI	suppressor of cancer cell invasion	-0.476294	0.0468058
ENSG00000158445.10	KCNB1	potassium voltage-gated channel subfamily B member 1	-0.395442	0.0468462
ENSG00000010610.10	CD4	CD4 molecule	0.608473	0.0468924
ENSG00000007171.18	NOS2	nitric oxide synthase 2	-0.730705	0.0469307
ENSG00000148848.14	ADAM12	ADAM metallopeptidase domain 12	0.760715	0.0469445
ENSG00000266714.9	MYO15B	myosin XVB	0.714457	0.0471297
ENSG00000101871.15	MID1	midline 1	-0.442323	0.0471746
ENSG00000104870.13	FCGRT	Fc gamma receptor and transporter	0.879465	0.0472612
ENSG00000137968.16	SLC44A5	solute carrier family 44 member 5	-0.319849	0.0472661
ENSG00000110429.14	FBXO3	F-box protein 3	-0.314537	0.0472787
ENSG00000175538.10	KCNE3	potassium voltage-gated channel subfamily E regulatory subunit 3	0.798765	0.0473147
ENSG00000130830.15	MPP1	MAGUK p55 scaffold protein 1	-0.434305	0.0473537
ENSG00000176371.14	ZSCAN2	zinc finger and SCAN domain containing 2	0.473507	0.0474066
ENSG00000105613.10	MAST1	microtubule associated serine/threonine kinase 1	0.37317	0.0474072
ENSG00000182372.10	CLN8	CLN8 transmembrane ER and ERGIC protein	0.417003	0.0474096
ENSG00000203952.9	CCDC160	coiled-coil domain containing 160	0.779855	0.0474422
ENSG00000280255.1	NA	NA	-0.843384	0.0474557
ENSG00000065154.12	OAT	ornithine aminotransferase	-0.395238	0.0474664
ENSG00000132141.14	CCT6B	chaperonin containing TCP1 subunit 6B	-0.46258	0.0474671
ENSG00000287611.1	NA	NA	-0.580754	0.0475455
ENSG00000092020.10	PPP2R3C	protein phosphatase 2 regulatory subunit B''gamma	0.238695	0.0475548
ENSG00000114742.14	WDR48	WD repeat domain 48	-0.247949	0.0475837
ENSG00000182993.5	C12orf60	chromosome 12 open reading frame 60	-0.734327	0.0477261
ENSG00000115365.12	LANCL1	LanC like 1	-0.367663	0.0477467
ENSG00000188783.6	PRELP	proline and arginine rich end leucine rich repeat protein	0.67911	0.047762
ENSG00000167863.12	ATP5PD	ATP synthase peripheral stalk subunit d	-0.452965	0.0477695
ENSG00000153130.17	SCOC	short coiled-coil protein	-0.374704	0.0478855
ENSG00000215374.6	FAM66B	family with sequence similarity 66 member B	-0.45016	0.0479125
ENSG00000196981.4	WDR5B	WD repeat domain 5B	0.44788	0.0479909
ENSG00000119042.17	SATB2	SATB homeobox 2	-0.351566	0.0480499
ENSG00000188227.13	ZNF793	zinc finger protein 793	0.283118	0.0481178
ENSG00000273691.1	NA	NA	0.719314	0.0481261
ENSG00000168824.14	NSG1	neuronal vesicle trafficking associated 1	-0.499821	0.0481426
ENSG00000100376.12	FAM118A	family with sequence similarity 118 member A	0.761199	0.0482136
ENSG00000070159.14	PTPN3	protein tyrosine phosphatase non-receptor type 3	-0.446612	0.0482327
ENSG00000262873.2	NA	NA	0.779412	0.0482778
ENSG00000069956.12	MAPK6	mitogen-activated protein kinase 6	-0.25004	0.0482782
ENSG00000068796.17	KIF2A	kinesin family member 2A	0.320982	0.048313
ENSG00000162601.11	MYSM1	Myb like, SWIRM and MPN domains 1	-0.253273	0.0483707
ENSG00000134058.12	CDK7	cyclin dependent kinase 7	-0.445763	0.0484321
ENSG00000106636.8	YKT6	YKT6 v-SNARE homolog	0.425198	0.0484405
ENSG00000111328.7	CDK2AP1	cyclin dependent kinase 2 associated protein 1	0.502229	0.0484508
ENSG00000228113.7	NA	NA	0.607776	0.0485422
ENSG00000135778.12	NTPCR	nucleoside-triphosphatase, cancer-related	-0.340234	0.0486028
ENSG00000130340.16	SNX9	sorting nexin 9	0.231215	0.0486449
ENSG00000171224.9	FAM241B	family with sequence similarity 241 member B	-0.530861	0.0487098
ENSG00000146670.10	CDCA5	cell division cycle associated 5	-0.789693	0.0487165
ENSG00000172031.7	EPHX4	epoxide hydrolase 4	-0.588213	0.0487283
ENSG00000188171.16	ZNF626	zinc finger protein 626	-0.360448	0.0487473
ENSG00000164440.15	TXLNB	taxilin beta	-0.498897	0.0487676
ENSG00000175874.10	CREG2	cellular repressor of E1A stimulated genes 2	-0.489679	0.0487773
ENSG00000136933.17	RABEPK	Rab9 effector protein with kelch motifs	-0.391898	0.0487819
ENSG00000213719.8	CLIC1	chloride intracellular channel 1	0.658606	0.0488308
ENSG00000115762.16	PLEKHB2	pleckstrin homology domain containing B2	-0.304058	0.048906
ENSG00000109670.16	FBXW7	F-box and WD repeat domain containing 7	-0.366423	0.0489155
ENSG00000105568.18	PPP2R1A	protein phosphatase 2 scaffold subunit Aalpha	-0.351189	0.048922
ENSG00000140836.17	ZFHX3	zinc finger homeobox 3	0.388956	0.0489694
ENSG00000174720.16	LARP7	La ribonucleoprotein 7, transcriptional regulator	0.28539	0.0489706
ENSG00000259024.6	TVP23C-CDRT4	TVP23C-CDRT4 readthrough	-0.851946	0.0490225
ENSG00000115944.15	COX7A2L	cytochrome c oxidase subunit 7A2 like	-0.376496	0.0490321
ENSG00000164187.7	LMBRD2	LMBR1 domain containing 2	-0.447288	0.04909
ENSG00000048544.6	MRPS10	mitochondrial ribosomal protein S10	-0.231286	0.0491068
ENSG00000137221.14	TJAP1	tight junction associated protein 1	0.459427	0.0491255
ENSG00000179021.10	C3orf38	chromosome 3 open reading frame 38	-0.256938	0.0491555
ENSG00000122122.10	SASH3	SAM and SH3 domain containing 3	0.773397	0.0491565
ENSG00000173706.14	HEG1	heart development protein with EGF like domains 1	0.590737	0.0491778
ENSG00000285669.1	NA	NA	0.383143	0.0492107
ENSG00000114796.16	KLHL24	kelch like family member 24	-0.404405	0.0492131
ENSG00000245213.7	GALNT7-DT	GALNT7 divergent transcript	0.453097	0.0492349
ENSG00000151376.16	ME3	malic enzyme 3	-0.39791	0.0492386
ENSG00000116761.12	CTH	cystathionine gamma-lyase	-0.471919	0.0492486
ENSG00000176490.5	DIRAS1	DIRAS family GTPase 1	-0.455294	0.0492576
ENSG00000198223.16	CSF2RA	colony stimulating factor 2 receptor subunit alpha	0.763763	0.0492815
ENSG00000213614.9	HEXA	hexosaminidase subunit alpha	-0.276651	0.0493044
ENSG00000143933.18	CALM2	calmodulin 2	-0.40604	0.0493873
ENSG00000204396.11	VWA7	von Willebrand factor A domain containing 7	-0.846844	0.0494084
ENSG00000149476.15	TKFC	triokinase and FMN cyclase	-0.590128	0.049441
ENSG00000215241.4	LINC02449	long intergenic non-protein coding RNA 2449	-0.430719	0.0494446
ENSG00000198455.4	ZXDB	zinc finger X-linked duplicated B	-0.312064	0.0494711
ENSG00000140941.14	MAP1LC3B	microtubule associated protein 1 light chain 3 beta	-0.231441	0.0495637
ENSG00000164978.18	NUDT2	nudix hydrolase 2	-0.535578	0.0496012
ENSG00000231074.9	HCG18	HLA complex group 18	0.236316	0.0496766
ENSG00000143033.18	MTF2	metal response element binding transcription factor 2	-0.46226	0.0497326
ENSG00000102468.10	HTR2A	5-hydroxytryptamine receptor 2A	-0.611156	0.0497413
ENSG00000121413.12	ZSCAN18	zinc finger and SCAN domain containing 18	-0.609682	0.0497512
ENSG00000143061.17	IGSF3	immunoglobulin superfamily member 3	-0.383055	0.0497552
ENSG00000172318.5	B3GALT1	beta-1,3-galactosyltransferase 1	-0.229244	0.0497634
ENSG00000184305.15	CCSER1	coiled-coil serine rich protein 1	-0.456731	0.0497699
ENSG00000197302.10	KRBOX5	KRAB box domain containing 5	-0.406035	0.0497795
ENSG00000009844.16	VTA1	vesicle trafficking 1	-0.349954	0.0497857
ENSG00000214456.8	PLIN5	perilipin 5	0.81823	0.0498208
ENSG00000182378.14	PLCXD1	phosphatidylinositol specific phospholipase C X domain containing 1	0.800975	0.0498313
ENSG00000071991.9	CDH19	cadherin 19	0.625323	0.0498736
ENSG00000166923.12	GREM1	gremlin 1, DAN family BMP antagonist	0.736533	0.0499537
ENSG00000041982.16	TNC	tenascin C	1.00375	0.0499814
