# Supplementary material for: mRNA and circRNA mislocalization to synapses are key features of Alzheimer’s disease
Source: PLoS Genet. 2024 Jul 29;20(7):e1011359. doi: 10.1371/journal.pgen.1011359 (PMC11309398; doi:10.1371/journal.pgen.1011359)
Supplement: S10 Table — (XLSX) [file pgen.1011359.s027.xlsx]

## Sheet: Sheet1
Gene	Symbol	GeneName	log2FoldChange	pvalue
ENSG00000183196.10	CHST6	carbohydrate sulfotransferase 6	1.74778	8.01118e-10
ENSG00000132541.11	RIDA	reactive intermediate imine deaminase A homolog	-1.13705	6.10878e-09
ENSG00000181061.13	HIGD1A	HIG1 hypoxia inducible domain family member 1A	-0.812086	2.16332e-08
ENSG00000164104.12	HMGB2	high mobility group box 2	-1.11146	2.47179e-08
ENSG00000134533.6	RERG	RAS like estrogen regulated growth inhibitor	-1.89218	2.6687e-08
ENSG00000171476.22	HOPX	HOP homeobox	-1.09558	4.76169e-08
ENSG00000166716.10	ZNF592	zinc finger protein 592	0.931263	1.27119e-07
ENSG00000188803.15	SHISA6	shisa family member 6	-1.04736	1.98211e-07
ENSG00000131095.13	GFAP	glial fibrillary acidic protein	1.49147	2.06609e-07
ENSG00000198963.11	RORB	RAR related orphan receptor B	-0.569291	4.50342e-07
ENSG00000171388.12	APLN	apelin	1.56511	5.50677e-07
ENSG00000135048.14	CEMIP2	cell migration inducing hyaluronidase 2	0.978906	7.64747e-07
ENSG00000134202.11	GSTM3	glutathione S-transferase mu 3	-1.05296	1.45867e-06
ENSG00000079432.7	CIC	capicua transcriptional repressor	1.18573	1.74579e-06
ENSG00000128591.15	FLNC	filamin C	2.27501	2.11367e-06
ENSG00000189171.14	S100A13	S100 calcium binding protein A13	-1.08795	2.37923e-06
ENSG00000164077.14	MON1A	MON1 homolog A, secretory trafficking associated	1.35325	2.44765e-06
ENSG00000130294.16	KIF1A	kinesin family member 1A	0.842117	2.48586e-06
ENSG00000170011.14	MYRIP	myosin VIIA and Rab interacting protein	0.977839	3.12984e-06
ENSG00000128283.7	CDC42EP1	CDC42 effector protein 1	1.76103	3.29854e-06
ENSG00000166833.21	NAV2	neuron navigator 2	0.762954	3.35847e-06
ENSG00000163513.19	TGFBR2	transforming growth factor beta receptor 2	1.76132	3.84902e-06
ENSG00000133641.18	C12orf29	chromosome 12 open reading frame 29	-0.904408	3.90557e-06
ENSG00000186174.12	BCL9L	BCL9 like	1.49227	4.61935e-06
ENSG00000118785.14	SPP1	secreted phosphoprotein 1	1.87189	4.71018e-06
ENSG00000167522.16	ANKRD11	ankyrin repeat domain containing 11	0.737754	6.8557e-06
ENSG00000147234.10	FRMPD3	FERM and PDZ domain containing 3	0.815495	7.82614e-06
ENSG00000145016.16	RUBCN	rubicon autophagy regulator	0.65812	1.03178e-05
ENSG00000114853.14	ZBTB47	zinc finger and BTB domain containing 47	1.12616	1.13705e-05
ENSG00000170540.15	ARL6IP1	ADP ribosylation factor like GTPase 6 interacting protein 1	-0.649962	1.20373e-05
ENSG00000223396.4	NA	NA	2.06125	1.35118e-05
ENSG00000164949.8	GEM	GTP binding protein overexpressed in skeletal muscle	1.31592	1.38787e-05
ENSG00000125817.8	CENPB	centromere protein B	1.08131	1.44439e-05
ENSG00000187325.5	TAF9B	TATA-box binding protein associated factor 9b	-0.741027	1.5614e-05
ENSG00000102804.15	TSC22D1	TSC22 domain family member 1	-0.85206	1.57758e-05
ENSG00000080947.15	CROCCP3	CROCC pseudogene 3	2.66892	1.65971e-05
ENSG00000105647.18	PIK3R2	phosphoinositide-3-kinase regulatory subunit 2	0.876032	1.97697e-05
ENSG00000153179.13	RASSF3	Ras association domain family member 3	1.50335	2.09038e-05
ENSG00000151208.17	DLG5	discs large MAGUK scaffold protein 5	0.885037	2.20749e-05
ENSG00000165175.15	MID1IP1	MID1 interacting protein 1	1.20909	2.21199e-05
ENSG00000104112.9	SCG3	secretogranin III	-1.01605	2.21895e-05
ENSG00000170525.21	PFKFB3	6-phosphofructo-2-kinase/fructose-2,6-biphosphatase 3	1.13315	2.23663e-05
ENSG00000156860.16	FBRS	fibrosin	0.996766	2.26538e-05
ENSG00000161202.20	DVL3	dishevelled segment polarity protein 3	0.866062	2.27299e-05
ENSG00000102317.18	RBM3	RNA binding motif protein 3	-1.73353	2.38586e-05
ENSG00000275830.2	NA	NA	1.99676	2.4048e-05
ENSG00000279082.4	NA	NA	-1.25299	2.41005e-05
ENSG00000156298.12	TSPAN7	tetraspanin 7	-0.842431	2.41776e-05
ENSG00000112139.16	MDGA1	MAM domain containing glycosylphosphatidylinositol anchor 1	1.28541	2.52831e-05
ENSG00000106665.16	CLIP2	CAP-Gly domain containing linker protein 2	0.882817	2.67791e-05
ENSG00000237854.3	NA	NA	-2.06383	3.2985e-05
ENSG00000197256.10	KANK2	KN motif and ankyrin repeat domains 2	1.26958	3.73227e-05
ENSG00000101180.16	HRH3	histamine receptor H3	1.30144	3.87372e-05
ENSG00000133048.13	CHI3L1	chitinase 3 like 1	1.50903	3.89785e-05
ENSG00000074706.13	IPCEF1	interaction protein for cytohesin exchange factors 1	-1.24931	3.90272e-05
ENSG00000196187.12	TMEM63A	transmembrane protein 63A	1.91086	4.00544e-05
ENSG00000103126.15	AXIN1	axin 1	0.790018	4.01283e-05
ENSG00000148400.12	NOTCH1	notch receptor 1	1.6825	4.10004e-05
ENSG00000003989.17	SLC7A2	solute carrier family 7 member 2	1.42067	4.20585e-05
ENSG00000115461.5	IGFBP5	insulin like growth factor binding protein 5	1.13202	4.3582e-05
ENSG00000198830.11	HMGN2	high mobility group nucleosomal binding domain 2	-0.772623	4.78161e-05
ENSG00000126217.21	MCF2L	MCF.2 cell line derived transforming sequence like	0.735976	4.98045e-05
ENSG00000132554.20	RGS22	regulator of G protein signaling 22	1.24462	5.01987e-05
ENSG00000250251.6	PKD1P6	polycystin 1, transient receptor potential channel interacting pseudogene 6	1.17601	5.08022e-05
ENSG00000143742.13	SRP9	signal recognition particle 9	-0.608847	5.19807e-05
ENSG00000011451.20	WIZ	WIZ zinc finger	0.889253	5.29246e-05
ENSG00000103326.12	CAPN15	calpain 15	1.70372	5.43763e-05
ENSG00000213062.5	NA	NA	-1.1179	5.6742e-05
ENSG00000198915.11	RASGEF1A	RasGEF domain family member 1A	0.985201	5.79008e-05
ENSG00000134817.10	APLNR	apelin receptor	1.31015	5.94805e-05
ENSG00000075651.16	PLD1	phospholipase D1	1.3124	5.95868e-05
ENSG00000175183.10	CSRP2	cysteine and glycine rich protein 2	-0.993478	6.29474e-05
ENSG00000156381.9	ANKRD9	ankyrin repeat domain 9	0.787457	6.37569e-05
ENSG00000251442.6	NA	NA	1.05041	6.45592e-05
ENSG00000006625.18	GGCT	gamma-glutamylcyclotransferase	-0.868855	6.56551e-05
ENSG00000100146.18	SOX10	SRY-box transcription factor 10	0.993157	6.65037e-05
ENSG00000113369.9	ARRDC3	arrestin domain containing 3	-1.1993	6.67863e-05
ENSG00000112312.10	GMNN	geminin DNA replication inhibitor	-1.26665	7.02598e-05
ENSG00000112541.15	PDE10A	phosphodiesterase 10A	-0.924296	7.06157e-05
ENSG00000204366.4	ZBTB12	zinc finger and BTB domain containing 12	1.45678	7.088e-05
ENSG00000119048.8	UBE2B	ubiquitin conjugating enzyme E2 B	-0.701752	7.20475e-05
ENSG00000116752.6	BCAS2	BCAS2 pre-mRNA processing factor	-0.737828	7.45282e-05
ENSG00000188026.13	RILPL1	Rab interacting lysosomal protein like 1	0.885042	7.91941e-05
ENSG00000180900.20	SCRIB	scribble planar cell polarity protein	1.11974	8.04459e-05
ENSG00000160767.21	FAM189B	family with sequence similarity 189 member B	0.998941	8.63824e-05
ENSG00000160991.16	ORAI2	ORAI calcium release-activated calcium modulator 2	1.02836	8.92244e-05
ENSG00000116786.13	PLEKHM2	pleckstrin homology and RUN domain containing M2	0.652855	8.92588e-05
ENSG00000163867.17	ZMYM6	zinc finger MYM-type containing 6	-0.806532	9.51903e-05
ENSG00000167723.14	TRPV3	transient receptor potential cation channel subfamily V member 3	1.25725	9.79015e-05
ENSG00000148734.8	NPFFR1	neuropeptide FF receptor 1	-1.1678	9.95847e-05
ENSG00000143772.9	ITPKB	inositol-trisphosphate 3-kinase B	0.979767	0.000101625
ENSG00000132357.14	CARD6	caspase recruitment domain family member 6	1.87159	0.000104342
ENSG00000126822.17	PLEKHG3	pleckstrin homology and RhoGEF domain containing G3	1.4091	0.000107885
ENSG00000126107.15	HECTD3	HECT domain E3 ubiquitin protein ligase 3	1.09219	0.000111369
ENSG00000172339.10	ALG14	ALG14 UDP-N-acetylglucosaminyltransferase subunit	-3.13861	0.000115837
ENSG00000068024.16	HDAC4	histone deacetylase 4	0.969148	0.000117084
ENSG00000205765.9	RIMOC1	RAB7A interacting MON1-CCZ1 complex subunit 1	-0.643263	0.000117403
ENSG00000146757.13	ZNF92	zinc finger protein 92	-0.825655	0.000117617
ENSG00000128266.9	GNAZ	G protein subunit alpha z	0.715467	0.000119707
ENSG00000172932.15	ANKRD13D	ankyrin repeat domain 13D	1.0661	0.00012043
ENSG00000242110.8	AMACR	alpha-methylacyl-CoA racemase	-1.35612	0.000121593
ENSG00000076984.17	MAP2K7	mitogen-activated protein kinase kinase 7	1.51512	0.000121694
ENSG00000105559.12	PLEKHA4	pleckstrin homology domain containing A4	1.90183	0.000125177
ENSG00000103495.14	MAZ	MYC associated zinc finger protein	0.663529	0.000125589
ENSG00000179886.6	TIGD5	tigger transposable element derived 5	1.08791	0.000127501
ENSG00000135447.17	PPP1R1A	protein phosphatase 1 regulatory inhibitor subunit 1A	0.855306	0.0001277
ENSG00000111602.12	TIMELESS	timeless circadian regulator	1.4989	0.000129872
ENSG00000182492.16	BGN	biglycan	1.4926	0.000131226
ENSG00000170873.18	MTSS1	MTSS I-BAR domain containing 1	0.714646	0.000133433
ENSG00000126067.12	PSMB2	proteasome 20S subunit beta 2	-0.709021	0.000134317
ENSG00000167034.10	NKX3-1	NK3 homeobox 1	1.38751	0.000137115
ENSG00000177469.13	CAVIN1	caveolae associated protein 1	1.25558	0.000151773
ENSG00000232160.7	RAP2C-AS1	RAP2C antisense RNA 1	-1.41387	0.00015399
ENSG00000151834.15	GABRA2	gamma-aminobutyric acid type A receptor subunit alpha2	-0.580667	0.000156018
ENSG00000265972.6	TXNIP	thioredoxin interacting protein	-1.04474	0.000162825
ENSG00000107815.10	TWNK	twinkle mtDNA helicase	1.01288	0.00016416
ENSG00000073712.15	FERMT2	FERM domain containing kindlin 2	-0.665629	0.000168744
ENSG00000132510.10	KDM6B	lysine demethylase 6B	1.05248	0.000169353
ENSG00000124767.7	GLO1	glyoxalase I	-0.629094	0.000172515
ENSG00000034152.19	MAP2K3	mitogen-activated protein kinase kinase 3	1.38138	0.000179988
ENSG00000140521.15	POLG	DNA polymerase gamma, catalytic subunit	0.682833	0.000185721
ENSG00000105808.17	RASA4	RAS p21 protein activator 4	1.00112	0.000189746
ENSG00000132613.15	MTSS2	MTSS I-BAR domain containing 2	0.974735	0.000199336
ENSG00000261884.2	NA	NA	1.86834	0.000200979
ENSG00000142149.9	HUNK	hormonally up-regulated Neu-associated kinase	-1.39238	0.000207143
ENSG00000131507.11	NDFIP1	Nedd4 family interacting protein 1	-0.737518	0.000207479
ENSG00000185022.12	MAFF	MAF bZIP transcription factor F	1.5495	0.000217745
ENSG00000205981.8	DNAJC19	DnaJ heat shock protein family (Hsp40) member C19	-0.789139	0.000219508
ENSG00000165678.21	GHITM	growth hormone inducible transmembrane protein	-0.586355	0.000222282
ENSG00000138378.19	STAT4	signal transducer and activator of transcription 4	-1.27291	0.000225766
ENSG00000224116.7	INHBA-AS1	INHBA antisense RNA 1	-1.84431	0.000232933
ENSG00000165804.16	ZNF219	zinc finger protein 219	0.871174	0.00024075
ENSG00000156976.17	EIF4A2	eukaryotic translation initiation factor 4A2	-0.592728	0.000243884
ENSG00000184371.14	CSF1	colony stimulating factor 1	1.59828	0.00024566
ENSG00000182253.15	SYNM	synemin	0.845132	0.0002535
ENSG00000170089.15	LOC728554	THO complex 3 pseudogene	-1.56814	0.00025416
ENSG00000107816.17	LZTS2	leucine zipper tumor suppressor 2	1.25871	0.000262563
ENSG00000163485.17	ADORA1	adenosine A1 receptor	0.829901	0.000272113
ENSG00000162373.13	BEND5	BEN domain containing 5	-1.32536	0.000274691
ENSG00000205250.9	E2F4	E2F transcription factor 4	0.783725	0.000293544
ENSG00000111331.13	OAS3	2'-5'-oligoadenylate synthetase 3	1.27016	0.000303249
ENSG00000131653.13	TRAF7	TNF receptor associated factor 7	1.03364	0.000303999
ENSG00000182272.12	B4GALNT4	beta-1,4-N-acetyl-galactosaminyltransferase 4	0.92557	0.000304098
ENSG00000120314.18	WDR55	WD repeat domain 55	0.77609	0.000326503
ENSG00000172725.14	CORO1B	coronin 1B	1.28505	0.000340674
ENSG00000071246.11	VASH1	vasohibin 1	0.928483	0.000341574
ENSG00000177732.8	SOX12	SRY-box transcription factor 12	0.876376	0.00034765
ENSG00000105227.15	PRX	periaxin	1.74425	0.000347779
ENSG00000135144.7	DTX1	deltex E3 ubiquitin ligase 1	0.768198	0.000350336
ENSG00000143933.18	CALM2	calmodulin 2	-0.473586	0.000353069
ENSG00000054523.17	KIF1B	kinesin family member 1B	0.596389	0.000354592
ENSG00000175445.17	LPL	lipoprotein lipase	-1.14174	0.000359806
ENSG00000164086.10	DUSP7	dual specificity phosphatase 7	0.847842	0.00036405
ENSG00000258056.2	CD63-AS1	CD63 antisense RNA 1	0.920859	0.000365319
ENSG00000107625.13	DDX50	DExD-box helicase 50	-0.610901	0.000373026
ENSG00000162654.9	GBP4	guanylate binding protein 4	1.72977	0.000373285
ENSG00000105737.9	GRIK5	glutamate ionotropic receptor kainate type subunit 5	0.764556	0.000378025
ENSG00000232434.2	AJM1	apical junction component 1 homolog	1.09625	0.000385374
ENSG00000149403.12	GRIK4	glutamate ionotropic receptor kainate type subunit 4	0.814575	0.000388832
ENSG00000141433.13	ADCYAP1	adenylate cyclase activating polypeptide 1	-1.52622	0.000388952
ENSG00000143515.18	ATP8B2	ATPase phospholipid transporting 8B2	0.876406	0.000391134
ENSG00000087266.17	SH3BP2	SH3 domain binding protein 2	1.17839	0.000393524
ENSG00000149084.13	HSD17B12	hydroxysteroid 17-beta dehydrogenase 12	-0.674131	0.000396693
ENSG00000154188.10	ANGPT1	angiopoietin 1	1.49514	0.000400874
ENSG00000104327.7	CALB1	calbindin 1	-1.07609	0.000402842
ENSG00000140836.17	ZFHX3	zinc finger homeobox 3	0.623219	0.00041741
ENSG00000111676.15	ATN1	atrophin 1	0.596536	0.00042954
ENSG00000156076.10	WIF1	WNT inhibitory factor 1	-1.42629	0.000448977
ENSG00000051341.14	POLQ	DNA polymerase theta	1.53823	0.000451642
ENSG00000136720.7	HS6ST1	heparan sulfate 6-O-sulfotransferase 1	0.798641	0.000462002
ENSG00000116852.14	KIF21B	kinesin family member 21B	0.810185	0.000476678
ENSG00000186340.15	THBS2	thrombospondin 2	1.23419	0.000484135
ENSG00000065665.21	SEC61A2	SEC61 translocon subunit alpha 2	-0.896805	0.000490149
ENSG00000162613.16	FUBP1	far upstream element binding protein 1	-0.759335	0.0004982
ENSG00000170324.21	FRMPD2	FERM and PDZ domain containing 2	-1.60877	0.00052068
ENSG00000107957.16	SH3PXD2A	SH3 and PX domains 2A	0.740049	0.000532295
ENSG00000079313.15	REXO1	RNA exonuclease 1 homolog	0.879358	0.000534164
ENSG00000184261.5	KCNK12	potassium two pore domain channel subfamily K member 12	0.709057	0.000541722
ENSG00000132688.11	NES	nestin	0.991807	0.000543364
ENSG00000272333.6	KMT2B	lysine methyltransferase 2B	1.17875	0.000545187
ENSG00000151552.12	QDPR	quinoid dihydropteridine reductase	0.778876	0.000545294
ENSG00000198189.11	HSD17B11	hydroxysteroid 17-beta dehydrogenase 11	-0.903142	0.000548852
ENSG00000204588.5	LINC01123	long intergenic non-protein coding RNA 1123	-1.50816	0.000555633
ENSG00000198342.10	ZNF442	zinc finger protein 442	-1.00561	0.00055712
ENSG00000135094.11	SDS	serine dehydratase	-1.561	0.000557698
ENSG00000134352.20	IL6ST	interleukin 6 cytokine family signal transducer	-0.548098	0.000558223
ENSG00000152234.16	ATP5F1A	ATP synthase F1 subunit alpha	-0.496825	0.000559115
ENSG00000198816.7	ZNF358	zinc finger protein 358	0.735529	0.000585881
ENSG00000118515.11	SGK1	serum/glucocorticoid regulated kinase 1	0.70804	0.000590904
ENSG00000143258.16	USP21	ubiquitin specific peptidase 21	1.07654	0.000591328
ENSG00000139438.6	FAM222A	family with sequence similarity 222 member A	1.14104	0.000594145
ENSG00000131149.19	GSE1	Gse1 coiled-coil protein	0.470452	0.000605884
ENSG00000106948.16	AKNA	AT-hook transcription factor	0.790793	0.000631569
ENSG00000126803.9	HSPA2	heat shock protein family A (Hsp70) member 2	0.942419	0.000632916
ENSG00000159871.15	LYPD5	LY6/PLAUR domain containing 5	0.844987	0.000637759
ENSG00000153832.12	FBXO36	F-box protein 36	-0.776123	0.000638174
ENSG00000124126.14	PREX1	phosphatidylinositol-3,4,5-trisphosphate dependent Rac exchange factor 1	0.814015	0.000641308
ENSG00000131174.7	COX7B	cytochrome c oxidase subunit 7B	-0.57543	0.000650296
ENSG00000161681.15	SHANK1	SH3 and multiple ankyrin repeat domains 1	0.67924	0.000654717
ENSG00000100364.18	KIAA0930	KIAA0930	0.859963	0.00065699
ENSG00000157833.13	GAREM2	GRB2 associated regulator of MAPK1 subtype 2	1.00622	0.000660141
ENSG00000130988.13	RGN	regucalcin	-0.797765	0.000666011
ENSG00000137818.12	RPLP1	ribosomal protein lateral stalk subunit P1	0.668353	0.000669733
ENSG00000178188.14	SH2B1	SH2B adaptor protein 1	0.733887	0.000675248
ENSG00000125462.18	MIR9-1HG	MIR9-1 host gene	-0.858461	0.000695086
ENSG00000267014.6	NA	NA	-1.37484	0.00070251
ENSG00000111052.7	LIN7A	lin-7 homolog A, crumbs cell polarity complex component	-0.775187	0.000707044
ENSG00000101843.19	PSMD10	proteasome 26S subunit, non-ATPase 10	-0.485218	0.00071275
ENSG00000198901.14	PRC1	protein regulator of cytokinesis 1	-1.21474	0.000728895
ENSG00000109390.12	NDUFC1	NADH:ubiquinone oxidoreductase subunit C1	-0.622006	0.00073189
ENSG00000107404.20	DVL1	dishevelled segment polarity protein 1	1.11624	0.000741626
ENSG00000167716.18	WDR81	WD repeat domain 81	1.49281	0.00074262
ENSG00000135637.14	CCDC142	coiled-coil domain containing 142	1.50675	0.000748192
ENSG00000196358.11	NTNG2	netrin G2	0.836904	0.000753778
ENSG00000164089.9	ETNPPL	ethanolamine-phosphate phospho-lyase	-0.792005	0.000766412
ENSG00000172172.8	MRPL13	mitochondrial ribosomal protein L13	-0.762153	0.000775703
ENSG00000253159.3	PCDHGA12	protocadherin gamma subfamily A, 12	1.16517	0.000800045
ENSG00000065717.15	TLE2	TLE family member 2, transcriptional corepressor	1.3169	0.000802674
ENSG00000163577.8	EIF5A2	eukaryotic translation initiation factor 5A2	-1.13195	0.000806743
ENSG00000226530.2	NA	NA	-1.43602	0.000807871
ENSG00000019144.19	PHLDB1	pleckstrin homology like domain family B member 1	0.802381	0.000819094
ENSG00000237505.8	PKN2-AS1	PKN2 antisense RNA 1	-1.19692	0.0008337
ENSG00000198517.10	MAFK	MAF bZIP transcription factor K	1.21089	0.00083438
ENSG00000146216.13	TTBK1	tau tubulin kinase 1	0.611989	0.00084341
ENSG00000136870.10	ZNF189	zinc finger protein 189	-0.485732	0.000844041
ENSG00000071991.9	CDH19	cadherin 19	1.56131	0.000855159
ENSG00000162989.5	KCNJ3	potassium inwardly rectifying channel subfamily J member 3	-0.915862	0.000870044
ENSG00000238099.3	LINC01625	long intergenic non-protein coding RNA 1625	-1.29897	0.000876978
ENSG00000161682.15	FAM171A2	family with sequence similarity 171 member A2	1.3294	0.00088762
ENSG00000205363.5	INSYN1	inhibitory synaptic factor 1	0.996684	0.000890272
ENSG00000119471.15	HSDL2	hydroxysteroid dehydrogenase like 2	-0.540144	0.00089297
ENSG00000006118.14	TMEM132A	transmembrane protein 132A	1.16098	0.000905296
ENSG00000106351.13	AGFG2	ArfGAP with FG repeats 2	0.96703	0.00090657
ENSG00000249915.8	PDCD6	programmed cell death 6	-0.58807	0.000915326
ENSG00000112304.11	ACOT13	acyl-CoA thioesterase 13	-0.749771	0.000918045
ENSG00000130758.8	MAP3K10	mitogen-activated protein kinase kinase kinase 10	0.857703	0.00091992
ENSG00000143158.11	MPC2	mitochondrial pyruvate carrier 2	-0.474696	0.000924191
ENSG00000168743.12	NPNT	nephronectin	1.44612	0.00093531
ENSG00000279192.1	PWAR5	Prader Willi/Angelman region RNA 5	-1.25889	0.000944277
ENSG00000128609.15	NDUFA5	NADH:ubiquinone oxidoreductase subunit A5	-0.792486	0.00095371
ENSG00000129250.12	KIF1C	kinesin family member 1C	0.991427	0.000985015
ENSG00000136295.15	TTYH3	tweety family member 3	0.877741	0.000989792
ENSG00000157978.12	LDLRAP1	low density lipoprotein receptor adaptor protein 1	1.47135	0.000998812
ENSG00000286132.1	NA	NA	-1.6622	0.000999456
ENSG00000110697.13	PITPNM1	phosphatidylinositol transfer protein membrane associated 1	0.689722	0.00100063
ENSG00000163281.12	GNPDA2	glucosamine-6-phosphate deaminase 2	-0.93351	0.0010013
ENSG00000166682.13	TMPRSS5	transmembrane serine protease 5	1.61977	0.00100278
ENSG00000021645.19	NRXN3	neurexin 3	-0.732619	0.00100559
ENSG00000196739.15	COL27A1	collagen type XXVII alpha 1 chain	1.52468	0.0010114
ENSG00000259956.2	RBM15B	RNA binding motif protein 15B	0.512068	0.00102871
ENSG00000080603.17	SRCAP	Snf2 related CREBBP activator protein	0.68104	0.00103049
ENSG00000214022.11	REPIN1	replication initiator 1	0.677732	0.00103796
ENSG00000157933.10	SKI	SKI proto-oncogene	0.570877	0.00104922
ENSG00000067182.8	TNFRSF1A	TNF receptor superfamily member 1A	0.916089	0.00105155
ENSG00000188674.11	C2orf80	chromosome 2 open reading frame 80	-0.91893	0.00105831
ENSG00000113387.12	SUB1	SUB1 regulator of transcription	-0.613804	0.00105967
ENSG00000183114.8	FAM43B	family with sequence similarity 43 member B	1.16688	0.00106494
ENSG00000089220.5	PEBP1	phosphatidylethanolamine binding protein 1	-0.42483	0.0010662
ENSG00000116679.16	IVNS1ABP	influenza virus NS1A binding protein	0.651333	0.0010665
ENSG00000134265.13	NAPG	NSF attachment protein gamma	-0.599667	0.00106696
ENSG00000204136.10	GGTA1	glycoprotein alpha-galactosyltransferase 1 (inactive)	-0.846523	0.00107021
ENSG00000147799.11	ARHGAP39	Rho GTPase activating protein 39	0.875426	0.00107333
ENSG00000081320.11	STK17B	serine/threonine kinase 17b	-0.8608	0.00107694
ENSG00000197136.4	PCNX3	pecanex 3	1.02647	0.00109088
ENSG00000171206.14	TRIM8	tripartite motif containing 8	0.575554	0.00112485
ENSG00000124225.16	PMEPA1	prostate transmembrane protein, androgen induced 1	0.629131	0.00114818
ENSG00000287611.1	NA	NA	-1.53499	0.00116571
ENSG00000169957.10	ZNF768	zinc finger protein 768	0.747322	0.00117302
ENSG00000124920.13	MYRF	myelin regulatory factor	1.13097	0.00117703
ENSG00000254186.3	NA	NA	-1.38569	0.00118385
ENSG00000198792.13	TMEM184B	transmembrane protein 184B	0.755841	0.00118456
ENSG00000072071.16	ADGRL1	adhesion G protein-coupled receptor L1	0.979433	0.00120706
ENSG00000104059.4	FAM189A1	family with sequence similarity 189 member A1	0.662073	0.00122356
ENSG00000108231.13	LGI1	leucine rich glioma inactivated 1	-0.704911	0.00124625
ENSG00000167965.18	MLST8	MTOR associated protein, LST8 homolog	0.858504	0.00124734
ENSG00000100345.21	MYH9	myosin heavy chain 9	0.669553	0.00125766
ENSG00000070778.13	PTPN21	protein tyrosine phosphatase non-receptor type 21	0.671869	0.00126079
ENSG00000185010.15	F8	coagulation factor VIII	-0.486128	0.00127799
ENSG00000143850.16	PLEKHA6	pleckstrin homology domain containing A6	0.57978	0.00129365
ENSG00000104325.7	DECR1	2,4-dienoyl-CoA reductase 1	-0.742156	0.00129386
ENSG00000184515.11	BEX5	brain expressed X-linked 5	-1.22889	0.00129427
ENSG00000231389.7	HLA-DPA1	major histocompatibility complex, class II, DP alpha 1	1.27457	0.00130921
ENSG00000186577.14	SMIM29	small integral membrane protein 29	0.833674	0.0013196
ENSG00000219545.11	UMAD1	UBAP1-MVB12-associated (UMA) domain containing 1	-0.625519	0.00133134
ENSG00000105063.19	PPP6R1	protein phosphatase 6 regulatory subunit 1	0.654339	0.00135217
ENSG00000140479.17	PCSK6	proprotein convertase subtilisin/kexin type 6	1.1587	0.00136399
ENSG00000186834.3	HEXIM1	HEXIM P-TEFb complex subunit 1	0.544536	0.0013658
ENSG00000141858.12	SAMD1	sterile alpha motif domain containing 1	0.790469	0.00138208
ENSG00000175221.15	MED16	mediator complex subunit 16	1.53969	0.00139517
ENSG00000072195.15	SPEG	striated muscle enriched protein kinase	0.82498	0.00141205
ENSG00000120875.9	DUSP4	dual specificity phosphatase 4	-1.30256	0.0014137
ENSG00000167244.21	IGF2	insulin like growth factor 2	1.58455	0.00142043
ENSG00000198498.10	TMA16	translation machinery associated 16 homolog	-1.054	0.00144194
ENSG00000121742.19	GJB6	gap junction protein beta 6	-0.800886	0.00144948
ENSG00000070087.14	PFN2	profilin 2	-0.648472	0.00145051
ENSG00000141905.19	NFIC	nuclear factor I C	0.769886	0.00145103
ENSG00000164972.13	C9orf24	chromosome 9 open reading frame 24	-1.30554	0.00145293
ENSG00000146250.7	PRSS35	serine protease 35	-1.42702	0.00148316
ENSG00000004799.8	PDK4	pyruvate dehydrogenase kinase 4	-0.745269	0.00148406
ENSG00000152926.15	ZNF117	zinc finger protein 117	-0.487409	0.0015149
ENSG00000010292.13	NCAPD2	non-SMC condensin I complex subunit D2	0.751659	0.00152335
ENSG00000065308.5	TRAM2	translocation associated membrane protein 2	1.07805	0.00152723
ENSG00000167395.10	ZNF646	zinc finger protein 646	0.985218	0.0015281
ENSG00000188730.5	VWC2	von Willebrand factor C domain containing 2	-0.911354	0.00154761
ENSG00000184160.8	ADRA2C	adrenoceptor alpha 2C	1.18426	0.00154977
ENSG00000131669.10	NINJ1	ninjurin 1	1.01789	0.00155529
ENSG00000157927.17	RADIL	Rap associating with DIL domain	1.78458	0.00156149
ENSG00000117533.15	VAMP4	vesicle associated membrane protein 4	-0.494763	0.00156318
ENSG00000159593.15	NAE1	NEDD8 activating enzyme E1 subunit 1	-0.61493	0.00157245
ENSG00000204177.10	BMS1P1	BMS1 pseudogene 1	-1.05856	0.00157835
ENSG00000106624.11	AEBP1	AE binding protein 1	2.10929	0.00159219
ENSG00000147509.14	RGS20	regulator of G protein signaling 20	-0.995604	0.00162053
ENSG00000176533.13	GNG7	G protein subunit gamma 7	0.569475	0.00162422
ENSG00000157350.13	ST3GAL2	ST3 beta-galactoside alpha-2,3-sialyltransferase 2	1.21096	0.00162475
ENSG00000135638.14	EMX1	empty spiracles homeobox 1	1.10383	0.00162905
ENSG00000205730.6	ITPRIPL2	ITPRIP like 2	0.834742	0.0016532
ENSG00000065833.9	ME1	malic enzyme 1	-0.573452	0.0016537
ENSG00000187775.17	DNAH17	dynein axonemal heavy chain 17	1.65489	0.00167536
ENSG00000165632.8	TAF3	TATA-box binding protein associated factor 3	0.535717	0.00168666
ENSG00000088727.12	KIF9	kinesin family member 9	-0.857641	0.00169152
ENSG00000198954.8	KIFBP	kinesin family binding protein	-0.707031	0.00169466
ENSG00000228408.6	TAB2	TGF-beta activated kinase 1 (MAP3K7) binding protein 2	1.3831	0.0017009
ENSG00000249436.2	LNCBRM	lncRNA SMARCA2 (BRM) associated	-1.48456	0.00170786
ENSG00000204929.13	LOC101927533	uncharacterized LOC101927533	-1.41135	0.00171676
ENSG00000204590.12	GNL1	G protein nucleolar 1 (putative)	0.593798	0.00171897
ENSG00000152778.9	IFIT5	interferon induced protein with tetratricopeptide repeats 5	-0.467999	0.00173527
ENSG00000228672.4	PROB1	proline rich basic protein 1	1.10335	0.0017357
ENSG00000198408.14	OGA	O-GlcNAcase	-0.446542	0.00173684
ENSG00000164326.5	CARTPT	CART prepropeptide	-1.26792	0.00173704
ENSG00000258366.8	RTEL1	regulator of telomere elongation helicase 1	1.01376	0.00173908
ENSG00000168758.11	SEMA4C	semaphorin 4C	0.946453	0.00173941
ENSG00000130475.14	FCHO1	FCH and mu domain containing endocytic adaptor 1	0.80288	0.00173949
ENSG00000075142.13	SRI	sorcin	-0.468474	0.00174418
ENSG00000232653.8	GOLGA8N	golgin A8 family member N	1.23063	0.00174531
ENSG00000156172.6	CFAP418	cilia and flagella associated protein 418	-0.687705	0.00174844
ENSG00000214194.9	SMIM30	small integral membrane protein 30	-0.674708	0.00175621
ENSG00000160007.19	ARHGAP35	Rho GTPase activating protein 35	0.390973	0.00176141
ENSG00000036828.16	CASR	calcium sensing receptor	0.999142	0.00176356
ENSG00000123119.12	NECAB1	N-terminal EF-hand calcium binding protein 1	-0.964863	0.00176466
ENSG00000102935.11	ZNF423	zinc finger protein 423	0.659598	0.0017788
ENSG00000189195.13	BTBD8	BTB domain containing 8	-0.758356	0.00179535
ENSG00000133619.17	KRBA1	KRAB-A domain containing 1	0.919662	0.00179565
ENSG00000143621.17	ILF2	interleukin enhancer binding factor 2	-0.422304	0.00180818
ENSG00000251322.9	SHANK3	SH3 and multiple ankyrin repeat domains 3	0.836571	0.00185246
ENSG00000148672.9	GLUD1	glutamate dehydrogenase 1	-0.555486	0.00186267
ENSG00000184047.19	DIABLO	diablo IAP-binding mitochondrial protein	-0.526358	0.00187357
ENSG00000281649.2	EBLN3P	endogenous Bornavirus like nucleoprotein 3, pseudogene	-0.544814	0.00188392
ENSG00000177706.9	FAM20C	FAM20C golgi associated secretory pathway kinase	1.32957	0.00189211
ENSG00000105643.10	ARRDC2	arrestin domain containing 2	0.988433	0.00190795
ENSG00000112186.12	CAP2	cyclase associated actin cytoskeleton regulatory protein 2	-0.766799	0.00191199
ENSG00000138193.15	PLCE1	phospholipase C epsilon 1	1.07474	0.00191695
ENSG00000131981.16	LGALS3	galectin 3	-0.885898	0.0019257
ENSG00000223573.7	TINCR	TINCR ubiquitin domain containing	1.02322	0.00194986
ENSG00000171262.11	FAM98B	family with sequence similarity 98 member B	0.697714	0.00197965
ENSG00000181817.6	LSM10	LSM10, U7 small nuclear RNA associated	0.996269	0.00198291
ENSG00000164600.7	NEUROD6	neuronal differentiation 6	-1.4733	0.00199296
ENSG00000196535.16	MYO18A	myosin XVIIIA	0.618577	0.00199414
ENSG00000256193.6	LINC00507	long intergenic non-protein coding RNA 507	-1.31232	0.00199539
ENSG00000147488.11	ST18	ST18 C2H2C-type zinc finger transcription factor	1.1444	0.00199712
ENSG00000116741.8	RGS2	regulator of G protein signaling 2	-0.95201	0.00199823
ENSG00000100528.12	CNIH1	cornichon family AMPA receptor auxiliary protein 1	-0.560828	0.00199858
ENSG00000198612.11	COPS8	COP9 signalosome subunit 8	-0.51245	0.00199973
ENSG00000150893.11	FREM2	FRAS1 related extracellular matrix 2	-0.990197	0.00200114
ENSG00000185730.8	ZNF696	zinc finger protein 696	1.00643	0.00201311
ENSG00000090975.12	PITPNM2	phosphatidylinositol transfer protein membrane associated 2	0.604012	0.00201615
ENSG00000117226.12	GBP3	guanylate binding protein 3	1.81793	0.00201679
ENSG00000182957.16	SPATA13	spermatogenesis associated 13	0.784267	0.00201725
ENSG00000137210.14	TMEM14B	transmembrane protein 14B	-0.583473	0.00204136
ENSG00000179364.13	PACS2	phosphofurin acidic cluster sorting protein 2	0.708675	0.00205335
ENSG00000186635.14	ARAP1	ArfGAP with RhoGAP domain, ankyrin repeat and PH domain 1	0.736409	0.00206418
ENSG00000105793.15	GTPBP10	GTP binding protein 10	-0.676943	0.00207181
ENSG00000136848.17	DAB2IP	DAB2 interacting protein	0.674403	0.00208477
ENSG00000106153.13	CHCHD2	coiled-coil-helix-coiled-coil-helix domain containing 2	-0.525291	0.00208739
ENSG00000204371.11	EHMT2	euchromatic histone lysine methyltransferase 2	0.507639	0.00209261
ENSG00000100906.10	NFKBIA	NFKB inhibitor alpha	0.748079	0.00211304
ENSG00000112796.10	ENPP5	ectonucleotide pyrophosphatase/phosphodiesterase family member 5	-0.920518	0.00211307
ENSG00000144655.15	CSRNP1	cysteine and serine rich nuclear protein 1	0.930677	0.00211846
ENSG00000148204.12	CRB2	crumbs cell polarity complex component 2	1.4521	0.00214588
ENSG00000115365.12	LANCL1	LanC like 1	-0.605282	0.00215335
ENSG00000184545.11	DUSP8	dual specificity phosphatase 8	0.667023	0.00215628
ENSG00000184216.14	IRAK1	interleukin 1 receptor associated kinase 1	0.699443	0.00216195
ENSG00000105887.11	MTPN	myotrophin	-0.33739	0.00217318
ENSG00000120729.10	MYOT	myotilin	1.24962	0.00218262
ENSG00000172922.10	RNASEH2C	ribonuclease H2 subunit C	0.699273	0.00218533
ENSG00000197892.13	KIF13B	kinesin family member 13B	0.602263	0.00219455
ENSG00000120889.13	TNFRSF10B	TNF receptor superfamily member 10b	1.07619	0.00219672
ENSG00000148411.8	NACC2	NACC family member 2	0.616158	0.0022028
ENSG00000108828.16	VAT1	vesicle amine transport 1	0.698828	0.00226517
ENSG00000137880.6	GCHFR	GTP cyclohydrolase I feedback regulator	1.20629	0.00226772
ENSG00000165092.13	ALDH1A1	aldehyde dehydrogenase 1 family member A1	-0.823978	0.00228258
ENSG00000137076.21	TLN1	talin 1	0.728951	0.00228768
ENSG00000121897.15	LIAS	lipoic acid synthetase	-0.96411	0.00232465
ENSG00000147669.11	POLR2K	RNA polymerase II, I and III subunit K	-0.587694	0.00232467
ENSG00000131242.18	RAB11FIP4	RAB11 family interacting protein 4	0.633363	0.00233724
ENSG00000185340.15	GAS2L1	growth arrest specific 2 like 1	0.92553	0.00234245
ENSG00000008441.16	NFIX	nuclear factor I X	0.631439	0.00235451
ENSG00000101343.14	CRNKL1	crooked neck pre-mRNA splicing factor 1	-0.512651	0.00237639
ENSG00000131781.13	FMO5	flavin containing dimethylaniline monoxygenase 5	-1.04756	0.00241391
ENSG00000226479.4	TMEM185B	transmembrane protein 185B	0.775612	0.00242275
ENSG00000104290.11	FZD3	frizzled class receptor 3	-0.649598	0.00243425
ENSG00000079308.19	TNS1	tensin 1	0.832366	0.00243539
ENSG00000112981.5	NME5	NME/NM23 family member 5	-0.8788	0.00247335
ENSG00000135070.15	ISCA1	iron-sulfur cluster assembly 1	-0.452938	0.00248473
ENSG00000257093.7	DENND11	DENN domain containing 11	0.545723	0.00249827
ENSG00000115514.12	TXNDC9	thioredoxin domain containing 9	-1.06156	0.0025073
ENSG00000198075.10	SULT1C4	sulfotransferase family 1C member 4	-0.749987	0.00252142
ENSG00000155438.12	NIFK	nucleolar protein interacting with the FHA domain of MKI67	-1.1054	0.00252639
ENSG00000107731.12	UNC5B	unc-5 netrin receptor B	1.11002	0.00253829
ENSG00000115310.18	RTN4	reticulon 4	-0.596074	0.0025571
ENSG00000120742.11	SERP1	stress associated endoplasmic reticulum protein 1	-0.524509	0.00257203
ENSG00000164109.14	MAD2L1	mitotic arrest deficient 2 like 1	-1.20389	0.00258164
ENSG00000180914.10	OXTR	oxytocin receptor	-1.54984	0.00258531
ENSG00000070831.17	CDC42	cell division cycle 42	-0.421037	0.002612
ENSG00000117758.14	STX12	syntaxin 12	-0.390088	0.00261415
ENSG00000126709.15	IFI6	interferon alpha inducible protein 6	1.41173	0.00262385
ENSG00000240445.4	FOXO3B	forkhead box O3B	1.17397	0.00264647
ENSG00000188322.7	SBK1	SH3 domain binding kinase 1	0.739162	0.00265306
ENSG00000180044.5	C3orf80	chromosome 3 open reading frame 80	-1.14942	0.00266423
ENSG00000198673.10	TAFA2	TAFA chemokine like family member 2	-0.728501	0.00266993
ENSG00000107372.13	ZFAND5	zinc finger AN1-type containing 5	-0.702795	0.00272065
ENSG00000009844.16	VTA1	vesicle trafficking 1	-0.456141	0.00272165
ENSG00000198720.13	ANKRD13B	ankyrin repeat domain 13B	0.841296	0.00272721
ENSG00000132481.7	TRIM47	tripartite motif containing 47	1.28667	0.0027326
ENSG00000184831.14	APOO	apolipoprotein O	-0.638813	0.00274115
ENSG00000164841.5	TMEM74	transmembrane protein 74	0.745818	0.00274892
ENSG00000158292.7	GPR153	G protein-coupled receptor 153	0.788828	0.00276033
ENSG00000119139.20	TJP2	tight junction protein 2	0.611764	0.00279165
ENSG00000130054.4	NALF2	NALCN channel auxiliary factor 2	0.723849	0.00280767
ENSG00000106633.17	GCK	glucokinase	1.23957	0.00283279
ENSG00000177889.10	UBE2N	ubiquitin conjugating enzyme E2 N	-0.548521	0.00285726
ENSG00000277476.1	NA	NA	0.819566	0.00286555
ENSG00000169714.16	CNBP	CCHC-type zinc finger nucleic acid binding protein	-0.387408	0.00288737
ENSG00000214530.9	STARD10	StAR related lipid transfer domain containing 10	0.926126	0.00289125
ENSG00000166275.16	BORCS7	BLOC-1 related complex subunit 7	-0.668521	0.00289485
ENSG00000164877.19	MICALL2	MICAL like 2	1.63835	0.00291785
ENSG00000099864.18	PALM	paralemmin	0.84029	0.00292429
ENSG00000137802.14	MAPKBP1	mitogen-activated protein kinase binding protein 1	0.687342	0.00292888
ENSG00000171612.7	SLC25A33	solute carrier family 25 member 33	-0.69115	0.00294478
ENSG00000154764.6	WNT7A	Wnt family member 7A	1.15336	0.00296396
ENSG00000162616.9	DNAJB4	DnaJ heat shock protein family (Hsp40) member B4	-0.755246	0.00296429
ENSG00000176720.6	BOK	BCL2 family apoptosis regulator BOK	1.24012	0.00297226
ENSG00000184381.20	PLA2G6	phospholipase A2 group VI	1.13565	0.00297626
ENSG00000130881.14	LRP3	LDL receptor related protein 3	1.16661	0.00301078
ENSG00000184208.12	C22orf46	CTA-216E10.6	0.748184	0.00301115
ENSG00000172534.14	HCFC1	host cell factor C1	0.541519	0.00301346
ENSG00000184809.13	NA	NA	1.08915	0.00303833
ENSG00000170899.11	GSTA4	glutathione S-transferase alpha 4	-0.68092	0.00304466
ENSG00000225840.2	NA	NA	1.30743	0.00305129
ENSG00000170759.11	KIF5B	kinesin family member 5B	0.746722	0.0030598
ENSG00000231185.7	SPRY4-AS1	SPRY4 antisense RNA 1	-1.86383	0.0031057
ENSG00000175274.18	TP53I11	tumor protein p53 inducible protein 11	0.779492	0.00310741
ENSG00000260918.1	NA	NA	-0.722397	0.00314074
ENSG00000279207.1	NA	NA	0.823515	0.00314173
ENSG00000197044.11	ZNF441	zinc finger protein 441	-0.68306	0.0031438
ENSG00000232000.3	NA	NA	-1.33555	0.00315488
ENSG00000052723.11	SIKE1	suppressor of IKBKE 1	-0.584027	0.00315805
ENSG00000142002.17	DPP9	dipeptidyl peptidase 9	0.852016	0.00316847
ENSG00000114023.15	FAM162A	family with sequence similarity 162 member A	-0.594318	0.00318653
ENSG00000116717.13	GADD45A	growth arrest and DNA damage inducible alpha	-0.994225	0.00320572
ENSG00000077458.13	FAM76B	family with sequence similarity 76 member B	-0.920794	0.0032108
ENSG00000204673.10	AKT1S1	AKT1 substrate 1	0.587376	0.00321334
ENSG00000090565.16	RAB11FIP3	RAB11 family interacting protein 3	0.55731	0.00323699
ENSG00000231768.2	LINC01354	long intergenic non-protein coding RNA 1354	0.896241	0.00324791
ENSG00000007202.15	KIAA0100	KIAA0100	0.405305	0.0032485
ENSG00000107140.16	TESK1	testis associated actin remodelling kinase 1	0.662305	0.00326575
ENSG00000170791.18	CHCHD7	coiled-coil-helix-coiled-coil-helix domain containing 7	-0.573094	0.00326831
ENSG00000148843.15	PDCD11	programmed cell death 11	0.486781	0.00328466
ENSG00000240849.11	PEDS1	plasmanylethanolamine desaturase 1	0.678229	0.00330416
ENSG00000168288.13	MMADHC	metabolism of cobalamin associated D	-0.5028	0.00331607
ENSG00000066557.6	LRRC40	leucine rich repeat containing 40	-0.560256	0.00333742
ENSG00000253661.2	ZFHX4-AS1	ZFHX4 antisense RNA 1	-1.16444	0.00333964
ENSG00000148826.9	NKX6-2	NK6 homeobox 2	1.85221	0.00335032
ENSG00000164588.8	HCN1	hyperpolarization activated cyclic nucleotide gated potassium channel 1	-0.991576	0.00335055
ENSG00000160285.15	LSS	lanosterol synthase	0.772139	0.00335203
ENSG00000164284.15	GRPEL2	GrpE like 2, mitochondrial	-0.625684	0.00335925
ENSG00000109079.10	TNFAIP1	TNF alpha induced protein 1	0.491763	0.00335982
ENSG00000172349.17	IL16	interleukin 16	1.39508	0.00336008
ENSG00000205336.12	ADGRG1	adhesion G protein-coupled receptor G1	0.765539	0.00336582
ENSG00000135414.10	GDF11	growth differentiation factor 11	0.734524	0.00336678
ENSG00000134516.17	DOCK2	dedicator of cytokinesis 2	1.41229	0.0034011
ENSG00000102349.18	KLF8	Kruppel like factor 8	-0.910281	0.00341275
ENSG00000149269.9	PAK1	p21 (RAC1) activated kinase 1	-0.660807	0.00341965
ENSG00000148300.12	REXO4	REX4 homolog, 3'-5' exonuclease	0.61755	0.00342191
ENSG00000214013.9	GANC	glucosidase alpha, neutral C	0.735406	0.00342567
ENSG00000235370.6	NA	NA	1.60103	0.00345122
ENSG00000101558.13	VAPA	VAMP associated protein A	-0.363858	0.0034614
ENSG00000143727.16	ACP1	acid phosphatase 1	-0.411631	0.0034745
ENSG00000105193.9	RPS16	ribosomal protein S16	0.839816	0.00348341
ENSG00000169862.19	CTNND2	catenin delta 2	0.334864	0.00351041
ENSG00000107736.21	CDH23	cadherin related 23	1.16811	0.00351534
ENSG00000065054.14	SLC9A3R2	SLC9A3 regulator 2	1.1385	0.00352554
ENSG00000139180.11	NDUFA9	NADH:ubiquinone oxidoreductase subunit A9	-0.911107	0.00352892
ENSG00000120509.10	PDZD11	PDZ domain containing 11	-0.501251	0.0035322
ENSG00000105357.18	MYH14	myosin heavy chain 14	0.661703	0.00353494
ENSG00000154734.15	ADAMTS1	ADAM metallopeptidase with thrombospondin type 1 motif 1	1.28699	0.00354398
ENSG00000173674.11	EIF1AX	eukaryotic translation initiation factor 1A X-linked	-0.404062	0.00354623
ENSG00000213023.11	SYT3	synaptotagmin 3	1.07708	0.00355289
ENSG00000165186.12	PTCHD1	patched domain containing 1	0.826091	0.00355906
ENSG00000113595.15	TRIM23	tripartite motif containing 23	-0.50103	0.00358234
ENSG00000215472.10	RPL17-C18orf32	RPL17-C18orf32 readthrough	-1.20117	0.00359392
ENSG00000187630.17	DHRS4L2	dehydrogenase/reductase 4 like 2	0.734876	0.00359641
ENSG00000168393.13	DTYMK	deoxythymidylate kinase	1.05215	0.00361368
ENSG00000129646.14	QRICH2	glutamine rich 2	0.697091	0.00366541
ENSG00000116761.12	CTH	cystathionine gamma-lyase	-0.875545	0.00370316
ENSG00000198961.10	PJA2	praja ring finger ubiquitin ligase 2	-0.575316	0.00370598
ENSG00000223865.11	HLA-DPB1	major histocompatibility complex, class II, DP beta 1	0.969271	0.00371344
ENSG00000150625.16	GPM6A	glycoprotein M6A	-0.475591	0.00374528
ENSG00000197355.11	UAP1L1	UDP-N-acetylglucosamine pyrophosphorylase 1 like 1	1.05223	0.00374691
ENSG00000105397.14	TYK2	tyrosine kinase 2	0.909067	0.00377943
ENSG00000071626.16	DAZAP1	DAZ associated protein 1	0.558691	0.00380237
ENSG00000043143.20	JADE2	jade family PHD finger 2	0.69013	0.00382062
ENSG00000254838.5	GVINP1	GTPase, very large interferon inducible pseudogene 1	-1.07681	0.00382417
ENSG00000166199.13	ALKBH3	alkB homolog 3, alpha-ketoglutarate dependent dioxygenase	-0.867952	0.00382892
ENSG00000161904.12	LEMD2	LEM domain nuclear envelope protein 2	0.922073	0.00383033
ENSG00000174607.11	UGT8	UDP glycosyltransferase 8	1.00467	0.00388712
ENSG00000119865.9	CNRIP1	cannabinoid receptor interacting protein 1	-0.422452	0.00389449
ENSG00000051128.19	HOMER3	homer scaffold protein 3	0.955323	0.00389768
ENSG00000140859.16	KIFC3	kinesin family member C3	0.857604	0.00389989
ENSG00000109270.13	LAMTOR3	late endosomal/lysosomal adaptor, MAPK and MTOR activator 3	-0.472412	0.00390464
ENSG00000177733.7	HNRNPA0	heterogeneous nuclear ribonucleoprotein A0	-0.385017	0.00391064
ENSG00000167680.16	SEMA6B	semaphorin 6B	0.753219	0.00394268
ENSG00000160766.14	GBAP1	glucosylceramidase beta pseudogene 1	-1.35825	0.0039464
ENSG00000058600.16	POLR3E	RNA polymerase III subunit E	0.947949	0.00395724
ENSG00000110900.15	TSPAN11	tetraspanin 11	1.29629	0.00398677
ENSG00000174151.14	CYB561D1	cytochrome b561 family member D1	0.62424	0.00400007
ENSG00000110436.13	SLC1A2	solute carrier family 1 member 2	-0.605503	0.00401563
ENSG00000100577.19	GSTZ1	glutathione S-transferase zeta 1	-1.0722	0.00402269
ENSG00000129993.15	CBFA2T3	CBFA2/RUNX1 partner transcriptional co-repressor 3	0.962499	0.00402677
ENSG00000115963.13	RND3	Rho family GTPase 3	-1.1791	0.00403806
ENSG00000091164.13	TXNL1	thioredoxin like 1	-0.52269	0.00405029
ENSG00000272047.3	GTF2H5	general transcription factor IIH subunit 5	-0.711729	0.00405116
ENSG00000160972.9	PPP1R16A	protein phosphatase 1 regulatory subunit 16A	1.05405	0.00405816
ENSG00000167566.17	NCKAP5L	NCK associated protein 5 like	0.977366	0.00406246
ENSG00000138400.13	MDH1B	malate dehydrogenase 1B	-1.16477	0.00406396
ENSG00000198826.11	ARHGAP11A	Rho GTPase activating protein 11A	1.56322	0.00406869
ENSG00000198168.9	SVIP	small VCP interacting protein	-0.537008	0.00410981
ENSG00000063245.14	EPN1	epsin 1	0.68045	0.00411927
ENSG00000132635.17	PCED1A	PC-esterase domain containing 1A	0.654177	0.0041311
ENSG00000197779.13	ZNF81	zinc finger protein 81	-0.650111	0.00414718
ENSG00000134324.11	LPIN1	lipin 1	0.457749	0.00414803
ENSG00000139971.15	ARMH4	armadillo like helical domain containing 4	-0.709073	0.00415076
ENSG00000161847.14	RAVER1	ribonucleoprotein, PTB binding 1	1.22412	0.004152
ENSG00000168280.17	KIF5C	kinesin family member 5C	0.660235	0.00417687
ENSG00000112658.8	SRF	serum response factor	0.530573	0.00418394
ENSG00000136897.8	MRPL50	mitochondrial ribosomal protein L50	-0.529504	0.00418864
ENSG00000124104.19	SNX21	sorting nexin family member 21	0.741483	0.00419918
ENSG00000109089.7	CDR2L	cerebellar degeneration related protein 2 like	0.93836	0.00421058
ENSG00000137831.15	UACA	uveal autoantigen with coiled-coil domains and ankyrin repeats	1.2869	0.00422664
ENSG00000166510.14	CCDC68	coiled-coil domain containing 68	-1.39786	0.00423908
ENSG00000118971.8	CCND2	cyclin D2	0.508435	0.00424745
ENSG00000160097.18	FNDC5	fibronectin type III domain containing 5	-0.852737	0.00425198
ENSG00000175426.11	PCSK1	proprotein convertase subtilisin/kexin type 1	-1.37761	0.0042576
ENSG00000182132.13	KCNIP1	potassium voltage-gated channel interacting protein 1	-0.896581	0.00426201
ENSG00000178031.17	ADAMTSL1	ADAMTS like 1	-1.49201	0.00430534
ENSG00000231925.11	TAPBP	TAP binding protein	0.514198	0.00431682
ENSG00000198416.9	NA	NA	-0.826816	0.00431949
ENSG00000172732.12	MUS81	MUS81 structure-specific endonuclease subunit	0.660464	0.00432556
ENSG00000168918.14	INPP5D	inositol polyphosphate-5-phosphatase D	1.08743	0.00434772
ENSG00000240370.6	RPL13P5	ribosomal protein L13 pseudogene 5	0.770016	0.004348
ENSG00000147586.10	MRPS28	mitochondrial ribosomal protein S28	-0.638228	0.00435799
ENSG00000258768.2	NA	NA	-0.941672	0.00436405
ENSG00000100346.18	CACNA1I	calcium voltage-gated channel subunit alpha1 I	0.581865	0.00441685
ENSG00000196542.8	SPTSSB	serine palmitoyltransferase small subunit B	-1.1964	0.00441722
ENSG00000233123.1	LINC01007	long intergenic non-protein coding RNA 1007	-1.23293	0.00442002
ENSG00000113558.18	SKP1	S-phase kinase associated protein 1	-0.479069	0.00443463
ENSG00000130382.9	MLLT1	MLLT1 super elongation complex subunit	0.601655	0.00443612
ENSG00000170275.15	CRTAP	cartilage associated protein	0.761569	0.00445187
ENSG00000123933.17	MXD4	MAX dimerization protein 4	0.830018	0.00446441
ENSG00000124785.9	NRN1	neuritin 1	-0.818749	0.00446755
ENSG00000136888.7	ATP6V1G1	ATPase H+ transporting V1 subunit G1	-0.519882	0.00446869
ENSG00000008256.16	CYTH3	cytohesin 3	0.623166	0.00447182
ENSG00000106299.8	WASL	WASP like actin nucleation promoting factor	-0.405959	0.00448001
ENSG00000133069.17	TMCC2	transmembrane and coiled-coil domain family 2	0.61398	0.00450665
ENSG00000072121.16	ZFYVE26	zinc finger FYVE-type containing 26	0.864604	0.00455151
ENSG00000182621.18	PLCB1	phospholipase C beta 1	-0.525854	0.00457721
ENSG00000072840.13	EVC	EvC ciliary complex subunit 1	0.783374	0.00459589
ENSG00000120805.14	ARL1	ADP ribosylation factor like GTPase 1	-0.656216	0.00459604
ENSG00000114019.14	AMOTL2	angiomotin like 2	0.752972	0.00459903
ENSG00000172081.14	MOB3A	MOB kinase activator 3A	0.677755	0.00463773
ENSG00000104884.15	ERCC2	ERCC excision repair 2, TFIIH core complex helicase subunit	0.760361	0.00466944
ENSG00000261678.3	SCRT1	scratch family transcriptional repressor 1	0.769092	0.00470562
ENSG00000135525.18	MAP7	microtubule associated protein 7	0.534777	0.00470852
ENSG00000106078.19	COBL	cordon-bleu WH2 repeat protein	0.507393	0.0047258
ENSG00000185862.7	EVI2B	ecotropic viral integration site 2B	1.507	0.00473329
ENSG00000143155.13	TIPRL	TOR signaling pathway regulator	-0.678253	0.00474863
ENSG00000111711.10	GOLT1B	golgi transport 1B	-0.589386	0.00477787
ENSG00000137171.15	KLC4	kinesin light chain 4	0.538757	0.00478012
ENSG00000169247.13	SH3TC2	SH3 domain and tetratricopeptide repeats 2	1.16108	0.00482748
ENSG00000238198.2	LRIG2-DT	LRIG2 divergent transcript	-1.22183	0.00485206
ENSG00000119574.13	ZBTB45	zinc finger and BTB domain containing 45	1.2	0.00487233
ENSG00000139651.11	ZNF740	zinc finger protein 740	0.544039	0.00487393
ENSG00000143157.11	POGK	pogo transposable element derived with KRAB domain	0.565143	0.00494679
ENSG00000164741.15	DLC1	DLC1 Rho GTPase activating protein	0.581354	0.0049722
ENSG00000139910.20	NOVA1	NOVA alternative splicing regulator 1	-0.633358	0.00498338
ENSG00000244968.7	LIFR-AS1	LIFR antisense RNA 1	-0.787297	0.00500946
ENSG00000196498.13	NCOR2	nuclear receptor corepressor 2	0.555718	0.00505744
ENSG00000225791.7	TRAM2-AS1	TRAM2 antisense RNA 1 (head to head)	-0.682325	0.00507411
ENSG00000142227.11	EMP3	epithelial membrane protein 3	1.15324	0.00508464
ENSG00000041982.16	TNC	tenascin C	1.54097	0.00508503
ENSG00000186132.15	C2orf76	chromosome 2 open reading frame 76	-0.767026	0.00509003
ENSG00000119729.12	RHOQ	ras homolog family member Q	0.694776	0.00511497
ENSG00000125386.15	FAM193A	family with sequence similarity 193 member A	0.430677	0.00514333
ENSG00000153130.17	SCOC	short coiled-coil protein	-0.492964	0.00518247
ENSG00000152034.11	MCHR2	melanin concentrating hormone receptor 2	-0.793274	0.00521589
ENSG00000196943.14	NOP9	NOP9 nucleolar protein	0.452092	0.00521896
ENSG00000145451.13	GLRA3	glycine receptor alpha 3	-0.881042	0.00524004
ENSG00000196924.18	FLNA	filamin A	1.0876	0.0052426
ENSG00000176476.9	SGF29	SAGA complex associated factor 29	1.00743	0.00524323
ENSG00000117592.9	PRDX6	peroxiredoxin 6	-0.464732	0.00533127
ENSG00000165138.18	ANKS6	ankyrin repeat and sterile alpha motif domain containing 6	0.80966	0.00537101
ENSG00000276043.5	UHRF1	ubiquitin like with PHD and ring finger domains 1	0.991963	0.0053897
ENSG00000237172.4	B3GNT9	UDP-GlcNAc:betaGal beta-1,3-N-acetylglucosaminyltransferase 9	1.09791	0.00540111
ENSG00000154783.12	FGD5	FYVE, RhoGEF and PH domain containing 5	1.15825	0.00546778
ENSG00000140285.10	FGF7	fibroblast growth factor 7	-0.660634	0.00552668
ENSG00000162522.11	KIAA1522	KIAA1522	0.699039	0.00554478
ENSG00000083799.17	CYLD	CYLD lysine 63 deubiquitinase	0.425154	0.00554775
ENSG00000124440.15	HIF3A	hypoxia inducible factor 3 subunit alpha	1.20075	0.00555474
ENSG00000188342.12	GTF2F2	general transcription factor IIF subunit 2	-0.577426	0.0055779
ENSG00000115540.15	MOB4	MOB family member 4, phocein	-0.532977	0.00560782
ENSG00000122417.15	ODF2L	outer dense fiber of sperm tails 2 like	-0.646076	0.00561829
ENSG00000064393.16	HIPK2	homeodomain interacting protein kinase 2	0.761149	0.00563284
ENSG00000168477.19	TNXB	tenascin XB	0.9194	0.00567057
ENSG00000145214.14	DGKQ	diacylglycerol kinase theta	1.13653	0.00568146
ENSG00000117280.13	RAB29	RAB29, member RAS oncogene family	0.558443	0.00572145
ENSG00000165424.7	ZCCHC24	zinc finger CCHC-type containing 24	0.540709	0.00574513
ENSG00000165443.12	PHYHIPL	phytanoyl-CoA 2-hydroxylase interacting protein like	-0.392877	0.0057835
ENSG00000011677.13	GABRA3	gamma-aminobutyric acid type A receptor subunit alpha3	-0.806677	0.0057837
ENSG00000159788.19	RGS12	regulator of G protein signaling 12	0.582517	0.00580589
ENSG00000180530.11	NRIP1	nuclear receptor interacting protein 1	-0.648434	0.00581127
ENSG00000244731.8	C4A	complement C4A (Rodgers blood group)	2.08671	0.00584543
ENSG00000240583.12	AQP1	aquaporin 1 (Colton blood group)	1.33744	0.0058577
ENSG00000197976.12	AKAP17A	A-kinase anchoring protein 17A	0.802562	0.00585811
ENSG00000105695.15	MAG	myelin associated glycoprotein	1.38278	0.0058588
ENSG00000100814.18	CCNB1IP1	cyclin B1 interacting protein 1	-0.530778	0.00586868
ENSG00000125968.9	ID1	inhibitor of DNA binding 1, HLH protein	1.30441	0.00590073
ENSG00000172508.10	CARNS1	carnosine synthase 1	0.956684	0.00590077
ENSG00000213722.9	DDAH2	dimethylarginine dimethylaminohydrolase 2	0.754307	0.00592427
ENSG00000155980.12	KIF5A	kinesin family member 5A	0.816559	0.00593589
ENSG00000132840.10	BHMT2	betaine--homocysteine S-methyltransferase 2	1.19119	0.00594557
ENSG00000228315.12	GUSBP11	GUSB pseudogene 11	0.767122	0.00595402
ENSG00000163820.15	FYCO1	FYVE and coiled-coil domain autophagy adaptor 1	0.598061	0.00599724
ENSG00000136371.10	MTHFS	methenyltetrahydrofolate synthetase	-1.03648	0.00600916
ENSG00000033627.16	ATP6V0A1	ATPase H+ transporting V0 subunit a1	-0.50021	0.00601478
ENSG00000034713.8	GABARAPL2	GABA type A receptor associated protein like 2	-0.372746	0.00602304
ENSG00000160360.13	GPSM1	G protein signaling modulator 1	0.865539	0.00602611
ENSG00000141367.12	CLTC	clathrin heavy chain	-0.488553	0.00603806
ENSG00000132912.12	DCTN4	dynactin subunit 4	-0.412083	0.00605261
ENSG00000149489.8	ROM1	retinal outer segment membrane protein 1	0.626996	0.00606384
ENSG00000118733.16	OLFM3	olfactomedin 3	-0.999644	0.00606773
ENSG00000196313.11	POM121	POM121 transmembrane nucleoporin	0.351983	0.00608963
ENSG00000099385.11	BCL7C	BAF chromatin remodeling complex subunit BCL7C	0.693287	0.00609703
ENSG00000183963.18	SMTN	smoothelin	1.42421	0.00616457
ENSG00000203668.2	CHML	CHM like Rab escort protein	-0.841438	0.00618248
ENSG00000150175.13	FRMPD2B	FERM and PDZ domain containing 2B, pseudogene	-1.14498	0.00618412
ENSG00000122515.15	ZMIZ2	zinc finger MIZ-type containing 2	0.645774	0.00619859
ENSG00000176945.17	MUC20	mucin 20, cell surface associated	0.970748	0.00620924
ENSG00000143878.10	RHOB	ras homolog family member B	-0.51025	0.00625826
ENSG00000197054.12	ZNF763	zinc finger protein 763	-1.29718	0.00626262
ENSG00000100426.7	ZBED4	zinc finger BED-type containing 4	0.699805	0.00628412
ENSG00000176915.15	ANKLE2	ankyrin repeat and LEM domain containing 2	0.646898	0.00631241
ENSG00000162374.17	ELAVL4	ELAV like RNA binding protein 4	-0.836572	0.00632388
ENSG00000205279.8	CTXN3	cortexin 3	-1.1919	0.00633975
ENSG00000145244.12	CORIN	corin, serine peptidase	-1.28368	0.00637295
ENSG00000110536.14	PTPMT1	protein tyrosine phosphatase mitochondrial 1	-0.604853	0.0064051
ENSG00000173208.4	ABCD2	ATP binding cassette subfamily D member 2	-0.528381	0.00648611
ENSG00000125347.14	IRF1	interferon regulatory factor 1	1.28053	0.00649087
ENSG00000176171.11	BNIP3	BCL2 interacting protein 3	-0.523831	0.00652952
ENSG00000160613.13	PCSK7	proprotein convertase subtilisin/kexin type 7	0.827432	0.00653859
ENSG00000180817.12	PPA1	inorganic pyrophosphatase 1	-0.462467	0.00654945
ENSG00000147894.17	C9orf72	C9orf72-SMCR8 complex subunit	-0.747201	0.00656058
ENSG00000164951.16	PDP1	pyruvate dehydrogenase phosphatase catalytic subunit 1	-0.897576	0.00656558
ENSG00000137876.10	RSL24D1	ribosomal L24 domain containing 1	-0.482754	0.00662488
ENSG00000196422.11	PPP1R26	protein phosphatase 1 regulatory subunit 26	0.497178	0.00663609
ENSG00000156804.7	FBXO32	F-box protein 32	0.564831	0.00664608
ENSG00000182175.14	RGMA	repulsive guidance molecule BMP co-receptor a	1.00538	0.00665942
ENSG00000113504.21	SLC12A7	solute carrier family 12 member 7	1.25119	0.00667126
ENSG00000221995.5	MYO18A	myosin XVIIIA	0.756647	0.00667992
ENSG00000005436.14	GCFC2	GC-rich sequence DNA-binding factor 2	-0.671977	0.00673449
ENSG00000083937.9	CHMP2B	charged multivesicular body protein 2B	-0.487985	0.00675111
ENSG00000188549.12	CCDC9B	coiled-coil domain containing 9B	1.13542	0.0067695
ENSG00000204287.14	HLA-DRA	major histocompatibility complex, class II, DR alpha	1.24051	0.00678113
ENSG00000233670.7	PIRT	phosphoinositide interacting regulator of transient receptor potential channels	1.34971	0.00678701
ENSG00000154118.13	JPH3	junctophilin 3	0.602452	0.00684515
ENSG00000169871.13	TRIM56	tripartite motif containing 56	0.705438	0.00684765
ENSG00000143603.19	KCNN3	potassium calcium-activated channel subfamily N member 3	0.595627	0.00688528
ENSG00000159596.7	TMEM69	transmembrane protein 69	-0.607395	0.00688993
ENSG00000003249.14	DBNDD1	dysbindin domain containing 1	0.531413	0.00689434
ENSG00000100003.18	SEC14L2	SEC14 like lipid binding 2	-0.619132	0.00689759
ENSG00000163285.8	GABRG1	gamma-aminobutyric acid type A receptor subunit gamma1	-0.569728	0.00691105
ENSG00000185532.19	PRKG1	protein kinase cGMP-dependent 1	0.844808	0.00691429
ENSG00000123575.9	FAM199X	family with sequence similarity 199, X-linked	-0.385634	0.00692397
ENSG00000055118.15	KCNH2	potassium voltage-gated channel subfamily H member 2	0.841728	0.00692967
ENSG00000166200.15	COPS2	COP9 signalosome subunit 2	-0.615935	0.00693155
ENSG00000120645.12	IQSEC3	IQ motif and Sec7 domain ArfGEF 3	0.673854	0.00694579
ENSG00000178605.13	GTPBP6	GTP binding protein 6 (putative)	0.869268	0.00696764
ENSG00000086475.15	SEPHS1	selenophosphate synthetase 1	0.62073	0.00698599
ENSG00000163191.6	S100A11	S100 calcium binding protein A11	1.17469	0.00700323
ENSG00000153107.13	ANAPC1	anaphase promoting complex subunit 1	0.620106	0.0070275
ENSG00000260788.6	NA	NA	1.39319	0.00702976
ENSG00000182952.5	HMGN4	high mobility group nucleosomal binding domain 4	-0.389925	0.00703626
ENSG00000134775.15	FHOD3	formin homology 2 domain containing 3	0.537133	0.00704733
ENSG00000253719.4	ATXN7L3B	ataxin 7 like 3B	-0.325102	0.00705477
ENSG00000167797.7	CDK2AP2	cyclin dependent kinase 2 associated protein 2	0.759955	0.00712026
ENSG00000186716.21	BCR	BCR activator of RhoGEF and GTPase	0.49535	0.00712107
ENSG00000104880.18	ARHGEF18	Rho/Rac guanine nucleotide exchange factor 18	0.775453	0.00712581
ENSG00000128656.14	CHN1	chimerin 1	-0.571071	0.00713358
ENSG00000149792.9	MRPL49	mitochondrial ribosomal protein L49	0.509989	0.00715839
ENSG00000110092.4	CCND1	cyclin D1	0.737655	0.00723875
ENSG00000100304.13	TTLL12	tubulin tyrosine ligase like 12	0.867881	0.00724349
ENSG00000059122.16	FLYWCH1	FLYWCH-type zinc finger 1	1.014	0.0072477
ENSG00000140807.7	NKD1	NKD inhibitor of WNT signaling pathway 1	0.642908	0.00725244
ENSG00000183337.17	BCOR	BCL6 corepressor	0.517833	0.00726662
ENSG00000016602.9	CLCA4	chloride channel accessory 4	1.26432	0.00727378
ENSG00000164082.15	GRM2	glutamate metabotropic receptor 2	1.04167	0.00730112
ENSG00000119688.21	ABCD4	ATP binding cassette subfamily D member 4	1.0543	0.00730683
ENSG00000182054.9	IDH2	isocitrate dehydrogenase (NADP(+)) 2	-0.618617	0.00730756
ENSG00000156218.13	ADAMTSL3	ADAMTS like 3	0.614612	0.00731053
ENSG00000101680.15	LAMA1	laminin subunit alpha 1	1.456	0.00732562
ENSG00000164106.8	SCRG1	stimulator of chondrogenesis 1	-0.668569	0.00736799
ENSG00000236609.4	ZNF853	zinc finger protein 853	0.442523	0.00743161
ENSG00000156504.16	PABIR2	PABIR family member 2	-0.409195	0.00744491
ENSG00000269190.6	FBXO17	F-box protein 17	0.579979	0.00744521
ENSG00000278311.5	GGNBP2	gametogenetin binding protein 2	-0.457649	0.00750335
ENSG00000106524.9	ANKMY2	ankyrin repeat and MYND domain containing 2	-0.530304	0.00751447
ENSG00000122678.17	POLM	DNA polymerase mu	0.939998	0.00751852
ENSG00000141456.16	PELP1	proline, glutamate and leucine rich protein 1	0.72754	0.0075383
ENSG00000146122.17	DAAM2	dishevelled associated activator of morphogenesis 2	0.695634	0.00754982
ENSG00000197647.11	ZNF433	zinc finger protein 433	-0.730499	0.00756421
ENSG00000156983.16	BRPF1	bromodomain and PHD finger containing 1	0.863288	0.00757952
ENSG00000164823.11	OSGIN2	oxidative stress induced growth inhibitor family member 2	0.613128	0.00761054
ENSG00000111790.14	FGFR1OP2	FGFR1 oncogene partner 2	-0.580907	0.00762166
ENSG00000136521.13	NDUFB5	NADH:ubiquinone oxidoreductase subunit B5	-0.611462	0.00762365
ENSG00000161642.17	ZNF385A	zinc finger protein 385A	0.695857	0.00763693
ENSG00000140740.11	UQCRC2	ubiquinol-cytochrome c reductase core protein 2	-0.455119	0.00772296
ENSG00000204580.13	DDR1	discoidin domain receptor tyrosine kinase 1	0.849189	0.00773618
ENSG00000117676.14	RPS6KA1	ribosomal protein S6 kinase A1	1.14878	0.0077486
ENSG00000197061.4	H4C3	H4 clustered histone 3	-0.645164	0.007823
ENSG00000183036.11	PCP4	Purkinje cell protein 4	-0.686822	0.00782707
ENSG00000133612.19	AGAP3	ArfGAP with GTPase domain, ankyrin repeat and PH domain 3	0.537839	0.00789877
ENSG00000161714.12	PLCD3	phospholipase C delta 3	0.895381	0.00790685
ENSG00000167554.15	ZNF610	zinc finger protein 610	-0.801046	0.00791083
ENSG00000263426.2	RN7SL471P	RNA, 7SL, cytoplasmic 471, pseudogene	1.40388	0.00793963
ENSG00000107331.17	ABCA2	ATP binding cassette subfamily A member 2	0.744241	0.00794712
ENSG00000141985.9	SH3GL1	SH3 domain containing GRB2 like 1, endophilin A2	0.756469	0.00796268
ENSG00000225138.8	NA	NA	1.17001	0.00800586
ENSG00000166710.20	B2M	beta-2-microglobulin	0.589048	0.0080278
ENSG00000184887.13	BTBD6	BTB domain containing 6	0.663077	0.00805291
ENSG00000153071.15	DAB2	DAB adaptor protein 2	0.836062	0.00805685
ENSG00000186918.14	ZNF395	zinc finger protein 395	0.530406	0.00806854
ENSG00000151490.14	PTPRO	protein tyrosine phosphatase receptor type O	-0.651173	0.00807285
ENSG00000223812.8	NA	NA	-1.33633	0.00807693
ENSG00000038427.16	VCAN	versican	0.658376	0.0081013
ENSG00000162819.12	BROX	BRO1 domain and CAAX motif containing	-0.490802	0.00810832
ENSG00000226268.3	NA	NA	-1.3642	0.00813139
ENSG00000198919.13	DZIP3	DAZ interacting zinc finger protein 3	-0.433065	0.00815893
ENSG00000122565.19	CBX3	chromobox 3	-0.375506	0.00816418
ENSG00000186364.12	NUDT17	nudix hydrolase 17	-1.11568	0.00823562
ENSG00000151247.12	EIF4E	eukaryotic translation initiation factor 4E	-0.453805	0.00826777
ENSG00000005469.11	CROT	carnitine O-octanoyltransferase	-0.752096	0.0082906
ENSG00000138434.17	ITPRID2	ITPR interacting domain containing 2	0.643904	0.00833085
ENSG00000171033.13	PKIA	cAMP-dependent protein kinase inhibitor alpha	-0.410238	0.00835118
ENSG00000174173.7	TRMT10C	tRNA methyltransferase 10C, mitochondrial RNase P subunit	-0.873578	0.00836001
ENSG00000261534.1	NA	NA	0.536456	0.00836835
ENSG00000104427.12	ZC2HC1A	zinc finger C2HC-type containing 1A	-0.661797	0.00839871
ENSG00000184481.17	FOXO4	forkhead box O4	0.879643	0.0084061
ENSG00000151743.11	AMN1	antagonist of mitotic exit network 1 homolog	-0.595336	0.00840918
ENSG00000162688.17	AGL	amylo-alpha-1, 6-glucosidase, 4-alpha-glucanotransferase	-0.658246	0.00844544
ENSG00000250091.3	NA	NA	0.540316	0.00847534
ENSG00000196277.16	GRM7	glutamate metabotropic receptor 7	-0.624146	0.00848109
ENSG00000188636.4	RTL6	retrotransposon Gag like 6	0.385546	0.00848798
ENSG00000197170.10	PSMD12	proteasome 26S subunit, non-ATPase 12	-0.666105	0.00849511
ENSG00000117450.14	PRDX1	peroxiredoxin 1	-0.448068	0.00850535
ENSG00000270231.4	NBPF8	NBPF member 8	0.607361	0.00853191
ENSG00000060656.20	PTPRU	protein tyrosine phosphatase receptor type U	0.978499	0.00853263
ENSG00000166797.11	CIAO2A	cytosolic iron-sulfur assembly component 2A	-0.591248	0.00853948
ENSG00000117475.14	BLZF1	basic leucine zipper nuclear factor 1	-0.46247	0.00854044
ENSG00000136878.13	USP20	ubiquitin specific peptidase 20	0.628895	0.00854831
ENSG00000214106.9	NA	NA	0.605394	0.00857915
ENSG00000184319.16	RPL23AP7	ribosomal protein L23a pseudogene 7	0.440504	0.00858751
ENSG00000072501.18	SMC1A	structural maintenance of chromosomes 1A	0.799731	0.00859658
ENSG00000178567.8	EPM2AIP1	EPM2A interacting protein 1	-1.02162	0.00862747
ENSG00000204370.12	SDHD	succinate dehydrogenase complex subunit D	-0.514917	0.00870106
ENSG00000139597.18	N4BP2L1	NEDD4 binding protein 2 like 1	-0.612416	0.00870841
ENSG00000165617.14	DACT1	dishevelled binding antagonist of beta catenin 1	0.856816	0.00873209
ENSG00000089094.19	KDM2B	lysine demethylase 2B	0.557461	0.00876705
ENSG00000166444.19	DENND2B	DENN domain containing 2B	0.585429	0.00877198
ENSG00000070444.15	MNT	MAX network transcriptional repressor	0.735755	0.00878173
ENSG00000129226.14	CD68	CD68 molecule	1.20207	0.00878397
ENSG00000099331.13	MYO9B	myosin IXB	0.77193	0.00879165
ENSG00000160877.6	NACC1	nucleus accumbens associated 1	0.599882	0.00880655
ENSG00000102172.16	SMS	spermine synthase	-0.529536	0.00881721
ENSG00000129566.13	TEP1	telomerase associated protein 1	0.959461	0.00882818
ENSG00000230615.7	NA	NA	1.1736	0.00883482
ENSG00000206585.1	RNVU1-7	RNA, variant U1 small nuclear 7	1.52288	0.00883594
ENSG00000111077.17	TNS2	tensin 2	0.799921	0.00884691
ENSG00000279059.1	NA	NA	-0.805907	0.00887025
ENSG00000197451.12	HNRNPAB	heterogeneous nuclear ribonucleoprotein A/B	0.466677	0.00887175
ENSG00000149639.15	SOGA1	suppressor of glucose, autophagy associated 1	0.570848	0.00887222
ENSG00000124098.10	FAM210B	family with sequence similarity 210 member B	-0.474221	0.00888882
ENSG00000005513.10	SOX8	SRY-box transcription factor 8	0.64396	0.00888982
ENSG00000188649.14	CC2D2B	coiled-coil and C2 domain containing 2B	-0.911958	0.0089156
ENSG00000218336.9	TENM3	teneurin transmembrane protein 3	0.747918	0.00894608
ENSG00000136478.7	TEX2	testis expressed 2	0.336774	0.00895199
ENSG00000165194.15	PCDH19	protocadherin 19	-0.770112	0.00895893
ENSG00000017427.16	IGF1	insulin like growth factor 1	-1.37013	0.00897175
ENSG00000204469.13	PRRC2A	proline rich coiled-coil 2A	0.43362	0.00897186
ENSG00000103653.16	CSK	C-terminal Src kinase	0.813911	0.00899167
ENSG00000198933.9	TBKBP1	TBK1 binding protein 1	0.532262	0.00903741
ENSG00000231365.6	WARS2-AS1	WARS2 antisense RNA 1	-0.862538	0.00904
ENSG00000086991.13	NOX4	NADPH oxidase 4	-0.77883	0.00904345
ENSG00000169895.6	SYAP1	synapse associated protein 1	-0.603194	0.00905552
ENSG00000152382.6	TADA1	transcriptional adaptor 1	-0.579051	0.00910977
ENSG00000204950.4	LRRC10B	leucine rich repeat containing 10B	1.03955	0.00913216
ENSG00000167106.12	FAM102A	family with sequence similarity 102 member A	0.652723	0.00913428
ENSG00000003509.16	NDUFAF7	NADH:ubiquinone oxidoreductase complex assembly factor 7	-0.624886	0.00920805
ENSG00000103056.12	SMPD3	sphingomyelin phosphodiesterase 3	1.11455	0.00922007
ENSG00000240184.7	PCDHGC3	protocadherin gamma subfamily C, 3	0.611441	0.00922739
ENSG00000139718.10	SETD1B	SET domain containing 1B, histone lysine methyltransferase	0.556955	0.00923202
ENSG00000139624.14	CERS5	ceramide synthase 5	0.643313	0.00925102
ENSG00000106348.18	IMPDH1	inosine monophosphate dehydrogenase 1	0.507139	0.00928907
ENSG00000143149.12	ALDH9A1	aldehyde dehydrogenase 9 family member A1	-0.562323	0.00929644
ENSG00000129625.13	REEP5	receptor accessory protein 5	-0.727336	0.00933298
ENSG00000138769.11	CDKL2	cyclin dependent kinase like 2	-0.531069	0.00935683
ENSG00000134108.13	ARL8B	ADP ribosylation factor like GTPase 8B	-0.463859	0.00936111
ENSG00000019582.15	CD74	CD74 molecule	1.17509	0.00936225
ENSG00000196502.11	SULT1A1	sulfotransferase family 1A member 1	-0.769357	0.00936975
ENSG00000038274.17	MAT2B	methionine adenosyltransferase 2B	-0.488601	0.00937285
ENSG00000073150.14	PANX2	pannexin 2	0.737671	0.00937714
ENSG00000157514.16	TSC22D3	TSC22 domain family member 3	-0.545709	0.00939597
ENSG00000124203.6	ZNF831	zinc finger protein 831	0.663602	0.00940687
ENSG00000133731.10	IMPA1	inositol monophosphatase 1	-0.548866	0.00942881
ENSG00000164609.10	SLU7	SLU7 homolog, splicing factor	-0.649906	0.00945412
ENSG00000020577.14	SAMD4A	sterile alpha motif domain containing 4A	0.891479	0.00945462
ENSG00000104825.17	NFKBIB	NFKB inhibitor beta	0.702728	0.00948534
ENSG00000125821.12	DTD1	D-aminoacyl-tRNA deacylase 1	-0.577964	0.00948588
ENSG00000139737.22	SLAIN1	SLAIN motif family member 1	0.731746	0.0095217
ENSG00000081277.12	PKP1	plakophilin 1	1.26362	0.00954702
ENSG00000075043.18	KCNQ2	potassium voltage-gated channel subfamily Q member 2	1.00263	0.0095715
ENSG00000175414.7	ARL10	ADP ribosylation factor like GTPase 10	0.543254	0.00957863
ENSG00000105854.13	PON2	paraoxonase 2	-0.471216	0.00961853
ENSG00000121653.11	MAPK8IP1	mitogen-activated protein kinase 8 interacting protein 1	0.574479	0.00963836
ENSG00000163636.10	PSMD6	proteasome 26S subunit, non-ATPase 6	-0.493745	0.00964884
ENSG00000130803.15	ZNF317	zinc finger protein 317	0.503991	0.00967602
ENSG00000136754.17	ABI1	abl interactor 1	-0.415571	0.00968352
ENSG00000167548.15	KMT2D	lysine methyltransferase 2D	0.670037	0.0096888
ENSG00000174106.3	LEMD3	LEM domain containing 3	-0.517684	0.0096965
ENSG00000115128.7	SF3B6	splicing factor 3b subunit 6	-0.640022	0.00970625
ENSG00000242732.4	RTL5	retrotransposon Gag like 5	0.502287	0.00970832
ENSG00000103168.16	TAF1C	TATA-box binding protein associated factor, RNA polymerase I subunit C	1.3233	0.0097539
ENSG00000168917.9	SLC35G2	solute carrier family 35 member G2	-0.831457	0.00977743
ENSG00000183597.16	TANGO2	transport and golgi organization 2 homolog	0.661431	0.00982868
ENSG00000049759.18	NEDD4L	NEDD4 like E3 ubiquitin protein ligase	-0.628197	0.0098308
ENSG00000112874.10	NUDT12	nudix hydrolase 12	-0.418476	0.00986998
ENSG00000102738.8	MRPS31	mitochondrial ribosomal protein S31	-0.585193	0.00991182
ENSG00000213694.5	S1PR3	sphingosine-1-phosphate receptor 3	1.2674	0.00993705
ENSG00000157214.14	STEAP2	STEAP2 metalloreductase	-0.652474	0.00994618
ENSG00000146005.4	PSD2	pleckstrin and Sec7 domain containing 2	0.654992	0.00995441
ENSG00000086717.18	PPEF1	protein phosphatase with EF-hand domain 1	-1.3147	0.00996268
ENSG00000146966.13	DENND2A	DENN domain containing 2A	0.543791	0.00998141
ENSG00000154429.11	CCSAP	centriole, cilia and spindle associated protein	-0.460441	0.0100214
ENSG00000266074.8	BAHCC1	BAH domain and coiled-coil containing 1	0.82362	0.0100421
ENSG00000146278.11	PNRC1	proline rich nuclear receptor coactivator 1	-0.407284	0.0100594
ENSG00000117154.12	IGSF21	immunoglobin superfamily member 21	0.749573	0.0100745
ENSG00000158270.12	COLEC12	collectin subfamily member 12	1.015	0.010096
ENSG00000167005.14	NUDT21	nudix hydrolase 21	-0.525694	0.0101049
ENSG00000104889.6	RNASEH2A	ribonuclease H2 subunit A	-1.6813	0.0101076
ENSG00000059145.18	UNKL	unk like zinc finger	0.668343	0.010146
ENSG00000103005.12	USB1	U6 snRNA biogenesis phosphodiesterase 1	0.632972	0.0102366
ENSG00000171823.7	FBXL14	F-box and leucine rich repeat protein 14	0.898869	0.0102422
ENSG00000231752.6	EMBP1	embigin pseudogene 1	-1.07954	0.0102561
ENSG00000144711.16	IQSEC1	IQ motif and Sec7 domain ArfGEF 1	0.458766	0.0102593
ENSG00000142611.17	PRDM16	PR/SET domain 16	0.567949	0.0102672
ENSG00000135241.17	PNPLA8	patatin like phospholipase domain containing 8	-0.522368	0.0103045
ENSG00000165084.16	C8orf34	chromosome 8 open reading frame 34	-0.822208	0.0103343
ENSG00000138311.17	ZNF365	zinc finger protein 365	-0.627057	0.0103546
ENSG00000160113.5	NR2F6	nuclear receptor subfamily 2 group F member 6	0.732137	0.0103683
ENSG00000132434.9	LANCL2	LanC like 2	-0.447113	0.0104234
ENSG00000149926.13	TLCD3B	TLC domain containing 3B	0.811593	0.0104626
ENSG00000169598.15	DFFB	DNA fragmentation factor subunit beta	1.1471	0.0104683
ENSG00000136003.15	ISCU	iron-sulfur cluster assembly enzyme	-0.420896	0.0104813
ENSG00000225793.3	TMEM30A-DT	TMEM30A divergent transcript	-1.18921	0.0105087
ENSG00000146834.14	MEPCE	methylphosphate capping enzyme	0.611083	0.0105089
ENSG00000265313.7	NA	NA	-0.88014	0.0105089
ENSG00000184305.15	CCSER1	coiled-coil serine rich protein 1	-0.590268	0.0105183
ENSG00000139155.8	SLCO1C1	solute carrier organic anion transporter family member 1C1	-0.635025	0.0105348
ENSG00000129128.13	SPCS3	signal peptidase complex subunit 3	-0.489776	0.0105437
ENSG00000104381.13	GDAP1	ganglioside induced differentiation associated protein 1	-0.626306	0.0105474
ENSG00000136147.18	PHF11	PHD finger protein 11	-0.733262	0.0105518
ENSG00000196172.9	ZNF681	zinc finger protein 681	-0.67823	0.0105537
ENSG00000105171.10	POP4	POP4 homolog, ribonuclease P/MRP subunit	-0.607243	0.0105802
ENSG00000130829.18	DUSP9	dual specificity phosphatase 9	1.16549	0.0105934
ENSG00000134709.12	HOOK1	hook microtubule tethering protein 1	-0.765517	0.0105978
ENSG00000105137.13	SYDE1	synapse defective Rho GTPase homolog 1	1.2809	0.0106338
ENSG00000166897.15	ELFN2	extracellular leucine rich repeat and fibronectin type III domain containing 2	0.532171	0.0106625
ENSG00000183723.12	CMTM4	CKLF like MARVEL transmembrane domain containing 4	0.380868	0.0106973
ENSG00000116661.11	FBXO2	F-box protein 2	0.745563	0.0107113
ENSG00000126767.18	ELK1	ETS transcription factor ELK1	0.622079	0.0107115
ENSG00000172331.12	BPGM	bisphosphoglycerate mutase	-0.476954	0.0107205
ENSG00000119787.14	ATL2	atlastin GTPase 2	-0.434923	0.0107431
ENSG00000070047.13	PHRF1	PHD and ring finger domains 1	0.618975	0.0107503
ENSG00000182087.14	TMEM259	transmembrane protein 259	0.736757	0.0107613
ENSG00000128641.19	MYO1B	myosin IB	-0.891971	0.0107688
ENSG00000111481.10	COPZ1	COPI coat complex subunit zeta 1	-0.49128	0.0107858
ENSG00000136750.13	GAD2	glutamate decarboxylase 2	-1.04113	0.0107877
ENSG00000187605.15	TET3	tet methylcytosine dioxygenase 3	0.554954	0.010828
ENSG00000133561.15	GIMAP6	GTPase, IMAP family member 6	0.949053	0.0108576
ENSG00000164970.15	FAM219A	family with sequence similarity 219 member A	0.35827	0.0108782
ENSG00000101605.12	MYOM1	myomesin 1	-0.816823	0.0108837
ENSG00000168268.11	NT5DC2	5'-nucleotidase domain containing 2	0.810097	0.0109137
ENSG00000168952.15	STXBP6	syntaxin binding protein 6	-0.450469	0.0109357
ENSG00000168374.11	ARF4	ADP ribosylation factor 4	-0.419536	0.0109741
ENSG00000133275.16	CSNK1G2	casein kinase 1 gamma 2	0.695894	0.0110551
ENSG00000251247.11	ZNF345	zinc finger protein 345	-1.15772	0.0110665
ENSG00000165912.16	PACSIN3	protein kinase C and casein kinase substrate in neurons 3	0.573267	0.011074
ENSG00000188786.10	MTF1	metal regulatory transcription factor 1	0.503835	0.0110883
ENSG00000123989.14	CHPF	chondroitin polymerizing factor	1.12456	0.0111083
ENSG00000269067.2	ZNF728	zinc finger protein 728	-0.901025	0.0111229
ENSG00000091140.14	DLD	dihydrolipoamide dehydrogenase	-0.469978	0.0111585
ENSG00000107263.18	RAPGEF1	Rap guanine nucleotide exchange factor 1	0.461243	0.0112269
ENSG00000171314.9	PGAM1	phosphoglycerate mutase 1	-0.475736	0.0112443
ENSG00000139734.19	DIAPH3	diaphanous related formin 3	-0.989925	0.0112736
ENSG00000184634.16	MED12	mediator complex subunit 12	0.63533	0.0113278
ENSG00000258301.3	VASH1-AS1	VASH1 antisense RNA 1	0.92368	0.0113561
ENSG00000133678.14	TMEM254	transmembrane protein 254	-0.79063	0.0113641
ENSG00000165169.11	DYNLT3	dynein light chain Tctex-type 3	-0.569477	0.01137
ENSG00000004779.10	NDUFAB1	NADH:ubiquinone oxidoreductase subunit AB1	-0.550622	0.0113793
ENSG00000111801.16	BTN3A3	butyrophilin subfamily 3 member A3	0.821089	0.0114004
ENSG00000130699.18	TAF4	TATA-box binding protein associated factor 4	0.684098	0.0114088
ENSG00000270885.2	RASL10B	RAS like family 10 member B	0.607821	0.011441
ENSG00000134248.13	LAMTOR5	late endosomal/lysosomal adaptor, MAPK and MTOR activator 5	-0.594448	0.0114569
ENSG00000131409.13	LRRC4B	leucine rich repeat containing 4B	1.11474	0.0114583
ENSG00000047932.14	GOPC	golgi associated PDZ and coiled-coil motif containing	-0.548984	0.0114592
ENSG00000126950.8	TMEM35A	transmembrane protein 35A	-0.75772	0.0114601
ENSG00000155897.10	ADCY8	adenylate cyclase 8	0.601094	0.0115168
ENSG00000008130.15	NADK	NAD kinase	0.73924	0.0115322
ENSG00000275131.3	NA	NA	0.622196	0.0115686
ENSG00000060491.16	OGFR	opioid growth factor receptor	0.756154	0.0115809
ENSG00000156136.10	DCK	deoxycytidine kinase	-0.517791	0.011588
ENSG00000169926.11	KLF13	Kruppel like factor 13	0.377096	0.0116321
ENSG00000139684.15	ESD	esterase D	-0.379063	0.0116866
ENSG00000169021.6	UQCRFS1	ubiquinol-cytochrome c reductase, Rieske iron-sulfur polypeptide 1	-0.365944	0.0116929
ENSG00000172014.12	NA	NA	-2.07489	0.0116988
ENSG00000148444.16	COMMD3	COMM domain containing 3	-0.632273	0.0117066
ENSG00000137309.20	HMGA1	high mobility group AT-hook 1	0.587769	0.0117645
ENSG00000156973.14	PDE6D	phosphodiesterase 6D	-0.45747	0.011769
ENSG00000115266.11	APC2	APC regulator of WNT signaling pathway 2	0.826706	0.0119206
ENSG00000053702.15	NRIP2	nuclear receptor interacting protein 2	1.2727	0.0119277
ENSG00000120256.11	LRP11	LDL receptor related protein 11	-0.589319	0.0119339
ENSG00000128268.12	MGAT3	beta-1,4-mannosyl-glycoprotein 4-beta-N-acetylglucosaminyltransferase	0.58301	0.0119996
ENSG00000021762.20	OSBPL5	oxysterol binding protein like 5	1.01434	0.0120124
ENSG00000124459.12	ZNF45	zinc finger protein 45	0.659378	0.0120279
ENSG00000114279.13	FGF12	fibroblast growth factor 12	-0.571412	0.0120299
ENSG00000169967.16	MAP3K2	mitogen-activated protein kinase kinase kinase 2	0.391806	0.0120337
ENSG00000100726.15	TELO2	telomere maintenance 2	1.25885	0.0120547
ENSG00000188612.12	SUMO2	small ubiquitin like modifier 2	-0.473134	0.0120651
ENSG00000129055.12	ANAPC13	anaphase promoting complex subunit 13	-0.40201	0.0120816
ENSG00000135763.10	URB2	URB2 ribosome biogenesis homolog	0.628078	0.012121
ENSG00000253771.6	NA	NA	-0.899682	0.0121425
ENSG00000118503.15	TNFAIP3	TNF alpha induced protein 3	1.11328	0.0121871
ENSG00000087842.11	PIR	pirin	-0.75074	0.0122018
ENSG00000163083.6	INHBB	inhibin subunit beta B	0.923697	0.0122046
ENSG00000123545.6	NDUFAF4	NADH:ubiquinone oxidoreductase complex assembly factor 4	-0.473637	0.0122365
ENSG00000104490.18	NCALD	neurocalcin delta	-0.768061	0.0122616
ENSG00000179051.14	RCC2	regulator of chromosome condensation 2	0.469269	0.0122621
ENSG00000196646.12	ZNF136	zinc finger protein 136	-0.704144	0.0122624
ENSG00000172209.6	GPR22	G protein-coupled receptor 22	-1.07039	0.0122653
ENSG00000099326.9	MZF1	myeloid zinc finger 1	0.739833	0.0122899
ENSG00000112335.15	SNX3	sorting nexin 3	-0.383526	0.0123268
ENSG00000169612.4	RAMAC	RNA guanine-7 methyltransferase activating subunit	-0.572895	0.0123307
ENSG00000151303.11	NA	NA	-0.630292	0.0123344
ENSG00000242689.3	CNTF	ciliary neurotrophic factor	1.30192	0.0123499
ENSG00000160208.13	RRP1B	ribosomal RNA processing 1B	0.413877	0.0123679
ENSG00000197837.3	H4-16	H4 histone 16	0.746044	0.0123736
ENSG00000198695.2	ND6	NADH dehydrogenase subunit 6	-1.16387	0.0124146
ENSG00000159842.15	ABR	ABR activator of RhoGEF and GTPase	0.326891	0.0124169
ENSG00000152556.17	PFKM	phosphofructokinase, muscle	-0.534939	0.0124483
ENSG00000165959.12	CLMN	calmin	0.596833	0.0124524
ENSG00000105976.15	MET	MET proto-oncogene, receptor tyrosine kinase	-0.77804	0.012456
ENSG00000105708.9	ZNF14	zinc finger protein 14	-0.531561	0.0124622
ENSG00000099139.14	PCSK5	proprotein convertase subtilisin/kexin type 5	0.52231	0.0124963
ENSG00000124831.19	LRRFIP1	LRR binding FLII interacting protein 1	-0.418299	0.0125403
ENSG00000114923.17	SLC4A3	solute carrier family 4 member 3	0.736457	0.0125647
ENSG00000229425.3	LOC101927745	uncharacterized LOC101927745	-0.893781	0.0125778
ENSG00000213619.10	NDUFS3	NADH:ubiquinone oxidoreductase core subunit S3	-0.560064	0.0125818
ENSG00000143545.10	RAB13	RAB13, member RAS oncogene family	0.618915	0.0125827
ENSG00000118496.5	FBXO30	F-box protein 30	-0.459198	0.0126107
ENSG00000118680.13	MYL12B	myosin light chain 12B	-0.390352	0.0126276
ENSG00000173805.16	HAP1	huntingtin associated protein 1	0.753998	0.0126376
ENSG00000131386.19	GALNT15	polypeptide N-acetylgalactosaminyltransferase 15	1.42456	0.0127038
ENSG00000114902.14	SPCS1	signal peptidase complex subunit 1	-0.546911	0.0127091
ENSG00000117318.9	ID3	inhibitor of DNA binding 3, HLH protein	1.90141	0.0127437
ENSG00000155760.2	FZD7	frizzled class receptor 7	0.981003	0.0127775
ENSG00000125459.16	MSTO1	misato mitochondrial distribution and morphology regulator 1	-0.643517	0.0128554
ENSG00000115993.13	TRAK2	trafficking kinesin protein 2	0.462017	0.0128925
ENSG00000234745.11	HLA-B	major histocompatibility complex, class I, B	1.0683	0.0128992
ENSG00000134056.12	MRPS36	mitochondrial ribosomal protein S36	-0.706575	0.0129139
ENSG00000058272.19	PPP1R12A	protein phosphatase 1 regulatory subunit 12A	-0.494923	0.0129863
ENSG00000105278.11	ZFR2	zinc finger RNA binding protein 2	1.05661	0.0130171
ENSG00000141458.13	NPC1	NPC intracellular cholesterol transporter 1	0.590629	0.013031
ENSG00000117115.13	PADI2	peptidyl arginine deiminase 2	0.576386	0.013033
ENSG00000285939.2	NA	NA	-1.11851	0.0131289
ENSG00000138069.18	RAB1A	RAB1A, member RAS oncogene family	-0.366619	0.0131357
ENSG00000139505.11	MTMR6	myotubularin related protein 6	-0.508603	0.0131398
ENSG00000100139.13	MICALL1	MICAL like 1	0.876219	0.01316
ENSG00000131094.4	C1QL1	complement C1q like 1	0.880733	0.0131613
ENSG00000169813.16	HNRNPF	heterogeneous nuclear ribonucleoprotein F	0.371082	0.0131646
ENSG00000083520.15	DIS3	DIS3 homolog, exosome endoribonuclease and 3'-5' exoribonuclease	-0.448304	0.0131894
ENSG00000019485.13	PRDM11	PR/SET domain 11	0.468489	0.0132076
ENSG00000104728.16	ARHGEF10	Rho guanine nucleotide exchange factor 10	0.746242	0.0132269
ENSG00000165899.11	OTOGL	otogelin like	-0.812981	0.0133148
ENSG00000168661.14	ZNF30	zinc finger protein 30	0.883583	0.0133504
ENSG00000085449.15	WDFY1	WD repeat and FYVE domain containing 1	0.553374	0.0133834
ENSG00000099822.3	HCN2	hyperpolarization activated cyclic nucleotide gated potassium and sodium channel 2	0.697509	0.0134341
ENSG00000179399.15	GPC5	glypican 5	-0.671925	0.0134351
ENSG00000091513.16	TF	transferrin	0.629445	0.0134709
ENSG00000108561.8	C1QBP	complement C1q binding protein	-0.44089	0.0134954
ENSG00000148057.16	IDNK	IDNK gluconokinase	-0.620919	0.0135353
ENSG00000171368.12	TPPP	tubulin polymerization promoting protein	0.51569	0.013541
ENSG00000185904.12	LINC00839	long intergenic non-protein coding RNA 839	-0.80949	0.0135792
ENSG00000112769.20	LAMA4	laminin subunit alpha 4	0.677801	0.0135889
ENSG00000164308.17	ERAP2	endoplasmic reticulum aminopeptidase 2	-1.61951	0.013624
ENSG00000169083.17	AR	androgen receptor	0.901336	0.0136729
ENSG00000005238.19	FAM214B	family with sequence similarity 214 member B	0.495936	0.0136993
ENSG00000072401.15	UBE2D1	ubiquitin conjugating enzyme E2 D1	-0.772853	0.0137168
ENSG00000145817.17	YIPF5	Yip1 domain family member 5	-0.546346	0.0137185
ENSG00000048342.16	CC2D2A	coiled-coil and C2 domain containing 2A	-0.598042	0.0137212
ENSG00000133597.11	ADCK2	aarF domain containing kinase 2	0.633483	0.0137817
ENSG00000132341.12	RAN	RAN, member RAS oncogene family	-0.399687	0.0137997
ENSG00000099250.18	NRP1	neuropilin 1	-0.831741	0.0138002
ENSG00000133030.21	MPRIP	myosin phosphatase Rho interacting protein	0.44862	0.0138156
ENSG00000090776.6	EFNB1	ephrin B1	1.15578	0.0138299
ENSG00000084112.15	SSH1	slingshot protein phosphatase 1	0.560719	0.0138703
ENSG00000071243.16	ING3	inhibitor of growth family member 3	-0.592307	0.0138859
ENSG00000164070.12	HSPA4L	heat shock protein family A (Hsp70) member 4 like	-0.530759	0.0138921
ENSG00000136444.10	RSAD1	radical S-adenosyl methionine domain containing 1	0.451521	0.0139471
ENSG00000120896.13	SORBS3	sorbin and SH3 domain containing 3	0.674359	0.0139705
ENSG00000134070.5	IRAK2	interleukin 1 receptor associated kinase 2	0.819183	0.0139819
ENSG00000134452.19	FBH1	F-box DNA helicase 1	0.677548	0.013994
ENSG00000146063.20	TRIM41	tripartite motif containing 41	0.499149	0.0139951
ENSG00000274211.6	SOCS7	suppressor of cytokine signaling 7	0.526972	0.0139998
ENSG00000135439.11	AGAP2	ArfGAP with GTPase domain, ankyrin repeat and PH domain 2	0.616773	0.0140364
ENSG00000014123.10	UFL1	UFM1 specific ligase 1	-0.444906	0.0140548
ENSG00000160193.12	WDR4	WD repeat domain 4	0.714365	0.0140692
ENSG00000215883.10	CYB5RL	cytochrome b5 reductase like	0.677474	0.0140807
ENSG00000144791.10	LIMD1	LIM domain containing 1	0.696635	0.0140977
ENSG00000179562.3	GCC1	GRIP and coiled-coil domain containing 1	0.527667	0.0141059
ENSG00000179941.9	BBS10	Bardet-Biedl syndrome 10	-0.517309	0.0141104
ENSG00000162889.10	MAPKAPK2	MAPK activated protein kinase 2	0.5744	0.014157
ENSG00000171813.14	PWWP2B	PWWP domain containing 2B	1.00752	0.014181
ENSG00000143633.13	C1orf131	chromosome 1 open reading frame 131	-0.999141	0.0142358
ENSG00000103260.9	METRN	meteorin, glial cell differentiation regulator	1.07577	0.0142812
ENSG00000147144.13	CCDC120	coiled-coil domain containing 120	0.8471	0.0143032
ENSG00000223768.2	LINC00205	long intergenic non-protein coding RNA 205	1.07103	0.0143172
ENSG00000204525.16	HLA-C	major histocompatibility complex, class I, C	0.914454	0.0143347
ENSG00000079277.21	MKNK1	MAPK interacting serine/threonine kinase 1	-0.621768	0.0143491
ENSG00000113100.10	CDH9	cadherin 9	-0.822654	0.0143745
ENSG00000108679.13	LGALS3BP	galectin 3 binding protein	1.15957	0.0144038
ENSG00000108448.21	TRIM16L	tripartite motif containing 16 like	0.629581	0.0145136
ENSG00000225190.11	PLEKHM1	pleckstrin homology and RUN domain containing M1	0.605087	0.0145142
ENSG00000131771.14	PPP1R1B	protein phosphatase 1 regulatory inhibitor subunit 1B	-0.57337	0.014519
ENSG00000105329.10	TGFB1	transforming growth factor beta 1	1.16407	0.0145253
ENSG00000168924.15	LETM1	leucine zipper and EF-hand containing transmembrane protein 1	0.408431	0.0145255
ENSG00000125746.16	EML2	EMAP like 2	0.687708	0.0145344
ENSG00000173264.14	GPR137	G protein-coupled receptor 137	0.658879	0.0145675
ENSG00000267059.2	NA	NA	1.83967	0.0146117
ENSG00000177511.6	ST8SIA3	ST8 alpha-N-acetyl-neuraminide alpha-2,8-sialyltransferase 3	-0.82163	0.0146294
ENSG00000169184.6	MN1	MN1 proto-oncogene, transcriptional regulator	0.832335	0.0146459
ENSG00000069188.17	SDK2	sidekick cell adhesion molecule 2	0.635111	0.0146686
ENSG00000112290.13	WASF1	WASP family member 1	-0.724807	0.0146921
ENSG00000160307.10	S100B	S100 calcium binding protein B	-0.669013	0.0147278
ENSG00000107338.10	SHB	SH2 domain containing adaptor protein B	0.75563	0.0147608
ENSG00000159189.12	C1QC	complement C1q C chain	1.63206	0.0147652
ENSG00000131100.13	ATP6V1E1	ATPase H+ transporting V1 subunit E1	-0.681168	0.01477
ENSG00000260412.1	NA	NA	-0.9449	0.0148123
ENSG00000185608.8	MRPL40	mitochondrial ribosomal protein L40	-0.485013	0.0148162
ENSG00000273540.4	AGBL1	AGBL carboxypeptidase 1	-1.06681	0.0148227
ENSG00000101003.10	GINS1	GINS complex subunit 1	-0.989655	0.0148949
ENSG00000136930.13	PSMB7	proteasome 20S subunit beta 7	-0.383688	0.0149127
ENSG00000103496.15	STX4	syntaxin 4	0.614648	0.0149206
ENSG00000183137.14	CEP57L1	centrosomal protein 57 like 1	-0.662282	0.0149766
ENSG00000101958.14	GLRA2	glycine receptor alpha 2	-0.843621	0.01498
ENSG00000167487.12	KLHL26	kelch like family member 26	0.890338	0.0149963
ENSG00000101871.15	MID1	midline 1	-0.52519	0.0149985
ENSG00000149091.15	DGKZ	diacylglycerol kinase zeta	0.566355	0.0150072
ENSG00000100425.18	BRD1	bromodomain containing 1	0.69922	0.0150188
ENSG00000116871.15	MAP7D1	MAP7 domain containing 1	0.571367	0.0150858
ENSG00000119801.13	YPEL5	yippee like 5	-0.488532	0.0151179
ENSG00000173726.11	TOMM20	translocase of outer mitochondrial membrane 20	-0.566608	0.0151277
ENSG00000150779.12	TIMM8B	translocase of inner mitochondrial membrane 8 homolog B	-0.540538	0.0151673
ENSG00000007520.4	TSR3	TSR3 ribosome maturation factor	0.673304	0.0152209
ENSG00000178209.15	PLEC	plectin	0.916045	0.0152343
ENSG00000173706.14	HEG1	heart development protein with EGF like domains 1	0.729101	0.0152776
ENSG00000129667.12	RHBDF2	rhomboid 5 homolog 2	1.31829	0.0152867
ENSG00000065320.9	NTN1	netrin 1	0.807702	0.0153318
ENSG00000198743.7	SLC5A3	solute carrier family 5 member 3	0.776314	0.0153455
ENSG00000132819.17	RBM38	RNA binding motif protein 38	0.975516	0.0153685
ENSG00000077782.20	FGFR1	fibroblast growth factor receptor 1	0.641224	0.0153723
ENSG00000132623.16	ANKEF1	ankyrin repeat and EF-hand domain containing 1	-1.13455	0.0154067
ENSG00000136274.9	NACAD	NAC alpha domain containing	0.849637	0.015431
ENSG00000039523.20	RIPOR1	RHO family interacting cell polarization regulator 1	0.538195	0.0154396
ENSG00000080298.15	RFX3	regulatory factor X3	-0.415961	0.0154771
ENSG00000198624.13	CCDC69	coiled-coil domain containing 69	0.724753	0.0155028
ENSG00000235859.5	NA	NA	0.769282	0.0155039
ENSG00000167315.18	ACAA2	acetyl-CoA acyltransferase 2	-0.418661	0.0155172
ENSG00000096070.19	BRPF3	bromodomain and PHD finger containing 3	0.546266	0.0155229
ENSG00000117748.10	RPA2	replication protein A2	-0.481342	0.0155433
ENSG00000196109.9	ZNF676	zinc finger protein 676	-1.19165	0.0155512
ENSG00000014641.20	MDH1	malate dehydrogenase 1	-0.627447	0.0155612
ENSG00000170667.14	RASA4B	RAS p21 protein activator 4B	1.02572	0.0155868
ENSG00000130511.16	SSBP4	single stranded DNA binding protein 4	0.8238	0.0155938
ENSG00000095397.15	WHRN	whirlin	0.852629	0.0156125
ENSG00000138175.9	ARL3	ADP ribosylation factor like GTPase 3	-0.299268	0.0156446
ENSG00000271538.6	NA	NA	-1.08146	0.0156535
ENSG00000118960.13	HS1BP3	HCLS1 binding protein 3	0.629141	0.0156717
ENSG00000159259.8	CHAF1B	chromatin assembly factor 1 subunit B	-0.753589	0.0156748
ENSG00000124212.6	PTGIS	prostaglandin I2 synthase	1.03466	0.0156828
ENSG00000135953.11	MFSD9	major facilitator superfamily domain containing 9	1.21172	0.0156851
ENSG00000235310.1	GXYLT1P6	GXYLT1 pseudogene 6	1.08329	0.0156898
ENSG00000164897.14	TMUB1	transmembrane and ubiquitin like domain containing 1	1.25152	0.0157261
ENSG00000185885.16	IFITM1	interferon induced transmembrane protein 1	1.09818	0.0157396
ENSG00000100554.12	ATP6V1D	ATPase H+ transporting V1 subunit D	-0.439787	0.0157753
ENSG00000109107.14	ALDOC	aldolase, fructose-bisphosphate C	-0.565981	0.015845
ENSG00000106610.15	STAG3L4	stromal antigen 3-like 4 (pseudogene)	-0.725393	0.015855
ENSG00000114841.17	DNAH1	dynein axonemal heavy chain 1	1.00012	0.0159019
ENSG00000117600.12	PLPPR4	phospholipid phosphatase related 4	-0.56112	0.0159201
ENSG00000130299.17	GTPBP3	GTP binding protein 3, mitochondrial	1.19659	0.0159517
ENSG00000158710.14	TAGLN2	transgelin 2	0.941876	0.0159595
ENSG00000144152.13	FBLN7	fibulin 7	-1.08714	0.0159762
ENSG00000007541.16	PIGQ	phosphatidylinositol glycan anchor biosynthesis class Q	1.16137	0.0160126
ENSG00000125753.14	VASP	vasodilator stimulated phosphoprotein	0.796619	0.0160275
ENSG00000229320.3	KRT8P12	keratin 8 pseudogene 12	0.971716	0.0160403
ENSG00000140464.20	PML	PML nuclear body scaffold	0.744958	0.0161042
ENSG00000131797.12	CLUHP3	clustered mitochondria homolog pseudogene 3	0.855674	0.0161363
ENSG00000100968.14	NFATC4	nuclear factor of activated T cells 4	1.08097	0.0161516
ENSG00000117598.13	PLPPR5	phospholipid phosphatase related 5	-0.671756	0.0161928
ENSG00000148798.11	INA	internexin neuronal intermediate filament protein alpha	-0.8661	0.0161978
ENSG00000269937.1	NA	NA	0.781406	0.016213
ENSG00000115137.12	DNAJC27	DnaJ heat shock protein family (Hsp40) member C27	-0.418844	0.0162496
ENSG00000186462.9	NAP1L2	nucleosome assembly protein 1 like 2	-0.878966	0.0162828
ENSG00000206652.1	RNU1-1	RNA, U1 small nuclear 1	1.4667	0.0162844
ENSG00000261451.1	NA	NA	0.920498	0.0163011
ENSG00000120129.6	DUSP1	dual specificity phosphatase 1	1.08878	0.0163364
ENSG00000176928.7	GCNT4	glucosaminyl (N-acetyl) transferase 4	-0.624566	0.0163549
ENSG00000077044.10	DGKD	diacylglycerol kinase delta	0.867367	0.0163668
ENSG00000180440.4	SERTM1	serine rich and transmembrane domain containing 1	-1.15705	0.0164217
ENSG00000183779.7	ZNF703	zinc finger protein 703	0.746132	0.0164646
ENSG00000140941.14	MAP1LC3B	microtubule associated protein 1 light chain 3 beta	-0.306246	0.016472
ENSG00000255112.3	CHMP1B	charged multivesicular body protein 1B	-0.414068	0.0164742
ENSG00000092820.18	EZR	ezrin	0.570928	0.0164899
ENSG00000182836.10	PLCXD3	phosphatidylinositol specific phospholipase C X domain containing 3	-0.843046	0.0165218
ENSG00000082458.12	DLG3	discs large MAGUK scaffold protein 3	-0.523933	0.016526
ENSG00000103932.12	RPAP1	RNA polymerase II associated protein 1	0.647077	0.0165676
ENSG00000115840.14	SLC25A12	solute carrier family 25 member 12	-0.697261	0.0165884
ENSG00000123136.15	DDX39A	DExD-box helicase 39A	0.921954	0.0165975
ENSG00000162645.13	GBP2	guanylate binding protein 2	1.29476	0.0166067
ENSG00000152413.15	HOMER1	homer scaffold protein 1	-0.698125	0.016623
ENSG00000111897.7	SERINC1	serine incorporator 1	-0.439042	0.01667
ENSG00000176244.7	ACBD7	acyl-CoA binding domain containing 7	-0.678293	0.016707
ENSG00000086065.14	CHMP5	charged multivesicular body protein 5	-0.362686	0.0167138
ENSG00000177600.9	RPLP2	ribosomal protein lateral stalk subunit P2	0.54133	0.0167393
ENSG00000168175.15	MAPK1IP1L	mitogen-activated protein kinase 1 interacting protein 1 like	-0.470124	0.0167558
ENSG00000142039.4	CCDC97	coiled-coil domain containing 97	0.48121	0.0167758
ENSG00000163626.16	COX18	cytochrome c oxidase assembly factor COX18	-0.542525	0.0167788
ENSG00000105520.10	PLPPR2	phospholipid phosphatase related 2	0.53954	0.0168299
ENSG00000013810.19	TACC3	transforming acidic coiled-coil containing protein 3	1.23158	0.0168651
ENSG00000008394.13	MGST1	microsomal glutathione S-transferase 1	-0.550681	0.0168738
ENSG00000113269.14	RNF130	ring finger protein 130	0.38815	0.0168902
ENSG00000143971.9	ETAA1	ETAA1 activator of ATR kinase	-0.703142	0.0169018
ENSG00000071655.18	MBD3	methyl-CpG binding domain protein 3	0.99657	0.0170277
ENSG00000169446.5	MMGT1	membrane magnesium transporter 1	-0.431742	0.017041
ENSG00000026950.17	BTN3A1	butyrophilin subfamily 3 member A1	0.606684	0.0170611
ENSG00000160131.13	VMA21	vacuolar ATPase assembly factor VMA21	-0.387835	0.0170622
ENSG00000131951.11	LRRC9	leucine rich repeat containing 9	-1.15392	0.0170858
ENSG00000167755.15	KLK6	kallikrein related peptidase 6	1.27447	0.0171128
ENSG00000029534.20	ANK1	ankyrin 1	0.7603	0.0171364
ENSG00000146386.8	ABRACL	ABRA C-terminal like	-0.821305	0.017152
ENSG00000042980.13	ADAM28	ADAM metallopeptidase domain 28	1.40333	0.0171891
ENSG00000147274.14	RBMX	RNA binding motif protein X-linked	-0.395128	0.017201
ENSG00000204257.15	HLA-DMA	major histocompatibility complex, class II, DM alpha	1.09386	0.0172031
ENSG00000134138.20	MEIS2	Meis homeobox 2	-0.541602	0.017257
ENSG00000106355.10	LSM5	LSM5 homolog, U6 small nuclear RNA and mRNA degradation associated	-0.593882	0.0172667
ENSG00000140948.13	ZCCHC14	zinc finger CCHC-type containing 14	0.343136	0.0172745
ENSG00000198932.13	GPRASP1	G protein-coupled receptor associated sorting protein 1	-0.578184	0.0172907
ENSG00000225174.2	OSTM1-AS1	OSTM1 antisense RNA 1	-1.00375	0.0173401
ENSG00000141965.5	FEM1A	fem-1 homolog A	0.466009	0.017368
ENSG00000132359.15	RAP1GAP2	RAP1 GTPase activating protein 2	0.423622	0.0174028
ENSG00000153904.20	DDAH1	dimethylarginine dimethylaminohydrolase 1	-0.487071	0.0174414
ENSG00000272695.2	GAS6-DT	GAS6 divergent transcript	-0.722489	0.0174642
ENSG00000144815.16	NXPE3	neurexophilin and PC-esterase domain family member 3	0.445957	0.0174937
ENSG00000140564.12	FURIN	furin, paired basic amino acid cleaving enzyme	0.63411	0.0175252
ENSG00000148296.7	SURF6	surfeit 6	0.533549	0.0176635
ENSG00000138442.9	WDR12	WD repeat domain 12	-0.536814	0.0176777
ENSG00000130517.14	PGPEP1	pyroglutamyl-peptidase I	0.599795	0.0176917
ENSG00000144579.7	CTDSP1	CTD small phosphatase 1	0.65538	0.0177375
ENSG00000152954.12	NRSN1	neurensin 1	-0.666272	0.0177713
ENSG00000167613.16	LAIR1	leukocyte associated immunoglobulin like receptor 1	1.20463	0.0178062
ENSG00000275620.1	FLJ16779	uncharacterized LOC100192386	1.11429	0.0178587
ENSG00000089169.15	RPH3A	rabphilin 3A	-0.827325	0.0178722
ENSG00000174705.13	SH3PXD2B	SH3 and PX domains 2B	0.636862	0.0179171
ENSG00000119242.8	CCDC92	coiled-coil domain containing 92	0.382407	0.0179395
ENSG00000286084.2	NA	NA	-1.14694	0.0179423
ENSG00000103202.13	NME4	NME/NM23 nucleoside diphosphate kinase 4	0.556417	0.017968
ENSG00000154545.16	MAGED4	MAGE family member D4	-2.09438	0.0179945
ENSG00000111752.11	PHC1	polyhomeotic homolog 1	0.871909	0.0180112
ENSG00000154767.14	XPC	XPC complex subunit, DNA damage recognition and repair factor	0.641114	0.0180434
ENSG00000197818.11	SLC9A8	solute carrier family 9 member A8	0.571965	0.0180547
ENSG00000129084.17	PSMA1	proteasome 20S subunit alpha 1	-0.453207	0.0180584
ENSG00000169710.9	FASN	fatty acid synthase	0.891143	0.0180719
ENSG00000116337.19	AMPD2	adenosine monophosphate deaminase 2	0.582905	0.0181421
ENSG00000165730.16	STOX1	storkhead box 1	-0.406432	0.0181571
ENSG00000100294.13	MCAT	malonyl-CoA-acyl carrier protein transacylase	0.90971	0.0181898
ENSG00000085644.14	ZNF213	zinc finger protein 213	0.690615	0.0182138
ENSG00000186862.20	PDZD7	PDZ domain containing 7	1.06075	0.0182229
ENSG00000160310.18	PRMT2	protein arginine methyltransferase 2	0.320331	0.0182336
ENSG00000164258.12	NDUFS4	NADH:ubiquinone oxidoreductase subunit S4	-0.43739	0.0182527
ENSG00000167632.16	TRAPPC9	trafficking protein particle complex subunit 9	-0.399024	0.0182551
ENSG00000179151.13	EDC3	enhancer of mRNA decapping 3	-0.477996	0.0182782
ENSG00000188766.12	SPRED3	sprouty related EVH1 domain containing 3	-0.851166	0.0182925
ENSG00000138757.14	G3BP2	G3BP stress granule assembly factor 2	-0.678979	0.018314
ENSG00000091664.9	SLC17A6	solute carrier family 17 member 6	-1.24944	0.0183261
ENSG00000163624.6	CDS1	CDP-diacylglycerol synthase 1	-0.435189	0.0183404
ENSG00000111405.9	ENDOU	endonuclease, poly(U) specific	-0.6896	0.0183488
ENSG00000142235.11	LMTK3	lemur tyrosine kinase 3	0.601219	0.0183671
ENSG00000179899.8	NA	NA	0.875569	0.0183752
ENSG00000126561.16	STAT5A	signal transducer and activator of transcription 5A	0.877199	0.0184016
ENSG00000196367.13	TRRAP	transformation/transcription domain associated protein	0.456126	0.0184126
ENSG00000182050.13	MGAT4C	MGAT4 family member C	-0.578632	0.0184287
ENSG00000005249.13	PRKAR2B	protein kinase cAMP-dependent type II regulatory subunit beta	-0.555883	0.0185017
ENSG00000154001.14	PPP2R5E	protein phosphatase 2 regulatory subunit B'epsilon	-0.432025	0.0185094
ENSG00000156735.11	BAG4	BAG cochaperone 4	-0.629821	0.0185423
ENSG00000228358.6	LINC02263	long intergenic non-protein coding RNA 2263	-0.859883	0.0185794
ENSG00000163635.18	ATXN7	ataxin 7	0.715382	0.0185854
ENSG00000251580.3	LINC02482	long intergenic non-protein coding RNA 2482	-1.00035	0.0185937
ENSG00000173548.8	SNX33	sorting nexin 33	0.710668	0.0186114
ENSG00000187189.11	TSPYL4	TSPY like 4	-0.40832	0.0186232
ENSG00000249550.7	LINC01234	long intergenic non-protein coding RNA 1234	-1.06034	0.0186366
ENSG00000171443.7	ZNF524	zinc finger protein 524	0.980321	0.0186752
ENSG00000069509.6	FUNDC1	FUN14 domain containing 1	-0.490196	0.0186847
ENSG00000180537.13	RNF182	ring finger protein 182	-0.586871	0.0187972
ENSG00000104936.17	DMPK	DM1 protein kinase	0.843415	0.018834
ENSG00000145555.15	MYO10	myosin X	0.539486	0.0188513
ENSG00000093010.14	COMT	catechol-O-methyltransferase	0.839185	0.0189119
ENSG00000137038.8	DMAC1	distal membrane arm assembly component 1	-0.665636	0.0189226
ENSG00000214043.8	LINC02347	long intergenic non-protein coding RNA 2347	-0.756951	0.0189357
ENSG00000109576.14	AADAT	aminoadipate aminotransferase	-0.679824	0.018964
ENSG00000184752.13	NDUFA12	NADH:ubiquinone oxidoreductase subunit A12	-0.46253	0.0189981
ENSG00000104331.9	BPNT2	3'(2'), 5'-bisphosphate nucleotidase 2	-0.512718	0.0189994
ENSG00000160223.17	ICOSLG	inducible T cell costimulator ligand	1.33641	0.0190311
ENSG00000131013.4	PPIL4	peptidylprolyl isomerase like 4	-0.584916	0.0190467
ENSG00000145743.16	FBXL17	F-box and leucine rich repeat protein 17	-0.542458	0.0190829
ENSG00000226124.7	FTCDNL1	formiminotransferase cyclodeaminase N-terminal like	-0.784533	0.0191077
ENSG00000196776.16	CD47	CD47 molecule	-0.511866	0.0191431
ENSG00000177119.16	ANO6	anoctamin 6	0.494938	0.019179
ENSG00000110876.9	SELPLG	selectin P ligand	1.26456	0.0192102
ENSG00000167994.13	RAB3IL1	RAB3A interacting protein like 1	0.975938	0.0192372
ENSG00000154222.14	CC2D1B	coiled-coil and C2 domain containing 1B	0.805501	0.019241
ENSG00000175643.10	RMI2	RecQ mediated genome instability 2	-1.14861	0.0192551
ENSG00000182310.14	SPACA6	sperm acrosome associated 6	1.01775	0.0192944
ENSG00000076554.15	TPD52	tumor protein D52	-0.515674	0.019359
ENSG00000074964.17	ARHGEF10L	Rho guanine nucleotide exchange factor 10 like	0.716972	0.0194349
ENSG00000115657.14	ABCB6	ATP binding cassette subfamily B member 6 (Langereis blood group)	0.985677	0.0194353
ENSG00000212864.3	RNF208	ring finger protein 208	1.10112	0.0194503
ENSG00000127995.17	CASD1	CAS1 domain containing 1	-0.520863	0.0194828
ENSG00000100599.16	RIN3	Ras and Rab interactor 3	1.04074	0.0195059
ENSG00000089250.19	NOS1	nitric oxide synthase 1	0.516342	0.019553
ENSG00000183287.14	CCBE1	collagen and calcium binding EGF domains 1	1.15655	0.0196291
ENSG00000112679.14	DUSP22	dual specificity phosphatase 22	0.418833	0.0196449
ENSG00000185088.14	RPS27L	ribosomal protein S27 like	-0.561398	0.0196935
ENSG00000137944.18	KYAT3	kynurenine aminotransferase 3	-0.547202	0.0197018
ENSG00000114757.19	PEX5L	peroxisomal biogenesis factor 5 like	-0.579032	0.0197164
ENSG00000172985.11	SH3RF3	SH3 domain containing ring finger 3	0.402099	0.0197629
ENSG00000197860.10	SGTB	small glutamine rich tetratricopeptide repeat co-chaperone beta	-0.566758	0.0198247
ENSG00000174332.5	GLIS1	GLIS family zinc finger 1	0.768914	0.0198394
ENSG00000155959.12	VBP1	VHL binding protein 1	-0.400679	0.0198949
ENSG00000173391.9	OLR1	oxidized low density lipoprotein receptor 1	1.06594	0.0199133
ENSG00000091483.6	FH	fumarate hydratase	-0.494733	0.0199179
ENSG00000038945.15	MSR1	macrophage scavenger receptor 1	1.17675	0.0199265
ENSG00000138029.14	HADHB	hydroxyacyl-CoA dehydrogenase trifunctional multienzyme complex subunit beta	-0.478333	0.0199682
ENSG00000156049.7	GNA14	G protein subunit alpha 14	-0.52968	0.0199688
ENSG00000071054.16	MAP4K4	mitogen-activated protein kinase kinase kinase kinase 4	0.700665	0.0200002
ENSG00000010244.18	ZNF207	zinc finger protein 207	-0.461391	0.0200452
ENSG00000109099.15	PMP22	peripheral myelin protein 22	-0.582886	0.0200894
ENSG00000232593.7	KANTR	KANTR integral membrane protein	-0.543693	0.0200925
ENSG00000196642.19	RABL6	RAB, member RAS oncogene family like 6	0.445762	0.0200967
ENSG00000130368.6	MAS1	MAS1 proto-oncogene, G protein-coupled receptor	-0.860586	0.0200984
ENSG00000108557.19	RAI1	retinoic acid induced 1	0.718581	0.0201376
ENSG00000198598.6	MMP17	matrix metallopeptidase 17	1.18989	0.0201693
ENSG00000170632.14	ARMC10	armadillo repeat containing 10	-0.411167	0.0201745
ENSG00000196743.9	GM2A	GM2 ganglioside activator	0.369897	0.0201782
ENSG00000136830.12	NIBAN2	niban apoptosis regulator 2	0.531769	0.0201857
ENSG00000127920.6	GNG11	G protein subunit gamma 11	-0.972273	0.020237
ENSG00000132963.8	POMP	proteasome maturation protein	-0.459851	0.0202768
ENSG00000204991.11	SPIRE2	spire type actin nucleation factor 2	0.57398	0.0203173
ENSG00000185453.13	ZSWIM9	zinc finger SWIM-type containing 9	0.553463	0.0203526
ENSG00000198089.16	SFI1	SFI1 centrin binding protein	0.677485	0.0203626
ENSG00000141564.15	RPTOR	regulatory associated protein of MTOR complex 1	0.558207	0.0203641
ENSG00000198218.11	QRICH1	glutamine rich 1	-0.608865	0.0203727
ENSG00000196810.5	NA	NA	0.656803	0.0203912
ENSG00000097007.19	ABL1	ABL proto-oncogene 1, non-receptor tyrosine kinase	0.467121	0.0205001
ENSG00000123472.12	ATPAF1	ATP synthase mitochondrial F1 complex assembly factor 1	-0.452582	0.0205069
ENSG00000041353.10	RAB27B	RAB27B, member RAS oncogene family	-0.872054	0.0205167
ENSG00000070814.21	TCOF1	treacle ribosome biogenesis factor 1	0.520186	0.0205228
ENSG00000083457.12	ITGAE	integrin subunit alpha E	-0.711142	0.0205352
ENSG00000108349.17	CASC3	CASC3 exon junction complex subunit	0.55784	0.0205953
ENSG00000198739.11	LRRTM3	leucine rich repeat transmembrane neuronal 3	-0.694824	0.020653
ENSG00000166508.18	MCM7	minichromosome maintenance complex component 7	0.756115	0.0206592
ENSG00000090661.12	CERS4	ceramide synthase 4	0.623964	0.020693
ENSG00000196497.17	IPO4	importin 4	1.21967	0.0208308
ENSG00000105483.18	CARD8	caspase recruitment domain family member 8	0.507394	0.0208496
ENSG00000128590.5	DNAJB9	DnaJ heat shock protein family (Hsp40) member B9	-0.456001	0.0208864
ENSG00000137413.16	TAF8	TATA-box binding protein associated factor 8	0.607086	0.0209162
ENSG00000163818.17	LZTFL1	leucine zipper transcription factor like 1	-0.737522	0.0209203
ENSG00000153140.8	CETN3	centrin 3	-0.485246	0.0209449
ENSG00000137414.6	FAM8A1	family with sequence similarity 8 member A1	-0.398623	0.0209489
ENSG00000204967.12	PCDHA4	protocadherin alpha 4	1.16709	0.0209576
ENSG00000170860.4	LSM3	LSM3 homolog, U6 small nuclear RNA and mRNA degradation associated	-0.38742	0.0209589
ENSG00000184999.12	SLC22A10	solute carrier family 22 member 10	-0.7506	0.0209972
ENSG00000196689.12	TRPV1	transient receptor potential cation channel subfamily V member 1	0.84338	0.0210008
ENSG00000280355.1	NA	NA	0.741195	0.0210058
ENSG00000240682.9	ISY1	ISY1 splicing factor homolog	-0.724663	0.0210197
ENSG00000198121.13	LPAR1	lysophosphatidic acid receptor 1	0.832299	0.0210336
ENSG00000157657.14	ZNF618	zinc finger protein 618	0.743938	0.0210673
ENSG00000144230.16	GPR17	G protein-coupled receptor 17	0.970961	0.0210702
ENSG00000151640.13	DPYSL4	dihydropyrimidinase like 4	0.672763	0.0210716
ENSG00000131263.13	RLIM	ring finger protein, LIM domain interacting	-0.450244	0.0210983
ENSG00000148337.21	CIZ1	CDKN1A interacting zinc finger protein 1	0.534552	0.0211041
ENSG00000184489.12	PTP4A3	protein tyrosine phosphatase 4A3	0.913566	0.0211167
ENSG00000188266.14	HYKK	hydroxylysine kinase	-0.755395	0.0211517
ENSG00000126001.16	CEP250	centrosomal protein 250	0.485662	0.0212267
ENSG00000223547.10	ZNF844	zinc finger protein 844	-0.746298	0.0212279
ENSG00000204498.11	NFKBIL1	NFKB inhibitor like 1	0.725588	0.0212389
ENSG00000136960.12	ENPP2	ectonucleotide pyrophosphatase/phosphodiesterase 2	0.67544	0.021261
ENSG00000164708.6	PGAM2	phosphoglycerate mutase 2	0.845055	0.0212959
ENSG00000135047.15	CTSL	cathepsin L	-0.51533	0.0213344
ENSG00000224389.9	C4B	complement C4B (Chido blood group)	1.36911	0.0213906
ENSG00000095303.17	PTGS1	prostaglandin-endoperoxide synthase 1	1.0648	0.0213956
ENSG00000280893.1	NA	NA	1.0222	0.0214345
ENSG00000007545.16	CRAMP1	cramped chromatin regulator homolog 1	0.560774	0.0214568
ENSG00000158106.14	RHPN1	rhophilin Rho GTPase binding protein 1	1.038	0.0215753
ENSG00000188921.14	HACD4	3-hydroxyacyl-CoA dehydratase 4	-0.780871	0.021591
ENSG00000100335.15	MIEF1	mitochondrial elongation factor 1	0.392115	0.0216094
ENSG00000197119.13	SLC25A29	solute carrier family 25 member 29	1.14162	0.0216572
ENSG00000185650.10	ZFP36L1	ZFP36 ring finger protein like 1	0.649614	0.0216626
ENSG00000130287.14	NCAN	neurocan	0.656281	0.0217032
ENSG00000127081.14	ZNF484	zinc finger protein 484	-0.385034	0.0217515
ENSG00000188002.10	NA	NA	-0.672731	0.0217544
ENSG00000146083.12	RNF44	ring finger protein 44	0.445346	0.0217711
ENSG00000137312.15	FLOT1	flotillin 1	0.26086	0.0218697
ENSG00000036672.16	USP2	ubiquitin specific peptidase 2	0.552889	0.0218706
ENSG00000118402.6	ELOVL4	ELOVL fatty acid elongase 4	-0.642858	0.0218746
ENSG00000259291.2	ZNF710-AS1	ZNF710 antisense RNA 1	-0.534784	0.0219027
ENSG00000175787.17	ZNF169	zinc finger protein 169	-0.667592	0.0219042
ENSG00000183908.7	LRRC55	leucine rich repeat containing 55	0.66847	0.0219135
ENSG00000278834.1	NA	NA	-1.05691	0.0219412
ENSG00000116288.13	PARK7	Parkinsonism associated deglycase	-0.338271	0.0219487
ENSG00000078269.15	SYNJ2	synaptojanin 2	0.52931	0.0219848
ENSG00000078808.17	SDF4	stromal cell derived factor 4	0.452377	0.0219854
ENSG00000187715.13	KBTBD12	kelch repeat and BTB domain containing 12	-0.754629	0.0219885
ENSG00000177283.7	FZD8	frizzled class receptor 8	1.24371	0.0220339
ENSG00000149782.11	PLCB3	phospholipase C beta 3	0.737359	0.0220357
ENSG00000052795.13	FNIP2	folliculin interacting protein 2	0.327563	0.022043
ENSG00000181026.15	AEN	apoptosis enhancing nuclease	0.701744	0.0221754
ENSG00000286330.1	LOC105370259	uncharacterized LOC105370259	-0.697546	0.0221895
ENSG00000106009.16	BRAT1	BRCA1 associated ATM activator 1	1.11767	0.0222527
ENSG00000169299.14	PGM2	phosphoglucomutase 2	0.536119	0.0223171
ENSG00000108175.17	ZMIZ1	zinc finger MIZ-type containing 1	0.601836	0.022332
ENSG00000255693.3	LINC02389	long intergenic non-protein coding RNA 2389	-0.932165	0.0223464
ENSG00000018408.14	WWTR1	WW domain containing transcription regulator 1	0.801751	0.0224153
ENSG00000160255.18	ITGB2	integrin subunit beta 2	1.50577	0.0224431
ENSG00000100347.15	SAMM50	SAMM50 sorting and assembly machinery component	-0.468655	0.0224603
ENSG00000165704.15	HPRT1	hypoxanthine phosphoribosyltransferase 1	-0.65011	0.0225132
ENSG00000108018.15	SORCS1	sortilin related VPS10 domain containing receptor 1	-0.55635	0.0225141
ENSG00000183255.12	PTTG1IP	PTTG1 interacting protein	0.604253	0.0225391
ENSG00000259943.1	NA	NA	-0.815128	0.0227638
ENSG00000171204.12	TMEM126B	transmembrane protein 126B	-0.481024	0.0227889
ENSG00000144233.9	AMMECR1L	AMMECR1 like	0.484004	0.0228435
ENSG00000072858.10	SIDT1	SID1 transmembrane family member 1	-0.691958	0.0228562
ENSG00000272888.7	NA	NA	-0.462153	0.0228917
ENSG00000273611.5	ZNHIT3	zinc finger HIT-type containing 3	-0.382567	0.0229016
ENSG00000198825.15	INPP5F	inositol polyphosphate-5-phosphatase F	-0.658643	0.0229613
ENSG00000110076.19	NRXN2	neurexin 2	0.767412	0.0230163
ENSG00000268362.6	NA	NA	0.862347	0.0230184
ENSG00000028277.21	POU2F2	POU class 2 homeobox 2	1.44513	0.0230816
ENSG00000160803.8	UBQLN4	ubiquilin 4	0.285057	0.023121
ENSG00000006747.15	SCIN	scinderin	1.08149	0.0231512
ENSG00000270953.1	NA	NA	-0.868306	0.0232387
ENSG00000163430.12	FSTL1	follistatin like 1	0.879941	0.0233186
ENSG00000261236.8	BOP1	BOP1 ribosomal biogenesis factor	0.823708	0.0233194
ENSG00000186417.14	GLDN	gliomedin	0.793794	0.0233501
ENSG00000160271.16	RALGDS	ral guanine nucleotide dissociation stimulator	0.57611	0.0233567
ENSG00000177169.10	ULK1	unc-51 like autophagy activating kinase 1	0.759829	0.0233887
ENSG00000258539.1	NA	NA	-0.829097	0.0234888
ENSG00000158062.20	UBXN11	UBX domain protein 11	0.678711	0.0234933
ENSG00000173660.12	UQCRH	ubiquinol-cytochrome c reductase hinge protein	-0.443333	0.0235455
ENSG00000196705.8	ZNF431	zinc finger protein 431	0.63744	0.0235506
ENSG00000260528.5	NA	NA	1.11818	0.0235637
ENSG00000161547.16	SRSF2	serine and arginine rich splicing factor 2	-0.399223	0.0236358
ENSG00000100902.11	PSMA6	proteasome 20S subunit alpha 6	-0.423013	0.0236769
ENSG00000214447.4	FAM187A	family with sequence similarity 187 member A	1.09919	0.023696
ENSG00000011009.11	LYPLA2	lysophospholipase 2	0.612701	0.0237302
ENSG00000138646.9	HERC5	HECT and RLD domain containing E3 ubiquitin protein ligase 5	0.745425	0.0237398
ENSG00000026652.15	AGPAT4	1-acylglycerol-3-phosphate O-acyltransferase 4	0.67369	0.0237523
ENSG00000013297.11	CLDN11	claudin 11	0.830374	0.0237534
ENSG00000164902.14	PHAX	phosphorylated adaptor for RNA export	-0.470731	0.0237638
ENSG00000135951.16	TSGA10	testis specific 10	-0.60546	0.0237685
ENSG00000214046.8	SMIM7	small integral membrane protein 7	-0.408894	0.0237829
ENSG00000110844.13	PRPF40B	pre-mRNA processing factor 40 homolog B	0.527272	0.0237909
ENSG00000132423.12	COQ3	coenzyme Q3, methyltransferase	-0.704273	0.0238022
ENSG00000127418.15	FGFRL1	fibroblast growth factor receptor like 1	0.739984	0.0238628
ENSG00000169047.5	IRS1	insulin receptor substrate 1	0.436245	0.0238651
ENSG00000138078.15	PREPL	prolyl endopeptidase like	-0.646444	0.0238972
ENSG00000005007.12	UPF1	UPF1 RNA helicase and ATPase	0.738264	0.0239111
ENSG00000130529.16	TRPM4	transient receptor potential cation channel subfamily M member 4	0.90693	0.0239507
ENSG00000149929.16	HIRIP3	HIRA interacting protein 3	0.538409	0.0239767
ENSG00000128989.10	ARPP19	cAMP regulated phosphoprotein 19	-0.28318	0.0240159
ENSG00000172086.9	KRCC1	lysine rich coiled-coil 1	-0.460116	0.024082
ENSG00000213190.4	MLLT11	MLLT11 transcription factor 7 cofactor	-0.656089	0.0241073
ENSG00000146592.17	CREB5	cAMP responsive element binding protein 5	0.719466	0.0241204
ENSG00000105088.8	OLFM2	olfactomedin 2	0.69616	0.0241629
ENSG00000150316.12	CWC15	CWC15 spliceosome associated protein homolog	-0.356017	0.0241731
ENSG00000073008.15	PVR	PVR cell adhesion molecule	0.671365	0.0242603
ENSG00000254999.4	BRK1	BRICK1 subunit of SCAR/WAVE actin nucleating complex	-0.322265	0.0242793
ENSG00000171806.12	METTL18	methyltransferase like 18	-0.824362	0.0242966
ENSG00000138138.13	ATAD1	ATPase family AAA domain containing 1	-0.441398	0.0243002
ENSG00000067177.15	PHKA1	phosphorylase kinase regulatory subunit alpha 1	-0.566988	0.0243036
ENSG00000131558.15	EXOC4	exocyst complex component 4	-0.340885	0.0243588
ENSG00000015133.19	CCDC88C	coiled-coil domain containing 88C	0.834772	0.0244652
ENSG00000180104.16	EXOC3	exocyst complex component 3	0.427508	0.0245183
ENSG00000177697.19	CD151	CD151 molecule (Raph blood group)	1.25887	0.0245343
ENSG00000106028.11	SSBP1	single stranded DNA binding protein 1	-0.401871	0.0245897
ENSG00000023445.15	BIRC3	baculoviral IAP repeat containing 3	0.718217	0.0246229
ENSG00000144331.20	ZNF385B	zinc finger protein 385B	-0.741989	0.0246335
ENSG00000145293.16	ENOPH1	enolase-phosphatase 1	-0.360369	0.0246352
ENSG00000234127.9	TRIM26	tripartite motif containing 26	0.518259	0.0247479
ENSG00000118257.16	NRP2	neuropilin 2	1.14178	0.024777
ENSG00000204262.14	COL5A2	collagen type V alpha 2 chain	-1.06597	0.0247773
ENSG00000232119.8	MCTS1	MCTS1 re-initiation and release factor	-0.605018	0.0247799
ENSG00000169991.11	IFFO2	intermediate filament family orphan 2	0.50884	0.0248091
ENSG00000107560.12	RAB11FIP2	RAB11 family interacting protein 2	-0.320069	0.0248311
ENSG00000130821.16	SLC6A8	solute carrier family 6 member 8	0.576111	0.0248314
ENSG00000030582.18	GRN	granulin precursor	1.24689	0.0248441
ENSG00000256043.3	CTSO	cathepsin O	-0.646222	0.0248887
ENSG00000197857.14	ZNF44	zinc finger protein 44	-0.50478	0.0248924
ENSG00000154065.17	ANKRD29	ankyrin repeat domain 29	-0.625364	0.0249203
ENSG00000107611.16	CUBN	cubilin	-1.04567	0.0249466
ENSG00000284610.1	NA	NA	1.29238	0.0249806
ENSG00000166394.15	CYB5R2	cytochrome b5 reductase 2	0.770312	0.024989
ENSG00000116459.11	ATP5PB	ATP synthase peripheral stalk-membrane subunit b	-0.427037	0.0249977
ENSG00000117408.11	IPO13	importin 13	0.562227	0.0250254
ENSG00000135334.9	AKIRIN2	akirin 2	-0.391915	0.0250451
ENSG00000106399.11	RPA3	replication protein A3	-0.661788	0.025061
ENSG00000164402.14	SEPTIN8	septin 8	0.271752	0.0250822
ENSG00000213753.11	CENPBD2P	CENPB DNA-binding domains containing 2, pseudogene	0.290733	0.0250973
ENSG00000184640.18	SEPTIN9	septin 9	0.364906	0.0251005
ENSG00000169313.9	P2RY12	purinergic receptor P2Y12	0.682947	0.0251501
ENSG00000139865.16	TTC6	tetratricopeptide repeat domain 6	1.00317	0.0251714
ENSG00000260920.2	NA	NA	-0.689411	0.0251913
ENSG00000188706.13	ZDHHC9	zinc finger DHHC-type palmitoyltransferase 9	0.44232	0.0251972
ENSG00000107882.11	SUFU	SUFU negative regulator of hedgehog signaling	0.707711	0.0252489
ENSG00000185278.15	ZBTB37	zinc finger and BTB domain containing 37	0.407188	0.0252662
ENSG00000175073.8	VCPIP1	valosin containing protein interacting protein 1	-0.406432	0.0253044
ENSG00000075303.13	SLC25A40	solute carrier family 25 member 40	-0.54831	0.0253386
ENSG00000177663.14	IL17RA	interleukin 17 receptor A	0.599709	0.0253699
ENSG00000115368.10	WDR75	WD repeat domain 75	-0.503235	0.0254243
ENSG00000205929.11	C21orf62	chromosome 21 open reading frame 62	1.12743	0.025465
ENSG00000158458.20	NRG2	neuregulin 2	1.08055	0.0255171
ENSG00000108106.14	UBE2S	ubiquitin conjugating enzyme E2 S	0.816789	0.0255543
ENSG00000271447.6	MMP28	matrix metallopeptidase 28	-0.834325	0.0255546
ENSG00000159840.16	ZYX	zyxin	0.657255	0.0256145
ENSG00000196704.12	AMZ2	archaelysin family metallopeptidase 2	-0.580413	0.0256329
ENSG00000173372.17	C1QA	complement C1q A chain	1.27303	0.0256587
ENSG00000261069.3	NA	NA	1.07439	0.0256641
ENSG00000186318.16	BACE1	beta-secretase 1	0.499186	0.0256699
ENSG00000167971.16	CASKIN1	CASK interacting protein 1	1.41915	0.0257034
ENSG00000086730.17	LAT2	linker for activation of T cells family member 2	1.02069	0.0257233
ENSG00000175216.15	CKAP5	cytoskeleton associated protein 5	-0.31298	0.0258219
ENSG00000162409.11	PRKAA2	protein kinase AMP-activated catalytic subunit alpha 2	-0.555199	0.0258258
ENSG00000011405.13	PIK3C2A	phosphatidylinositol-4-phosphate 3-kinase catalytic subunit type 2 alpha	-0.400606	0.0258893
ENSG00000169499.15	PLEKHA2	pleckstrin homology domain containing A2	0.491943	0.0259559
ENSG00000154174.8	TOMM70	translocase of outer mitochondrial membrane 70	-0.449337	0.0260432
ENSG00000137575.12	SDCBP	syndecan binding protein	-0.248051	0.0260622
ENSG00000187531.14	SIRT7	sirtuin 7	1.0049	0.0260799
ENSG00000155660.11	PDIA4	protein disulfide isomerase family A member 4	0.521529	0.0261528
ENSG00000087263.17	OGFOD1	2-oxoglutarate and iron dependent oxygenase domain containing 1	-0.56976	0.0261928
ENSG00000204116.11	CHIC1	cysteine rich hydrophobic domain 1	-0.512959	0.026222
ENSG00000197122.11	SRC	SRC proto-oncogene, non-receptor tyrosine kinase	0.613973	0.0262448
ENSG00000165629.20	ATP5F1C	ATP synthase F1 subunit gamma	-0.384223	0.0263257
ENSG00000196368.5	NUDT11	nudix hydrolase 11	-0.55328	0.0263802
ENSG00000225361.4	PPP1R26-AS1	PPP1R26 antisense RNA 1	1.08871	0.0264493
ENSG00000121774.18	KHDRBS1	KH RNA binding domain containing, signal transduction associated 1	-0.356165	0.0264596
ENSG00000281406.2	BLACAT1	BLACAT1 overlapping LEMD1 locus	-1.16715	0.0265817
ENSG00000183379.9	SYNDIG1L	synapse differentiation inducing 1 like	0.797749	0.0266043
ENSG00000104824.17	HNRNPL	heterogeneous nuclear ribonucleoprotein L	-0.387904	0.0266285
ENSG00000115919.15	KYNU	kynureninase	0.943777	0.0267159
ENSG00000174611.12	KY	kyphoscoliosis peptidase	0.636279	0.0267307
ENSG00000165801.10	ARHGEF40	Rho guanine nucleotide exchange factor 40	0.700061	0.0267436
ENSG00000168710.18	AHCYL1	adenosylhomocysteinase like 1	-0.391508	0.0268298
ENSG00000115325.13	DOK1	docking protein 1	0.785234	0.0268416
ENSG00000125733.18	TRIP10	thyroid hormone receptor interactor 10	0.991775	0.0268551
ENSG00000110888.17	CAPRIN2	caprin family member 2	-0.380144	0.0269035
ENSG00000100650.16	SRSF5	serine and arginine rich splicing factor 5	-0.559653	0.0269184
ENSG00000113140.11	SPARC	secreted protein acidic and cysteine rich	0.714646	0.0269254
ENSG00000171502.15	COL24A1	collagen type XXIV alpha 1 chain	-0.992701	0.0269417
ENSG00000181274.7	FRAT2	FRAT regulator of WNT signaling pathway 2	0.546561	0.0270037
ENSG00000126464.14	PRR12	proline rich 12	0.598604	0.027014
ENSG00000174021.11	GNG5	G protein subunit gamma 5	-0.64353	0.0270151
ENSG00000075945.13	KIFAP3	kinesin associated protein 3	-0.359478	0.027048
ENSG00000247092.7	SNHG10	small nucleolar RNA host gene 10	-1.48088	0.0270603
ENSG00000166902.5	MRPL16	mitochondrial ribosomal protein L16	-0.510236	0.0270709
ENSG00000213390.11	ARHGAP19	Rho GTPase activating protein 19	-0.605699	0.0271025
ENSG00000065361.15	ERBB3	erb-b2 receptor tyrosine kinase 3	0.741971	0.0271186
ENSG00000156709.14	AIFM1	apoptosis inducing factor mitochondria associated 1	-0.648778	0.0271586
ENSG00000144749.13	LRIG1	leucine rich repeats and immunoglobulin like domains 1	0.671757	0.0271718
ENSG00000144115.16	THNSL2	threonine synthase like 2	-0.914024	0.0271884
ENSG00000143514.17	TP53BP2	tumor protein p53 binding protein 2	-0.464918	0.0272469
ENSG00000185774.16	KCNIP4	potassium voltage-gated channel interacting protein 4	-0.751585	0.0272791
ENSG00000203993.6	ARRDC1-AS1	ARRDC1 antisense RNA 1	0.729893	0.0272869
ENSG00000117010.17	ZNF684	zinc finger protein 684	-0.969355	0.0273104
ENSG00000123130.17	ACOT9	acyl-CoA thioesterase 9	-0.503392	0.0273242
ENSG00000146067.16	FAM193B	family with sequence similarity 193 member B	0.612889	0.0273455
ENSG00000004961.15	HCCS	holocytochrome c synthase	-0.485637	0.0273508
ENSG00000146535.14	GNA12	G protein subunit alpha 12	0.500205	0.0273668
ENSG00000101928.13	MOSPD1	motile sperm domain containing 1	-0.680777	0.0273777
ENSG00000237004.4	NA	NA	0.910542	0.0273786
ENSG00000185518.11	SV2B	synaptic vesicle glycoprotein 2B	-0.55589	0.027428
ENSG00000152128.13	TMEM163	transmembrane protein 163	-0.670802	0.0274393
ENSG00000150991.15	UBC	ubiquitin C	-0.535187	0.027463
ENSG00000047634.15	SCML1	Scm polycomb group protein like 1	-0.673113	0.0275251
ENSG00000174080.11	CTSF	cathepsin F	-0.69017	0.0275649
ENSG00000196544.8	BORCS6	BLOC-1 related complex subunit 6	0.893832	0.0275972
ENSG00000170464.10	DNAJC18	DnaJ heat shock protein family (Hsp40) member C18	-0.493054	0.0276097
ENSG00000273213.3	H3-7	H3.7 histone (putative)	0.46913	0.0276235
ENSG00000122729.19	ACO1	aconitase 1	-0.420231	0.0276364
ENSG00000106236.4	NPTX2	neuronal pentraxin 2	-0.820525	0.0276512
ENSG00000203791.15	EEF1AKMT2	EEF1A lysine methyltransferase 2	-0.495499	0.0276577
ENSG00000140450.9	ARRDC4	arrestin domain containing 4	0.493552	0.0276986
ENSG00000221978.12	CCNL2	cyclin L2	0.712049	0.0277077
ENSG00000125870.11	SNRPB2	small nuclear ribonucleoprotein polypeptide B2	-0.526665	0.027845
ENSG00000101974.14	ATP11C	ATPase phospholipid transporting 11C	0.724982	0.0278461
ENSG00000198952.8	SMG5	SMG5 nonsense mediated mRNA decay factor	0.495398	0.0279415
ENSG00000113645.14	WWC1	WW and C2 domain containing 1	0.557778	0.0279586
ENSG00000152932.8	RAB3C	RAB3C, member RAS oncogene family	-0.831614	0.0279689
ENSG00000135423.13	GLS2	glutaminase 2	-0.560702	0.0279701
ENSG00000163512.14	AZI2	5-azacytidine induced 2	-0.373098	0.0279839
ENSG00000116918.15	TSNAX	translin associated factor X	-0.638745	0.0280816
ENSG00000105321.14	CCDC9	coiled-coil domain containing 9	0.726508	0.028094
ENSG00000254635.6	NA	NA	-0.678077	0.028152
ENSG00000250802.7	ZBED3-AS1	ZBED3 antisense RNA 1	0.513583	0.0281722
ENSG00000162735.18	PEX19	peroxisomal biogenesis factor 19	-0.413268	0.0281796
ENSG00000278948.1	NA	NA	0.869005	0.0281994
ENSG00000109046.15	WSB1	WD repeat and SOCS box containing 1	0.586641	0.028228
ENSG00000214787.10	MS4A4E	membrane spanning 4-domains A4E	-0.904188	0.028236
ENSG00000161835.11	TAMALIN	trafficking regulator and scaffold protein tamalin	-0.993171	0.0282627
ENSG00000188732.11	FAM221A	family with sequence similarity 221 member A	-0.552091	0.0282684
ENSG00000115267.8	IFIH1	interferon induced with helicase C domain 1	0.72603	0.0283427
ENSG00000163590.14	PPM1L	protein phosphatase, Mg2+/Mn2+ dependent 1L	-0.513198	0.0283469
ENSG00000149633.12	KIAA1755	KIAA1755	1.08552	0.0283828
ENSG00000080493.17	SLC4A4	solute carrier family 4 member 4	-0.429023	0.028462
ENSG00000196597.13	ZNF782	zinc finger protein 782	-0.474632	0.0284794
ENSG00000176401.6	EID2B	EP300 interacting inhibitor of differentiation 2B	-0.982074	0.0286275
ENSG00000114054.14	PCCB	propionyl-CoA carboxylase subunit beta	-0.413689	0.0286302
ENSG00000127124.16	HIVEP3	HIVEP zinc finger 3	0.414067	0.0286752
ENSG00000134201.12	GSTM5	glutathione S-transferase mu 5	-0.922338	0.0286897
ENSG00000133835.16	HSD17B4	hydroxysteroid 17-beta dehydrogenase 4	-0.388149	0.0287165
ENSG00000230453.9	ANKRD18B	ankyrin repeat domain 18B	-1.16427	0.0287189
ENSG00000197498.13	RPF2	ribosome production factor 2 homolog	-0.598485	0.0288216
ENSG00000135063.19	FAM189A2	family with sequence similarity 189 member A2	0.615718	0.028836
ENSG00000166848.7	TERF2IP	TERF2 interacting protein	-0.480221	0.0289192
ENSG00000255495.1	NA	NA	0.753668	0.0289348
ENSG00000126653.18	NSRP1	nuclear speckle splicing regulatory protein 1	0.622731	0.0289577
ENSG00000175467.15	SART1	spliceosome associated factor 1, recruiter of U4/U6.U5 tri-snRNP	0.662761	0.0290131
ENSG00000171174.15	RBKS	ribokinase	-0.790108	0.0290509
ENSG00000224404.2	NA	NA	-1.23424	0.0292539
ENSG00000182667.14	NTM	neurotrimin	-0.614158	0.0292669
ENSG00000108691.9	CCL2	C-C motif chemokine ligand 2	1.288	0.029364
ENSG00000168781.22	PPIP5K1	diphosphoinositol pentakisphosphate kinase 1	0.536191	0.0293762
ENSG00000112561.18	TFEB	transcription factor EB	0.925122	0.0294553
ENSG00000077942.19	FBLN1	fibulin 1	0.952537	0.0294695
ENSG00000112511.17	PHF1	PHD finger protein 1	0.372824	0.0295337
ENSG00000237296.9	SMG1P1	SMG1 pseudogene 1	0.541136	0.0295745
ENSG00000159335.16	PTMS	parathymosin	0.590516	0.029693
ENSG00000133318.14	RTN3	reticulon 3	-0.610773	0.0297225
ENSG00000111218.12	PRMT8	protein arginine methyltransferase 8	-0.756373	0.0297411
ENSG00000056487.16	PHF21B	PHD finger protein 21B	0.941644	0.0297737
ENSG00000145041.15	DCAF1	DDB1 and CUL4 associated factor 1	0.372663	0.0298262
ENSG00000154479.13	CFAP210	cilia and flagella associated protein 210	0.967043	0.0298938
ENSG00000158717.11	RNF166	ring finger protein 166	0.960191	0.0299094
ENSG00000163807.6	KIAA1143	KIAA1143	-0.417406	0.0299467
ENSG00000136861.18	CDK5RAP2	CDK5 regulatory subunit associated protein 2	0.554313	0.0299655
ENSG00000112851.14	ERBIN	erbb2 interacting protein	0.647311	0.0299706
ENSG00000259366.1	NA	NA	0.705071	0.0300283
ENSG00000171757.17	LRRC34	leucine rich repeat containing 34	-0.740434	0.0300382
ENSG00000159231.6	CBR3	carbonyl reductase 3	-0.727801	0.0300611
ENSG00000075568.17	TMEM131	transmembrane protein 131	0.549677	0.0300688
ENSG00000102760.13	RGCC	regulator of cell cycle	-0.623252	0.030098
ENSG00000143106.13	PSMA5	proteasome 20S subunit alpha 5	-0.658611	0.0301012
ENSG00000144647.6	POMGNT2	protein O-linked mannose N-acetylglucosaminyltransferase 2 (beta 1,4-)	0.796347	0.0301123
ENSG00000167702.12	KIFC2	kinesin family member C2	0.504421	0.0301161
ENSG00000006283.18	CACNA1G	calcium voltage-gated channel subunit alpha1 G	0.563032	0.030172
ENSG00000070610.14	GBA2	glucosylceramidase beta 2	0.431495	0.0301729
ENSG00000205476.9	CCDC85C	coiled-coil domain containing 85C	0.625412	0.0301761
ENSG00000108848.16	LUC7L3	LUC7 like 3 pre-mRNA splicing factor	0.445499	0.0301927
ENSG00000164100.9	NDST3	N-deacetylase and N-sulfotransferase 3	-0.549111	0.0302859
ENSG00000102466.15	FGF14	fibroblast growth factor 14	-0.710757	0.0302862
ENSG00000182901.16	RGS7	regulator of G protein signaling 7	-0.520987	0.0303313
ENSG00000119711.13	ALDH6A1	aldehyde dehydrogenase 6 family member A1	-0.433029	0.0303355
ENSG00000186205.13	MTARC1	mitochondrial amidoxime reducing component 1	-0.783823	0.030336
ENSG00000110237.5	ARHGEF17	Rho guanine nucleotide exchange factor 17	0.611844	0.0303481
ENSG00000101346.14	POFUT1	protein O-fucosyltransferase 1	0.525976	0.0303748
ENSG00000165886.5	UBTD1	ubiquitin domain containing 1	0.944149	0.0303784
ENSG00000121578.13	B4GALT4	beta-1,4-galactosyltransferase 4	0.695659	0.0303866
ENSG00000180332.6	KCTD4	potassium channel tetramerization domain containing 4	-0.849659	0.0303966
ENSG00000175591.11	P2RY2	purinergic receptor P2Y2	1.12603	0.0304672
ENSG00000143162.9	CREG1	cellular repressor of E1A stimulated genes 1	-0.499854	0.0305013
ENSG00000214706.10	IFRD2	interferon related developmental regulator 2	0.919978	0.0305581
ENSG00000013306.16	SLC25A39	solute carrier family 25 member 39	0.622662	0.0305978
ENSG00000005022.6	SLC25A5	solute carrier family 25 member 5	-0.418724	0.0306085
ENSG00000145365.11	TIFA	TRAF interacting protein with forkhead associated domain	0.845068	0.0306418
ENSG00000134294.14	SLC38A2	solute carrier family 38 member 2	0.602612	0.030702
ENSG00000165300.7	SLITRK5	SLIT and NTRK like family member 5	-0.333281	0.0307561
ENSG00000148218.16	ALAD	aminolevulinate dehydratase	0.423814	0.0307997
ENSG00000033122.20	LRRC7	leucine rich repeat containing 7	-0.466239	0.030935
ENSG00000126804.13	ZBTB1	zinc finger and BTB domain containing 1	0.449916	0.0309812
ENSG00000178685.14	PARP10	poly(ADP-ribose) polymerase family member 10	0.844342	0.0310266
ENSG00000154027.19	AK5	adenylate kinase 5	-0.598857	0.031028
ENSG00000103111.15	MON1B	MON1 homolog B, secretory trafficking associated	0.365554	0.0310433
ENSG00000166188.2	ZNF319	zinc finger protein 319	0.601779	0.0310484
ENSG00000100084.14	HIRA	histone cell cycle regulator	0.355336	0.0310549
ENSG00000154493.19	C10orf90	chromosome 10 open reading frame 90	0.640411	0.031084
ENSG00000132763.15	MMACHC	metabolism of cobalamin associated C	0.586797	0.0311695
ENSG00000197410.14	DCHS2	dachsous cadherin-related 2	-0.684667	0.0312106
ENSG00000177432.8	NAP1L5	nucleosome assembly protein 1 like 5	-0.72624	0.0312769
ENSG00000185721.13	DRG1	developmentally regulated GTP binding protein 1	-0.345455	0.0312827
ENSG00000071889.16	FAM3A	FAM3 metabolism regulating signaling molecule A	0.612303	0.0312856
ENSG00000198690.10	FAN1	FANCD2 and FANCI associated nuclease 1	0.293128	0.0313061
ENSG00000197724.11	PHF2	PHD finger protein 2	0.358565	0.0313125
ENSG00000136143.16	SUCLA2	succinate-CoA ligase ADP-forming subunit beta	-0.428047	0.0313172
ENSG00000115875.19	SRSF7	serine and arginine rich splicing factor 7	-0.466253	0.0313793
ENSG00000105701.16	FKBP8	FKBP prolyl isomerase 8	0.508717	0.0314331
ENSG00000166689.16	PLEKHA7	pleckstrin homology domain containing A7	0.840373	0.0314595
ENSG00000246223.9	LINC01550	long intergenic non-protein coding RNA 1550	-0.807549	0.0315307
ENSG00000128513.16	POT1	protection of telomeres 1	-0.545339	0.0315501
ENSG00000135363.12	LMO2	LIM domain only 2	0.781171	0.0315831
ENSG00000129151.9	BBOX1	gamma-butyrobetaine hydroxylase 1	-0.634632	0.0316842
ENSG00000168795.5	ZBTB5	zinc finger and BTB domain containing 5	0.442373	0.0317192
ENSG00000204178.11	MACO1	macoilin 1	-0.419849	0.0317341
ENSG00000258289.8	CHURC1	churchill domain containing 1	-0.480696	0.0318826
ENSG00000179431.7	FJX1	four-jointed box kinase 1	0.883783	0.031916
ENSG00000183087.15	GAS6	growth arrest specific 6	0.919967	0.0319282
ENSG00000112659.14	CUL9	cullin 9	0.545387	0.0319454
ENSG00000100403.12	ZC3H7B	zinc finger CCCH-type containing 7B	0.395682	0.0319775
ENSG00000239268.3	NA	NA	0.655488	0.0319788
ENSG00000038382.20	TRIO	trio Rho guanine nucleotide exchange factor	0.315721	0.0319859
ENSG00000070761.8	CFAP20	cilia and flagella associated protein 20	-0.705207	0.0320037
ENSG00000120942.13	UBIAD1	UbiA prenyltransferase domain containing 1	0.686546	0.032005
ENSG00000152219.5	ARL14EP	ADP ribosylation factor like GTPase 14 effector protein	-0.480888	0.0320075
ENSG00000168314.17	MOBP	myelin associated oligodendrocyte basic protein	0.899351	0.0320191
ENSG00000213625.9	LEPROT	leptin receptor overlapping transcript	-0.708281	0.0320637
ENSG00000188825.14	LINC00910	long intergenic non-protein coding RNA 910	0.984794	0.032108
ENSG00000187699.10	C2orf88	chromosome 2 open reading frame 88	0.583792	0.0321105
ENSG00000069345.12	DNAJA2	DnaJ heat shock protein family (Hsp40) member A2	-0.372271	0.0321507
ENSG00000125863.20	MKKS	MKKS centrosomal shuttling protein	-0.325881	0.0321748
ENSG00000140575.13	IQGAP1	IQ motif containing GTPase activating protein 1	0.694717	0.032199
ENSG00000280789.2	PAGR1	PAXIP1 associated glutamate rich protein 1	0.599973	0.0322768
ENSG00000139508.14	SLC46A3	solute carrier family 46 member 3	0.541899	0.0324026
ENSG00000188004.10	SNHG28	small nucleolar RNA host gene 28	-1.36745	0.0324929
ENSG00000159733.13	ZFYVE28	zinc finger FYVE-type containing 28	0.623176	0.0326729
ENSG00000135972.9	MRPS9	mitochondrial ribosomal protein S9	-0.498769	0.0328062
ENSG00000179526.17	SHARPIN	SHANK associated RH domain interactor	0.643685	0.032895
ENSG00000185896.11	LAMP1	lysosomal associated membrane protein 1	0.620495	0.0329064
ENSG00000183773.15	AIFM3	apoptosis inducing factor mitochondria associated 3	0.528554	0.0329241
ENSG00000120915.14	EPHX2	epoxide hydrolase 2	-0.508813	0.0329314
ENSG00000005810.18	MYCBP2	MYC binding protein 2	-0.477764	0.0329892
ENSG00000080189.15	SLC35C2	solute carrier family 35 member C2	-0.621058	0.0329909
ENSG00000103599.20	IQCH	IQ motif containing H	-0.876187	0.0329926
ENSG00000244198.7	NA	NA	1.00712	0.0330389
ENSG00000181544.15	FANCB	FA complementation group B	0.785553	0.0331331
ENSG00000133703.12	KRAS	KRAS proto-oncogene, GTPase	-0.39812	0.0331345
ENSG00000125814.17	NAPB	NSF attachment protein beta	-0.720105	0.0331731
ENSG00000164307.13	ERAP1	endoplasmic reticulum aminopeptidase 1	0.727799	0.0332296
ENSG00000146112.12	PPP1R18	protein phosphatase 1 regulatory subunit 18	0.572712	0.0332958
ENSG00000127337.7	YEATS4	YEATS domain containing 4	-0.663765	0.0332968
ENSG00000149100.13	EIF3M	eukaryotic translation initiation factor 3 subunit M	-0.427131	0.0333014
ENSG00000113649.11	TCERG1	transcription elongation regulator 1	-0.590958	0.0333229
ENSG00000129932.10	DOHH	deoxyhypusine hydroxylase	0.904196	0.0333973
ENSG00000086015.22	MAST2	microtubule associated serine/threonine kinase 2	0.378465	0.0334285
ENSG00000185742.7	C11orf87	chromosome 11 open reading frame 87	-0.629711	0.0334469
ENSG00000128683.14	GAD1	glutamate decarboxylase 1	-0.785186	0.0335404
ENSG00000171817.17	ZNF540	zinc finger protein 540	-0.717558	0.0335652
ENSG00000103404.14	USP31	ubiquitin specific peptidase 31	0.418866	0.0335852
ENSG00000186310.10	NAP1L3	nucleosome assembly protein 1 like 3	-0.739845	0.0337025
ENSG00000122359.18	ANXA11	annexin A11	0.575643	0.0337227
ENSG00000136874.11	STX17	syntaxin 17	-0.381061	0.0337265
ENSG00000215241.4	LINC02449	long intergenic non-protein coding RNA 2449	-0.848018	0.0337912
ENSG00000197971.16	MBP	myelin basic protein	0.860066	0.0337956
ENSG00000178568.15	ERBB4	erb-b2 receptor tyrosine kinase 4	-0.389719	0.0338314
ENSG00000163888.4	CAMK2N2	calcium/calmodulin dependent protein kinase II inhibitor 2	0.510876	0.0338405
ENSG00000196072.12	BLOC1S2	biogenesis of lysosomal organelles complex 1 subunit 2	-0.391647	0.0338548
ENSG00000277531.2	PNMA8C	PNMA family member 8C	-0.58545	0.0338675
ENSG00000241127.8	YAE1	YAE1 maturation factor of ABCE1	-0.708211	0.0338814
ENSG00000171970.13	ZNF57	zinc finger protein 57	-0.811671	0.033972
ENSG00000173418.12	NAA20	N-alpha-acetyltransferase 20, NatB catalytic subunit	-0.427129	0.0340192
ENSG00000162601.11	MYSM1	Myb like, SWIRM and MPN domains 1	-0.631833	0.0340311
ENSG00000041357.16	PSMA4	proteasome 20S subunit alpha 4	-0.545527	0.0340559
ENSG00000145349.17	CAMK2D	calcium/calmodulin dependent protein kinase II delta	-0.51911	0.0340927
ENSG00000143190.23	POU2F1	POU class 2 homeobox 1	0.544819	0.0341528
ENSG00000146830.10	GIGYF1	GRB10 interacting GYF protein 1	0.519037	0.0342913
ENSG00000165795.23	NDRG2	NDRG family member 2	-0.461117	0.0342967
ENSG00000205707.11	ETFRF1	electron transfer flavoprotein regulatory factor 1	-0.407972	0.0343627
ENSG00000213654.10	GPSM3	G protein signaling modulator 3	1.06355	0.0343832
ENSG00000173540.13	GMPPB	GDP-mannose pyrophosphorylase B	0.599209	0.0344254
ENSG00000179965.12	ZNF771	zinc finger protein 771	0.598544	0.0344621
ENSG00000165609.13	NUDT5	nudix hydrolase 5	-0.578516	0.0344843
ENSG00000225151.10	GOLGA2P7	GOLGA2 pseudogene 7	0.512489	0.0344893
ENSG00000158113.13	LRRC43	leucine rich repeat containing 43	-0.620401	0.0345909
ENSG00000185864.16	NPIPB4	nuclear pore complex interacting protein family member B4	1.06521	0.0346495
ENSG00000068903.20	SIRT2	sirtuin 2	0.447076	0.0346565
ENSG00000175264.8	CHST1	carbohydrate sulfotransferase 1	0.562727	0.0346733
ENSG00000099381.18	SETD1A	SET domain containing 1A, histone lysine methyltransferase	0.547457	0.0347189
ENSG00000158156.8	XKR8	XK related 8	0.897627	0.0347242
ENSG00000198846.6	TOX	thymocyte selection associated high mobility group box	-0.311479	0.0347351
ENSG00000005981.13	ASB4	ankyrin repeat and SOCS box containing 4	-0.783609	0.0347587
ENSG00000167536.14	DHRS13	dehydrogenase/reductase 13	0.712908	0.0347948
ENSG00000130193.8	THEM6	thioesterase superfamily member 6	1.02985	0.0348145
ENSG00000205683.11	DPF3	double PHD fingers 3	0.619087	0.0348228
ENSG00000196365.12	LONP1	lon peptidase 1, mitochondrial	0.505472	0.03487
ENSG00000119283.15	TRIM67	tripartite motif containing 67	0.765138	0.0348978
ENSG00000136856.18	SLC2A8	solute carrier family 2 member 8	0.945229	0.0349178
ENSG00000128253.15	RFPL2	ret finger protein like 2	0.894125	0.0349448
ENSG00000157890.17	MEGF11	multiple EGF like domains 11	0.86183	0.0349617
ENSG00000085185.15	BCORL1	BCL6 corepressor like 1	0.544884	0.0350438
ENSG00000108774.14	RAB5C	RAB5C, member RAS oncogene family	-0.382027	0.035058
ENSG00000164916.11	FOXK1	forkhead box K1	0.36522	0.0351221
ENSG00000162430.17	SELENON	selenoprotein N	0.516188	0.0351484
ENSG00000168495.13	POLR3D	RNA polymerase III subunit D	0.577604	0.035174
ENSG00000187079.18	TEAD1	TEA domain transcription factor 1	0.33831	0.0351793
ENSG00000165898.14	ISCA2	iron-sulfur cluster assembly 2	-0.573133	0.0352321
ENSG00000177868.12	SVBP	small vasohibin binding protein	-0.562503	0.0352523
ENSG00000224877.4	NDUFAF8	NADH:ubiquinone oxidoreductase complex assembly factor 8	-0.524183	0.0353531
ENSG00000100842.13	EFS	embryonal Fyn-associated substrate	0.628598	0.0353756
ENSG00000108639.7	SYNGR2	synaptogyrin 2	1.13097	0.0353915
ENSG00000227449.8	FGF7P6	fibroblast growth factor 7 pseudogene 6	-1.18768	0.0354213
ENSG00000135392.16	DNAJC14	DnaJ heat shock protein family (Hsp40) member C14	0.344555	0.0354447
ENSG00000090447.12	TFAP4	transcription factor AP-4	0.695968	0.0354503
ENSG00000163754.17	GYG1	glycogenin 1	-0.377083	0.0355899
ENSG00000141696.13	P3H4	prolyl 3-hydroxylase family member 4 (inactive)	0.829743	0.0356055
ENSG00000170161.7	FAM88B	family with sequence similarity 88 member B	-1.31767	0.0357125
ENSG00000130023.16	ERMARD	ER membrane associated RNA degradation	-0.418024	0.0357576
ENSG00000179632.10	MAF1	MAF1 homolog, negative regulator of RNA polymerase III	0.403961	0.0357874
ENSG00000136560.14	TANK	TRAF family member associated NFKB activator	-0.501558	0.0357903
ENSG00000205903.7	ZNF316	zinc finger protein 316	0.82637	0.0358697
ENSG00000158850.15	B4GALT3	beta-1,4-galactosyltransferase 3	0.530299	0.0358701
ENSG00000276644.5	DACH1	dachshund family transcription factor 1	0.465313	0.0358976
ENSG00000070669.17	ASNS	asparagine synthetase (glutamine-hydrolyzing)	-0.705976	0.0359121
ENSG00000144504.15	ANKMY1	ankyrin repeat and MYND domain containing 1	0.810608	0.0359154
ENSG00000070214.16	SLC44A1	solute carrier family 44 member 1	0.523401	0.0359158
ENSG00000244274.7	DBNDD2	dysbindin domain containing 2	0.644901	0.0359731
ENSG00000168002.12	POLR2G	RNA polymerase II subunit G	-0.482867	0.0359801
ENSG00000132329.11	RAMP1	receptor activity modifying protein 1	0.693336	0.0360109
ENSG00000177034.16	MTX3	metaxin 3	-0.339661	0.0360751
ENSG00000198300.14	PEG3	paternally expressed 3	-0.614919	0.036143
ENSG00000148943.12	LIN7C	lin-7 homolog C, crumbs cell polarity complex component	-0.33199	0.0361645
ENSG00000186472.20	PCLO	piccolo presynaptic cytomatrix protein	-0.537461	0.0362051
ENSG00000154175.17	ABI3BP	ABI family member 3 binding protein	0.77524	0.0362609
ENSG00000198837.10	DENND4B	DENN domain containing 4B	0.477693	0.036265
ENSG00000134042.13	MRO	maestro	-0.504385	0.0362955
ENSG00000170296.10	GABARAP	GABA type A receptor-associated protein	-0.296058	0.0363304
ENSG00000165895.19	ARHGAP42	Rho GTPase activating protein 42	0.704244	0.0363632
ENSG00000028116.17	VRK2	VRK serine/threonine kinase 2	0.885735	0.0365301
ENSG00000008382.15	MPND	MPN domain containing	0.737788	0.0365506
ENSG00000134590.14	RTL8C	retrotransposon Gag like 8C	-0.379415	0.0365566
ENSG00000152944.9	MED21	mediator complex subunit 21	-0.339203	0.0365787
ENSG00000188153.13	COL4A5	collagen type IV alpha 5 chain	0.72925	0.0366365
ENSG00000280165.1	PCDH20	protocadherin 20	-0.700246	0.0366473
ENSG00000164088.18	PPM1M	protein phosphatase, Mg2+/Mn2+ dependent 1M	0.516117	0.036684
ENSG00000162543.6	UBXN10	UBX domain protein 10	-0.660942	0.0366941
ENSG00000101096.20	NFATC2	nuclear factor of activated T cells 2	0.645008	0.036725
ENSG00000249042.6	NA	NA	-0.553366	0.036788
ENSG00000108840.15	HDAC5	histone deacetylase 5	0.513019	0.0367954
ENSG00000239857.7	GET4	guided entry of tail-anchored proteins factor 4	0.649875	0.0367958
ENSG00000146094.14	DOK3	docking protein 3	1.30338	0.0367987
ENSG00000138385.16	SSB	small RNA binding exonuclease protection factor La	-0.503431	0.0368893
ENSG00000163827.13	LRRC2	leucine rich repeat containing 2	-0.728857	0.0369124
ENSG00000167123.19	CERCAM	cerebral endothelial cell adhesion molecule	0.903859	0.0369189
ENSG00000151611.16	MMAA	metabolism of cobalamin associated A	-0.588832	0.0369287
ENSG00000081479.15	LRP2	LDL receptor related protein 2	1.2456	0.0369362
ENSG00000286192.1	NA	NA	1.30787	0.0369561
ENSG00000272831.1	NA	NA	-0.672365	0.0369778
ENSG00000165209.19	STRBP	spermatid perinuclear RNA binding protein	-0.466381	0.0369977
ENSG00000253816.3	NA	NA	0.648453	0.0370008
ENSG00000161999.12	JMJD8	jumonji domain containing 8	0.586863	0.0370649
ENSG00000144283.21	PKP4	plakophilin 4	0.427796	0.0370871
ENSG00000158352.15	SHROOM4	shroom family member 4	0.658719	0.0371182
ENSG00000138430.16	OLA1	Obg like ATPase 1	-0.562506	0.0371243
ENSG00000163945.18	UVSSA	UV stimulated scaffold protein A	0.568239	0.037156
ENSG00000162461.8	SLC25A34	solute carrier family 25 member 34	1.10258	0.0371742
ENSG00000063244.12	U2AF2	U2 small nuclear RNA auxiliary factor 2	0.508328	0.0371752
ENSG00000228566.2	NA	NA	-0.826952	0.0371901
ENSG00000074219.13	TEAD2	TEA domain transcription factor 2	1.19615	0.0372405
ENSG00000219438.8	TAFA5	TAFA chemokine like family member 5	0.571143	0.0372667
ENSG00000108439.10	PNPO	pyridoxamine 5'-phosphate oxidase	-0.52235	0.037301
ENSG00000065978.19	YBX1	Y-box binding protein 1	0.395329	0.0373083
ENSG00000140853.15	NLRC5	NLR family CARD domain containing 5	1.17662	0.0373455
ENSG00000123607.15	TTC21B	tetratricopeptide repeat domain 21B	0.413833	0.0374213
ENSG00000144674.16	GOLGA4	golgin A4	0.421789	0.0374874
ENSG00000152931.9	PART1	prostate androgen-regulated transcript 1	-0.846825	0.0375053
ENSG00000198843.13	SELENOT	selenoprotein T	-0.37805	0.0375213
ENSG00000242715.8	CCDC169	coiled-coil domain containing 169	-1.18915	0.0375737
ENSG00000261340.1	LINC01616	long intergenic non-protein coding RNA 1616	-0.738693	0.037603
ENSG00000124782.20	RREB1	ras responsive element binding protein 1	0.781388	0.0376246
ENSG00000185596.16	NA	NA	0.913671	0.0376427
ENSG00000119953.13	SMNDC1	survival motor neuron domain containing 1	-0.562209	0.0376738
ENSG00000135119.14	RNFT2	ring finger protein, transmembrane 2	-0.406476	0.0376795
ENSG00000136732.16	GYPC	glycophorin C (Gerbich blood group)	0.933873	0.0377468
ENSG00000197872.11	CYRIA	CYFIP related Rac1 interactor A	-0.496444	0.0377595
ENSG00000170264.13	FAM161A	FAM161 centrosomal protein A	-0.557565	0.0378254
ENSG00000002834.18	LASP1	LIM and SH3 protein 1	0.383956	0.0378585
ENSG00000073169.14	SELENOO	selenoprotein O	1.20756	0.0379754
ENSG00000078668.14	VDAC3	voltage dependent anion channel 3	-0.385198	0.0379883
ENSG00000235098.8	ANKRD65	ankyrin repeat domain 65	0.512604	0.0380751
ENSG00000198746.13	GPATCH3	G-patch domain containing 3	0.597977	0.0382055
ENSG00000154582.16	ELOC	elongin C	-0.464198	0.0382137
ENSG00000055483.19	USP36	ubiquitin specific peptidase 36	0.617242	0.0382684
ENSG00000129518.9	EAPP	E2F associated phosphoprotein	-0.501182	0.0383095
ENSG00000061273.18	HDAC7	histone deacetylase 7	0.817149	0.0383352
ENSG00000169992.10	NLGN2	neuroligin 2	0.554166	0.0383651
ENSG00000122386.10	ZNF205	zinc finger protein 205	0.69327	0.0384261
ENSG00000169490.17	TM2D2	TM2 domain containing 2	-0.668991	0.0384936
ENSG00000090339.9	ICAM1	intercellular adhesion molecule 1	0.947966	0.0385389
ENSG00000121871.4	SLITRK3	SLIT and NTRK like family member 3	-0.614752	0.0385678
ENSG00000166801.15	FAM111A	FAM111 trypsin like peptidase A	0.75275	0.0387632
ENSG00000283886.3	NA	NA	-0.890767	0.0388951
ENSG00000111669.15	TPI1	triosephosphate isomerase 1	-0.437851	0.0389185
ENSG00000254726.3	MEX3A	mex-3 RNA binding family member A	1.04535	0.0389417
ENSG00000226380.9	NA	NA	1.34205	0.0389752
ENSG00000143977.14	SNRPG	small nuclear ribonucleoprotein polypeptide G	-0.534519	0.0389988
ENSG00000104368.18	PLAT	plasminogen activator, tissue type	1.04167	0.0390997
ENSG00000181191.11	PJA1	praja ring finger ubiquitin ligase 1	-0.501339	0.0392389
ENSG00000143153.13	ATP1B1	ATPase Na+/K+ transporting subunit beta 1	-0.768042	0.0392466
ENSG00000113763.12	UNC5A	unc-5 netrin receptor A	0.744964	0.0393213
ENSG00000173227.14	SYT12	synaptotagmin 12	0.709618	0.0393481
ENSG00000181656.7	GPR88	G protein-coupled receptor 88	-1.07827	0.0393828
ENSG00000011426.11	ANLN	anillin actin binding protein	0.751541	0.0393928
ENSG00000147162.14	OGT	O-linked N-acetylglucosamine (GlcNAc) transferase	0.42427	0.0394085
ENSG00000133519.12	ZDHHC8P1	ZDHHC8 pseudogene 1	0.522461	0.0394933
ENSG00000196517.12	SLC6A9	solute carrier family 6 member 9	0.948392	0.0395371
ENSG00000113719.16	ERGIC1	endoplasmic reticulum-golgi intermediate compartment 1	0.409996	0.0395552
ENSG00000168672.4	LRATD2	LRAT domain containing 2	0.592517	0.0396539
ENSG00000228594.4	FNDC10	fibronectin type III domain containing 10	0.908747	0.0396692
ENSG00000172020.12	GAP43	growth associated protein 43	-0.629196	0.0396737
ENSG00000106588.11	PSMA2	proteasome 20S subunit alpha 2	-0.540444	0.0396791
ENSG00000184144.12	CNTN2	contactin 2	0.56067	0.0396802
ENSG00000137161.17	CNPY3	canopy FGF signaling regulator 3	0.540346	0.0397025
ENSG00000127580.17	WDR24	WD repeat domain 24	0.772578	0.039705
ENSG00000129946.10	SHC2	SHC adaptor protein 2	0.909172	0.0397425
ENSG00000117152.13	RGS4	regulator of G protein signaling 4	-1.10508	0.039784
ENSG00000155034.19	FBXL18	F-box and leucine rich repeat protein 18	0.491869	0.03986
ENSG00000075826.17	SEC31B	SEC31 homolog B, COPII coat complex component	-1.14786	0.0399164
ENSG00000135452.10	TSPAN31	tetraspanin 31	-0.593257	0.0399344
ENSG00000166166.13	TRMT61A	tRNA methyltransferase 61A	0.851038	0.0399437
ENSG00000173611.17	SCAI	suppressor of cancer cell invasion	-0.530265	0.0400518
ENSG00000144741.17	SLC25A26	solute carrier family 25 member 26	-0.590826	0.0400518
ENSG00000084636.18	COL16A1	collagen type XVI alpha 1 chain	0.804164	0.0400835
ENSG00000165637.13	VDAC2	voltage dependent anion channel 2	-0.317918	0.0400881
ENSG00000099954.18	CECR2	CECR2 histone acetyl-lysine reader	0.540857	0.040096
ENSG00000132639.12	SNAP25	synaptosome associated protein 25	-0.764707	0.0401136
ENSG00000178104.19	PDE4DIP	phosphodiesterase 4D interacting protein	0.436144	0.0401323
ENSG00000013503.10	POLR3B	RNA polymerase III subunit B	0.526298	0.0401417
ENSG00000109686.18	SH3D19	SH3 domain containing 19	0.431645	0.0401665
ENSG00000108256.9	NUFIP2	nuclear FMR1 interacting protein 2	-0.451623	0.0401838
ENSG00000166987.15	MBD6	methyl-CpG binding domain protein 6	0.902381	0.0402734
ENSG00000006210.7	CX3CL1	C-X3-C motif chemokine ligand 1	0.703235	0.0403159
ENSG00000163840.10	DTX3L	deltex E3 ubiquitin ligase 3L	0.532583	0.0403219
ENSG00000102024.18	PLS3	plastin 3	-0.364593	0.0404326
ENSG00000114423.22	CBLB	Cbl proto-oncogene B	0.510678	0.0405144
ENSG00000149313.11	AASDHPPT	aminoadipate-semialdehyde dehydrogenase-phosphopantetheinyl transferase	-0.560307	0.0405179
ENSG00000167553.15	TUBA1C	tubulin alpha 1c	0.565905	0.0405616
ENSG00000115520.8	COQ10B	coenzyme Q10B	-0.366591	0.0405823
ENSG00000142784.16	WDTC1	WD and tetratricopeptide repeats 1	0.380112	0.0405846
ENSG00000206503.13	HLA-A	major histocompatibility complex, class I, A	0.791804	0.0405911
ENSG00000114744.9	COMMD2	COMM domain containing 2	-0.468859	0.0406264
ENSG00000137959.16	IFI44L	interferon induced protein 44 like	1.39536	0.0406296
ENSG00000112406.5	HECA	hdc homolog, cell cycle regulator	0.293449	0.0406554
ENSG00000166770.11	ZNF667-AS1	ZNF667 antisense RNA 1 (head to head)	-0.477321	0.0406922
ENSG00000133433.10	GSTT2B	glutathione S-transferase theta 2B	-0.98713	0.0406962
ENSG00000196247.11	ZNF107	zinc finger protein 107	-0.590851	0.0406975
ENSG00000113657.13	DPYSL3	dihydropyrimidinase like 3	0.367348	0.0407196
ENSG00000132305.20	IMMT	inner membrane mitochondrial protein	-0.381281	0.0407414
ENSG00000112697.17	TMEM30A	transmembrane protein 30A	-0.413532	0.0407681
ENSG00000125772.14	GPCPD1	glycerophosphocholine phosphodiesterase 1	-0.61266	0.0408737
ENSG00000131171.13	SH3BGRL	SH3 domain binding glutamate rich protein like	-0.283453	0.0408753
ENSG00000168077.14	SCARA3	scavenger receptor class A member 3	0.502733	0.0409028
ENSG00000139163.16	ETNK1	ethanolamine kinase 1	-0.405518	0.0409876
ENSG00000120727.13	PAIP2	poly(A) binding protein interacting protein 2	-0.324599	0.0410591
ENSG00000170542.6	SERPINB9	serpin family B member 9	-0.535034	0.0410739
ENSG00000173226.17	IQCB1	IQ motif containing B1	-0.505953	0.0411214
ENSG00000159784.17	FAM131B	family with sequence similarity 131 member B	0.380009	0.0411565
ENSG00000282608.2	ADORA3	adenosine A3 receptor	1.10974	0.0411712
ENSG00000144369.13	FAM171B	family with sequence similarity 171 member B	-0.451964	0.0411804
ENSG00000115252.18	PDE1A	phosphodiesterase 1A	-0.566071	0.0411813
ENSG00000273329.1	NA	NA	-0.870577	0.0411857
ENSG00000150510.16	FAM124A	family with sequence similarity 124 member A	0.622334	0.0411885
ENSG00000121350.16	PYROXD1	pyridine nucleotide-disulphide oxidoreductase domain 1	-0.563709	0.0412328
ENSG00000152133.14	GPATCH11	G-patch domain containing 11	-0.410366	0.0412629
ENSG00000166033.13	HTRA1	HtrA serine peptidase 1	-0.411012	0.0412913
ENSG00000179409.11	GEMIN4	gem nuclear organelle associated protein 4	0.714728	0.0412937
ENSG00000276855.1	NA	NA	-0.799053	0.0413007
ENSG00000148343.18	MIGA2	mitoguardin 2	0.652116	0.0413276
ENSG00000108262.15	GIT1	GIT ArfGAP 1	0.478625	0.041389
ENSG00000251165.6	F11-AS1	F11 antisense RNA 1	1.20994	0.0414622
ENSG00000157240.4	FZD1	frizzled class receptor 1	0.665272	0.0414767
ENSG00000255302.5	EID1	EP300 interacting inhibitor of differentiation 1	-0.415444	0.0414823
ENSG00000182551.14	ADI1	acireductone dioxygenase 1	-0.57919	0.0415298
ENSG00000149308.17	NPAT	nuclear protein, coactivator of histone transcription	-0.365325	0.0416139
ENSG00000197381.16	ADARB1	adenosine deaminase RNA specific B1	0.784917	0.0416547
ENSG00000114405.10	C3orf14	chromosome 3 open reading frame 14	-0.474235	0.041658
ENSG00000224216.1	NA	NA	-1.02957	0.0416767
ENSG00000185414.20	MRPL30	mitochondrial ribosomal protein L30	-0.46641	0.0417459
ENSG00000159461.15	AMFR	autocrine motility factor receptor	0.595346	0.0417581
ENSG00000214595.12	EML6	EMAP like 6	-0.442601	0.0418013
ENSG00000101445.10	PPP1R16B	protein phosphatase 1 regulatory subunit 16B	0.385402	0.0418798
ENSG00000111832.13	RWDD1	RWD domain containing 1	-0.339051	0.0418822
ENSG00000063176.16	SPHK2	sphingosine kinase 2	0.500072	0.0419028
ENSG00000102409.10	BEX4	brain expressed X-linked 4	-0.554693	0.0419495
ENSG00000101654.17	RNMT	RNA guanine-7 methyltransferase	-0.364073	0.0420122
ENSG00000149090.11	PAMR1	peptidase domain containing associated with muscle regeneration 1	-0.620978	0.0420176
ENSG00000112787.13	FBRSL1	fibrosin like 1	0.85315	0.0421115
ENSG00000152049.6	KCNE4	potassium voltage-gated channel subfamily E regulatory subunit 4	1.06276	0.0421138
ENSG00000173905.9	GOLIM4	golgi integral membrane protein 4	0.43147	0.0421639
ENSG00000151500.15	THYN1	thymocyte nuclear protein 1	-0.363415	0.0422032
ENSG00000175745.14	NR2F1	nuclear receptor subfamily 2 group F member 1	0.488008	0.0422449
ENSG00000119778.15	ATAD2B	ATPase family AAA domain containing 2B	0.322975	0.0422827
ENSG00000184185.10	KCNJ12	potassium inwardly rectifying channel subfamily J member 12	0.6713	0.0423004
ENSG00000173039.19	RELA	RELA proto-oncogene, NF-kB subunit	0.473422	0.0423084
ENSG00000233223.3	LOC100996842	uncharacterized LOC100996842	0.92487	0.0423559
ENSG00000119333.11	DYNC2I2	dynein 2 intermediate chain 2	0.729641	0.042392
ENSG00000251660.1	NA	NA	1.2265	0.0424886
ENSG00000124766.7	SOX4	SRY-box transcription factor 4	0.48569	0.0425026
ENSG00000205593.12	DENND6B	DENN domain containing 6B	0.676099	0.0425194
ENSG00000172292.14	CERS6	ceramide synthase 6	-0.477327	0.042583
ENSG00000197024.9	ZNF398	zinc finger protein 398	-0.531411	0.0425956
ENSG00000160199.15	PKNOX1	PBX/knotted 1 homeobox 1	-0.554486	0.042605
ENSG00000233276.5	GPX1	glutathione peroxidase 1	0.890885	0.0426757
ENSG00000174871.11	CNIH2	cornichon family AMPA receptor auxiliary protein 2	0.51686	0.0427229
ENSG00000131408.15	NR1H2	nuclear receptor subfamily 1 group H member 2	0.70086	0.0427309
ENSG00000119699.7	TGFB3	transforming growth factor beta 3	0.776387	0.04277
ENSG00000163950.13	SLBP	stem-loop binding protein	-0.412509	0.0428256
ENSG00000105642.15	KCNN1	potassium calcium-activated channel subfamily N member 1	0.615212	0.0428363
ENSG00000124508.17	BTN2A2	butyrophilin subfamily 2 member A2	-0.933303	0.0428541
ENSG00000073969.18	NSF	N-ethylmaleimide sensitive factor, vesicle fusing ATPase	-0.593377	0.042928
ENSG00000180543.5	TSPYL5	TSPY like 5	-0.51348	0.0431153
ENSG00000198015.13	MRPL42	mitochondrial ribosomal protein L42	-0.296531	0.0431164
ENSG00000168961.17	LGALS9	galectin 9	1.06942	0.0431515
ENSG00000166913.13	YWHAB	tyrosine 3-monooxygenase/tryptophan 5-monooxygenase activation protein beta	-0.565467	0.0431711
ENSG00000101224.17	CDC25B	cell division cycle 25B	0.437794	0.0432306
ENSG00000176731.12	RBIS	ribosomal biogenesis factor	-0.564275	0.0432417
ENSG00000166477.13	LEO1	LEO1 homolog, Paf1/RNA polymerase II complex component	-0.440173	0.0432687
ENSG00000179314.14	WSCD1	WSC domain containing 1	0.570447	0.0432727
ENSG00000173175.14	ADCY5	adenylate cyclase 5	0.398156	0.0434066
ENSG00000086598.11	TMED2	transmembrane p24 trafficking protein 2	-0.380135	0.0434574
ENSG00000164794.9	KCNV1	potassium voltage-gated channel modifier subfamily V member 1	-0.699365	0.0434601
ENSG00000129968.15	ABHD17A	abhydrolase domain containing 17A, depalmitoylase	0.861032	0.043463
ENSG00000114993.17	RTKN	rhotekin	0.503553	0.0434676
ENSG00000261455.1	LINC01003	long intergenic non-protein coding RNA 1003	-0.844962	0.043476
ENSG00000162994.16	CLHC1	clathrin heavy chain linker domain containing 1	-0.97913	0.0435405
ENSG00000176903.5	PNMA1	PNMA family member 1	-0.355404	0.0435819
ENSG00000214575.9	CPEB1	cytoplasmic polyadenylation element binding protein 1	0.484173	0.0435886
ENSG00000176293.19	ZNF135	zinc finger protein 135	0.54267	0.0436602
ENSG00000185515.14	BRCC3	BRCA1/BRCA2-containing complex subunit 3	-0.480402	0.043673
ENSG00000171992.13	SYNPO	synaptopodin	0.47737	0.0437219
ENSG00000164924.18	YWHAZ	tyrosine 3-monooxygenase/tryptophan 5-monooxygenase activation protein zeta	-0.495268	0.0437316
ENSG00000087076.9	HSD17B14	hydroxysteroid 17-beta dehydrogenase 14	0.611963	0.0437684
ENSG00000100239.16	PPP6R2	protein phosphatase 6 regulatory subunit 2	0.276349	0.0437936
ENSG00000113734.17	BNIP1	BCL2 interacting protein 1	-0.630397	0.0438007
ENSG00000244617.2	ASPRV1	aspartic peptidase retroviral like 1	0.919471	0.0438404
ENSG00000105519.17	CAPS	calcyphosine	1.20172	0.0438723
ENSG00000100027.16	YPEL1	yippee like 1	0.526024	0.0438981
ENSG00000006062.17	MAP3K14	mitogen-activated protein kinase kinase kinase 14	0.648378	0.0439154
ENSG00000108799.13	EZH1	enhancer of zeste 1 polycomb repressive complex 2 subunit	-0.384199	0.043937
ENSG00000141506.13	PIK3R5	phosphoinositide-3-kinase regulatory subunit 5	1.06899	0.043966
ENSG00000100241.21	SBF1	SET binding factor 1	0.65905	0.0441003
ENSG00000172728.16	FUT10	fucosyltransferase 10	-0.524032	0.04418
ENSG00000173915.16	ATP5MK	ATP synthase membrane subunit k	-0.45638	0.0441865
ENSG00000121753.12	ADGRB2	adhesion G protein-coupled receptor B2	0.592387	0.0441962
ENSG00000134815.19	DHX34	DExH-box helicase 34	0.838173	0.0442053
ENSG00000196150.13	ZNF250	zinc finger protein 250	0.525113	0.0442074
ENSG00000148468.17	FAM171A1	family with sequence similarity 171 member A1	0.455101	0.0442542
ENSG00000180353.11	HCLS1	hematopoietic cell-specific Lyn substrate 1	0.730964	0.0442736
ENSG00000277972.2	CISD3	CDGSH iron sulfur domain 3	0.611848	0.0442877
ENSG00000228327.3	NA	NA	0.534403	0.0443193
ENSG00000107554.17	DNMBP	dynamin binding protein	0.457468	0.0443601
ENSG00000164615.5	CAMLG	calcium modulating ligand	-0.411403	0.0444329
ENSG00000151892.14	GFRA1	GDNF family receptor alpha 1	-0.369269	0.0444945
ENSG00000171798.18	KNDC1	kinase non-catalytic C-lobe domain containing 1	0.658441	0.0445433
ENSG00000179041.4	RRS1	ribosome biogenesis regulator 1 homolog	0.500326	0.0446132
ENSG00000111261.14	MANSC1	MANSC domain containing 1	-0.709019	0.0446155
ENSG00000196850.6	PPTC7	protein phosphatase targeting COQ7	0.400949	0.0446601
ENSG00000101577.9	LPIN2	lipin 2	0.306916	0.0446725
ENSG00000154822.18	PLCL2	phospholipase C like 2	-0.475029	0.0447107
[truncated: 131 more rows]
