# Supplementary material for: mRNA and circRNA mislocalization to synapses are key features of Alzheimer’s disease
Source: PLoS Genet. 2024 Jul 29;20(7):e1011359. doi: 10.1371/journal.pgen.1011359 (PMC11309398; doi:10.1371/journal.pgen.1011359)
Supplement: S11 Table — (XLSX) [file pgen.1011359.s028.xlsx]

## Sheet: Sheet1
Gene	Symbol	GeneName	HomLog2FC	SynLog2FC	HomSE	SynSE	Log2FC	pval
ENSG00000274585.1	RNU2-1	RNA, U2 small nuclear 1	-3.61839	0.664265	1.25899	1.4399	4.28265	1.4915e-07
ENSG00000080947.15	CROCCP3	CROCC pseudogene 3	0.20214	2.66892	0.329806	0.619763	2.46678	7.02913e-07
ENSG00000188452.14	CERKL	ceramide kinase like	-1.27369	0.67901	0.433074	0.382946	1.9527	1.21994e-06
ENSG00000176058.13	TPRN	taperin	0.973041	-1.21933	0.460886	0.839327	-2.19237	1.57506e-06
ENSG00000286132.1	NA	NA	0.301182	-1.6622	0.342163	0.505123	-1.96338	1.57688e-06
ENSG00000225361.4	PPP1R26-AS1	PPP1R26 antisense RNA 1	-0.758752	1.08871	0.314626	0.490509	1.84746	1.75893e-06
ENSG00000227449.8	FGF7P6	fibroblast growth factor 7 pseudogene 6	0.781958	-1.18768	0.495244	0.564621	-1.96964	2.01124e-06
ENSG00000166483.11	WEE1	WEE1 G2 checkpoint kinase	0.894752	-0.948526	0.438875	0.478623	-1.84328	2.22242e-06
ENSG00000172339.10	ALG14	ALG14 UDP-N-acetylglucosaminyltransferase subunit	-0.611467	-3.13861	0.297226	0.814213	-2.52714	2.27921e-06
ENSG00000105877.18	DNAH11	dynein axonemal heavy chain 11	1.15372	-0.830401	0.526955	0.710836	-1.98412	2.50896e-06
ENSG00000237854.3	NA	NA	-0.30069	-2.06383	0.668036	0.497092	-1.76314	3.17931e-06
ENSG00000251247.11	ZNF345	zinc finger protein 345	0.483935	-1.15772	0.219127	0.455688	-1.64165	3.28977e-06
ENSG00000164308.17	ERAP2	endoplasmic reticulum aminopeptidase 2	0.263633	-1.61951	0.33142	0.656462	-1.88314	3.61581e-06
ENSG00000107611.16	CUBN	cubilin	0.590142	-1.04567	0.296335	0.466354	-1.63581	3.77228e-06
ENSG00000105967.16	TFEC	transcription factor EC	1.38381	-0.26216	0.428872	0.505588	-1.64597	4.38455e-06
ENSG00000226530.2	NA	NA	0.168846	-1.43602	0.318346	0.428652	-1.60487	4.63429e-06
ENSG00000235370.6	NA	NA	-0.0904814	1.60103	0.199693	0.547474	1.69151	5.32661e-06
ENSG00000261884.2	NA	NA	0.183464	1.86834	0.324207	0.502542	1.68488	5.49491e-06
ENSG00000135638.14	EMX1	empty spiracles homeobox 1	-0.352589	1.10383	0.275961	0.350348	1.45642	5.88204e-06
ENSG00000116183.11	PAPPA2	pappalysin 2	-1.71985	-0.195412	0.407736	0.456019	1.52444	6.11353e-06
ENSG00000162461.8	SLC25A34	solute carrier family 25 member 34	-0.460427	1.10258	0.282799	0.529107	1.563	6.40498e-06
ENSG00000223396.4	NA	NA	0.423301	2.06125	0.323335	0.47367	1.63794	6.45062e-06
ENSG00000051341.14	POLQ	DNA polymerase theta	-0.0125748	1.53823	0.373481	0.438504	1.55081	6.465e-06
ENSG00000179583.19	CIITA	class II major histocompatibility complex transactivator	1.76656	0.417351	0.34781	0.630383	-1.34921	7.507e-06
ENSG00000232653.8	GOLGA8N	golgin A8 family member N	-0.198051	1.23063	0.238825	0.393113	1.42868	8.07732e-06
ENSG00000161682.15	FAM171A2	family with sequence similarity 171 member A2	-0.117544	1.3294	0.407534	0.39995	1.44694	8.62132e-06
ENSG00000175356.13	SCUBE2	signal peptide, CUB domain and EGF like domain containing 2	0.838877	-0.676728	0.485495	0.456074	-1.5156	8.82728e-06
ENSG00000198901.14	PRC1	protein regulator of cytokinesis 1	0.160483	-1.21474	0.33224	0.359554	-1.37523	9.77024e-06
ENSG00000167716.18	WDR81	WD repeat domain 81	0.032071	1.49281	0.42903	0.442532	1.46074	9.86946e-06
ENSG00000154545.16	MAGED4	MAGE family member D4	-0.193667	-2.09438	0.921689	0.885298	-1.90071	1.00199e-05
ENSG00000285509.1	NA	NA	0.729551	-0.663543	0.35232	0.417108	-1.39309	1.01802e-05
ENSG00000170089.15	LOC728554	THO complex 3 pseudogene	-0.118182	-1.56814	0.253854	0.428685	-1.44996	1.04789e-05
ENSG00000183793.14	NPIPA5	nuclear pore complex interacting protein family member A5	1.10949	-0.522699	0.49176	1.01923	-1.63219	1.05313e-05
ENSG00000284610.1	NA	NA	-0.263388	1.29238	0.443824	0.576517	1.55577	1.05605e-05
ENSG00000131781.13	FMO5	flavin containing dimethylaniline monoxygenase 5	0.290289	-1.04756	0.306645	0.345282	-1.33785	1.06548e-05
ENSG00000076984.17	MAP2K7	mitogen-activated protein kinase kinase 7	0.130198	1.51512	0.371769	0.394286	1.38492	1.13238e-05
ENSG00000117602.12	RCAN3	RCAN family member 3	1.36648	-0.043682	0.430233	0.372164	-1.41016	1.16711e-05
ENSG00000128591.15	FLNC	filamin C	0.77049	2.27501	0.396992	0.479732	1.50452	1.17781e-05
ENSG00000118804.8	STBD1	starch binding domain 1	-0.68122	0.791282	0.387876	0.600349	1.4725	1.18282e-05
ENSG00000135637.14	CCDC142	coiled-coil domain containing 142	0.0686688	1.50675	0.160875	0.446935	1.43808	1.20786e-05
ENSG00000132554.20	RGS22	regulator of G protein signaling 22	-0.0311884	1.24462	0.265638	0.306957	1.27581	1.25159e-05
ENSG00000162654.9	GBP4	guanylate binding protein 4	0.246883	1.72977	0.272502	0.486125	1.48289	1.31299e-05
ENSG00000177409.12	SAMD9L	sterile alpha motif domain containing 9 like	0.695651	-0.616159	0.369846	0.334675	-1.31181	1.31701e-05
ENSG00000254996.5	ANKHD1-EIF4EBP3	ANKHD1-EIF4EBP3 readthrough	0.596807	-0.927552	0.324721	0.790214	-1.52436	1.32469e-05
ENSG00000188921.14	HACD4	3-hydroxyacyl-CoA dehydratase 4	0.490062	-0.780871	0.278884	0.339881	-1.27093	1.34904e-05
ENSG00000204267.15	TAP2	transporter 2, ATP binding cassette subfamily B member	-0.470011	0.912441	0.383167	0.462505	1.38245	1.37047e-05
ENSG00000123989.14	CHPF	chondroitin polymerizing factor	-0.256477	1.12456	0.412337	0.442869	1.38104	1.39628e-05
ENSG00000242689.3	CNTF	ciliary neurotrophic factor	-0.139408	1.30192	0.336682	0.520357	1.44133	1.39986e-05
ENSG00000073169.14	SELENOO	selenoprotein O	-0.300956	1.20756	0.5276	0.581921	1.50851	1.40239e-05
ENSG00000173085.14	COQ2	coenzyme Q2, polyprenyltransferase	0.64752	-0.628723	0.229654	0.47197	-1.27624	1.4685e-05
ENSG00000173559.13	NABP1	nucleic acid binding protein 1	0.52796	-0.765703	0.236704	0.454124	-1.29366	1.47091e-05
ENSG00000228782.7	NA	NA	0.403526	-0.939202	0.272592	0.487902	-1.34273	1.52488e-05
ENSG00000132357.14	CARD6	caspase recruitment domain family member 6	0.410106	1.87159	0.299857	0.482334	1.46148	1.53798e-05
ENSG00000103168.16	TAF1C	TATA-box binding protein associated factor, RNA polymerase I subunit C	-0.0898222	1.3233	0.2674	0.512027	1.41312	1.54921e-05
ENSG00000183662.11	TAFA1	TAFA chemokine like family member 1	-1.98314	-0.602317	0.427586	0.35772	1.38082	1.55487e-05
ENSG00000183287.14	CCBE1	collagen and calcium binding EGF domains 1	-0.224843	1.15655	0.321624	0.495658	1.38139	1.57834e-05
ENSG00000170161.7	FAM88B	family with sequence similarity 88 member B	0.150066	-1.31767	0.230065	0.627407	-1.46774	1.71459e-05
ENSG00000276203.5	LOC642929	general transcription factor II, i pseudogene	-0.432558	0.966198	0.338948	0.604182	1.39876	1.79351e-05
ENSG00000103326.12	CAPN15	calpain 15	0.397034	1.70372	0.454389	0.422134	1.30669	1.79793e-05
ENSG00000105278.11	ZFR2	zinc finger RNA binding protein 2	-0.255406	1.05661	0.401582	0.425486	1.31202	1.81808e-05
ENSG00000169750.9	RAC3	Rac family small GTPase 3	-0.741394	0.555281	0.432635	0.370839	1.29667	1.82964e-05
ENSG00000231365.6	WARS2-AS1	WARS2 antisense RNA 1	0.310931	-0.862538	0.151231	0.330406	-1.17347	1.88508e-05
ENSG00000202198.1	RN7SK	RNA component of 7SK nuclear ribonucleoprotein	-0.722576	-3.77265	1.9087	2.23809	-3.05008	1.90891e-05
ENSG00000075043.18	KCNQ2	potassium voltage-gated channel subfamily Q member 2	-0.255728	1.00263	0.358295	0.386975	1.25836	1.98641e-05
ENSG00000251165.6	F11-AS1	F11 antisense RNA 1	-0.196836	1.20994	0.363924	0.593436	1.40678	2.09795e-05
ENSG00000058600.16	POLR3E	RNA polymerase III subunit E	-0.211011	0.947949	0.202693	0.328972	1.15896	2.34085e-05
ENSG00000175984.15	DENND2C	DENN domain containing 2C	0.73372	-0.516128	0.340796	0.513111	-1.24985	2.34802e-05
ENSG00000186174.12	BCL9L	BCL9 like	0.339817	1.49227	0.425445	0.325726	1.15246	2.3672e-05
ENSG00000139865.16	TTC6	tetratricopeptide repeat domain 6	-0.240229	1.00317	0.265112	0.448093	1.2434	2.44938e-05
ENSG00000157350.13	ST3GAL2	ST3 beta-galactoside alpha-2,3-sialyltransferase 2	-0.0103743	1.21096	0.381815	0.384258	1.22134	2.45534e-05
ENSG00000157613.11	CREB3L1	cAMP responsive element binding protein 3 like 1	-1.75664	-0.487231	0.46139	0.523109	1.26941	2.4585e-05
ENSG00000256029.6	NA	NA	-0.479035	0.783974	0.20178	0.637851	1.26301	2.54981e-05
ENSG00000261553.5	NA	NA	-0.406303	0.908116	0.324689	0.592393	1.31442	2.55485e-05
ENSG00000146670.10	CDCA5	cell division cycle associated 5	-0.789693	0.498086	0.400643	0.596029	1.28778	2.57629e-05
ENSG00000188611.15	ASAH2	N-acylsphingosine amidohydrolase 2	-0.607408	0.923573	0.860601	0.687198	1.53098	2.6158e-05
ENSG00000235310.1	GXYLT1P6	GXYLT1 pseudogene 6	-0.155316	1.08329	0.26879	0.44837	1.2386	2.6859e-05
ENSG00000277399.4	GPR179	G protein-coupled receptor 179	0.423772	-0.844561	0.389192	0.496187	-1.26833	2.7026e-05
ENSG00000214787.10	MS4A4E	membrane spanning 4-domains A4E	0.271952	-0.904188	0.195998	0.41212	-1.17614	2.74034e-05
ENSG00000150990.8	DHX37	DEAH-box helicase 37	-0.397674	0.755518	0.232914	0.396734	1.15319	2.82951e-05
ENSG00000247092.7	SNHG10	small nucleolar RNA host gene 10	-0.0311923	-1.48088	0.262737	0.669887	-1.44969	2.8587e-05
ENSG00000213023.11	SYT3	synaptotagmin 3	-0.102736	1.07708	0.412762	0.36945	1.17981	2.92239e-05
ENSG00000263934.4	NA	NA	0.141802	2.02707	1.31148	1.20225	1.88526	2.92502e-05
ENSG00000204967.12	PCDHA4	protocadherin alpha 4	-0.0914828	1.16709	0.118595	0.505509	1.25858	2.97244e-05
ENSG00000104889.6	RNASEH2A	ribonuclease H2 subunit A	-0.219007	-1.6813	0.366352	0.653663	-1.4623	2.98543e-05
ENSG00000145063.15	FLJ33534	uncharacterized LOC285150	-0.950984	0.199335	0.304569	0.564478	1.15032	2.98662e-05
ENSG00000185710.9	SMG1P4	SMG1 pseudogene 4	-0.673426	0.672956	0.299135	1.01385	1.34638	3.07603e-05
ENSG00000250251.6	PKD1P6	polycystin 1, transient receptor potential channel interacting pseudogene 6	0.0734423	1.17601	0.241648	0.290235	1.10256	3.08104e-05
ENSG00000186907.8	RTN4RL2	reticulon 4 receptor like 2	-0.530823	0.71009	0.386818	0.521672	1.24091	3.15061e-05
ENSG00000231752.6	EMBP1	embigin pseudogene 1	0.101516	-1.07954	0.168162	0.420534	-1.18106	3.2134e-05
ENSG00000246662.6	CIBAR1-DT	CIBAR1 divergent transcript	-1.02418	0.17612	0.410718	0.467872	1.2003	3.23523e-05
ENSG00000127920.6	GNG11	G protein subunit gamma 11	0.213541	-0.972273	0.332904	0.418736	-1.18581	3.24688e-05
ENSG00000258366.8	RTEL1	regulator of telomere elongation helicase 1	-0.0962401	1.01376	0.22032	0.32373	1.11	3.26737e-05
ENSG00000128253.15	RFPL2	ret finger protein like 2	-0.264742	0.894125	0.231333	0.423957	1.15887	3.31284e-05
ENSG00000159871.15	LYPD5	LY6/PLAUR domain containing 5	-0.193427	0.844987	0.186322	0.247432	1.03841	3.37757e-05
ENSG00000215472.10	RPL17-C18orf32	RPL17-C18orf32 readthrough	-0.0130494	-1.20117	0.284424	0.412524	-1.18812	3.38323e-05
ENSG00000005206.17	SPPL2B	signal peptide peptidase like 2B	-0.269713	0.957307	0.386158	0.482919	1.22702	3.38538e-05
ENSG00000162994.16	CLHC1	clathrin heavy chain linker domain containing 1	0.215909	-0.97913	0.212337	0.485081	-1.19504	3.45808e-05
ENSG00000275342.5	PRAG1	PEAK1 related, kinase-activating pseudokinase 1	-0.775679	0.317479	0.278444	0.380231	1.09316	3.47562e-05
ENSG00000163513.19	TGFBR2	transforming growth factor beta receptor 2	0.576726	1.76132	0.314445	0.381291	1.1846	3.48613e-05
ENSG00000166510.14	CCDC68	coiled-coil domain containing 68	-0.137138	-1.39786	0.336444	0.488798	-1.26073	3.48781e-05
ENSG00000198598.6	MMP17	matrix metallopeptidase 17	-0.066399	1.18989	0.361545	0.51218	1.25629	3.50614e-05
ENSG00000174109.5	C16orf91	chromosome 16 open reading frame 91	-0.675875	0.50638	0.454042	0.377199	1.18225	3.59293e-05
ENSG00000172508.10	CARNS1	carnosine synthase 1	-0.173863	0.956684	0.442166	0.347475	1.13055	3.64903e-05
ENSG00000261771.5	DNAAF4-CCPG1	DNAAF4-CCPG1 readthrough (NMD candidate)	-0.598895	0.701174	0.573248	0.565073	1.30007	3.70254e-05
ENSG00000258636.2	NA	NA	-1.00931	0.100827	0.336408	0.383186	1.11014	3.71863e-05
ENSG00000261069.3	NA	NA	-0.121105	1.07439	0.18427	0.481519	1.1955	3.73858e-05
ENSG00000186862.20	PDZD7	PDZ domain containing 7	-0.125452	1.06075	0.316016	0.449269	1.1862	3.74478e-05
ENSG00000261451.1	NA	NA	-0.188185	0.920498	0.18879	0.383205	1.10868	3.84872e-05
ENSG00000120262.10	CCDC170	coiled-coil domain containing 170	-0.643978	0.524311	0.354256	0.508045	1.16829	3.86658e-05
ENSG00000206585.1	RNVU1-7	RNA, variant U1 small nuclear 7	0.187882	1.52288	0.340124	0.581623	1.335	3.88292e-05
ENSG00000181135.16	ZNF707	zinc finger protein 707	-0.409254	0.751053	0.360817	0.439643	1.16031	3.88997e-05
ENSG00000280893.1	NA	NA	-0.13627	1.0222	0.198802	0.44439	1.15847	3.92272e-05
ENSG00000161904.12	LEMD2	LEM domain nuclear envelope protein 2	-0.139731	0.922073	0.149459	0.318857	1.0618	3.94366e-05
ENSG00000065717.15	TLE2	TLE family member 2, transcriptional corepressor	0.168293	1.3169	0.330116	0.392886	1.14861	3.99995e-05
ENSG00000166199.13	ALKBH3	alkB homolog 3, alpha-ketoglutarate dependent dioxygenase	0.185695	-0.867952	0.232099	0.30013	-1.05365	4.01977e-05
ENSG00000197136.4	PCNX3	pecanex 3	-0.0485111	1.02647	0.349319	0.314292	1.07498	4.06303e-05
ENSG00000008226.20	DLEC1	DLEC1 cilia and flagella associated protein	-0.492588	0.71526	0.463746	0.493889	1.20785	4.11661e-05
ENSG00000139734.19	DIAPH3	diaphanous related formin 3	0.15013	-0.989925	0.477697	0.390642	-1.14006	4.17862e-05
ENSG00000132623.16	ANKEF1	ankyrin repeat and EF-hand domain containing 1	0.054362	-1.13455	0.34291	0.468303	-1.18891	4.18773e-05
ENSG00000181690.8	PLAG1	PLAG1 zinc finger	-0.526725	0.548281	0.257155	0.391032	1.07501	4.18898e-05
ENSG00000176845.13	METRNL	meteorin like, glial cell differentiation regulator	-0.305065	0.862917	0.410435	0.446302	1.16798	4.19596e-05
ENSG00000148655.15	LRMDA	leucine rich melanocyte differentiation associated	1.09668	0.0183377	0.331355	0.508345	-1.07834	4.24174e-05
ENSG00000167034.10	NKX3-1	NK3 homeobox 1	0.311074	1.38751	0.478353	0.363858	1.07643	4.40334e-05
ENSG00000122025.15	FLT3	fms related receptor tyrosine kinase 3	-1.01662	0.0698202	0.347284	0.371927	1.08644	4.45541e-05
ENSG00000126822.17	PLEKHG3	pleckstrin homology and RhoGEF domain containing G3	0.315129	1.4091	0.372845	0.363909	1.09398	4.52317e-05
ENSG00000119574.13	ZBTB45	zinc finger and BTB domain containing 45	0.0693692	1.2	0.51322	0.426233	1.13063	4.829e-05
ENSG00000169126.16	ODAD2	outer dynein arm docking complex subunit 2	0.718597	-0.491755	0.565877	0.460938	-1.21035	4.8298e-05
ENSG00000093072.18	ADA2	adenosine deaminase 2	0.800873	-0.199198	0.262688	0.239895	-1.00007	4.85331e-05
ENSG00000183696.14	UPP1	uridine phosphorylase 1	-0.385037	0.673437	0.172783	0.448481	1.05847	4.9204e-05
ENSG00000153094.23	BCL2L11	BCL2 like 11	0.375086	-0.725156	0.330932	0.427016	-1.10024	5.05318e-05
ENSG00000074047.21	GLI2	GLI family zinc finger 2	-0.643001	0.568817	0.45142	0.642779	1.21182	5.08297e-05
ENSG00000034152.19	MAP2K3	mitogen-activated protein kinase kinase 3	0.287364	1.38138	0.306454	0.368804	1.09402	5.08456e-05
ENSG00000263006.6	ROCK1P1	Rho associated coiled-coil containing protein kinase 1 pseudogene 1	-0.893416	0.254318	0.437011	0.540177	1.14773	5.18541e-05
ENSG00000184903.10	IMMP2L	inner mitochondrial membrane peptidase subunit 2	0.36391	-0.720999	0.350076	0.393799	-1.08491	5.18551e-05
ENSG00000251660.1	NA	NA	-0.0334707	1.2265	0.53149	0.604573	1.25997	5.21147e-05
ENSG00000238098.9	ABCA17P	ATP binding cassette subfamily A member 17, pseudogene	-0.423914	0.693538	0.288865	0.521316	1.11745	5.274e-05
ENSG00000167306.20	MYO5B	myosin VB	-1.54045	-0.374542	0.515718	0.615196	1.16591	5.2895e-05
ENSG00000281593.1	NA	NA	0.40285	-0.701828	0.346511	0.446639	-1.10468	5.29407e-05
ENSG00000163611.11	SPICE1	spindle and centriole associated protein 1	0.456115	-0.618843	0.211936	0.521278	-1.07496	5.34593e-05
ENSG00000187775.17	DNAH17	dynein axonemal heavy chain 17	0.411303	1.65489	0.364884	0.526624	1.24359	5.36669e-05
ENSG00000042493.16	CAPG	capping actin protein, gelsolin like	0.724828	-0.31385	0.342323	0.299434	-1.03868	5.41872e-05
ENSG00000206652.1	RNU1-1	RNA, U1 small nuclear 1	0.164224	1.4667	0.263873	0.610493	1.30247	5.45168e-05
ENSG00000164082.15	GRM2	glutamate metabotropic receptor 2	-0.03735	1.04167	0.257348	0.38828	1.07902	5.48509e-05
ENSG00000145244.12	CORIN	corin, serine peptidase	-0.128607	-1.28368	0.343062	0.470566	-1.15507	5.61786e-05
ENSG00000246223.9	LINC01550	long intergenic non-protein coding RNA 1550	0.249504	-0.807549	0.315596	0.37555	-1.05705	5.63822e-05
ENSG00000111752.11	PHC1	polyhomeotic homolog 1	-0.161442	0.871909	0.162624	0.368612	1.03335	5.67535e-05
ENSG00000178921.14	PFAS	phosphoribosylformylglycinamidine synthase	0.682452	-0.322537	0.253049	0.407506	-1.00499	5.7779e-05
ENSG00000112787.13	FBRSL1	fibrosin like 1	-0.242394	0.85315	0.424958	0.419771	1.09554	5.91355e-05
ENSG00000234465.11	PINLYP	phospholipase A2 inhibitor and LY6/PLAUR domain containing	1.05987	-0.0335013	0.422091	0.423216	-1.09337	6.02277e-05
ENSG00000259024.6	TVP23C-CDRT4	TVP23C-CDRT4 readthrough	-0.851946	0.346716	0.432812	0.994961	1.19866	6.04488e-05
ENSG00000112699.11	GMDS	GDP-mannose 4,6-dehydratase	0.368335	-0.648983	0.250336	0.373879	-1.01732	6.11803e-05
ENSG00000105552.15	BCAT2	branched chain amino acid transaminase 2	0.606908	-0.451106	0.389266	0.369448	-1.05801	6.15414e-05
ENSG00000238099.3	LINC01625	long intergenic non-protein coding RNA 1625	-0.224851	-1.29897	0.32884	0.390399	-1.07412	6.21819e-05
ENSG00000267014.6	NA	NA	-0.311083	-1.37484	0.457976	0.405726	-1.06376	6.23759e-05
ENSG00000103056.12	SMPD3	sphingomyelin phosphodiesterase 3	0.0226793	1.11455	0.419202	0.428051	1.09187	6.24671e-05
ENSG00000196646.12	ZNF136	zinc finger protein 136	0.272185	-0.704144	0.267995	0.281151	-0.976329	6.25806e-05
ENSG00000259623.1	NA	NA	-0.427632	-2.69352	0.299284	1.46651	-2.26589	6.33062e-05
ENSG00000273329.1	NA	NA	0.174985	-0.870577	0.17177	0.426407	-1.04556	6.50703e-05
ENSG00000091536.19	MYO15A	myosin XVA	-0.284096	0.817101	0.340521	0.494279	1.1012	6.55763e-05
ENSG00000186364.12	NUDT17	nudix hydrolase 17	-0.0342916	-1.11568	0.333886	0.422244	-1.08138	6.55816e-05
ENSG00000172650.13	AGAP5	ArfGAP with GTPase domain, ankyrin repeat and PH domain 5	-0.0607045	1.13254	0.215934	0.600903	1.19325	6.63529e-05
ENSG00000140525.17	FANCI	FA complementation group I	0.71657	-0.315212	0.322756	0.479811	-1.03178	6.78555e-05
ENSG00000104361.10	NIPAL2	NIPA like domain containing 2	-1.53816	-0.464559	0.402067	0.352148	1.0736	6.85776e-05
ENSG00000271538.6	NA	NA	0.00837758	-1.08146	0.322392	0.447458	-1.08984	6.85858e-05
ENSG00000139180.11	NDUFA9	NADH:ubiquinone oxidoreductase subunit A9	0.0656059	-0.911107	0.124178	0.312294	-0.976713	6.90759e-05
ENSG00000146067.16	FAM193B	family with sequence similarity 193 member B	-0.337313	0.612889	0.238157	0.277759	0.950202	6.94037e-05
ENSG00000132199.20	ENOSF1	enolase superfamily member 1	-0.173008	0.923719	0.276702	0.499686	1.09673	6.97833e-05
ENSG00000154764.6	WNT7A	Wnt family member 7A	0.110702	1.15336	0.363007	0.388149	1.04266	7.08717e-05
ENSG00000132740.8	IGHMBP2	immunoglobulin mu DNA binding protein 2	-0.391344	0.626269	0.229435	0.452727	1.01761	7.10147e-05
ENSG00000272333.6	KMT2B	lysine methyltransferase 2B	0.162871	1.17875	0.242969	0.340923	1.01588	7.18663e-05
ENSG00000153790.12	C7orf31	chromosome 7 open reading frame 31	1.15637	0.0573839	0.472453	0.49885	-1.09898	7.24694e-05
ENSG00000196109.9	ZNF676	zinc finger protein 676	-0.0675986	-1.19165	0.303512	0.492563	-1.12405	7.27933e-05
ENSG00000129680.16	MAP7D3	MAP7 domain containing 3	0.35123	-0.668095	0.345563	0.379305	-1.01932	7.35066e-05
ENSG00000172932.15	ANKRD13D	ankyrin repeat domain 13D	0.11277	1.0661	0.248702	0.277252	0.953333	7.41582e-05
ENSG00000101180.16	HRH3	histamine receptor H3	0.315809	1.30144	0.290944	0.316277	0.985633	7.4337e-05
ENSG00000255136.3	NA	NA	-1.11635	-0.047574	0.442037	0.45609	1.06877	7.60412e-05
ENSG00000050767.17	COL23A1	collagen type XXIII alpha 1 chain	-0.402512	0.699302	0.411708	0.535442	1.10181	7.66418e-05
ENSG00000115919.15	KYNU	kynureninase	-0.0887923	0.943777	0.133724	0.425961	1.03257	7.6902e-05
ENSG00000260404.3	NA	NA	-0.999498	0.302247	0.928148	0.373008	1.30175	7.80209e-05
ENSG00000213949.10	ITGA1	integrin subunit alpha 1	0.366769	-0.803142	0.379794	0.702079	-1.16991	7.85876e-05
ENSG00000176108.9	CHMP6	charged multivesicular body protein 6	0.846518	-0.168652	0.374685	0.389431	-1.01517	7.8931e-05
ENSG00000197647.11	ZNF433	zinc finger protein 433	0.191711	-0.730499	0.173308	0.2735	-0.92221	7.90437e-05
ENSG00000277075.2	H2AC8	H2A clustered histone 8	-1.03765	0.121048	0.59572	0.401699	1.1587	7.93041e-05
ENSG00000204588.5	LINC01123	long intergenic non-protein coding RNA 1123	-0.405657	-1.50816	0.295096	0.436845	-1.10251	7.94566e-05
ENSG00000007174.18	DNAH9	dynein axonemal heavy chain 9	-0.63947	0.317536	0.252333	0.410811	0.957006	7.99515e-05
ENSG00000121413.12	ZSCAN18	zinc finger and SCAN domain containing 18	-0.609682	0.361772	0.31073	0.337969	0.971454	8.00632e-05
ENSG00000124493.14	GRM4	glutamate metabotropic receptor 4	-0.136489	0.934289	0.377798	0.471165	1.07078	8.10505e-05
ENSG00000176476.9	SGF29	SAGA complex associated factor 29	0.00845078	1.00743	0.34571	0.360865	0.998975	8.11398e-05
ENSG00000129566.13	TEP1	telomerase associated protein 1	-0.0418759	0.959461	0.349295	0.366397	1.00134	8.16982e-05
ENSG00000072195.15	SPEG	striated muscle enriched protein kinase	-0.0931422	0.82498	0.199553	0.258438	0.918122	8.1707e-05
ENSG00000196277.16	GRM7	glutamate metabotropic receptor 7	0.320668	-0.624146	0.407841	0.237111	-0.944814	8.23627e-05
ENSG00000056487.16	PHF21B	PHD finger protein 21B	-0.10339	0.941644	0.375946	0.433321	1.04503	8.24952e-05
ENSG00000286192.1	NA	NA	0.110763	1.30787	0.520771	0.626898	1.1971	8.3249e-05
ENSG00000164077.14	MON1A	MON1 homolog A, secretory trafficking associated	0.415232	1.35325	0.291659	0.287164	0.938014	8.41296e-05
ENSG00000089127.13	OAS1	2'-5'-oligoadenylate synthetase 1	1.12551	0.148464	0.368032	0.585611	-0.977044	8.47062e-05
ENSG00000180938.6	ZNF572	zinc finger protein 572	0.475216	-0.462321	0.261771	0.31295	-0.937537	8.4958e-05
ENSG00000073150.14	PANX2	pannexin 2	-0.190264	0.737671	0.234887	0.283939	0.927935	8.50616e-05
ENSG00000187210.14	GCNT1	glucosaminyl (N-acetyl) transferase 1	0.519981	-0.411842	0.236653	0.344589	-0.931823	8.64492e-05
ENSG00000218336.9	TENM3	teneurin transmembrane protein 3	-0.183117	0.747918	0.27722	0.286108	0.931035	8.78794e-05
ENSG00000223547.10	ZNF844	zinc finger protein 844	0.212723	-0.746298	0.327546	0.323927	-0.959021	8.86343e-05
ENSG00000104885.18	DOT1L	DOT1 like histone lysine methyltransferase	0.741728	-0.298419	0.393145	0.572292	-1.04015	8.99967e-05
ENSG00000176720.6	BOK	BCL2 family apoptosis regulator BOK	0.210237	1.24012	0.372858	0.417466	1.02988	9.03666e-05
ENSG00000172725.14	CORO1B	coronin 1B	0.354616	1.28505	0.582887	0.358728	0.930431	9.03722e-05
ENSG00000212443.1	SNORA53	small nucleolar RNA, H/ACA box 53	-0.430771	0.675568	0.425464	0.61079	1.10634	9.04857e-05
ENSG00000162373.13	BEND5	BEN domain containing 5	-0.311063	-1.32536	0.244494	0.364303	-1.0143	9.05613e-05
ENSG00000138639.18	ARHGAP24	Rho GTPase activating protein 24	0.40163	-0.496712	0.196579	0.294481	-0.898341	9.22964e-05
ENSG00000181029.9	TRAPPC5	trafficking protein particle complex subunit 5	-0.465499	0.730826	0.616743	0.695731	1.19633	9.26733e-05
ENSG00000263426.2	RN7SL471P	RNA, 7SL, cytoplasmic 471, pseudogene	0.341811	1.40388	0.713147	0.528841	1.06206	9.28092e-05
ENSG00000137055.15	PLAA	phospholipase A2 activating protein	-0.694884	0.185086	0.228949	0.212535	0.87997	9.33598e-05
ENSG00000127191.18	TRAF2	TNF receptor associated factor 2	-0.177397	0.872847	0.369634	0.484425	1.05024	9.38157e-05
ENSG00000112312.10	GMNN	geminin DNA replication inhibitor	-0.316957	-1.26665	0.302961	0.318621	-0.949688	9.39829e-05
ENSG00000183114.8	FAM43B	family with sequence similarity 43 member B	0.188232	1.16688	0.315454	0.356539	0.978645	9.41763e-05
ENSG00000280987.4	MATR3	matrin 3	-0.531698	0.488457	0.598859	0.271812	1.02016	9.45802e-05
ENSG00000105321.14	CCDC9	coiled-coil domain containing 9	-0.229388	0.726508	0.34397	0.330836	0.955895	9.46059e-05
ENSG00000115514.12	TXNDC9	thioredoxin domain containing 9	-0.0857382	-1.06156	0.223527	0.351223	-0.975819	9.54777e-05
ENSG00000158023.10	CFAP251	cilia and flagella associated protein 251	0.327872	-0.5733	0.168953	0.321147	-0.901173	9.64422e-05
ENSG00000164946.19	FREM1	FRAS1 related extracellular matrix 1	-0.424261	0.544923	0.255891	0.449011	0.969184	9.69108e-05
ENSG00000184381.20	PLA2G6	phospholipase A2 group VI	0.135418	1.13565	0.25108	0.382351	1.00023	9.74209e-05
ENSG00000111145.8	ELK3	ETS transcription factor ELK3	0.582689	-0.341201	0.269621	0.348275	-0.92389	9.85441e-05
ENSG00000229807.12	XIST	X inactive specific transcript	-0.0383023	1.14999	0.996218	0.662448	1.18829	9.95038e-05
ENSG00000198695.2	ND6	NADH dehydrogenase subunit 6	-0.112424	-1.16387	0.347754	0.465522	-1.05144	9.96644e-05
ENSG00000180190.11	TDRP	testis development related protein	1.09708	0.151203	0.337977	0.366848	-0.945875	0.000100941
ENSG00000116544.12	DLGAP3	DLG associated protein 3	-0.429406	0.486672	0.280452	0.302555	0.916078	0.000101256
ENSG00000197275.14	RAD54B	RAD54 homolog B	-0.634666	0.301337	0.253015	0.490945	0.936004	0.000101585
ENSG00000259673.6	IQCH-AS1	IQCH antisense RNA 1	-0.329093	0.612625	0.300932	0.349288	0.941717	0.000103076
ENSG00000286724.1	LOC101928415	uncharacterized LOC101928415	0.444795	-0.472803	0.247756	0.351755	-0.917598	0.000103781
ENSG00000214338.10	SOGA3	SOGA family member 3	-0.162734	1.07928	0.21956	0.885254	1.24201	0.000104085
ENSG00000250299.6	NA	NA	0.167244	-0.822152	0.305545	0.4231	-0.989396	0.000104178
ENSG00000183458.14	PKD1P3	polycystin 1, transient receptor potential channel interacting pseudogene 3	-0.19826	1.22171	1.00546	1.01526	1.41997	0.000104866
ENSG00000169733.12	RFNG	RFNG O-fucosylpeptide 3-beta-N-acetylglucosaminyltransferase	-0.0303525	1.04743	0.336223	0.535938	1.07778	0.000105271
ENSG00000124508.17	BTN2A2	butyrophilin subfamily 2 member A2	0.087516	-0.933303	0.332458	0.460861	-1.02082	0.000105378
ENSG00000153107.13	ANAPC1	anaphase promoting complex subunit 1	-0.240842	0.620106	0.203271	0.230049	0.860948	0.000105631
ENSG00000225138.8	NA	NA	0.154546	1.17001	0.432863	0.441208	1.01546	0.000105938
ENSG00000232160.7	RAP2C-AS1	RAP2C antisense RNA 1	-0.417628	-1.41387	0.279553	0.37359	-0.99624	0.000106926
ENSG00000275830.2	NA	NA	0.875299	1.99676	0.340224	0.472767	1.12146	0.000107169
ENSG00000007520.4	TSR3	TSR3 ribosome maturation factor	-0.23608	0.673304	0.345567	0.277413	0.909385	0.000107317
ENSG00000276570.1	NA	NA	-0.264136	0.699834	0.358177	0.377599	0.963971	0.000107361
ENSG00000178188.14	SH2B1	SH2B adaptor protein 1	-0.119437	0.733887	0.213695	0.215885	0.853323	0.000107847
ENSG00000154783.12	FGD5	FYVE, RhoGEF and PH domain containing 5	0.154755	1.15825	0.329425	0.416921	1.00349	0.000108786
ENSG00000166819.12	PLIN1	perilipin 1	-0.522807	0.450842	0.361653	0.426024	0.973649	0.000109707
ENSG00000149554.13	CHEK1	checkpoint kinase 1	0.354695	-0.629884	0.360101	0.43541	-0.984579	0.000110205
ENSG00000196247.11	ZNF107	zinc finger protein 107	0.280228	-0.590851	0.16435	0.288699	-0.871079	0.000110651
ENSG00000224023.10	EDRF1-DT	EDRF1 divergent transcript	-0.696353	0.235452	0.302136	0.453202	0.931805	0.00011305
ENSG00000099864.18	PALM	paralemmin	-0.0568733	0.84029	0.375925	0.282395	0.897163	0.000113273
ENSG00000107796.13	ACTA2	actin alpha 2, smooth muscle	0.977166	-0.0560243	0.487706	0.463577	-1.03319	0.000114811
ENSG00000141519.15	CCDC40	coiled-coil domain containing 40	1.25026	0.332772	0.310425	0.284585	-0.917484	0.000114887
ENSG00000017427.16	IGF1	insulin like growth factor 1	-0.278619	-1.37013	0.358223	0.524327	-1.09152	0.000116284
ENSG00000225793.3	TMEM30A-DT	TMEM30A divergent transcript	-0.153919	-1.18921	0.300993	0.464786	-1.0353	0.000116444
ENSG00000166750.10	SLFN5	schlafen family member 5	0.379824	-0.507268	0.303755	0.2613	-0.887091	0.000116498
ENSG00000206140.11	TMEM191C	transmembrane protein 191C	-0.331103	0.61283	0.247987	0.43181	0.943933	0.0001167
ENSG00000006625.18	GGCT	gamma-glutamylcyclotransferase	-0.024651	-0.868855	0.214519	0.217676	-0.844204	0.000116787
ENSG00000072786.13	STK10	serine/threonine kinase 10	0.539117	-0.36451	0.199028	0.501969	-0.903627	0.000117776
ENSG00000145331.14	TRMT10A	tRNA methyltransferase 10A	-0.423299	0.542305	0.320512	0.459726	0.965605	0.000118044
ENSG00000232434.2	AJM1	apical junction component 1 homolog	0.199769	1.09625	0.357303	0.30881	0.896477	0.000119854
ENSG00000279419.1	NA	NA	0.929859	0.0538573	0.282319	0.533531	-0.876002	0.000120284
ENSG00000141456.16	PELP1	proline, glutamate and leucine rich protein 1	-0.144977	0.72754	0.231467	0.272275	0.872517	0.000120782
ENSG00000172345.14	STARD5	StAR related lipid transfer domain containing 5	-0.0697348	0.938235	0.24073	0.481592	1.00797	0.000120896
ENSG00000285367.1	NA	NA	0.754668	-0.161433	0.296106	0.5151	-0.916101	0.00012163
ENSG00000237172.4	B3GNT9	UDP-GlcNAc:betaGal beta-1,3-N-acetylglucosaminyltransferase 9	0.121168	1.09791	0.230977	0.394637	0.976744	0.000121631
ENSG00000175221.15	MED16	mediator complex subunit 16	0.538738	1.53969	0.536716	0.48181	1.00096	0.00012199
ENSG00000225630.1	MTND2P28	MT-ND2 pseudogene 28	0.733969	-0.590624	1.02826	0.821845	-1.32459	0.000124745
ENSG00000134262.13	AP4B1	adaptor related protein complex 4 subunit beta 1	-0.446611	0.454458	0.3306	0.303899	0.90107	0.000126926
ENSG00000160972.9	PPP1R16A	protein phosphatase 1 regulatory subunit 16A	0.129182	1.05405	0.484462	0.366804	0.924868	0.00012696
ENSG00000158717.11	RNF166	ring finger protein 166	-0.0249155	0.960191	0.378909	0.442222	0.985107	0.000127329
ENSG00000178394.4	HTR1A	5-hydroxytryptamine receptor 1A	-0.202253	0.721616	0.309954	0.365228	0.923869	0.000128366
ENSG00000115963.13	RND3	Rho family GTPase 3	-0.213738	-1.1791	0.381386	0.410098	-0.965366	0.00013017
ENSG00000010318.21	PHF7	PHD finger protein 7	-0.869107	0.0229587	0.306086	0.441703	0.892066	0.000130297
ENSG00000159374.17	M1AP	meiosis 1 associated protein	-0.940719	0.122139	0.562618	0.567337	1.06286	0.000132016
ENSG00000223459.6	TCAF1P1	TRPM8 channel associated factor 1 pseudogene 1	-0.346316	0.582352	0.359291	0.36973	0.928667	0.000132024
ENSG00000128285.4	MCHR1	melanin concentrating hormone receptor 1	-0.673632	0.290855	0.411984	0.444664	0.964487	0.000133907
ENSG00000106692.14	FKTN	fukutin	-0.623265	0.250231	0.298495	0.2622	0.873496	0.000134121
ENSG00000079313.15	REXO1	RNA exonuclease 1 homolog	0.0305284	0.879358	0.302739	0.253929	0.84883	0.000134612
ENSG00000196187.12	TMEM63A	transmembrane protein 63A	0.820219	1.91086	0.308808	0.465251	1.09065	0.000135139
ENSG00000160113.5	NR2F6	nuclear receptor subfamily 2 group F member 6	-0.150179	0.732137	0.392579	0.285623	0.882316	0.000135273
ENSG00000230615.7	NA	NA	0.17029	1.1736	0.278033	0.448216	1.00331	0.000135514
ENSG00000179406.8	LINC00174	long intergenic non-protein coding RNA 174	0.398142	-0.47129	0.263288	0.304883	-0.869432	0.000136522
ENSG00000068489.12	PRR11	proline rich 11	-0.612812	0.34002	0.349528	0.535952	0.952832	0.000137635
ENSG00000130294.16	KIF1A	kinesin family member 1A	0.0483124	0.842117	0.241553	0.17882	0.793804	0.000137645
ENSG00000117154.12	IGSF21	immunoglobin superfamily member 21	-0.120962	0.749573	0.277362	0.291293	0.870534	0.000138007
ENSG00000131876.17	SNRPA1	small nuclear ribonucleoprotein polypeptide A'	-0.549969	0.332308	0.293031	0.332516	0.882277	0.000138604
ENSG00000238198.2	LRIG2-DT	LRIG2 divergent transcript	-0.236485	-1.22183	0.326249	0.433782	-0.985347	0.000139715
ENSG00000130590.14	SAMD10	sterile alpha motif domain containing 10	-0.715015	0.235324	0.401938	0.441592	0.950339	0.000140509
ENSG00000123338.13	NCKAP1L	NCK associated protein 1 like	0.753576	-0.149198	0.314841	0.501756	-0.902774	0.000141537
ENSG00000099625.13	CBARP	CACN subunit beta associated regulatory protein	-0.111451	0.892517	0.634832	0.477187	1.00397	0.000141679
ENSG00000226891.9	LINC01359	long intergenic non-protein coding RNA 1359	-0.452428	0.555072	0.307983	0.70224	1.0075	0.0001422
ENSG00000160766.14	GBAP1	glucosylceramidase beta pseudogene 1	-0.333395	-1.35825	0.322291	0.47122	-1.02486	0.000143408
ENSG00000104059.4	FAM189A1	family with sequence similarity 189 member A1	-0.151226	0.662073	0.244497	0.204765	0.813299	0.000143433
ENSG00000153234.14	NR4A2	nuclear receptor subfamily 4 group A member 2	0.730871	-0.137486	0.285485	0.343919	-0.868357	0.000143706
ENSG00000252481.1	SCARNA13	small Cajal body-specific RNA 13	0.0950522	1.3087	0.288364	0.760809	1.21365	0.000145604
ENSG00000230317.2	LINC01284	long intergenic non-protein coding RNA 1284	-0.404981	0.61607	0.289118	0.736699	1.02105	0.000146392
ENSG00000106683.15	LIMK1	LIM domain kinase 1	-0.32062	0.517604	0.233392	0.266799	0.838224	0.000146872
ENSG00000137218.10	FRS3	fibroblast growth factor receptor substrate 3	-0.399113	0.49196	0.300622	0.360581	0.891073	0.000147007
ENSG00000130988.13	RGN	regucalcin	0.0266982	-0.797765	0.286871	0.234416	-0.824464	0.000149
ENSG00000215067.10	ALOX12-AS1	ALOX12 antisense RNA 1	0.346504	-0.501371	0.202364	0.328317	-0.847875	0.000150957
ENSG00000175267.15	VWA3A	von Willebrand factor A domain containing 3A	-0.347715	0.54545	0.233414	0.422405	0.893165	0.000151316
ENSG00000287104.1	NA	NA	0.205523	-0.681372	0.292847	0.345577	-0.886895	0.000151365
ENSG00000162522.11	KIAA1522	KIAA1522	-0.133523	0.699039	0.249407	0.252037	0.832562	0.000151592
ENSG00000011243.18	AKAP8L	A-kinase anchoring protein 8 like	-0.323087	0.488368	0.139096	0.281908	0.811455	0.000152435
ENSG00000173227.14	SYT12	synaptotagmin 12	-0.1777	0.709618	0.300585	0.344387	0.887319	0.00015263
ENSG00000272668.2	LOC107985216	uncharacterized LOC107985216	-0.604804	0.293979	0.327762	0.408607	0.898784	0.000153006
ENSG00000243477.5	NAA80	N-alpha-acetyltransferase 80, NatH catalytic subunit	-0.503172	0.47851	0.41383	0.556124	0.981681	0.000154192
ENSG00000205363.5	INSYN1	inhibitory synaptic factor 1	0.139878	0.996684	0.344071	0.299927	0.856806	0.000155279
ENSG00000265590.10	CFAP298-TCP10L	CFAP298-TCP10L readthrough	0.174137	-0.695513	0.189764	0.347672	-0.869649	0.000155582
ENSG00000204764.14	RANBP17	RAN binding protein 17	-0.832916	0.0104923	0.272323	0.381866	0.843408	0.000155896
ENSG00000116017.11	ARID3A	AT-rich interaction domain 3A	1.23589	0.316401	0.401876	0.440701	-0.919484	0.000156276
ENSG00000170011.14	MYRIP	myosin VIIA and Rab interacting protein	0.165263	0.977839	0.127776	0.209742	0.812576	0.000156592
ENSG00000257800.1	NA	NA	0.452917	-0.473722	0.383315	0.417381	-0.926639	0.000156782
ENSG00000161202.20	DVL3	dishevelled segment polarity protein 3	0.0697108	0.866062	0.210667	0.204442	0.796352	0.000157022
ENSG00000136147.18	PHF11	PHD finger protein 11	0.104756	-0.733262	0.147327	0.286744	-0.838017	0.000157491
ENSG00000205356.10	TECPR1	tectonin beta-propeller repeat containing 1	-0.557367	0.306937	0.28898	0.354891	0.864304	0.000160843
ENSG00000128283.7	CDC42EP1	CDC42 effector protein 1	0.936562	1.76103	0.514354	0.378611	0.824472	0.000160856
ENSG00000121005.9	CRISPLD1	cysteine rich secretory protein LCCL domain containing 1	-1.06546	-0.22288	0.331756	0.572227	0.842584	0.000161866
ENSG00000158805.12	ZNF276	zinc finger protein 276	0.772426	-0.0723666	0.267334	0.483903	-0.844793	0.000161908
ENSG00000131653.13	TRAF7	TNF receptor associated factor 7	0.200412	1.03364	0.354962	0.286178	0.833225	0.000165846
ENSG00000145934.16	TENM2	teneurin transmembrane protein 2	-0.356766	0.466856	0.23075	0.276534	0.823622	0.000166071
ENSG00000135124.14	P2RX4	purinergic receptor P2X 4	0.431848	-0.395221	0.162088	0.397117	-0.82707	0.000167831
ENSG00000183092.16	BEGAIN	brain enriched guanylate kinase associated	-0.380168	0.480455	0.295703	0.331286	0.860622	0.000168146
ENSG00000113369.9	ARRDC3	arrestin domain containing 3	-0.341028	-1.1993	0.270761	0.300767	-0.858268	0.000169238
ENSG00000107404.20	DVL1	dishevelled segment polarity protein 1	0.291716	1.11624	0.575391	0.330863	0.824521	0.000169344
ENSG00000169598.15	DFFB	DNA fragmentation factor subunit beta	0.173706	1.1471	0.250167	0.448091	0.973392	0.000169934
ENSG00000101438.4	SLC32A1	solute carrier family 32 member 1	-0.574041	0.337552	0.363254	0.456375	0.911594	0.000170491
ENSG00000178852.16	EFCAB13	EF-hand calcium binding domain 13	0.258938	-0.718699	0.424051	0.527904	-0.977637	0.000171547
ENSG00000270820.6	NA	NA	0.503129	-0.466616	0.512279	0.464919	-0.969745	0.00017319
ENSG00000177692.11	DNAJC28	DnaJ heat shock protein family (Hsp40) member C28	0.321524	-0.534766	0.23927	0.36766	-0.85629	0.000174475
ENSG00000143258.16	USP21	ubiquitin specific peptidase 21	0.215436	1.07654	0.271633	0.313353	0.861109	0.000174777
ENSG00000130055.13	GDPD2	glycerophosphodiester phosphodiesterase domain containing 2	0.759233	-0.119462	0.355205	0.346071	-0.878695	0.000176965
ENSG00000155438.12	NIFK	nucleolar protein interacting with the FHA domain of MKI67	-0.203896	-1.1054	0.271598	0.366007	-0.901504	0.000177153
ENSG00000170074.19	FAM153A	family with sequence similarity 153 member A	-0.467762	0.37048	0.292278	0.296909	0.838243	0.00017929
ENSG00000117245.12	KIF17	kinesin family member 17	-0.854668	0.0289812	0.362309	0.443471	0.883649	0.000179613
ENSG00000137843.12	PAK6	p21 (RAC1) activated kinase 6	-0.351862	0.462852	0.247165	0.268202	0.814714	0.000180219
ENSG00000145569.6	OTULINL	OTU deubiquitinase with linear linkage specificity like	0.156986	-0.73608	0.206512	0.427231	-0.893066	0.000182394
ENSG00000113763.12	UNC5A	unc-5 netrin receptor A	-0.129653	0.744964	0.330243	0.361491	0.874617	0.000184568
ENSG00000148291.10	SURF2	surfeit 2	-0.68074	0.208136	0.401601	0.312325	0.888876	0.000185186
ENSG00000133619.17	KRBA1	KRAB-A domain containing 1	0.0857519	0.919662	0.283078	0.294565	0.83391	0.000186483
ENSG00000197381.16	ADARB1	adenosine deaminase RNA specific B1	-0.0919371	0.784917	0.205638	0.385339	0.876854	0.0001878
ENSG00000101680.15	LAMA1	laminin subunit alpha 1	0.379496	1.456	0.256818	0.542946	1.0765	0.000189902
ENSG00000145214.14	DGKQ	diacylglycerol kinase theta	0.238038	1.13653	0.442643	0.410949	0.898491	0.000192123
ENSG00000135048.14	CEMIP2	cell migration inducing hyaluronidase 2	0.205719	0.978906	0.1632	0.197993	0.773188	0.000192571
ENSG00000185798.8	WDR53	WD repeat domain 53	0.251692	-0.649759	0.289644	0.466916	-0.90145	0.000196675
ENSG00000248866.1	USP46-DT	USP46 divergent transcript	-0.0493489	-1.03002	0.44885	0.534404	-0.980672	0.000198379
ENSG00000198795.11	ZNF521	zinc finger protein 521	0.435484	-0.344007	0.201793	0.252331	-0.779492	0.000198705
ENSG00000152953.13	STK32B	serine/threonine kinase 32B	0.625596	-0.240111	0.384617	0.298928	-0.865707	0.000199452
ENSG00000130758.8	MAP3K10	mitogen-activated protein kinase kinase kinase 10	0.0562478	0.857703	0.251627	0.258817	0.801456	0.000199951
ENSG00000173068.18	BNC2	basonuclin 2	1.35076	0.433365	0.514275	0.694226	-0.917394	0.000200322
ENSG00000164663.14	USP49	ubiquitin specific peptidase 49	-0.436562	0.378785	0.206405	0.38159	0.815346	0.000200699
ENSG00000151093.8	OXSM	3-oxoacyl-ACP synthase, mitochondrial	-0.335703	0.541125	0.329795	0.411965	0.876828	0.000201381
ENSG00000123064.12	DDX54	DEAD-box helicase 54	-0.763549	0.0341884	0.252144	0.342414	0.797737	0.000202229
ENSG00000101181.17	MTG2	mitochondrial ribosome associated GTPase 2	0.391688	-0.431395	0.201829	0.39504	-0.823083	0.00020246
ENSG00000175600.15	SUGCT	succinyl-CoA:glutarate-CoA transferase	-0.642937	0.259504	0.407378	0.463167	0.902441	0.000204364
ENSG00000103852.13	TTC23	tetratricopeptide repeat domain 23	0.474487	-0.345182	0.298577	0.285503	-0.81967	0.00020493
ENSG00000155754.15	C2CD6	C2 calcium dependent domain containing 6	0.59665	-0.270248	0.373829	0.353887	-0.866898	0.000204936
ENSG00000185668.8	POU3F1	POU class 3 homeobox 1	-0.329904	0.601856	0.442394	0.486337	0.931761	0.000205461
ENSG00000095397.15	WHRN	whirlin	-0.00434699	0.852629	0.393139	0.352639	0.856976	0.000205827
ENSG00000254838.5	GVINP1	GTPase, very large interferon inducible pseudogene 1	-0.192625	-1.07681	0.268767	0.372299	-0.884181	0.000207071
ENSG00000198406.7	NA	NA	0.99389	-0.442075	1.16318	1.57342	-1.43596	0.00021038
ENSG00000140104.14	CLBA1	clathrin binding box of aftiphilin containing 1	-0.380791	0.480139	0.291641	0.427492	0.860931	0.000210542
ENSG00000242110.8	AMACR	alpha-methylacyl-CoA racemase	-0.542529	-1.35612	0.461194	0.35289	-0.813591	0.000210683
ENSG00000101574.15	METTL4	methyltransferase 4, N6-adenosine	0.379301	-0.460045	0.260907	0.392918	-0.839345	0.000210696
ENSG00000090565.16	RAB11FIP3	RAB11 family interacting protein 3	-0.189896	0.55731	0.169048	0.189285	0.747206	0.000210788
ENSG00000246100.4	NA	NA	-0.757369	0.0985985	0.356274	0.367734	0.855968	0.000211908
ENSG00000125746.16	EML2	EMAP like 2	-0.118087	0.687708	0.261653	0.281412	0.805796	0.000212391
ENSG00000245248.8	NA	NA	-1.04332	-0.25063	0.323296	0.583024	0.79269	0.000212759
ENSG00000134533.6	RERG	RAS like estrogen regulated growth inhibitor	-1.02877	-1.89218	0.315868	0.340204	-0.863411	0.000212883
ENSG00000232956.9	SNHG15	small nucleolar RNA host gene 15	0.4707	-0.40658	0.382361	0.406694	-0.87728	0.00021395
ENSG00000287720.1	NA	NA	-0.42629	0.453667	0.3331	0.466851	0.879957	0.000214975
ENSG00000270959.1	LPP-AS2	LPP antisense RNA 2	0.183805	-0.674796	0.39048	0.359819	-0.858601	0.000216308
ENSG00000287578.1	NA	NA	0.121598	-0.746413	0.335284	0.389062	-0.868011	0.000216333
ENSG00000185163.10	DDX51	DEAD-box helicase 51	0.232642	-0.545559	0.155322	0.278968	-0.778201	0.00021738
ENSG00000114841.17	DNAH1	dynein axonemal heavy chain 1	0.102557	1.00012	0.293422	0.414786	0.897559	0.000218062
ENSG00000251580.3	LINC02482	long intergenic non-protein coding RNA 2482	-0.09961	-1.00035	0.33621	0.425033	-0.900737	0.000218442
ENSG00000010704.18	HFE	homeostatic iron regulator	0.417107	-0.470728	0.236786	0.623151	-0.887835	0.000218823
ENSG00000166788.10	SAAL1	serum amyloid A like 1	-0.48123	0.338824	0.274096	0.358636	0.820055	0.000219193
ENSG00000129226.14	CD68	CD68 molecule	0.281232	1.20207	0.427625	0.458745	0.920839	0.000219273
ENSG00000105447.13	GRWD1	glutamate rich WD repeat containing 1	-0.388545	0.433063	0.26867	0.354065	0.821607	0.000221384
ENSG00000214447.4	FAM187A	family with sequence similarity 187 member A	0.179204	1.09919	0.567213	0.485932	0.919985	0.000222929
ENSG00000100433.15	KCNK10	potassium two pore domain channel subfamily K member 10	-0.413376	0.407534	0.26803	0.361258	0.820911	0.00022294
ENSG00000188517.16	COL25A1	collagen type XXV alpha 1 chain	-0.840232	0.0226582	0.381875	0.309662	0.86289	0.000223032
ENSG00000279407.1	NA	NA	-0.243423	0.640203	0.317254	0.459285	0.883626	0.000227131
ENSG00000248477.6	NAIPP3	NAIP pseudogene 3	0.894861	-0.0237981	0.462341	1.11398	-0.918659	0.000227835
ENSG00000254087.8	LYN	LYN proto-oncogene, Src family tyrosine kinase	1.34572	0.445791	0.408736	0.339964	-0.899925	0.000229244
ENSG00000183783.7	KCTD8	potassium channel tetramerization domain containing 8	0.347909	-0.488999	0.369816	0.327125	-0.836908	0.000229538
ENSG00000121578.13	B4GALT4	beta-1,4-galactosyltransferase 4	-0.113444	0.695659	0.197551	0.321318	0.809103	0.000232367
ENSG00000109265.14	CRACD	capping protein inhibiting regulator of actin dynamics	-0.453697	0.35511	0.334839	0.262493	0.808807	0.00023249
ENSG00000286235.1	NA	NA	0.5098	-0.451472	0.315644	0.936755	-0.961272	0.000233809
ENSG00000233143.2	NA	NA	-0.193266	0.673165	0.289505	0.432975	0.866431	0.000236051
ENSG00000225472.2	NA	NA	0.0979811	-0.805825	0.436865	0.462075	-0.903807	0.000236762
ENSG00000134247.10	PTGFRN	prostaglandin F2 receptor inhibitor	0.386106	-0.403815	0.263592	0.288735	-0.789921	0.000237804
ENSG00000011304.20	PTBP1	polypyrimidine tract binding protein 1	1.12156	0.271904	0.373646	0.36569	-0.849652	0.000241452
ENSG00000164109.14	MAD2L1	mitotic arrest deficient 2 like 1	-0.333084	-1.20389	0.370691	0.399484	-0.870802	0.000241822
ENSG00000196924.18	FLNA	filamin A	0.227001	1.0876	0.370276	0.389577	0.860595	0.000242335
ENSG00000130529.16	TRPM4	transient receptor potential cation channel subfamily M member 4	0.0391434	0.90693	0.299985	0.401666	0.867787	0.000242563
ENSG00000134207.16	SYT6	synaptotagmin 6	0.973091	0.209188	0.27069	0.404269	-0.763903	0.000242794
ENSG00000111261.14	MANSC1	MANSC domain containing 1	0.112184	-0.709019	0.218476	0.353051	-0.821203	0.000244623
ENSG00000214548.18	MEG3	maternally expressed 3	-0.446421	0.325947	0.203069	0.33613	0.772368	0.000247261
ENSG00000120088.14	CRHR1	corticotropin releasing hormone receptor 1	0.848142	-0.0431512	0.445372	0.551788	-0.891294	0.000248285
ENSG00000185596.16	NA	NA	0.0281955	0.913671	0.351037	0.439535	0.885476	0.000250234
ENSG00000132635.17	PCED1A	PC-esterase domain containing 1A	-0.105254	0.654177	0.299222	0.228097	0.759431	0.00025059
ENSG00000106633.17	GCK	glucokinase	0.369137	1.23957	0.406816	0.41522	0.87043	0.000251089
ENSG00000267561.2	NA	NA	-1.52251	-0.703626	0.393191	0.467839	0.818882	0.000251169
ENSG00000101220.17	C20orf27	chromosome 20 open reading frame 27	-0.385133	0.486725	0.491861	0.369955	0.871859	0.000251212
ENSG00000240972.2	MIF	macrophage migration inhibitory factor	-0.28339	0.759221	0.80096	0.666141	1.04261	0.000252253
ENSG00000274776.1	NA	NA	-0.03951	0.849936	0.22394	0.464157	0.889446	0.000252905
ENSG00000183137.14	CEP57L1	centrosomal protein 57 like 1	0.109627	-0.662282	0.189152	0.272214	-0.771909	0.000252936
ENSG00000182154.8	MRPL41	mitochondrial ribosomal protein L41	-0.25938	0.623831	0.441969	0.443201	0.883211	0.000254547
ENSG00000105737.9	GRIK5	glutamate ionotropic receptor kainate type subunit 5	0.0209463	0.764556	0.220913	0.215067	0.74361	0.000254704
ENSG00000213928.9	IRF9	interferon regulatory factor 9	0.294083	-0.487324	0.224621	0.312598	-0.781407	0.000256418
ENSG00000261678.3	SCRT1	scratch family transcriptional repressor 1	-0.00857791	0.769092	0.270616	0.272098	0.77767	0.000256607
ENSG00000110799.13	VWF	von Willebrand factor	-0.158998	0.710924	0.323234	0.447649	0.869922	0.000256837
ENSG00000147234.10	FRMPD3	FERM and PDZ domain containing 3	0.0963693	0.815495	0.228336	0.182442	0.719126	0.000256921
ENSG00000198189.11	HSD17B11	hydroxysteroid 17-beta dehydrogenase 11	-0.126572	-0.903142	0.205297	0.261348	-0.77657	0.000257479
ENSG00000008710.20	PKD1	polycystin 1, transient receptor potential channel interacting	0.0297615	0.995248	0.39015	0.574312	0.965487	0.000258077
ENSG00000071243.16	ING3	inhibitor of growth family member 3	0.162703	-0.592307	0.220231	0.240755	-0.75501	0.000258226
ENSG00000196074.13	SYCP2	synaptonemal complex protein 2	-0.167576	0.727609	0.262255	0.522435	0.895185	0.000258304
ENSG00000104368.18	PLAT	plasminogen activator, tissue type	0.102045	1.04167	0.24993	0.504895	0.939623	0.000258666
ENSG00000286140.1	DERPC	DERPC proline and glycine rich nuclear protein	0.972324	-0.109991	0.728849	1.29676	-1.08232	0.000259307
ENSG00000169064.12	ZBBX	zinc finger B-box domain containing	-1.05198	-0.239753	0.318782	0.277372	0.812229	0.000260099
ENSG00000106560.11	GIMAP2	GTPase, IMAP family member 2	0.514801	-0.340294	0.359895	0.471052	-0.855095	0.000260397
ENSG00000286045.1	NA	NA	0.703921	-0.137072	0.363532	0.46762	-0.840993	0.000261032
ENSG00000288541.1	NA	NA	-0.459733	0.389778	0.373772	0.417858	0.849511	0.000261269
ENSG00000100027.16	YPEL1	yippee like 1	-0.226877	0.526024	0.182799	0.261046	0.752901	0.000262886
ENSG00000164889.14	SLC4A2	solute carrier family 4 member 2	1.09417	0.159904	0.520191	0.436948	-0.934264	0.000264141
ENSG00000161847.14	RAVER1	ribonucleoprotein, PTB binding 1	0.34886	1.22412	0.398061	0.427063	0.875263	0.000264722
ENSG00000129993.15	CBFA2T3	CBFA2/RUNX1 partner transcriptional co-repressor 3	0.147472	0.962499	0.303709	0.334659	0.815027	0.000265316
ENSG00000165661.17	QSOX2	quiescin sulfhydryl oxidase 2	-0.074116	0.753467	0.178471	0.383498	0.827583	0.000266768
ENSG00000287292.1	NA	NA	-0.257961	0.573116	0.298951	0.401684	0.831077	0.000266858
ENSG00000131242.18	RAB11FIP4	RAB11 family interacting protein 4	-0.0964617	0.633363	0.161253	0.208093	0.729825	0.000267224
ENSG00000147799.11	ARHGAP39	Rho GTPase activating protein 39	0.112401	0.875426	0.348148	0.267668	0.763025	0.000267572
ENSG00000151640.13	DPYSL4	dihydropyrimidinase like 4	-0.111755	0.672763	0.295597	0.291656	0.784518	0.00026783
ENSG00000139192.12	TAPBPL	TAP binding protein like	0.648378	-0.221794	0.43531	0.430329	-0.870172	0.000268679
ENSG00000101997.13	CCDC22	coiled-coil domain containing 22	-0.188252	0.692208	0.419474	0.461759	0.88046	0.000270415
ENSG00000081923.14	ATP8B1	ATPase phospholipid transporting 8B1	-0.895108	-0.128269	0.284106	0.410855	0.766839	0.000270454
ENSG00000287134.1	NA	NA	0.509946	-0.334817	0.356081	0.456823	-0.844763	0.000271226
ENSG00000006042.12	TMEM98	transmembrane protein 98	0.938538	0.121192	0.348671	0.318903	-0.817347	0.000276414
ENSG00000131797.12	CLUHP3	clustered mitochondria homolog pseudogene 3	0.0317261	0.855674	0.157679	0.355669	0.823948	0.000277072
ENSG00000148343.18	MIGA2	mitoguardin 2	-0.15719	0.652116	0.44037	0.319629	0.809306	0.000278432
ENSG00000130827.6	PLXNA3	plexin A3	0.358872	-0.568972	0.544761	0.535569	-0.927844	0.000279723
ENSG00000245025.3	NA	NA	0.221355	-0.674496	0.333046	0.544508	-0.895851	0.000279969
ENSG00000105808.17	RASA4	RAS p21 protein activator 4	0.256019	1.00112	0.371089	0.268231	0.745096	0.000280271
ENSG00000036828.16	CASR	calcium sensing receptor	0.17241	0.999142	0.111355	0.319479	0.826732	0.000281888
ENSG00000259030.7	FPGT-TNNI3K	FPGT-TNNI3K readthrough	-0.653347	0.184699	0.413014	0.322918	0.838046	0.000282166
ENSG00000182010.11	RTKN2	rhotekin 2	-1.2935	-0.579183	0.293199	0.452962	0.714312	0.000283283
ENSG00000239445.6	NA	NA	0.114789	1.12798	0.298298	0.634845	1.01319	0.000283453
ENSG00000198498.10	TMA16	translation machinery associated 16 homolog	-0.237327	-1.054	0.244047	0.330811	-0.816678	0.000284372
ENSG00000165804.16	ZNF219	zinc finger protein 219	0.149753	0.871174	0.44485	0.237254	0.721421	0.000286589
ENSG00000124074.12	ENKD1	enkurin domain containing 1	-0.528493	0.42435	0.558595	0.627536	0.952843	0.00028853
ENSG00000172817.4	CYP7B1	cytochrome P450 family 7 subfamily B member 1	-0.776904	-0.0618857	0.198162	0.268896	0.715019	0.00028904
ENSG00000237943.7	PRKCQ-AS1	PRKCQ antisense RNA 1	0.290174	-0.497459	0.239204	0.361331	-0.787633	0.000289217
ENSG00000196689.12	TRPV1	transient receptor potential cation channel subfamily V member 1	0.0234928	0.84338	0.249257	0.365421	0.819887	0.000291354
ENSG00000149809.16	TM7SF2	transmembrane 7 superfamily member 2	-0.566327	0.21874	0.293002	0.364597	0.785067	0.000293079
ENSG00000197619.14	ZNF615	zinc finger protein 615	0.358863	-0.390284	0.162271	0.349673	-0.749147	0.000294166
ENSG00000259976.3	NA	NA	0.317153	-0.907008	0.933475	1.09135	-1.22416	0.000294776
ENSG00000147813.16	NAPRT	nicotinate phosphoribosyltransferase	0.840732	-0.161896	0.675627	0.68684	-1.00263	0.000294809
ENSG00000165084.16	C8orf34	chromosome 8 open reading frame 34	-0.0307238	-0.822208	0.214621	0.320619	-0.791484	0.000296083
ENSG00000173465.8	ZNRD2	zinc ribbon domain containing 2	-0.0785941	0.742713	0.391334	0.373852	0.821307	0.000296702
ENSG00000273018.6	FAM106A	family with sequence similarity 106 member A	-0.262314	0.537397	0.208242	0.415721	0.799711	0.000297922
ENSG00000214456.8	PLIN5	perilipin 5	0.81823	-0.0288043	0.417145	0.508373	-0.847034	0.000298599
ENSG00000221978.12	CCNL2	cyclin L2	-0.0658024	0.712049	0.134682	0.323453	0.777852	0.000300016
ENSG00000121897.15	LIAS	lipoic acid synthetase	-0.158809	-0.96411	0.162916	0.316592	-0.805301	0.000300943
ENSG00000111684.11	LPCAT3	lysophosphatidylcholine acyltransferase 3	-0.259296	0.543236	0.24201	0.40396	0.802531	0.000300987
ENSG00000178605.13	GTPBP6	GTP binding protein 6 (putative)	0.0832521	0.869268	0.347604	0.322144	0.786016	0.000301021
ENSG00000167615.16	LENG8	leukocyte receptor cluster member 8	-0.0129019	0.897731	0.315016	0.533151	0.910633	0.000302058
ENSG00000228594.4	FNDC10	fibronectin type III domain containing 10	0.053925	0.908747	0.517517	0.441745	0.854822	0.000303875
ENSG00000221946.7	FXYD7	FXYD domain containing ion transport regulator 7	-0.831605	-0.0532507	0.308991	0.312754	0.778354	0.000303993
ENSG00000283765.1	NA	NA	0.0971779	0.959933	0.847827	0.484008	0.862755	0.000305494
ENSG00000167965.18	MLST8	MTOR associated protein, LST8 homolog	0.105982	0.858504	0.262763	0.26597	0.752521	0.000305654
ENSG00000175344.18	CHRNA7	cholinergic receptor nicotinic alpha 7 subunit	-0.231015	0.611769	0.292475	0.473133	0.842784	0.000306245
ENSG00000138031.14	ADCY3	adenylate cyclase 3	-0.210469	0.579282	0.238918	0.366143	0.789751	0.000306607
ENSG00000146250.7	PRSS35	serine protease 35	-0.54303	-1.42702	0.388553	0.449037	-0.883991	0.000307174
ENSG00000181381.13	DDX60L	DExD/H-box 60 like	0.686366	-0.0640523	0.254623	0.385975	-0.750418	0.000308594
ENSG00000287611.1	NA	NA	-0.580754	-1.53499	0.293101	0.472721	-0.954239	0.000308968
ENSG00000077458.13	FAM76B	family with sequence similarity 76 member B	-0.130857	-0.920794	0.205473	0.312472	-0.789937	0.000309438
ENSG00000152457.18	DCLRE1C	DNA cross-link repair 1C	-0.595479	0.208692	0.380832	0.291806	0.804172	0.000310149
ENSG00000184371.14	CSF1	colony stimulating factor 1	0.687157	1.59828	0.320107	0.435884	0.911119	0.0003109
ENSG00000261221.3	ZNF865	zinc finger protein 865	-0.155056	0.648136	0.342106	0.360266	0.803192	0.000312691
ENSG00000068024.16	HDAC4	histone deacetylase 4	0.235805	0.969148	0.290259	0.251586	0.733343	0.000314088
ENSG00000232000.3	NA	NA	-0.422776	-1.33555	0.288985	0.452388	-0.912776	0.000314131
ENSG00000164610.9	RP9	RP9 pre-mRNA splicing factor	0.38147	-0.377151	0.224169	0.350702	-0.758621	0.000316495
ENSG00000105245.9	NUMBL	NUMB like endocytic adaptor protein	-0.14533	0.644899	0.196804	0.374414	0.79023	0.000317125
ENSG00000129933.21	MAU2	MAU2 sister chromatid cohesion factor	-0.214844	0.559484	0.20421	0.360583	0.774329	0.000320532
ENSG00000129968.15	ABHD17A	abhydrolase domain containing 17A, depalmitoylase	0.0227631	0.861032	0.61658	0.426415	0.838269	0.000320757
ENSG00000204590.12	GNL1	G protein nucleolar 1 (putative)	-0.102334	0.593798	0.136424	0.189414	0.696133	0.000321648
ENSG00000047457.14	CP	ceruloplasmin	-0.0545905	0.881815	0.681974	0.583647	0.936406	0.00032166
ENSG00000071991.9	CDH19	cadherin 19	0.625323	1.56131	0.318872	0.468257	0.935983	0.000321802
ENSG00000141569.12	TRIM65	tripartite motif containing 65	0.884225	0.108133	0.321469	0.34458	-0.776092	0.000323607
ENSG00000021826.17	CPS1	carbamoyl-phosphate synthase 1	0.15479	-0.604694	0.229727	0.30719	-0.759484	0.000324407
ENSG00000059122.16	FLYWCH1	FLYWCH-type zinc finger 1	0.184852	1.014	0.252123	0.377618	0.829144	0.000324558
ENSG00000107147.13	KCNT1	potassium sodium-activated channel subfamily T member 1	1.2786	0.334846	0.49765	0.261175	-0.943757	0.000325175
ENSG00000145864.13	GABRB2	gamma-aminobutyric acid type A receptor subunit beta2	-0.58462	0.154559	0.26004	0.246098	0.739179	0.000325962
ENSG00000111405.9	ENDOU	endonuclease, poly(U) specific	0.0727873	-0.6896	0.338821	0.292389	-0.762387	0.000326138
ENSG00000140598.15	EFL1	elongation factor like GTPase 1	0.362477	-0.334527	0.144538	0.234707	-0.697004	0.000327208
ENSG00000141499.16	WRAP53	WD repeat containing antisense to TP53	-0.0553783	0.805417	0.375639	0.471514	0.860795	0.000327353
ENSG00000180739.14	S1PR5	sphingosine-1-phosphate receptor 5	1.14306	0.3426	0.386495	0.446451	-0.800457	0.000327451
ENSG00000087253.13	LPCAT2	lysophosphatidylcholine acyltransferase 2	0.742877	-0.00486432	0.273007	0.514935	-0.747741	0.000330173
ENSG00000010610.10	CD4	CD4 molecule	0.608473	-0.152815	0.306185	0.2643	-0.761288	0.000330388
ENSG00000005238.19	FAM214B	family with sequence similarity 214 member B	-0.211258	0.495936	0.216143	0.201187	0.707194	0.000330822
ENSG00000184271.17	POU6F1	POU class 6 homeobox 1	-0.181873	0.562067	0.221428	0.284609	0.74394	0.000331313
ENSG00000261236.8	BOP1	BOP1 ribosomal biogenesis factor	0.026323	0.823708	0.457222	0.363161	0.797385	0.00033215
ENSG00000178531.6	CTXN1	cortexin 1	-0.279261	0.525836	0.446069	0.338213	0.805097	0.000332646
ENSG00000090539.15	CHRD	chordin	-0.215189	0.573707	0.334782	0.350924	0.788896	0.000333208
ENSG00000197024.9	ZNF398	zinc finger protein 398	0.191295	-0.531411	0.160976	0.262081	-0.722706	0.000333433
ENSG00000132763.15	MMACHC	metabolism of cobalamin associated C	-0.155616	0.586797	0.249147	0.272308	0.742413	0.000333589
ENSG00000166881.10	NEMP1	nuclear envelope integral membrane protein 1	-0.509269	0.255953	0.315534	0.289641	0.765223	0.000334273
ENSG00000122359.18	ANXA11	annexin A11	-0.171518	0.575643	0.294973	0.271099	0.747161	0.000335212
ENSG00000135519.8	KCNH3	potassium voltage-gated channel subfamily H member 3	-0.21639	0.567771	0.274348	0.366589	0.784161	0.000335385
ENSG00000149256.16	TENM4	teneurin transmembrane protein 4	-0.260484	0.559207	0.363017	0.418785	0.819691	0.000335446
ENSG00000167930.17	FAM234A	family with sequence similarity 234 member A	-0.124464	0.667678	0.229905	0.379383	0.792142	0.000335494
ENSG00000103995.14	CEP152	centrosomal protein 152	-0.0507507	-0.959925	0.321829	0.541065	-0.909174	0.000338085
ENSG00000124193.16	SRSF6	serine and arginine rich splicing factor 6	0.357457	-0.356486	0.206671	0.236899	-0.713943	0.000338295
ENSG00000134802.17	SLC43A3	solute carrier family 43 member 3	1.61017	0.694385	0.502153	0.421522	-0.915787	0.000341901
ENSG00000100294.13	MCAT	malonyl-CoA-acyl carrier protein transacylase	0.0988776	0.90971	0.347598	0.385188	0.810833	0.000342122
ENSG00000214562.14	NUTM2D	NUT family member 2D	-0.253049	0.575762	0.372365	0.443752	0.828811	0.00034278
ENSG00000249550.7	LINC01234	long intergenic non-protein coding RNA 1234	-0.192347	-1.06034	0.298664	0.450684	-0.867989	0.00034413
ENSG00000099977.14	DDT	D-dopachrome tautomerase	0.297407	-0.440385	0.227313	0.293926	-0.737792	0.000344628
ENSG00000263400.8	TMEM220-AS1	TMEM220 antisense RNA 1	0.617857	-0.231015	0.459798	0.453827	-0.848872	0.000346518
ENSG00000099250.18	NRP1	neuropilin 1	-0.0522403	-0.831741	0.315051	0.337773	-0.779501	0.000347025
ENSG00000244198.7	NA	NA	0.119911	1.00712	0.174227	0.472467	0.887204	0.000347625
ENSG00000077942.19	FBLN1	fibulin 1	0.0974779	0.952537	0.204339	0.437516	0.855059	0.0003482
ENSG00000106608.16	URGCP	upregulator of cell proliferation	-0.270009	0.470815	0.202351	0.318736	0.740824	0.000348567
ENSG00000180071.20	ANKRD18A	ankyrin repeat domain 18A	0.872896	0.219157	0.206863	0.5462	-0.653739	0.000348749
ENSG00000153443.13	UBALD1	UBA like domain containing 1	-0.697177	0.177676	0.50352	0.510743	0.874853	0.000349603
ENSG00000185340.15	GAS2L1	growth arrest specific 2 like 1	0.190763	0.92553	0.485289	0.304152	0.734767	0.000349824
ENSG00000066379.15	POLR1H	RNA polymerase I subunit H	0.367139	-0.453718	0.415162	0.410285	-0.820856	0.000350161
ENSG00000273024.6	INTS4P2	integrator complex subunit 4 pseudogene 2	-0.202445	0.594956	0.35716	0.37753	0.797401	0.000350471
ENSG00000065615.14	CYB5R4	cytochrome b5 reductase 4	0.474991	-0.223416	0.179036	0.253763	-0.698407	0.000350503
ENSG00000166340.17	TPP1	tripeptidyl peptidase 1	-0.151239	0.596444	0.18483	0.317007	0.747683	0.000352478
ENSG00000164307.13	ERAP1	endoplasmic reticulum aminopeptidase 1	-0.0458876	0.727799	0.220775	0.341802	0.773687	0.000354454
ENSG00000159753.14	CARMIL2	capping protein regulator and myosin 1 linker 2	-0.20679	0.54493	0.299889	0.294658	0.75172	0.000354467
ENSG00000183091.19	NEB	nebulin	0.703959	-0.123357	0.409108	0.541809	-0.827315	0.000355977
ENSG00000136040.9	PLXNC1	plexin C1	-0.521004	0.175515	0.179933	0.279132	0.69652	0.00035905
ENSG00000203812.2	NA	NA	0.553482	1.77975	0.61593	0.933206	1.22627	0.000361575
ENSG00000144647.6	POMGNT2	protein O-linked mannose N-acetylglucosaminyltransferase 2 (beta 1,4-)	0.00628414	0.796347	0.329976	0.367215	0.790062	0.000362987
ENSG00000133740.11	E2F5	E2F transcription factor 5	-0.165175	0.615941	0.30537	0.365487	0.781115	0.000363451
ENSG00000117010.17	ZNF684	zinc finger protein 684	-0.118435	-0.969355	0.234644	0.439208	-0.850919	0.000363473
ENSG00000173926.6	MARCHF3	membrane associated ring-CH-type finger 3	0.556818	-0.241007	0.375997	0.396068	-0.797825	0.00036466
ENSG00000236778.8	INTS6-AS1	INTS6 antisense RNA 1	0.122639	-0.643359	0.251364	0.342387	-0.765998	0.000364771
ENSG00000221838.10	AP4M1	adaptor related protein complex 4 subunit mu 1	0.433077	-0.332757	0.29951	0.363849	-0.765835	0.000364859
ENSG00000136874.11	STX17	syntaxin 17	0.292077	-0.381061	0.149399	0.179464	-0.673139	0.000365063
ENSG00000282458.1	WASH5P	WASP family homolog 5, pseudogene	-0.00999938	0.889684	0.21742	0.566878	0.899683	0.000369612
ENSG00000145198.14	VWA5B2	von Willebrand factor A domain containing 5B2	-0.532631	0.238626	0.346407	0.32309	0.771258	0.000369887
ENSG00000119688.21	ABCD4	ATP binding cassette subfamily D member 4	0.215899	1.0543	0.190685	0.393024	0.8384	0.000371579
ENSG00000181656.7	GPR88	G protein-coupled receptor 88	-0.18794	-1.07827	0.417452	0.523389	-0.890326	0.000372761
ENSG00000248787.2	NA	NA	-0.0280325	0.833324	0.286343	0.507231	0.861357	0.000374903
ENSG00000144119.4	C1QL2	complement C1q like 2	0.0729953	0.992915	0.423708	0.586321	0.91992	0.000375
ENSG00000213390.11	ARHGAP19	Rho GTPase activating protein 19	0.123901	-0.605699	0.261246	0.274067	-0.729599	0.000379033
ENSG00000088727.12	KIF9	kinesin family member 9	-0.124484	-0.857641	0.243954	0.273165	-0.733157	0.000379372
ENSG00000241015.2	TPM3P9	tropomyosin 3 pseudogene 9	-0.106989	0.650084	0.296323	0.325341	0.757073	0.000381479
ENSG00000145016.16	RUBCN	rubicon autophagy regulator	0.000488609	0.65812	0.155308	0.14922	0.657632	0.000384698
ENSG00000175634.15	RPS6KB2	ribosomal protein S6 kinase B2	-0.256936	0.473441	0.279825	0.2747	0.730377	0.000384993
ENSG00000237505.8	PKN2-AS1	PKN2 antisense RNA 1	-0.41761	-1.19692	0.351001	0.358213	-0.779307	0.000385153
ENSG00000138449.10	SLC40A1	solute carrier family 40 member 1	0.157631	-0.565068	0.202216	0.28203	-0.722699	0.000386198
ENSG00000171316.12	CHD7	chromodomain helicase DNA binding protein 7	0.690217	-0.0162916	0.233896	0.322236	-0.706509	0.000386921
ENSG00000284057.1	NA	NA	-1.08633	0.127086	1.17992	0.732786	1.21342	0.000387017
ENSG00000102312.22	PORCN	porcupine O-acyltransferase	-0.245347	0.540959	0.224933	0.456923	0.786306	0.000387354
ENSG00000171262.11	FAM98B	family with sequence similarity 98 member B	-0.00226792	0.697714	0.250829	0.225559	0.699982	0.000389337
ENSG00000173275.13	ZNF449	zinc finger protein 449	-0.801887	-0.0609045	0.294992	0.261697	0.740983	0.000390027
ENSG00000198816.7	ZNF358	zinc finger protein 358	0.0454563	0.735529	0.287413	0.213937	0.690073	0.000391499
ENSG00000180900.20	SCRIB	scribble planar cell polarity protein	0.438753	1.11974	0.455182	0.283978	0.68099	0.000391569
ENSG00000007080.11	CCDC124	coiled-coil domain containing 124	-0.164817	0.572428	0.314467	0.28644	0.737245	0.000392491
ENSG00000273270.1	NA	NA	0.258458	-0.449445	0.14938	0.301664	-0.707903	0.000393352
ENSG00000136371.10	MTHFS	methenyltetrahydrofolate synthetase	-0.241008	-1.03648	0.32045	0.377273	-0.795468	0.000393834
ENSG00000185883.12	ATP6V0C	ATPase H+ transporting V0 subunit c	-0.521651	0.209459	0.270017	0.315432	0.73111	0.000394092
ENSG00000253641.6	LINC03022	long intergenic non-protein coding RNA 3022	-0.0632475	-0.902756	0.205596	0.450398	-0.839508	0.000394166
ENSG00000205534.6	NA	NA	0.00106724	1.13764	0.31179	0.994193	1.13658	0.000395401
ENSG00000156076.10	WIF1	WNT inhibitory factor 1	-0.614031	-1.42629	0.381164	0.406409	-0.812257	0.000395844
ENSG00000242419.5	PCDHGC4	protocadherin gamma subfamily C, 4	-0.0213975	0.843325	0.168692	0.530234	0.864723	0.000396442
ENSG00000186446.12	ZNF501	zinc finger protein 501	0.410654	-0.29973	0.233918	0.268262	-0.710384	0.000397634
ENSG00000124570.20	SERPINB6	serpin family B member 6	0.39689	-0.290238	0.227319	0.181118	-0.687128	0.000397738
ENSG00000142149.9	HUNK	hormonally up-regulated Neu-associated kinase	-0.588065	-1.39238	0.326025	0.375291	-0.804316	0.000398433
ENSG00000139620.12	KANSL2	KAT8 regulatory NSL complex subunit 2	0.255445	-0.452087	0.260129	0.234419	-0.707531	0.000398434
ENSG00000204623.9	ZNRD1ASP	zinc ribbon domain containing 1 antisense, pseudogene	0.0671476	0.923587	0.13751	0.471251	0.856439	0.000399378
ENSG00000134539.17	KLRD1	killer cell lectin like receptor D1	-0.165273	0.672849	0.159817	0.580098	0.838122	0.00040108
ENSG00000174332.5	GLIS1	GLIS family zinc finger 1	0.0135755	0.768914	0.38004	0.330095	0.755339	0.000401398
ENSG00000196597.13	ZNF782	zinc finger protein 782	0.219251	-0.474632	0.23438	0.216666	-0.693883	0.000403649
