# Supplementary material for: mRNA and circRNA mislocalization to synapses are key features of Alzheimer’s disease
Source: PLoS Genet. 2024 Jul 29;20(7):e1011359. doi: 10.1371/journal.pgen.1011359 (PMC11309398; doi:10.1371/journal.pgen.1011359)
Supplement: S12 Table — (XLSX) [file pgen.1011359.s029.xlsx]

## Sheet: Sheet1
Gene	Symbol	GeneName	log2FoldChange	pvalue
ENSMUSG00000005089.16	Slc1a2	solute carrier family 1 (glial high affinity glutamate transporter), member 2	1.12557	2.3379e-91
ENSMUSG00000037754.14	Ppp1r16b	protein phosphatase 1, regulatory subunit 16B	1.35567	2.64423e-74
ENSMUSG00000025422.11	Agap2	ArfGAP with GTPase domain, ankyrin repeat and PH domain 2	1.30347	3.61356e-54
ENSMUSG00000021448.9	Shc3	src homology 2 domain-containing transforming protein C3	1.37874	1.01746e-49
ENSMUSG00000027624.21	Epb41l1	erythrocyte membrane protein band 4.1 like 1	0.944694	1.36015e-49
ENSMUSG00000042066.17	Tmcc2	transmembrane and coiled-coil domains 2	1.48832	5.48308e-46
ENSMUSG00000011877.14	Git1	GIT ArfGAP 1	1.26786	4.72975e-44
ENSMUSG00000034994.11	Eef2	eukaryotic translation elongation factor 2	1.11366	5.10737e-43
ENSMUSG00000020684.15	Rasl10b	RAS-like, family 10, member B	1.69463	5.67886e-43
ENSMUSG00000025318.14	Jph3	junctophilin 3	1.18173	9.78092e-43
ENSMUSG00000025931.16	Paqr8	progestin and adipoQ receptor family member VIII	1.00661	1.16041e-40
ENSMUSG00000027223.16	Mapk8ip1	mitogen-activated protein kinase 8 interacting protein 1	1.02624	4.32118e-39
ENSMUSG00000067889.8	Sptbn2	spectrin beta, non-erythrocytic 2	1.4921	6.33255e-39
ENSMUSG00000024665.9	Fads2	fatty acid desaturase 2	1.04535	3.12542e-38
ENSMUSG00000020886.18	Dlg4	discs large MAGUK scaffold protein 4	0.971803	5.15976e-38
ENSMUSG00000001525.11	Tubb5	tubulin, beta 5 class I	0.772545	1.04847e-37
ENSMUSG00000038976.13	Ppp1r9b	protein phosphatase 1, regulatory subunit 9B	1.28865	8.59711e-37
ENSMUSG00000026883.18	Dab2ip	disabled 2 interacting protein	0.933615	1.71502e-36
ENSMUSG00000029608.11	Rph3a	rabphilin 3A	1.04696	1.97745e-36
ENSMUSG00000010663.6	Fads1	fatty acid desaturase 1	1.13289	2.45252e-36
ENSMUSG00000052949.15	Rnf157	ring finger protein 157	0.87512	5.6305e-36
ENSMUSG00000028833.14	Ncdn	neurochondrin	0.879047	5.00462e-35
ENSMUSG00000084883.3	Ccdc85c	coiled-coil domain containing 85C	1.2691	1.08803e-34
ENSMUSG00000026123.12	Plekhb2	pleckstrin homology domain containing, family B (evectins) member 2	0.753815	1.6198e-34
ENSMUSG00000000538.19	Tom1l2	target of myb1-like 2 (chicken)	0.769926	2.59462e-34
ENSMUSG00000034940.16	Synrg	synergin, gamma	0.825419	4.54584e-34
ENSMUSG00000041444.15	Arhgap32	Rho GTPase activating protein 32	0.720547	1.56893e-33
ENSMUSG00000027457.16	Snph	syntaphilin	1.26011	1.86277e-33
ENSMUSG00000003863.19	Ppfia3	protein tyrosine phosphatase, receptor type, f polypeptide (PTPRF), interacting protein (liprin), alpha 3	1.00038	3.01287e-33
ENSMUSG00000023004.9	Tuba1b	tubulin, alpha 1B	0.862365	3.4176e-33
ENSMUSG00000038437.12	Mllt6	myeloid/lymphoid or mixed-lineage leukemia; translocated to, 6	1.36608	3.5363e-33
ENSMUSG00000022391.17	Rangap1	RAN GTPase activating protein 1	0.747567	3.5809e-33
ENSMUSG00000038738.16	Shank1	SH3 and multiple ankyrin repeat domains 1	1.99263	3.66149e-33
ENSMUSG00000078794.5	Dact3	dishevelled-binding antagonist of beta-catenin 3	1.44553	3.91302e-33
ENSMUSG00000042388.15	Dlgap3	DLG associated protein 3	1.50744	8.43375e-33
ENSMUSG00000035390.17	Brsk1	BR serine/threonine kinase 1	1.59714	2.83858e-32
ENSMUSG00000033065.15	Pfkm	phosphofructokinase, muscle	0.738396	3.01927e-32
ENSMUSG00000029406.16	Pitpnm2	phosphatidylinositol transfer protein, membrane-associated 2	0.916631	3.17245e-32
ENSMUSG00000074657.6	Kif5a	kinesin family member 5A	0.562721	4.16972e-32
ENSMUSG00000033720.13	Sfxn5	sideroflexin 5	1.00948	1.41022e-31
ENSMUSG00000040797.17	Iqsec3	IQ motif and Sec7 domain 3	1.39786	1.50317e-31
ENSMUSG00000028931.13	Kcnab2	potassium voltage-gated channel, shaker-related subfamily, beta member 2	1.05318	1.50607e-31
ENSMUSG00000067279.4	Ppp1r3c	protein phosphatase 1, regulatory subunit 3C	1.1621	2.24036e-31
ENSMUSG00000038143.17	Stox2	storkhead box 2	0.948726	2.82798e-31
ENSMUSG00000025855.14	Prkar1b	protein kinase, cAMP dependent regulatory, type I beta	0.750401	2.9181e-31
ENSMUSG00000034312.16	Iqsec1	IQ motif and Sec7 domain 1	0.90967	3.17111e-31
ENSMUSG00000027646.16	Src	Rous sarcoma oncogene	0.96968	4.08732e-31
ENSMUSG00000018909.16	Arrb1	arrestin, beta 1	0.877649	9.39329e-31
ENSMUSG00000030401.17	Rtn2	reticulon 2 (Z-band associated protein)	1.08721	1.34438e-30
ENSMUSG00000021794.17	Glud1	glutamate dehydrogenase 1	0.930773	1.45296e-30
ENSMUSG00000026932.15	Nacc2	nucleus accumbens associated 2, BEN and BTB (POZ) domain containing	0.839522	1.78451e-30
ENSMUSG00000062661.7	Ncs1	neuronal calcium sensor 1	1.23052	2.34261e-30
ENSMUSG00000071064.16	Zfp827	zinc finger protein 827	0.750498	4.26992e-30
ENSMUSG00000037622.15	Wdtc1	WD and tetratricopeptide repeats 1	1.14397	8.65102e-30
ENSMUSG00000032118.17	Fez1	fasciculation and elongation protein zeta 1 (zygin I)	0.686556	1.28391e-29
ENSMUSG00000022791.20	Tnk2	tyrosine kinase, non-receptor, 2	1.40771	1.43109e-29
ENSMUSG00000020331.10	Hcn2	hyperpolarization-activated, cyclic nucleotide-gated K+ 2	0.959244	3.38007e-29
ENSMUSG00000006782.17	Cnp	2',3'-cyclic nucleotide 3' phosphodiesterase	0.769595	4.41762e-29
ENSMUSG00000036644.16	Tbc1d9b	TBC1 domain family, member 9B	0.843199	6.07304e-29
ENSMUSG00000031833.11	Mast3	microtubule associated serine/threonine kinase 3	0.890838	1.00207e-28
ENSMUSG00000048240.15	Gng7	guanine nucleotide binding protein (G protein), gamma 7	1.27301	1.62821e-28
ENSMUSG00000022055.8	Nefl	neurofilament, light polypeptide	0.636622	2.25698e-28
ENSMUSG00000046093.10	Hpcal4	hippocalcin-like 4	1.07663	2.38816e-28
ENSMUSG00000003345.17	Csnk1g2	casein kinase 1, gamma 2	1.01999	2.53706e-28
ENSMUSG00000072825.12	Cep170b	centrosomal protein 170B	1.08012	4.73452e-28
ENSMUSG00000029020.14	Mfn2	mitofusin 2	0.761514	5.27641e-28
ENSMUSG00000024640.10	Psat1	phosphoserine aminotransferase 1	0.783598	8.48165e-28
ENSMUSG00000034413.15	Neurl1b	neuralized E3 ubiquitin protein ligase 1B	1.42974	1.06485e-27
ENSMUSG00000002985.17	Apoe	apolipoprotein E	0.998381	1.31752e-27
ENSMUSG00000024558.13	Mapk4	mitogen-activated protein kinase 4	0.749303	1.74536e-27
ENSMUSG00000035226.6	Rims4	regulating synaptic membrane exocytosis 4	1.17501	5.03984e-27
ENSMUSG00000032589.15	Bsn	bassoon	1.41367	5.75105e-27
ENSMUSG00000002957.12	Ap2a2	adaptor-related protein complex 2, alpha 2 subunit	0.704559	9.5282e-27
ENSMUSG00000041115.17	Iqsec2	IQ motif and Sec7 domain 2	1.01148	9.93426e-27
ENSMUSG00000015599.10	Ttbk1	tau tubulin kinase 1	1.3709	1.03015e-26
ENSMUSG00000005417.18	Mprip	myosin phosphatase Rho interacting protein	0.846553	1.06938e-26
ENSMUSG00000031824.16	6430548M08Rik	RIKEN cDNA 6430548M08 gene	0.985103	1.12505e-26
ENSMUSG00000047388.11	Atmin	ATM interactor	0.634792	1.32649e-26
ENSMUSG00000024212.10	Mllt1	myeloid/lymphoid or mixed-lineage leukemia; translocated to, 1	1.40171	1.47393e-26
ENSMUSG00000037855.16	Zfp365	zinc finger protein 365	1.06112	1.49691e-26
ENSMUSG00000002546.18	Golga2	golgi autoantigen, golgin subfamily a, 2	0.587506	1.53263e-26
ENSMUSG00000017009.4	Sdc4	syndecan 4	1.03595	3.08094e-26
ENSMUSG00000026202.14	Tuba4a	tubulin, alpha 4A	0.858138	1.28936e-25
ENSMUSG00000078816.11	Prkcg	protein kinase C, gamma	0.765456	1.36205e-25
ENSMUSG00000032875.9	Arhgef17	Rho guanine nucleotide exchange factor (GEF) 17	0.760743	1.99173e-25
ENSMUSG00000038517.16	Tbkbp1	TBK1 binding protein 1	1.40817	3.81272e-25
ENSMUSG00000022390.12	Zc3h7b	zinc finger CCCH type containing 7B	1.10307	5.71196e-25
ENSMUSG00000004267.17	Eno2	enolase 2, gamma neuronal	0.681354	6.41385e-25
ENSMUSG00000006273.15	Atp6v1b2	ATPase, H+ transporting, lysosomal V1 subunit B2	0.616119	1.12178e-24
ENSMUSG00000026473.17	Glul	glutamate-ammonia ligase (glutamine synthetase)	1.14448	1.41745e-24
ENSMUSG00000030465.20	Psd3	pleckstrin and Sec7 domain containing 3	0.830931	1.44944e-24
ENSMUSG00000038453.18	Srcin1	SRC kinase signaling inhibitor 1	1.05082	2.24153e-24
ENSMUSG00000094910.2	D430019H16Rik	RIKEN cDNA D430019H16 gene	1.13175	2.32122e-24
ENSMUSG00000020827.19	Mink1	misshapen-like kinase 1 (zebrafish)	0.886481	2.55021e-24
ENSMUSG00000096847.3	Tmem151b	transmembrane protein 151B	1.01802	2.71119e-24
ENSMUSG00000027253.16	Lrp4	low density lipoprotein receptor-related protein 4	1.05322	3.01645e-24
ENSMUSG00000029580.15	Actb	actin, beta	0.808469	3.76605e-24
ENSMUSG00000024654.9	Asrgl1	asparaginase like 1	0.757437	4.57873e-24
ENSMUSG00000055675.7	Kbtbd11	kelch repeat and BTB (POZ) domain containing 11	0.887027	4.63321e-24
ENSMUSG00000009090.18	Ap1b1	adaptor protein complex AP-1, beta 1 subunit	0.855702	5.10437e-24
ENSMUSG00000005312.16	Ubqln1	ubiquilin 1	0.673454	5.22777e-24
ENSMUSG00000030102.12	Itpr1	inositol 1,4,5-trisphosphate receptor 1	0.855016	5.5042e-24
ENSMUSG00000027254.14	Map1a	microtubule-associated protein 1 A	1.03837	5.67336e-24
ENSMUSG00000038351.15	Sgsm2	small G protein signaling modulator 2	0.999551	7.32625e-24
ENSMUSG00000102918.2	Pcdhgc3	protocadherin gamma subfamily C, 3	0.918101	1.24035e-23
ENSMUSG00000006435.17	Neurl1a	neuralized E3 ubiquitin protein ligase 1A	1.5143	1.56344e-23
ENSMUSG00000030246.13	Ldhb	lactate dehydrogenase B	0.865362	1.99284e-23
ENSMUSG00000034902.18	Pip5k1c	phosphatidylinositol-4-phosphate 5-kinase, type 1 gamma	0.773245	2.92515e-23
ENSMUSG00000045136.7	Tubb2b	tubulin, beta 2B class IIB	0.988382	3.4917e-23
ENSMUSG00000089715.13	Cbx6	chromobox 6	1.1155	4.91537e-23
ENSMUSG00000031749.13	St3gal2	ST3 beta-galactoside alpha-2,3-sialyltransferase 2	0.918724	4.93132e-23
ENSMUSG00000041645.15	Ddx24	DEAD box helicase 24	0.554703	5.87108e-23
ENSMUSG00000051343.12	Rab11fip5	RAB11 family interacting protein 5 (class I)	0.815026	6.3534e-23
ENSMUSG00000017390.16	Aldoc	aldolase C, fructose-bisphosphate	0.970812	1.27095e-22
ENSMUSG00000020422.15	Tns3	tensin 3	1.16013	1.32948e-22
ENSMUSG00000008604.12	Ubqln4	ubiquilin 4	0.882506	1.58031e-22
ENSMUSG00000030695.17	Aldoa	aldolase A, fructose-bisphosphate	0.819577	1.7474e-22
ENSMUSG00000035152.15	Ap2b1	adaptor-related protein complex 2, beta 1 subunit	0.816509	1.99284e-22
ENSMUSG00000057738.15	Sptan1	spectrin alpha, non-erythrocytic 1	0.846814	2.21404e-22
ENSMUSG00000051497.16	Kcnj16	potassium inwardly-rectifying channel, subfamily J, member 16	0.942905	2.63917e-22
ENSMUSG00000035203.17	Epn1	epsin 1	0.989966	2.72005e-22
ENSMUSG00000062098.12	Btbd3	BTB (POZ) domain containing 3	0.885206	3.10575e-22
ENSMUSG00000017639.14	Rab11fip4	RAB11 family interacting protein 4 (class II)	0.593712	3.18964e-22
ENSMUSG00000035863.15	Palm	paralemmin	1.47094	3.25125e-22
ENSMUSG00000034472.14	Rasd2	RASD family, member 2	0.844338	4.60721e-22
ENSMUSG00000022623.18	Shank3	SH3 and multiple ankyrin repeat domains 3	1.74829	4.79636e-22
ENSMUSG00000022517.18	Mgrn1	mahogunin, ring finger 1	0.631624	5.06852e-22
ENSMUSG00000061718.13	Ppp1r1b	protein phosphatase 1, regulatory inhibitor subunit 1B	0.77946	5.71409e-22
ENSMUSG00000090291.4	Lrrc10b	leucine rich repeat containing 10B	1.20681	6.81294e-22
ENSMUSG00000028917.15	Plekhm2	pleckstrin homology domain containing, family M (with RUN domain) member 2	0.961358	8.28419e-22
ENSMUSG00000018474.19	Chd3	chromodomain helicase DNA binding protein 3	0.90532	1.41704e-21
ENSMUSG00000034187.19	Nsf	N-ethylmaleimide sensitive fusion protein	0.804161	1.90012e-21
ENSMUSG00000007097.15	Atp1a2	ATPase, Na+/K+ transporting, alpha 2 polypeptide	0.813909	2.00118e-21
ENSMUSG00000024617.17	Camk2a	calcium/calmodulin-dependent protein kinase II alpha	1.73155	2.36359e-21
ENSMUSG00000005360.15	Slc1a3	solute carrier family 1 (glial high affinity glutamate transporter), member 3	0.705696	2.81029e-21
ENSMUSG00000059981.13	Taok2	TAO kinase 2	0.738411	2.87802e-21
ENSMUSG00000039844.21	Rapgef1	Rap guanine nucleotide exchange factor (GEF) 1	0.927056	2.9311e-21
ENSMUSG00000016349.11	Eef1a2	eukaryotic translation elongation factor 1 alpha 2	0.925312	3.81074e-21
ENSMUSG00000032648.15	Pygm	muscle glycogen phosphorylase	0.952062	4.81061e-21
ENSMUSG00000041852.16	Tcf20	transcription factor 20	0.589689	1.03943e-20
ENSMUSG00000022619.6	Mapk8ip2	mitogen-activated protein kinase 8 interacting protein 2	1.10639	1.09396e-20
ENSMUSG00000004263.16	Atn1	atrophin 1	1.20174	1.16443e-20
ENSMUSG00000025793.18	Hgs	HGF-regulated tyrosine kinase substrate	0.908306	1.17159e-20
ENSMUSG00000039621.14	Prex1	phosphatidylinositol-3,4,5-trisphosphate-dependent Rac exchange factor 1	0.982958	1.61023e-20
ENSMUSG00000009075.3	Cabp7	calcium binding protein 7	1.07393	1.70108e-20
ENSMUSG00000034390.17	Cmip	c-Maf inducing protein	0.713589	1.83521e-20
ENSMUSG00000029120.11	Ppp2r2c	protein phosphatase 2, regulatory subunit B, gamma	0.741141	1.92492e-20
ENSMUSG00000016541.11	Atxn10	ataxin 10	0.654974	2.3628e-20
ENSMUSG00000021061.16	Sptb	spectrin beta, erythrocytic	1.28194	2.499e-20
ENSMUSG00000040276.16	Pacsin1	protein kinase C and casein kinase substrate in neurons 1	0.948231	4.07892e-20
ENSMUSG00000032788.16	Pdxk	pyridoxal (pyridoxine, vitamin B6) kinase	0.820572	4.34532e-20
ENSMUSG00000047284.15	Neurl4	neuralized E3 ubiquitin protein ligase 4	0.923281	4.98562e-20
ENSMUSG00000040390.14	Map3k10	mitogen-activated protein kinase kinase kinase 10	1.14566	5.40105e-20
ENSMUSG00000006476.20	Nsmf	NMDA receptor synaptonuclear signaling and neuronal migration factor	1.12789	5.60392e-20
ENSMUSG00000058672.8	Tubb2a	tubulin, beta 2A class IIA	0.675212	6.71057e-20
ENSMUSG00000025651.15	Uqcrc1	ubiquinol-cytochrome c reductase core protein 1	0.720285	7.39182e-20
ENSMUSG00000059213.8	Ddn	dendrin	1.25976	7.71261e-20
ENSMUSG00000032518.7	Rpsa	ribosomal protein SA	0.891688	7.88204e-20
ENSMUSG00000024429.10	Gnl1	guanine nucleotide binding protein-like 1	0.896377	8.1731e-20
ENSMUSG00000031672.9	Got2	glutamatic-oxaloacetic transaminase 2, mitochondrial	0.663329	8.83363e-20
ENSMUSG00000024851.15	Pitpnm1	phosphatidylinositol transfer protein, membrane-associated 1	1.00943	1.13525e-19
ENSMUSG00000016319.4	Slc25a5	solute carrier family 25 (mitochondrial carrier, adenine nucleotide translocator), member 5	0.613626	1.36013e-19
ENSMUSG00000058230.13	Arhgap35	Rho GTPase activating protein 35	0.662418	1.46462e-19
ENSMUSG00000028580.16	Pum1	pumilio RNA-binding family member 1	0.627051	1.6975e-19
ENSMUSG00000030410.17	Dmwd	dystrophia myotonica-containing WD repeat motif	0.785375	3.20589e-19
ENSMUSG00000040543.17	Pitpnm3	PITPNM family member 3	1.04206	3.37582e-19
ENSMUSG00000041037.9	Irgq	immunity-related GTPase family, Q	0.815259	3.52852e-19
ENSMUSG00000059409.10	Ppp2r5d	protein phosphatase 2, regulatory subunit B', delta	0.590257	3.56449e-19
ENSMUSG00000003575.14	Crtc1	CREB regulated transcription coactivator 1	1.24405	3.97192e-19
ENSMUSG00000021277.17	Traf3	TNF receptor-associated factor 3	0.983392	4.33784e-19
ENSMUSG00000048148.19	Nwd1	NACHT and WD repeat domain containing 1	0.873656	5.07088e-19
ENSMUSG00000020923.18	Ubtf	upstream binding transcription factor, RNA polymerase I	0.642399	5.47495e-19
ENSMUSG00000033530.9	Ttc7b	tetratricopeptide repeat domain 7B	0.576468	6.6724e-19
ENSMUSG00000004558.16	Ndrg2	N-myc downstream regulated gene 2	1.23842	8.58918e-19
ENSMUSG00000024393.15	Prrc2a	proline-rich coiled-coil 2A	1.16864	1.03051e-18
ENSMUSG00000056692.14	Ilrun	inflammation and lipid regulator with UBA-like and NBR1-like domains	0.698793	1.03787e-18
ENSMUSG00000037887.12	Dusp8	dual specificity phosphatase 8	0.953201	1.06966e-18
ENSMUSG00000033510.15	Otud7a	OTU domain containing 7A	0.730659	1.13883e-18
ENSMUSG00000022565.16	Plec	plectin	0.985661	1.23729e-18
ENSMUSG00000029577.14	Ube3b	ubiquitin protein ligase E3B	1.07751	1.36444e-18
ENSMUSG00000023809.11	Rps6ka2	ribosomal protein S6 kinase, polypeptide 2	0.669117	1.39118e-18
ENSMUSG00000019124.11	Scrn1	secernin 1	0.529666	1.61503e-18
ENSMUSG00000024220.15	Zfp523	zinc finger protein 523	1.29216	1.62922e-18
ENSMUSG00000038065.14	Mturn	maturin, neural progenitor differentiation regulator homolog (Xenopus)	0.462463	1.73881e-18
ENSMUSG00000034799.17	Unc13a	unc-13 homolog A	0.665306	1.97019e-18
ENSMUSG00000018849.7	Wwc1	WW, C2 and coiled-coil domain containing 1	0.904015	2.32808e-18
ENSMUSG00000024897.10	Apba1	amyloid beta (A4) precursor protein binding, family A, member 1	1.0761	2.34438e-18
ENSMUSG00000042700.17	Sipa1l1	signal-induced proliferation-associated 1 like 1	0.87452	2.38704e-18
ENSMUSG00000020431.6	Adcy1	adenylate cyclase 1	0.86351	2.39004e-18
ENSMUSG00000030030.6	1700003E16Rik	RIKEN cDNA 1700003E16 gene	1.19148	3.35787e-18
ENSMUSG00000048756.12	Foxo3	forkhead box O3	0.789911	3.50357e-18
ENSMUSG00000025428.16	Atp5a1	ATP synthase, H+ transporting, mitochondrial F1 complex, alpha subunit 1	0.743885	3.63075e-18
ENSMUSG00000039976.5	Tbc1d16	TBC1 domain family, member 16	1.22664	4.62383e-18
ENSMUSG00000037138.19	Aff3	AF4/FMR2 family, member 3	0.954742	4.64373e-18
ENSMUSG00000028488.16	Sh3gl2	SH3-domain GRB2-like 2	0.942192	5.04099e-18
ENSMUSG00000033389.17	Arhgap44	Rho GTPase activating protein 44	0.620465	5.71633e-18
ENSMUSG00000007670.11	Khsrp	KH-type splicing regulatory protein	0.943708	8.24132e-18
ENSMUSG00000017631.20	Abr	active BCR-related gene	0.680393	8.99628e-18
ENSMUSG00000031691.15	Tnpo2	transportin 2 (importin 3, karyopherin beta 2b)	0.904619	9.97262e-18
ENSMUSG00000063015.13	Ccni	cyclin I	0.658891	1.06645e-17
ENSMUSG00000041028.17	Ghitm	growth hormone inducible transmembrane protein	0.605637	1.29377e-17
ENSMUSG00000072235.7	Tuba1a	tubulin, alpha 1A	0.834624	1.41973e-17
ENSMUSG00000032827.16	Ppp1r9a	protein phosphatase 1, regulatory subunit 9A	0.732173	1.65651e-17
ENSMUSG00000030435.17	U2af2	U2 small nuclear ribonucleoprotein auxiliary factor (U2AF) 2	0.668526	1.9391e-17
ENSMUSG00000024294.15	Mib1	MIB E3 ubiquitin protein ligase 1	0.574101	2.31195e-17
ENSMUSG00000038807.20	Rap1gap2	RAP1 GTPase activating protein 2	0.935084	2.33758e-17
ENSMUSG00000024743.17	Syt7	synaptotagmin VII	0.596308	2.91452e-17
ENSMUSG00000060279.15	Ap2a1	adaptor-related protein complex 2, alpha 1 subunit	0.723277	3.68717e-17
ENSMUSG00000003810.14	Mast2	microtubule associated serine/threonine kinase 2	0.846591	3.79089e-17
ENSMUSG00000054728.18	Phactr1	phosphatase and actin regulator 1	0.923156	4.02526e-17
ENSMUSG00000037541.23	Shank2	SH3 and multiple ankyrin repeat domains 2	1.29639	4.36323e-17
ENSMUSG00000005683.9	Cs	citrate synthase	0.746731	4.94085e-17
ENSMUSG00000000902.14	Smarcb1	SWI/SNF related, matrix associated, actin dependent regulator of chromatin, subfamily b, member 1	0.755955	5.26739e-17
ENSMUSG00000057897.15	Camk2b	calcium/calmodulin-dependent protein kinase II, beta	0.654304	5.69328e-17
ENSMUSG00000032536.13	Trak1	trafficking protein, kinesin binding 1	0.731929	5.80082e-17
ENSMUSG00000041740.17	Rnf10	ring finger protein 10	0.95741	5.90273e-17
ENSMUSG00000036306.14	Lzts1	leucine zipper, putative tumor suppressor 1	0.910255	5.90515e-17
ENSMUSG00000052040.11	Klf13	Kruppel-like factor 13	0.828608	7.07772e-17
ENSMUSG00000037736.21	Limch1	LIM and calponin homology domains 1	0.664683	7.41708e-17
ENSMUSG00000022456.19	Septin3	septin 3	0.655437	7.63068e-17
ENSMUSG00000061601.16	Pclo	piccolo (presynaptic cytomatrix protein)	1.22836	7.88961e-17
ENSMUSG00000063229.16	Ldha	lactate dehydrogenase A	0.680791	8.43808e-17
ENSMUSG00000020777.17	Acox1	acyl-Coenzyme A oxidase 1, palmitoyl	0.62057	1.06391e-16
ENSMUSG00000040097.17	Flywch1	FLYWCH-type zinc finger 1	0.645831	1.07053e-16
ENSMUSG00000052459.14	Atp6v1a	ATPase, H+ transporting, lysosomal V1 subunit A	0.776602	1.09882e-16
ENSMUSG00000024855.11	Pacs1	phosphofurin acidic cluster sorting protein 1	0.915587	1.12073e-16
ENSMUSG00000025139.15	Tollip	toll interacting protein	0.480731	1.22505e-16
ENSMUSG00000062380.5	Tubb3	tubulin, beta 3 class III	0.703354	1.49312e-16
ENSMUSG00000067629.14	Syngap1	synaptic Ras GTPase activating protein 1 homolog (rat)	0.902327	1.52804e-16
ENSMUSG00000034853.17	Acot11	acyl-CoA thioesterase 11	0.884782	1.54585e-16
ENSMUSG00000034377.11	Tulp4	tubby like protein 4	0.399018	1.60611e-16
ENSMUSG00000018415.15	Gid4	GID complex subunit 4, VID24 homolog	0.738657	1.68571e-16
ENSMUSG00000062825.16	Actg1	actin, gamma, cytoplasmic 1	0.877259	1.83826e-16
ENSMUSG00000051146.4	Camk2n2	calcium/calmodulin-dependent protein kinase II inhibitor 2	0.822213	1.86259e-16
ENSMUSG00000039157.13	Fam102a	family with sequence similarity 102, member A	0.725543	2.11446e-16
ENSMUSG00000029364.16	Wsb2	WD repeat and SOCS box-containing 2	0.991927	2.31388e-16
ENSMUSG00000000308.15	Ckmt1	creatine kinase, mitochondrial 1, ubiquitous	0.652839	2.39354e-16
ENSMUSG00000021238.12	Aldh6a1	aldehyde dehydrogenase family 6, subfamily A1	0.599111	2.46275e-16
ENSMUSG00000031065.15	Cdk16	cyclin-dependent kinase 16	0.770188	2.5942e-16
ENSMUSG00000024853.11	Sf3b2	splicing factor 3b, subunit 2	0.686356	2.6203e-16
ENSMUSG00000045038.15	Prkce	protein kinase C, epsilon	0.688199	3.38129e-16
ENSMUSG00000038406.18	Scaf1	SR-related CTD-associated factor 1	1.16348	3.56264e-16
ENSMUSG00000034300.18	Fam53c	family with sequence similarity 53, member C	0.881909	3.75561e-16
ENSMUSG00000050148.10	Ubqln2	ubiquilin 2	0.998034	3.86285e-16
ENSMUSG00000022505.10	Emp2	epithelial membrane protein 2	1.00975	3.90021e-16
ENSMUSG00000035901.15	Dennd5a	DENN/MADD domain containing 5A	0.560476	4.18989e-16
ENSMUSG00000026207.17	Speg	SPEG complex locus	0.762812	4.60507e-16
ENSMUSG00000005981.12	Trap1	TNF receptor-associated protein 1	0.585919	5.27215e-16
ENSMUSG00000035547.15	Capn5	calpain 5	0.890732	5.64787e-16
ENSMUSG00000020173.18	Cobl	cordon-bleu WH2 repeat	0.763314	6.67835e-16
ENSMUSG00000022037.16	Clu	clusterin	0.826272	7.15208e-16
ENSMUSG00000024862.17	Klc2	kinesin light chain 2	0.571681	7.29675e-16
ENSMUSG00000021279.6	Cdc42bpb	CDC42 binding protein kinase beta	0.666068	7.55181e-16
ENSMUSG00000057177.13	Gsk3a	glycogen synthase kinase 3 alpha	0.551306	7.76303e-16
ENSMUSG00000020917.18	Acly	ATP citrate lyase	0.678572	8.6781e-16
ENSMUSG00000015224.11	Cyp2j9	cytochrome P450, family 2, subfamily j, polypeptide 9	0.815569	8.71659e-16
ENSMUSG00000020211.16	Sf3a2	splicing factor 3a, subunit 2	0.958967	9.38753e-16
ENSMUSG00000033059.8	Pygb	brain glycogen phosphorylase	0.67658	9.55912e-16
ENSMUSG00000001995.10	Sipa1l2	signal-induced proliferation-associated 1 like 2	0.585014	9.74269e-16
ENSMUSG00000001924.16	Uba1	ubiquitin-like modifier activating enzyme 1	0.546271	9.91347e-16
ENSMUSG00000021910.16	Nisch	nischarin	0.786532	1.00403e-15
ENSMUSG00000022536.15	Glyr1	glyoxylate reductase 1 homolog (Arabidopsis)	0.511509	1.19058e-15
ENSMUSG00000105703.3	NA	NA	0.982847	1.23568e-15
ENSMUSG00000024065.9	Ehd3	EH-domain containing 3	0.498918	1.25327e-15
ENSMUSG00000022702.17	Hira	histone cell cycle regulator	0.681961	1.28045e-15
ENSMUSG00000078923.11	Ube2v1	ubiquitin-conjugating enzyme E2 variant 1	0.636731	1.36681e-15
ENSMUSG00000036748.17	Cuedc2	CUE domain containing 2	0.737064	1.42829e-15
ENSMUSG00000074102.5	Rbm15b	RNA binding motif protein 15B	0.736793	1.45978e-15
ENSMUSG00000025738.9	Fbxl16	F-box and leucine-rich repeat protein 16	1.22244	1.54776e-15
ENSMUSG00000021913.9	Ogdhl	oxoglutarate dehydrogenase-like	0.703845	1.57183e-15
ENSMUSG00000030088.16	Aldh1l1	aldehyde dehydrogenase 1 family, member L1	0.91536	1.73155e-15
ENSMUSG00000056596.9	Trnp1	TMF1-regulated nuclear protein 1	0.834667	1.79184e-15
ENSMUSG00000048385.10	Scrt1	scratch family zinc finger 1	1.58695	2.08648e-15
ENSMUSG00000003469.10	Phyhip	phytanoyl-CoA hydroxylase interacting protein	0.84232	2.14998e-15
ENSMUSG00000013419.8	Zfp651	zinc finger protein 651	0.910698	2.2448e-15
ENSMUSG00000015837.16	Sqstm1	sequestosome 1	0.660778	2.49417e-15
ENSMUSG00000020321.17	Mdh1	malate dehydrogenase 1, NAD (soluble)	0.647152	2.58009e-15
ENSMUSG00000069227.5	Gprin1	G protein-regulated inducer of neurite outgrowth 1	0.86879	2.59282e-15
ENSMUSG00000046658.17	Zfp316	zinc finger protein 316	0.8909	2.81775e-15
ENSMUSG00000028528.18	Dnajc6	DnaJ heat shock protein family (Hsp40) member C6	0.576797	2.84904e-15
ENSMUSG00000032667.18	Pon2	paraoxonase 2	0.884739	3.15133e-15
ENSMUSG00000027177.15	Hipk3	homeodomain interacting protein kinase 3	0.559596	3.35191e-15
ENSMUSG00000023118.16	Sympk	symplekin	0.722342	3.36069e-15
ENSMUSG00000062232.15	Rapgef2	Rap guanine nucleotide exchange factor (GEF) 2	0.604754	3.63333e-15
ENSMUSG00000049354.9	Dcaf7	DDB1 and CUL4 associated factor 7	0.55438	3.78229e-15
ENSMUSG00000020918.15	Kat2a	K(lysine) acetyltransferase 2A	0.652428	3.99194e-15
ENSMUSG00000052934.15	Fbxo31	F-box protein 31	0.926762	4.16975e-15
ENSMUSG00000020271.18	Fbxw11	F-box and WD-40 domain protein 11	0.486473	4.64362e-15
ENSMUSG00000070576.5	Mn1	meningioma 1	0.865589	5.04617e-15
ENSMUSG00000024858.15	Grk2	G protein-coupled receptor kinase 2	1.06439	5.26432e-15
ENSMUSG00000019179.11	Mdh2	malate dehydrogenase 2, NAD (mitochondrial)	1.04773	5.41937e-15
ENSMUSG00000034781.6	Gna11	guanine nucleotide binding protein, alpha 11	0.745574	5.82072e-15
ENSMUSG00000018750.15	Zbtb4	zinc finger and BTB domain containing 4	0.722857	6.05648e-15
ENSMUSG00000060657.9	Marf1	meiosis regulator and mRNA stability 1	0.738571	6.86861e-15
ENSMUSG00000020315.19	Sptbn1	spectrin beta, non-erythrocytic 1	0.943274	7.04382e-15
ENSMUSG00000053398.12	Phgdh	3-phosphoglycerate dehydrogenase	0.891588	7.16861e-15
ENSMUSG00000034135.16	Sik3	SIK family kinase 3	0.558963	7.36703e-15
ENSMUSG00000032549.8	Rab6b	RAB6B, member RAS oncogene family	0.562646	7.4183e-15
ENSMUSG00000032294.18	Pkm	pyruvate kinase, muscle	0.611877	7.51105e-15
ENSMUSG00000052889.12	Prkcb	protein kinase C, beta	0.561936	7.90183e-15
ENSMUSG00000109336.2	Samd4b	sterile alpha motif domain containing 4B	1.05542	8.20595e-15
ENSMUSG00000073062.4	Zxdb	zinc finger, X-linked, duplicated B	0.57252	8.61171e-15
ENSMUSG00000025266.12	Gnl3l	guanine nucleotide binding protein-like 3 (nucleolar)-like	0.613218	8.84732e-15
ENSMUSG00000045092.9	S1pr1	sphingosine-1-phosphate receptor 1	0.543603	9.08512e-15
ENSMUSG00000005442.14	Cic	capicua transcriptional repressor	1.11181	1.01243e-14
ENSMUSG00000073557.13	Ppp1r12b	protein phosphatase 1, regulatory subunit 12B	0.69361	1.01627e-14
ENSMUSG00000030662.11	Ipo5	importin 5	0.621192	1.04251e-14
ENSMUSG00000003352.15	Cacnb3	calcium channel, voltage-dependent, beta 3 subunit	0.811379	1.09892e-14
ENSMUSG00000066640.12	Fbxl18	F-box and leucine-rich repeat protein 18	0.998362	1.12471e-14
ENSMUSG00000031834.16	Pik3r2	phosphoinositide-3-kinase regulatory subunit 2	0.688306	1.16012e-14
ENSMUSG00000009394.14	Syn2	synapsin II	0.596004	1.17773e-14
ENSMUSG00000001911.17	Nfix	nuclear factor I/X	0.915632	1.26522e-14
ENSMUSG00000006998.17	Psmd2	proteasome (prosome, macropain) 26S subunit, non-ATPase, 2	0.551593	1.37728e-14
ENSMUSG00000025813.15	Homer2	homer scaffolding protein 2	1.09827	1.4086e-14
ENSMUSG00000036564.18	Ndrg4	N-myc downstream regulated gene 4	0.419211	1.60699e-14
ENSMUSG00000023965.14	Fbxl17	F-box and leucine-rich repeat protein 17	0.57497	1.66317e-14
ENSMUSG00000055053.19	Nfic	nuclear factor I/C	1.11091	1.7047e-14
ENSMUSG00000037126.17	Psd	pleckstrin and Sec7 domain containing	1.25148	1.72324e-14
ENSMUSG00000014349.8	Ube2z	ubiquitin-conjugating enzyme E2Z	0.481751	1.77177e-14
ENSMUSG00000026596.14	Abl2	v-abl Abelson murine leukemia viral oncogene 2 (arg, Abelson-related gene)	0.60996	1.91754e-14
ENSMUSG00000052397.9	Ezr	ezrin	1.21404	2.5873e-14
ENSMUSG00000003154.16	Foxj2	forkhead box J2	0.775373	2.59729e-14
ENSMUSG00000022340.16	Sybu	syntabulin (syntaxin-interacting)	0.5692	2.62425e-14
ENSMUSG00000055013.17	Agap1	ArfGAP with GTPase domain, ankyrin repeat and PH domain 1	1.04776	3.24124e-14
ENSMUSG00000031948.15	Kars	lysyl-tRNA synthetase	0.600272	3.25172e-14
ENSMUSG00000053617.13	Sh3pxd2a	SH3 and PX domains 2A	0.874377	3.28952e-14
ENSMUSG00000042751.15	Nmnat2	nicotinamide nucleotide adenylyltransferase 2	0.545567	3.42274e-14
ENSMUSG00000024008.17	Cpne5	copine V	0.814334	3.45858e-14
ENSMUSG00000038485.7	Socs7	suppressor of cytokine signaling 7	0.715307	3.48299e-14
ENSMUSG00000033545.15	Znrf1	zinc and ring finger 1	0.731007	3.67089e-14
ENSMUSG00000049807.17	Arhgap23	Rho GTPase activating protein 23	0.943651	4.04611e-14
ENSMUSG00000041688.17	Amot	angiomotin	1.14931	4.10567e-14
ENSMUSG00000009739.18	Pou6f1	POU domain, class 6, transcription factor 1	0.883699	4.31723e-14
ENSMUSG00000033350.8	Chst2	carbohydrate sulfotransferase 2	0.755261	4.83344e-14
ENSMUSG00000020627.11	Klhl29	kelch-like 29	1.05543	5.09662e-14
ENSMUSG00000024827.11	Gldc	glycine decarboxylase	0.891713	5.4424e-14
ENSMUSG00000059495.15	Arhgef12	Rho guanine nucleotide exchange factor (GEF) 12	0.496794	5.4883e-14
ENSMUSG00000042744.17	Hectd4	HECT domain E3 ubiquitin protein ligase 4	0.882142	5.90905e-14
ENSMUSG00000031393.17	Mecp2	methyl CpG binding protein 2	0.567514	5.94965e-14
ENSMUSG00000010277.8	2610507B11Rik	RIKEN cDNA 2610507B11 gene	0.52319	5.95978e-14
ENSMUSG00000029775.15	Klhdc10	kelch domain containing 10	0.587598	6.34081e-14
ENSMUSG00000015222.19	Map2	microtubule-associated protein 2	0.763031	6.85423e-14
ENSMUSG00000020456.18	Ogdh	oxoglutarate (alpha-ketoglutarate) dehydrogenase (lipoamide)	0.809025	6.92282e-14
ENSMUSG00000029621.15	Arpc1a	actin related protein 2/3 complex, subunit 1A	0.548483	7.04775e-14
ENSMUSG00000009681.11	Bcr	BCR activator of RhoGEF and GTPase	0.978192	7.1285e-14
ENSMUSG00000089682.11	Bcl2l2	BCL2-like 2	0.572631	7.25446e-14
ENSMUSG00000044533.16	Rps2	ribosomal protein S2	0.724908	7.26659e-14
ENSMUSG00000020668.11	Kif3c	kinesin family member 3C	0.518264	7.42775e-14
ENSMUSG00000053046.17	Brsk2	BR serine/threonine kinase 2	0.656818	7.74906e-14
ENSMUSG00000057880.13	Abat	4-aminobutyrate aminotransferase	0.716103	7.84483e-14
ENSMUSG00000001211.16	Agpat3	1-acylglycerol-3-phosphate O-acyltransferase 3	0.612431	8.40708e-14
ENSMUSG00000025555.15	Farp1	FERM, RhoGEF (Arhgef) and pleckstrin domain protein 1 (chondrocyte-derived)	0.810369	8.87642e-14
ENSMUSG00000057963.10	Itpk1	inositol 1,3,4-triphosphate 5/6 kinase	0.656291	1.0091e-13
ENSMUSG00000040007.9	Bahd1	bromo adjacent homology domain containing 1	0.896021	1.04154e-13
ENSMUSG00000045348.17	Nyap1	neuronal tyrosine-phosphorylated phosphoinositide 3-kinase adaptor 1	0.658868	1.10923e-13
ENSMUSG00000042870.16	Tom1	target of myb1 trafficking protein	1.01837	1.17545e-13
ENSMUSG00000042249.12	Grk3	G protein-coupled receptor kinase 3	0.593265	1.1835e-13
ENSMUSG00000069814.7	Ccdc92b	coiled-coil domain containing 92B	0.693667	1.23448e-13
ENSMUSG00000041168.11	Lonp1	lon peptidase 1, mitochondrial	0.533312	1.29151e-13
ENSMUSG00000037703.15	Lzts3	leucine zipper, putative tumor suppressor family member 3	0.621458	1.34946e-13
ENSMUSG00000003344.15	Btbd2	BTB (POZ) domain containing 2	0.858575	1.37638e-13
ENSMUSG00000061479.16	Snrpa	small nuclear ribonucleoprotein polypeptide A	0.944199	1.39731e-13
ENSMUSG00000051335.7	Gfod1	glucose-fructose oxidoreductase domain containing 1	0.960512	1.45665e-13
ENSMUSG00000000374.9	Trappc10	trafficking protein particle complex 10	0.597623	1.48771e-13
ENSMUSG00000041164.16	Zmiz2	zinc finger, MIZ-type containing 2	1.33469	1.49562e-13
ENSMUSG00000050860.7	Phospho1	phosphatase, orphan 1	0.995758	1.49861e-13
ENSMUSG00000031709.16	Tbc1d9	TBC1 domain family, member 9	0.537132	1.57177e-13
ENSMUSG00000032816.16	Igdcc4	immunoglobulin superfamily, DCC subclass, member 4	0.663948	1.61137e-13
ENSMUSG00000030678.8	Maz	MYC-associated zinc finger protein (purine-binding transcription factor)	0.881684	1.61491e-13
ENSMUSG00000029106.15	Add1	adducin 1 (alpha)	0.684929	1.83452e-13
ENSMUSG00000048960.14	Prex2	phosphatidylinositol-3,4,5-trisphosphate-dependent Rac exchange factor 2	0.915127	1.84893e-13
ENSMUSG00000015766.15	Eps8	epidermal growth factor receptor pathway substrate 8	0.790765	1.9402e-13
ENSMUSG00000014602.16	Kif1a	kinesin family member 1A	0.742592	1.95045e-13
ENSMUSG00000029581.15	Fscn1	fascin actin-bundling protein 1	0.744843	2.01879e-13
ENSMUSG00000025027.19	Xpnpep1	X-prolyl aminopeptidase (aminopeptidase P) 1, soluble	0.590255	2.06379e-13
ENSMUSG00000096188.2	Cmtm4	CKLF-like MARVEL transmembrane domain containing 4	0.566169	2.08874e-13
ENSMUSG00000030411.17	Nova2	NOVA alternative splicing regulator 2	1.06624	2.09449e-13
ENSMUSG00000076441.10	Ass1	argininosuccinate synthetase 1	0.701588	2.1079e-13
ENSMUSG00000041708.13	Mpped1	metallophosphoesterase domain containing 1	0.818812	2.16354e-13
ENSMUSG00000017670.17	Elmo2	engulfment and cell motility 2	0.693534	2.20307e-13
ENSMUSG00000024026.14	Glo1	glyoxalase 1	0.558047	2.21153e-13
ENSMUSG00000049532.12	Sall2	spalt like transcription factor 2	0.723321	2.26125e-13
ENSMUSG00000028452.8	Vcp	valosin containing protein	0.642059	2.33726e-13
ENSMUSG00000017400.11	Stac2	SH3 and cysteine rich domain 2	1.10628	2.35186e-13
ENSMUSG00000015806.13	Qdpr	quinoid dihydropteridine reductase	0.76701	2.44464e-13
ENSMUSG00000037326.11	Capn15	calpain 15	0.810063	2.44971e-13
ENSMUSG00000053838.15	Nudcd3	NudC domain containing 3	0.490603	2.57659e-13
ENSMUSG00000025132.14	Arhgdia	Rho GDP dissociation inhibitor (GDI) alpha	0.645395	2.58902e-13
ENSMUSG00000020262.16	Adarb1	adenosine deaminase, RNA-specific, B1	0.514021	2.68806e-13
ENSMUSG00000037098.19	Rab11fip3	RAB11 family interacting protein 3 (class II)	0.592904	2.68893e-13
ENSMUSG00000023913.18	Pla2g7	phospholipase A2, group VII (platelet-activating factor acetylhydrolase, plasma)	0.703005	2.75615e-13
ENSMUSG00000022100.15	Xpo7	exportin 7	0.52556	2.80022e-13
ENSMUSG00000013089.16	Etv5	ets variant 5	0.705461	3.01411e-13
ENSMUSG00000055407.15	Map6	microtubule-associated protein 6	1.31051	3.11537e-13
ENSMUSG00000031166.14	Wdr13	WD repeat domain 13	0.747927	3.15349e-13
ENSMUSG00000039145.17	Camk1d	calcium/calmodulin-dependent protein kinase ID	0.537551	3.27263e-13
ENSMUSG00000027519.11	Rab22a	RAB22A, member RAS oncogene family	0.557931	3.28776e-13
ENSMUSG00000037885.19	Stk35	serine/threonine kinase 35	0.596553	3.30788e-13
ENSMUSG00000024359.11	Hspa9	heat shock protein 9	0.521367	3.51775e-13
ENSMUSG00000045515.5	Pou3f3	POU domain, class 3, transcription factor 3	0.770349	3.61678e-13
ENSMUSG00000020611.15	Gna13	guanine nucleotide binding protein, alpha 13	0.476247	3.99658e-13
ENSMUSG00000022208.13	Jph4	junctophilin 4	0.808584	4.12963e-13
ENSMUSG00000026113.18	Inpp4a	inositol polyphosphate-4-phosphatase, type I	0.815659	4.17237e-13
ENSMUSG00000042613.10	Pbxip1	pre B cell leukemia transcription factor interacting protein 1	0.940102	4.17898e-13
ENSMUSG00000029247.18	Paics	phosphoribosylaminoimidazole carboxylase, phosphoribosylaminoribosylaminoimidazole, succinocarboxamide synthetase	0.486679	4.2681e-13
ENSMUSG00000020882.18	Cacnb1	calcium channel, voltage-dependent, beta 1 subunit	0.79083	4.44926e-13
ENSMUSG00000000149.11	Gna12	guanine nucleotide binding protein, alpha 12	0.729989	4.52716e-13
ENSMUSG00000020114.13	Cand1	cullin associated and neddylation disassociated 1	0.847674	4.57625e-13
ENSMUSG00000002524.18	Puf60	poly-U binding splicing factor 60	0.481411	4.59437e-13
ENSMUSG00000050627.14	Gpd1l	glycerol-3-phosphate dehydrogenase 1-like	0.522307	4.61598e-13
ENSMUSG00000025791.19	Pgm1	phosphoglucomutase 1	0.706469	4.86265e-13
ENSMUSG00000045994.18	B3gat1	beta-1,3-glucuronyltransferase 1 (glucuronosyltransferase P)	0.620723	5.11611e-13
ENSMUSG00000032177.18	Pde4a	phosphodiesterase 4A, cAMP specific	0.64836	5.30415e-13
ENSMUSG00000020402.12	Vdac1	voltage-dependent anion channel 1	0.594365	5.67325e-13
ENSMUSG00000001175.17	Calm1	calmodulin 1	0.535074	5.71474e-13
ENSMUSG00000034839.6	Larp6	La ribonucleoprotein domain family, member 6	0.613	5.87966e-13
ENSMUSG00000063524.14	Eno1	enolase 1, alpha non-neuron	0.912952	6.01524e-13
ENSMUSG00000006932.18	Ctnnb1	catenin (cadherin associated protein), beta 1	0.651861	6.16155e-13
ENSMUSG00000039262.17	Prrc2b	proline-rich coiled-coil 2B	1.01015	6.35357e-13
ENSMUSG00000003308.16	Keap1	kelch-like ECH-associated protein 1	0.643192	6.80663e-13
ENSMUSG00000038604.10	Ripor1	RHO family interacting cell polarization regulator 1	0.723653	6.82047e-13
ENSMUSG00000025190.14	Got1	glutamic-oxaloacetic transaminase 1, soluble	0.54685	6.99475e-13
ENSMUSG00000042425.19	Frmpd3	FERM and PDZ domain containing 3	1.22748	7.70469e-13
ENSMUSG00000051675.14	Trim32	tripartite motif-containing 32	0.686481	7.98035e-13
ENSMUSG00000044352.7	Sowaha	sosondowah ankyrin repeat domain family member A	0.762863	9.04467e-13
ENSMUSG00000026827.13	Gpd2	glycerol phosphate dehydrogenase 2, mitochondrial	0.840154	9.04473e-13
ENSMUSG00000034201.14	Gas2l1	growth arrest-specific 2 like 1	1.06695	9.34652e-13
ENSMUSG00000025369.16	Smarcc2	SWI/SNF related, matrix associated, actin dependent regulator of chromatin, subfamily c, member 2	0.737035	9.81338e-13
ENSMUSG00000032898.10	Fbxo21	F-box protein 21	0.634486	1.02294e-12
ENSMUSG00000001910.6	Nacc1	nucleus accumbens associated 1, BEN and BTB (POZ) domain containing	0.666106	1.16471e-12
ENSMUSG00000031157.11	Pqbp1	polyglutamine binding protein 1	0.733776	1.30039e-12
ENSMUSG00000033174.18	Mgll	monoglyceride lipase	0.846983	1.32709e-12
ENSMUSG00000021546.19	Hnrnpk	heterogeneous nuclear ribonucleoprotein K	0.660682	1.45191e-12
ENSMUSG00000028953.11	Abcf2	ATP-binding cassette, sub-family F (GCN20), member 2	0.56519	1.52761e-12
ENSMUSG00000019505.8	Ubb	ubiquitin B	0.933113	1.54422e-12
ENSMUSG00000033763.15	Mtss2	MTSS I-BAR domain containing 2	1.23461	1.56616e-12
ENSMUSG00000025487.16	Psmd13	proteasome (prosome, macropain) 26S subunit, non-ATPase, 13	0.75502	1.60969e-12
ENSMUSG00000030000.11	Add2	adducin 2 (beta)	0.639305	1.71334e-12
ENSMUSG00000006299.14	Aamp	angio-associated migratory protein	0.587347	1.75395e-12
ENSMUSG00000028517.9	Plpp3	phospholipid phosphatase 3	0.655966	1.83475e-12
ENSMUSG00000011751.17	Sptbn4	spectrin beta, non-erythrocytic 4	0.694418	1.85824e-12
ENSMUSG00000005469.11	Prkaca	protein kinase, cAMP dependent, catalytic, alpha	0.446611	1.90678e-12
ENSMUSG00000022419.17	Deptor	DEP domain containing MTOR-interacting protein	0.737452	2.09444e-12
ENSMUSG00000020591.12	Ntsr2	neurotensin receptor 2	0.745623	2.16533e-12
ENSMUSG00000055745.5	Rtl6	retrotransposon Gag like 6	0.63299	2.16605e-12
ENSMUSG00000053931.12	Cnn3	calponin 3, acidic	0.758858	2.36069e-12
ENSMUSG00000019923.15	Zwint	ZW10 interactor	0.353352	2.39206e-12
ENSMUSG00000027525.19	Phactr3	phosphatase and actin regulator 3	0.567451	2.52097e-12
ENSMUSG00000074030.4	Exoc8	exocyst complex component 8	0.482969	2.55216e-12
ENSMUSG00000008855.18	Hdac5	histone deacetylase 5	1.12461	2.6354e-12
ENSMUSG00000032281.12	Acsbg1	acyl-CoA synthetase bubblegum family member 1	0.890457	2.63934e-12
ENSMUSG00000020198.9	Ap3d1	adaptor-related protein complex 3, delta 1 subunit	0.650249	2.63972e-12
ENSMUSG00000003068.18	Stk11	serine/threonine kinase 11	0.630512	2.68658e-12
ENSMUSG00000073838.11	Tufm	Tu translation elongation factor, mitochondrial	0.804061	2.83323e-12
ENSMUSG00000020869.9	Lrrc59	leucine rich repeat containing 59	0.610261	3.05214e-12
ENSMUSG00000011114.19	Tbrg1	transforming growth factor beta regulated gene 1	0.583249	3.39289e-12
ENSMUSG00000034593.17	Myo5a	myosin VA	0.558156	3.40391e-12
ENSMUSG00000017314.13	Mpp2	membrane protein, palmitoylated 2 (MAGUK p55 subfamily member 2)	0.744562	3.48652e-12
ENSMUSG00000059248.14	Septin9	septin 9	0.943914	3.60243e-12
ENSMUSG00000024392.18	Bag6	BCL2-associated athanogene 6	0.695328	3.71607e-12
ENSMUSG00000004798.15	Ulk2	unc-51 like kinase 2	0.403272	3.90028e-12
ENSMUSG00000054808.16	Actn4	actinin alpha 4	0.802359	3.96437e-12
ENSMUSG00000026617.17	Bpnt1	3'(2'), 5'-bisphosphate nucleotidase 1	0.474534	4.39779e-12
ENSMUSG00000029599.14	Ddx54	DEAD box helicase 54	0.677692	4.51684e-12
ENSMUSG00000022031.7	Elp3	elongator acetyltransferase complex subunit 3	0.507067	4.53514e-12
ENSMUSG00000004187.12	Kifc2	kinesin family member C2	0.862644	4.607e-12
ENSMUSG00000025375.16	Aatk	apoptosis-associated tyrosine kinase	0.538898	4.73946e-12
ENSMUSG00000020387.16	Jade2	jade family PHD finger 2	0.662153	4.85916e-12
ENSMUSG00000016554.10	Eif3d	eukaryotic translation initiation factor 3, subunit D	0.53364	5.08378e-12
ENSMUSG00000026313.17	Hdac4	histone deacetylase 4	0.758436	5.37825e-12
ENSMUSG00000006527.17	Sfmbt1	Scm-like with four mbt domains 1	0.518368	5.40729e-12
ENSMUSG00000044708.6	Kcnj10	potassium inwardly-rectifying channel, subfamily J, member 10	1.11007	5.67392e-12
ENSMUSG00000036733.17	Rbm42	RNA binding motif protein 42	0.778594	5.74123e-12
ENSMUSG00000049176.17	Frmpd4	FERM and PDZ domain containing 4	0.514295	6.05445e-12
ENSMUSG00000113184.2	NA	NA	0.853053	6.08215e-12
ENSMUSG00000019494.15	Cops6	COP9 signalosome subunit 6	0.708298	6.49475e-12
ENSMUSG00000040811.16	Eml2	echinoderm microtubule associated protein like 2	0.680248	6.95559e-12
ENSMUSG00000025178.10	Pi4k2a	phosphatidylinositol 4-kinase type 2 alpha	0.571047	7.08754e-12
ENSMUSG00000020657.17	Dnajc27	DnaJ heat shock protein family (Hsp40) member C27	0.478625	7.35095e-12
ENSMUSG00000037217.16	Syn1	synapsin I	1.04268	7.46703e-12
ENSMUSG00000074918.5	Inafm2	InaF motif containing 2	0.558465	7.68874e-12
ENSMUSG00000055817.19	Mta3	metastasis associated 3	0.856375	7.84068e-12
ENSMUSG00000030519.15	Apba2	amyloid beta (A4) precursor protein-binding, family A, member 2	0.509212	7.89483e-12
ENSMUSG00000030739.19	Myh14	myosin, heavy polypeptide 14	0.937353	8.42091e-12
ENSMUSG00000031865.17	Dctn1	dynactin 1	0.788653	8.45025e-12
ENSMUSG00000020936.9	Nmt1	N-myristoyltransferase 1	0.697505	8.46447e-12
ENSMUSG00000024892.18	Pcx	pyruvate carboxylase	0.694741	8.49087e-12
ENSMUSG00000047013.16	Fbxo41	F-box protein 41	0.715631	8.72843e-12
ENSMUSG00000001729.15	Akt1	thymoma viral proto-oncogene 1	0.622035	9.46047e-12
ENSMUSG00000023353.15	Agap3	ArfGAP with GTPase domain, ankyrin repeat and PH domain 3	0.882652	9.5106e-12
ENSMUSG00000001229.10	Dpp9	dipeptidylpeptidase 9	0.589486	9.78565e-12
ENSMUSG00000108616.2	NA	NA	0.620074	1.02973e-11
ENSMUSG00000020734.14	Grin2c	glutamate receptor, ionotropic, NMDA2C (epsilon 3)	0.730675	1.05437e-11
ENSMUSG00000033624.11	Pdpr	pyruvate dehydrogenase phosphatase regulatory subunit	0.522997	1.09783e-11
ENSMUSG00000023110.13	Prmt5	protein arginine N-methyltransferase 5	0.666971	1.11416e-11
ENSMUSG00000015305.7	Sash1	SAM and SH3 domain containing 1	0.894838	1.12871e-11
ENSMUSG00000105263.2	NA	NA	1.06891	1.22314e-11
ENSMUSG00000004902.8	Slc25a18	solute carrier family 25 (mitochondrial carrier), member 18	0.848022	1.25169e-11
ENSMUSG00000037373.13	Ctbp1	C-terminal binding protein 1	0.629802	1.27506e-11
ENSMUSG00000037104.10	Socs5	suppressor of cytokine signaling 5	0.637128	1.29443e-11
ENSMUSG00000074923.11	Pak6	p21 (RAC1) activated kinase 6	1.02598	1.31022e-11
ENSMUSG00000032890.18	Rims3	regulating synaptic membrane exocytosis 3	0.710078	1.31302e-11
ENSMUSG00000020594.15	Pum2	pumilio RNA-binding family member 2	0.797387	1.34525e-11
ENSMUSG00000005893.15	Nr2c2	nuclear receptor subfamily 2, group C, member 2	0.404732	1.3485e-11
ENSMUSG00000025203.7	Scd2	stearoyl-Coenzyme A desaturase 2	0.964822	1.43446e-11
ENSMUSG00000021838.18	Samd4	sterile alpha motif domain containing 4	0.474605	1.43809e-11
ENSMUSG00000028458.13	Tesk1	testis specific protein kinase 1	0.725967	1.63347e-11
ENSMUSG00000026090.17	Cracdl	capping protein inhibiting regulator of actin like	0.651013	1.69644e-11
ENSMUSG00000028194.16	Ddah1	dimethylarginine dimethylaminohydrolase 1	0.767314	1.71104e-11
ENSMUSG00000020536.13	Llgl1	LLGL1 scribble cell polarity complex component	0.705083	1.74802e-11
ENSMUSG00000053536.8	Cstf2t	cleavage stimulation factor, 3' pre-RNA subunit 2, tau	0.561172	1.753e-11
ENSMUSG00000049577.16	Zfpm1	zinc finger protein, multitype 1	1.43266	1.78341e-11
ENSMUSG00000042650.4	Alkbh5	alkB homolog 5, RNA demethylase	0.544213	1.92565e-11
ENSMUSG00000042978.12	Sbk1	SH3-binding kinase 1	1.06479	1.95685e-11
ENSMUSG00000052572.20	Dlg2	discs large MAGUK scaffold protein 2	0.715336	2.04167e-11
ENSMUSG00000024642.18	Tle4	transducin-like enhancer of split 4	0.448942	2.13639e-11
ENSMUSG00000040712.17	Camta2	calmodulin binding transcription activator 2	0.974943	2.26625e-11
ENSMUSG00000021792.16	Prxl2a	peroxiredoxin like 2A	0.563416	2.35389e-11
ENSMUSG00000032020.16	Ubash3b	ubiquitin associated and SH3 domain containing, B	0.586173	2.38407e-11
ENSMUSG00000042429.9	Adora1	adenosine A1 receptor	0.441913	2.45711e-11
ENSMUSG00000044285.9	Ubb-ps	ubiquitin B, pseudogene	0.997453	2.53805e-11
ENSMUSG00000051853.11	Arf3	ADP-ribosylation factor 3	0.847224	2.64454e-11
ENSMUSG00000053963.8	Stum	mechanosensory transduction mediator	0.509329	2.71527e-11
ENSMUSG00000022096.15	Hr	lysine demethylase and nuclear receptor corepressor	0.719655	2.77274e-11
ENSMUSG00000024966.10	Stip1	stress-induced phosphoprotein 1	0.795689	2.80055e-11
ENSMUSG00000045318.7	Adra2c	adrenergic receptor, alpha 2c	0.693703	2.89386e-11
ENSMUSG00000026764.16	Kif5c	kinesin family member 5C	0.630836	3.04e-11
ENSMUSG00000015143.16	Actn1	actinin, alpha 1	0.570088	3.13449e-11
ENSMUSG00000044030.5	Irf2bp1	interferon regulatory factor 2 binding protein 1	0.806301	3.1991e-11
ENSMUSG00000030761.17	Myo7a	myosin VIIA	0.780578	3.30349e-11
ENSMUSG00000031299.11	Pdha1	pyruvate dehydrogenase E1 alpha 1	0.4548	3.3867e-11
ENSMUSG00000026667.15	Uhmk1	U2AF homology motif (UHM) kinase 1	0.419723	3.44479e-11
ENSMUSG00000003421.14	Nosip	nitric oxide synthase interacting protein	0.626939	3.47539e-11
ENSMUSG00000035936.7	Aldh5a1	aldhehyde dehydrogenase family 5, subfamily A1	0.740142	3.89848e-11
ENSMUSG00000040867.14	Begain	brain-enriched guanylate kinase-associated	1.006	4.01819e-11
ENSMUSG00000024873.8	Cnih2	cornichon family AMPA receptor auxiliary protein 2	0.884345	4.21768e-11
ENSMUSG00000031987.7	Egln1	egl-9 family hypoxia-inducible factor 1	0.803149	4.43377e-11
ENSMUSG00000052915.15	Msl1	male specific lethal 1	0.723528	4.5691e-11
ENSMUSG00000035666.15	Gtf3c4	general transcription factor IIIC, polypeptide 4	0.586482	4.91903e-11
ENSMUSG00000035847.16	Ids	iduronate 2-sulfatase	0.660847	5.02835e-11
ENSMUSG00000043079.18	Synpo	synaptopodin	0.944069	5.04262e-11
ENSMUSG00000052296.8	Ppp6r1	protein phosphatase 6, regulatory subunit 1	0.534199	5.19722e-11
ENSMUSG00000022962.16	Gart	phosphoribosylglycinamide formyltransferase	0.56325	5.44337e-11
ENSMUSG00000018322.11	Tomm34	translocase of outer mitochondrial membrane 34	0.55123	5.52373e-11
ENSMUSG00000070348.6	Ccnd1	cyclin D1	0.609533	5.72021e-11
ENSMUSG00000030007.9	Cct7	chaperonin containing Tcp1, subunit 7 (eta)	0.53987	5.83696e-11
ENSMUSG00000021288.20	Klc1	kinesin light chain 1	0.514521	6.02371e-11
ENSMUSG00000027597.16	Ahcy	S-adenosylhomocysteine hydrolase	0.586492	6.38904e-11
ENSMUSG00000030884.13	Uqcrc2	ubiquinol cytochrome c reductase core protein 2	0.516384	6.40377e-11
ENSMUSG00000076432.14	Ywhaq	tyrosine 3-monooxygenase/tryptophan 5-monooxygenase activation protein theta	0.368396	7.1599e-11
ENSMUSG00000027984.9	Hadh	hydroxyacyl-Coenzyme A dehydrogenase	0.716167	7.31062e-11
ENSMUSG00000033730.5	Egr3	early growth response 3	0.722474	7.34514e-11
ENSMUSG00000024292.16	Cyp4f14	cytochrome P450, family 4, subfamily f, polypeptide 14	1.03002	7.40987e-11
ENSMUSG00000022521.11	Crebbp	CREB binding protein	0.796651	7.61984e-11
ENSMUSG00000035078.7	Mtmr9	myotubularin related protein 9	0.518457	7.62301e-11
ENSMUSG00000022296.11	Baalc	brain and acute leukemia, cytoplasmic	0.601283	7.85247e-11
ENSMUSG00000043439.6	Epop	elongin BC and polycomb repressive complex 2 associated protein	1.05958	8.10509e-11
ENSMUSG00000052087.15	Rgs14	regulator of G-protein signaling 14	0.766253	8.48373e-11
ENSMUSG00000007682.8	Dio2	deiodinase, iodothyronine, type II	0.68474	9.12774e-11
ENSMUSG00000107879.3	9330102E08Rik	RIKEN cDNA 9330102E08 gene	0.769371	9.35515e-11
ENSMUSG00000026558.14	Uck2	uridine-cytidine kinase 2	0.649378	9.70746e-11
ENSMUSG00000025410.11	Dctn2	dynactin 2	0.554373	9.83084e-11
ENSMUSG00000013833.16	Med16	mediator complex subunit 16	0.828158	9.97346e-11
ENSMUSG00000042724.9	Map3k9	mitogen-activated protein kinase kinase kinase 9	0.766852	1.01442e-10
ENSMUSG00000036880.11	Acaa2	acetyl-Coenzyme A acyltransferase 2 (mitochondrial 3-oxoacyl-Coenzyme A thiolase)	0.770875	1.01975e-10
ENSMUSG00000090125.4	Pou3f1	POU domain, class 3, transcription factor 1	0.79638	1.02141e-10
ENSMUSG00000047514.7	Tspyl1	testis-specific protein, Y-encoded-like 1	0.656887	1.02721e-10
ENSMUSG00000027339.16	Rassf2	Ras association (RalGDS/AF-6) domain family member 2	0.738042	1.08466e-10
ENSMUSG00000031988.11	Vps26b	VPS26 retromer complex component B	0.511822	1.10047e-10
ENSMUSG00000024381.17	Bin1	bridging integrator 1	0.419193	1.10836e-10
ENSMUSG00000038084.17	Opa1	OPA1, mitochondrial dynamin like GTPase	0.448734	1.11607e-10
ENSMUSG00000036560.15	Lgi4	leucine-rich repeat LGI family, member 4	0.859707	1.14833e-10
ENSMUSG00000027193.13	Api5	apoptosis inhibitor 5	0.626644	1.1581e-10
ENSMUSG00000008730.18	Hipk1	homeodomain interacting protein kinase 1	0.839864	1.18814e-10
ENSMUSG00000037679.10	Inf2	inverted formin, FH2 and WH2 domain containing	0.641452	1.2247e-10
ENSMUSG00000018547.9	Pip4k2b	phosphatidylinositol-5-phosphate 4-kinase, type II, beta	0.612292	1.22699e-10
ENSMUSG00000068742.12	Cry2	cryptochrome 2 (photolyase-like)	0.482065	1.2685e-10
ENSMUSG00000020733.4	Slc9a3r1	solute carrier family 9 (sodium/hydrogen exchanger), member 3 regulator 1	0.767536	1.30265e-10
ENSMUSG00000019082.19	Slc25a22	solute carrier family 25 (mitochondrial carrier, glutamate), member 22	0.704691	1.43793e-10
ENSMUSG00000061689.16	Dlgap4	DLG associated protein 4	1.14148	1.44449e-10
ENSMUSG00000021266.17	Wars	tryptophanyl-tRNA synthetase	0.634413	1.4458e-10
ENSMUSG00000029505.18	Ep400	E1A binding protein p400	0.791133	1.47204e-10
ENSMUSG00000031353.14	Rbbp7	retinoblastoma binding protein 7, chromatin remodeling factor	0.590392	1.4954e-10
ENSMUSG00000006205.14	Htra1	HtrA serine peptidase 1	0.650204	1.51177e-10
ENSMUSG00000029455.15	Aldh2	aldehyde dehydrogenase 2, mitochondrial	0.778028	1.5165e-10
ENSMUSG00000037852.9	Cpe	carboxypeptidase E	1.03573	1.54174e-10
ENSMUSG00000036568.8	Bicral	BRD4 interacting chromatin remodeling complex associated protein like	0.763811	1.54882e-10
ENSMUSG00000023055.11	Calcoco1	calcium binding and coiled coil domain 1	0.640834	1.58213e-10
ENSMUSG00000026458.14	Ppfia4	protein tyrosine phosphatase, receptor type, f polypeptide (PTPRF), interacting protein (liprin), alpha 4	0.683969	1.58469e-10
ENSMUSG00000027447.7	Cst3	cystatin C	0.781034	1.58907e-10
ENSMUSG00000022024.11	Sugt1	SGT1, suppressor of G2 allele of SKP1 (S. cerevisiae)	0.524606	1.65812e-10
ENSMUSG00000007836.7	Hnrnpa0	heterogeneous nuclear ribonucleoprotein A0	0.842345	1.6603e-10
ENSMUSG00000008348.10	Ubc	ubiquitin C	0.609683	1.66608e-10
ENSMUSG00000000915.16	Hip1r	huntingtin interacting protein 1 related	0.792571	1.67007e-10
ENSMUSG00000030020.14	Prickle2	prickle planar cell polarity protein 2	0.852114	1.68799e-10
ENSMUSG00000042502.11	Cd2bp2	CD2 cytoplasmic tail binding protein 2	0.526692	1.71381e-10
ENSMUSG00000022075.8	Rhobtb2	Rho-related BTB domain containing 2	0.648713	1.75591e-10
ENSMUSG00000039485.9	Tspyl4	TSPY-like 4	0.426039	1.76881e-10
ENSMUSG00000078137.2	Ankrd63	ankyrin repeat domain 63	0.880809	1.89424e-10
ENSMUSG00000025867.9	Cplx2	complexin 2	0.629595	1.90784e-10
ENSMUSG00000002968.10	Med25	mediator complex subunit 25	0.765702	1.91605e-10
ENSMUSG00000036057.12	Ptpn23	protein tyrosine phosphatase, non-receptor type 23	0.866407	1.96837e-10
ENSMUSG00000029516.20	Cit	citron	0.95891	2.08929e-10
ENSMUSG00000026918.17	Brd3	bromodomain containing 3	0.725617	2.13736e-10
ENSMUSG00000038020.6	Rapgefl1	Rap guanine nucleotide exchange factor (GEF)-like 1	0.742685	2.18844e-10
ENSMUSG00000052557.12	Gan	giant axonal neuropathy	0.762727	2.19917e-10
ENSMUSG00000022416.16	Cacna1i	calcium channel, voltage-dependent, alpha 1I subunit	0.730179	2.25725e-10
ENSMUSG00000075585.4	NA	NA	1.04039	2.39381e-10
ENSMUSG00000028136.16	Snx27	sorting nexin family member 27	0.827483	2.40956e-10
ENSMUSG00000024456.17	Diaph1	diaphanous related formin 1	0.771758	2.48069e-10
ENSMUSG00000037993.9	Dhx38	DEAH (Asp-Glu-Ala-His) box polypeptide 38	0.567352	2.53818e-10
ENSMUSG00000002459.18	Rgs20	regulator of G-protein signaling 20	0.746168	2.57036e-10
ENSMUSG00000041815.15	Poldip3	polymerase (DNA-directed), delta interacting protein 3	0.580523	2.58075e-10
ENSMUSG00000052698.16	Tln2	talin 2	0.765352	2.74017e-10
ENSMUSG00000049044.17	Rapgef4	Rap guanine nucleotide exchange factor (GEF) 4	0.488521	2.76739e-10
ENSMUSG00000078722.3	NA	NA	0.84525	2.82519e-10
ENSMUSG00000032500.11	Dclk3	doublecortin-like kinase 3	0.595243	2.85077e-10
ENSMUSG00000036915.18	Kirrel2	kirre like nephrin family adhesion molecule 2	1.54671	2.90132e-10
ENSMUSG00000033392.17	Clasp2	CLIP associating protein 2	0.336366	2.91076e-10
ENSMUSG00000025089.16	Gfra1	glial cell line derived neurotrophic factor family receptor alpha 1	0.626414	2.96551e-10
ENSMUSG00000025026.16	Add3	adducin 3 (gamma)	0.650055	3.06233e-10
ENSMUSG00000069806.6	Cacng7	calcium channel, voltage-dependent, gamma subunit 7	0.656696	3.06462e-10
ENSMUSG00000013787.16	Ehmt2	euchromatic histone lysine N-methyltransferase 2	0.792684	3.17925e-10
ENSMUSG00000001552.15	Jup	junction plakoglobin	0.786038	3.4053e-10
ENSMUSG00000020430.13	Pes1	pescadillo ribosomal biogenesis factor 1	0.695754	3.47843e-10
ENSMUSG00000039703.16	Nploc4	NPL4 homolog, ubiquitin recognition factor	0.647798	3.51506e-10
ENSMUSG00000063065.14	Mapk3	mitogen-activated protein kinase 3	0.737254	3.58682e-10
ENSMUSG00000038909.17	Kat7	K(lysine) acetyltransferase 7	0.684819	3.69007e-10
ENSMUSG00000024083.17	Pja2	praja ring finger ubiquitin ligase 2	0.576743	3.72776e-10
ENSMUSG00000022132.16	Cldn10	claudin 10	0.781447	3.82344e-10
ENSMUSG00000022840.10	Adcy5	adenylate cyclase 5	0.723163	3.93861e-10
ENSMUSG00000029705.18	Cux1	cut-like homeobox 1	0.529993	4.19328e-10
ENSMUSG00000061411.13	Nol4l	nucleolar protein 4-like	0.752027	4.38969e-10
ENSMUSG00000001323.18	Srr	serine racemase	0.625868	4.44256e-10
ENSMUSG00000033419.17	Snap91	synaptosomal-associated protein 91	0.708117	4.61147e-10
ENSMUSG00000025268.16	Maged2	MAGE family member D2	0.527613	4.65906e-10
ENSMUSG00000033066.18	Gas7	growth arrest specific 7	0.488398	4.84005e-10
ENSMUSG00000068748.8	Ptprz1	protein tyrosine phosphatase, receptor type Z, polypeptide 1	0.461787	5.00125e-10
ENSMUSG00000021314.14	Amph	amphiphysin	0.547347	5.01054e-10
ENSMUSG00000059456.14	Ptk2b	PTK2 protein tyrosine kinase 2 beta	0.673829	5.11306e-10
ENSMUSG00000034557.15	Zfyve9	zinc finger, FYVE domain containing 9	0.455623	5.40348e-10
ENSMUSG00000002475.17	Abhd3	abhydrolase domain containing 3	0.58444	5.62135e-10
ENSMUSG00000089945.14	Pakap	paralemmin A kinase anchor protein	0.999827	5.62834e-10
ENSMUSG00000024347.17	Psd2	pleckstrin and Sec7 domain containing 2	0.868441	5.65881e-10
ENSMUSG00000063382.7	Bcl9l	B cell CLL/lymphoma 9-like	1.09706	5.71362e-10
ENSMUSG00000041351.17	Rap1gap	Rap1 GTPase-activating protein	0.504207	5.73327e-10
ENSMUSG00000036966.16	Spryd3	SPRY domain containing 3	0.650313	5.78856e-10
ENSMUSG00000032826.20	Ank2	ankyrin 2, brain	0.832189	5.98259e-10
ENSMUSG00000040055.10	Gjb6	gap junction protein, beta 6	0.890463	6.09745e-10
ENSMUSG00000013160.8	Atp6v0d1	ATPase, H+ transporting, lysosomal V0 subunit D1	0.493553	6.13768e-10
ENSMUSG00000003435.10	Supt5	suppressor of Ty 5, DSIF elongation factor subunit	0.61694	6.29718e-10
ENSMUSG00000030934.10	Oat	ornithine aminotransferase	0.643735	6.35667e-10
ENSMUSG00000022312.12	Eif3h	eukaryotic translation initiation factor 3, subunit H	0.672626	6.55154e-10
ENSMUSG00000015501.11	Hivep2	human immunodeficiency virus type I enhancer binding protein 2	0.637463	6.69643e-10
ENSMUSG00000003346.15	Abhd17a	abhydrolase domain containing 17A	0.98275	6.74803e-10
ENSMUSG00000042404.17	Dennd4b	DENN/MADD domain containing 4B	0.957915	6.79813e-10
ENSMUSG00000018334.19	Ksr1	kinase suppressor of ras 1	0.778469	6.80806e-10
ENSMUSG00000013698.13	Pea15a	proliferation and apoptosis adaptor protein 15A	0.522359	6.84581e-10
ENSMUSG00000014550.15	Rbsn	rabenosyn, RAB effector	0.55182	6.99888e-10
ENSMUSG00000020277.11	Pfkl	phosphofructokinase, liver, B-type	0.561634	7.02206e-10
ENSMUSG00000044340.8	Phlpp1	PH domain and leucine rich repeat protein phosphatase 1	0.639857	7.07466e-10
ENSMUSG00000056771.8	NA	NA	0.787533	7.08921e-10
ENSMUSG00000021285.16	Ppp1r13b	protein phosphatase 1, regulatory subunit 13B	0.709282	7.36199e-10
ENSMUSG00000032187.17	Smarca4	SWI/SNF related, matrix associated, actin dependent regulator of chromatin, subfamily a, member 4	0.673958	7.45007e-10
ENSMUSG00000047787.9	Flrt1	fibronectin leucine rich transmembrane protein 1	0.651195	7.90884e-10
ENSMUSG00000047866.21	Lonp2	lon peptidase 2, peroxisomal	0.49775	8.26122e-10
ENSMUSG00000029307.8	Dmp1	dentin matrix protein 1	1.25795	8.32891e-10
ENSMUSG00000023456.17	Tpi1	triosephosphate isomerase 1	0.566043	8.70098e-10
ENSMUSG00000028149.13	Rap1gds1	RAP1, GTP-GDP dissociation stimulator 1	0.435865	8.78316e-10
ENSMUSG00000031029.7	Eif3f	eukaryotic translation initiation factor 3, subunit F	0.743376	9.02835e-10
ENSMUSG00000021750.17	Fam107a	family with sequence similarity 107, member A	0.617005	9.03658e-10
ENSMUSG00000030134.12	Rasgef1a	RasGEF domain family, member 1A	0.559476	9.15085e-10
ENSMUSG00000063297.8	Luzp2	leucine zipper protein 2	0.448836	9.41105e-10
ENSMUSG00000038611.18	Phrf1	PHD and ring finger domains 1	0.569636	9.63949e-10
ENSMUSG00000022048.9	Dpysl2	dihydropyrimidinase-like 2	0.641266	1.0431e-09
ENSMUSG00000047842.8	Diras2	DIRAS family, GTP-binding RAS-like 2	0.594948	1.04444e-09
ENSMUSG00000034290.10	Nek9	NIMA (never in mitosis gene a)-related expressed kinase 9	0.541704	1.05698e-09
ENSMUSG00000029050.16	Ski	ski sarcoma viral oncogene homolog (avian)	1.01584	1.0928e-09
ENSMUSG00000028964.15	Park7	Parkinson disease (autosomal recessive, early onset) 7	0.523891	1.10726e-09
ENSMUSG00000063063.13	Ctnna2	catenin (cadherin associated protein), alpha 2	0.380194	1.13648e-09
ENSMUSG00000046160.7	Olig1	oligodendrocyte transcription factor 1	0.605984	1.14123e-09
ENSMUSG00000028032.14	Papss1	3'-phosphoadenosine 5'-phosphosulfate synthase 1	0.507605	1.15931e-09
ENSMUSG00000034247.10	Plekhm1	pleckstrin homology domain containing, family M (with RUN domain) member 1	0.737952	1.21487e-09
ENSMUSG00000034024.9	Cct2	chaperonin containing Tcp1, subunit 2 (beta)	0.406121	1.25408e-09
ENSMUSG00000031529.6	Tnks	tankyrase, TRF1-interacting ankyrin-related ADP-ribose polymerase	0.506925	1.30506e-09
ENSMUSG00000047710.9	Champ1	chromosome alignment maintaining phosphoprotein 1	0.561792	1.30848e-09
ENSMUSG00000023026.17	Dip2b	disco interacting protein 2 homolog B	0.553886	1.33873e-09
ENSMUSG00000021957.8	Tkt	transketolase	0.464191	1.36715e-09
ENSMUSG00000031840.15	Rab3a	RAB3A, member RAS oncogene family	0.468446	1.36879e-09
ENSMUSG00000072875.3	Gpr27	G protein-coupled receptor 27	0.726218	1.39647e-09
ENSMUSG00000034282.4	Evpl	envoplakin	0.905065	1.39737e-09
ENSMUSG00000026933.18	Camsap1	calmodulin regulated spectrin-associated protein 1	0.851568	1.47836e-09
ENSMUSG00000034088.16	Hdlbp	high density lipoprotein (HDL) binding protein	0.712537	1.52359e-09
ENSMUSG00000059119.10	Nap1l4	nucleosome assembly protein 1-like 4	0.484596	1.53976e-09
ENSMUSG00000040848.12	Sft2d2	SFT2 domain containing 2	0.60369	1.55507e-09
ENSMUSG00000060450.15	Rnf14	ring finger protein 14	0.446917	1.58112e-09
ENSMUSG00000045790.11	Ccdc149	coiled-coil domain containing 149	0.497255	1.6014e-09
ENSMUSG00000024319.19	Vps52	VPS52 GARP complex subunit	0.779489	1.67117e-09
ENSMUSG00000031647.11	Mfap3l	microfibrillar-associated protein 3-like	0.46722	1.67241e-09
ENSMUSG00000035829.14	Ppp1r26	protein phosphatase 1, regulatory subunit 26	0.61882	1.68126e-09
ENSMUSG00000031428.12	Zcchc18	zinc finger, CCHC domain containing 18	0.677327	1.69757e-09
ENSMUSG00000033488.12	Cryzl2	crystallin zeta like 2	0.986503	1.79746e-09
ENSMUSG00000043460.8	Elfn2	leucine rich repeat and fibronectin type III, extracellular 2	0.781033	1.82569e-09
ENSMUSG00000072946.13	Ptgr2	prostaglandin reductase 2	0.690238	1.84796e-09
ENSMUSG00000052214.10	Opa3	optic atrophy 3	0.507221	1.87852e-09
ENSMUSG00000023019.13	Gpd1	glycerol-3-phosphate dehydrogenase 1 (soluble)	0.640294	1.94381e-09
ENSMUSG00000040003.19	Magi2	membrane associated guanylate kinase, WW and PDZ domain containing 2	0.559346	1.99953e-09
ENSMUSG00000026811.19	St6galnac6	ST6 (alpha-N-acetyl-neuraminyl-2,3-beta-galactosyl-1,3)-N-acetylgalactosaminide alpha-2,6-sialyltransferase 6	1.01636	2.00308e-09
ENSMUSG00000028974.14	Dffa	DNA fragmentation factor, alpha subunit	0.51219	2.02772e-09
ENSMUSG00000031060.17	Rbm10	RNA binding motif protein 10	0.570615	2.12054e-09
ENSMUSG00000027951.17	Adar	adenosine deaminase, RNA-specific	0.528619	2.15906e-09
ENSMUSG00000019577.7	Pdk4	pyruvate dehydrogenase kinase, isoenzyme 4	1.25404	2.2353e-09
ENSMUSG00000040147.15	Maob	monoamine oxidase B	0.864737	2.24447e-09
ENSMUSG00000005161.16	Prdx2	peroxiredoxin 2	0.424428	2.27304e-09
ENSMUSG00000021577.15	Sdha	succinate dehydrogenase complex, subunit A, flavoprotein (Fp)	0.708134	2.30819e-09
ENSMUSG00000035969.16	Rusc2	RUN and SH3 domain containing 2	0.887762	2.30935e-09
ENSMUSG00000002006.13	Pdzd4	PDZ domain containing 4	0.792874	2.31023e-09
ENSMUSG00000041670.20	Rims1	regulating synaptic membrane exocytosis 1	0.606607	2.31699e-09
ENSMUSG00000017221.15	Psmd3	proteasome (prosome, macropain) 26S subunit, non-ATPase, 3	0.673773	2.31897e-09
ENSMUSG00000050965.15	Prkca	protein kinase C, alpha	0.723911	2.3245e-09
ENSMUSG00000022861.18	Dgkg	diacylglycerol kinase, gamma	0.589372	2.40952e-09
ENSMUSG00000009630.11	Ppp2cb	protein phosphatase 2 (formerly 2A), catalytic subunit, beta isoform	0.476603	2.47611e-09
ENSMUSG00000046691.15	Chtf8	CTF8, chromosome transmission fidelity factor 8	0.715831	2.48769e-09
ENSMUSG00000024969.16	Mark2	MAP/microtubule affinity regulating kinase 2	0.801977	2.52887e-09
ENSMUSG00000047495.16	Dlgap2	DLG associated protein 2	0.643173	2.57321e-09
ENSMUSG00000007817.16	Zmiz1	zinc finger, MIZ-type containing 1	0.888601	2.57895e-09
ENSMUSG00000071719.3	Nalf2	NALCN channel auxiliary factor 2	0.771298	2.64567e-09
ENSMUSG00000046312.5	Myorg	myogenesis regulating glycosidase (putative)	0.583179	2.69705e-09
ENSMUSG00000011257.20	Pabpc4	poly(A) binding protein, cytoplasmic 4	0.661053	2.70825e-09
ENSMUSG00000048154.18	Kmt2d	lysine (K)-specific methyltransferase 2D	1.04659	2.72229e-09
ENSMUSG00000040479.13	Dgkz	diacylglycerol kinase zeta	0.752912	2.78868e-09
ENSMUSG00000069601.15	Ank3	ankyrin 3, epithelial	0.79352	2.7908e-09
ENSMUSG00000043456.18	Zfp536	zinc finger protein 536	0.468029	2.843e-09
ENSMUSG00000033819.17	Ppp1r16a	protein phosphatase 1, regulatory subunit 16A	0.912486	2.85032e-09
ENSMUSG00000038740.10	Mvb12b	multivesicular body subunit 12B	0.835369	2.88295e-09
ENSMUSG00000048307.9	Ankrd46	ankyrin repeat domain 46	0.45179	2.92988e-09
ENSMUSG00000001270.10	Ckb	creatine kinase, brain	0.790164	2.96135e-09
ENSMUSG00000031610.4	Scrg1	scrapie responsive gene 1	0.979199	2.98185e-09
ENSMUSG00000035805.14	Mlc1	megalencephalic leukoencephalopathy with subcortical cysts 1 homolog (human)	0.962602	2.99704e-09
ENSMUSG00000023805.18	Synj2	synaptojanin 2	0.469544	3.06706e-09
ENSMUSG00000034667.9	Xpot	exportin, tRNA (nuclear export receptor for tRNAs)	0.626494	3.11389e-09
ENSMUSG00000027187.11	Cat	catalase	0.722904	3.16746e-09
ENSMUSG00000031543.19	Ank1	ankyrin 1, erythroid	1.07884	3.17762e-09
ENSMUSG00000030956.16	Fam53b	family with sequence similarity 53, member B	1.09989	3.24336e-09
ENSMUSG00000031442.22	Mcf2l	mcf.2 transforming sequence-like	0.621658	3.29888e-09
ENSMUSG00000053644.14	Aldh7a1	aldehyde dehydrogenase family 7, member A1	0.812555	3.37317e-09
ENSMUSG00000063317.8	Usp31	ubiquitin specific peptidase 31	0.595707	3.45859e-09
ENSMUSG00000021203.16	Otub2	OTU domain, ubiquitin aldehyde binding 2	0.6774	3.459e-09
ENSMUSG00000060240.13	Cend1	cell cycle exit and neuronal differentiation 1	0.501779	3.46803e-09
ENSMUSG00000071711.13	Mpst	mercaptopyruvate sulfurtransferase	0.897671	3.48104e-09
ENSMUSG00000028849.18	Map7d1	MAP7 domain containing 1	0.724723	3.48414e-09
ENSMUSG00000041263.15	Rusc1	RUN and SH3 domain containing 1	0.48768	3.51758e-09
ENSMUSG00000039982.9	Dtx4	deltex 4, E3 ubiquitin ligase	0.578663	3.52056e-09
ENSMUSG00000003378.10	Grik5	glutamate receptor, ionotropic, kainate 5 (gamma 2)	0.721531	3.62458e-09
ENSMUSG00000093930.3	Hmgcs1	3-hydroxy-3-methylglutaryl-Coenzyme A synthase 1	0.498898	3.62796e-09
ENSMUSG00000035765.11	Dym	dymeclin	0.444146	3.74456e-09
ENSMUSG00000007415.16	Gatad1	GATA zinc finger domain containing 1	0.63481	3.86273e-09
ENSMUSG00000026421.15	Csrp1	cysteine and glycine-rich protein 1	0.616695	3.98842e-09
ENSMUSG00000024613.17	Tcof1	treacle ribosome biogenesis factor 1	0.810373	4.12597e-09
ENSMUSG00000024507.7	Hsd17b4	hydroxysteroid (17-beta) dehydrogenase 4	0.50579	4.17118e-09
ENSMUSG00000049097.10	Ankrd34a	ankyrin repeat domain 34A	0.564153	4.33026e-09
ENSMUSG00000038502.18	Ptov1	prostate tumor over expressed gene 1	0.5572	4.36278e-09
ENSMUSG00000037989.16	Wnk2	WNK lysine deficient protein kinase 2	0.897782	4.38445e-09
ENSMUSG00000044576.7	Garem2	GRB2 associated regulator of MAPK1 subtype 2	0.764702	4.46655e-09
ENSMUSG00000036745.16	Ttll7	tubulin tyrosine ligase-like family, member 7	0.51916	4.50132e-09
ENSMUSG00000025151.17	Maged1	MAGE family member D1	0.493255	4.54065e-09
ENSMUSG00000026077.16	Npas2	neuronal PAS domain protein 2	0.85175	4.68882e-09
ENSMUSG00000024302.17	Dtna	dystrobrevin alpha	0.329853	4.74011e-09
ENSMUSG00000020647.11	Ncoa1	nuclear receptor coactivator 1	0.727705	4.7488e-09
ENSMUSG00000015176.12	Nolc1	nucleolar and coiled-body phosphoprotein 1	0.850212	4.79498e-09
ENSMUSG00000001419.18	Mef2d	myocyte enhancer factor 2D	0.949656	4.82391e-09
ENSMUSG00000026380.11	Tfcp2l1	transcription factor CP2-like 1	0.788926	4.846e-09
ENSMUSG00000025978.15	Rftn2	raftlin family member 2	0.768027	4.98321e-09
ENSMUSG00000021508.12	Cxcl14	chemokine (C-X-C motif) ligand 14	0.65717	5.03251e-09
ENSMUSG00000001036.18	Epn2	epsin 2	0.673124	5.24048e-09
ENSMUSG00000022099.18	Dmtn	dematin actin binding protein	0.517366	5.24375e-09
ENSMUSG00000037509.22	Arhgef4	Rho guanine nucleotide exchange factor (GEF) 4	0.683742	5.84094e-09
ENSMUSG00000031400.11	G6pdx	glucose-6-phosphate dehydrogenase X-linked	0.476506	5.8881e-09
ENSMUSG00000046329.15	Slc25a23	solute carrier family 25 (mitochondrial carrier; phosphate carrier), member 23	1.02613	5.89762e-09
ENSMUSG00000032435.10	Dync1li1	dynein cytoplasmic 1 light intermediate chain 1	0.443916	5.97321e-09
ENSMUSG00000054008.10	Ndst1	N-deacetylase/N-sulfotransferase (heparan glucosaminyl) 1	0.571779	6.0665e-09
ENSMUSG00000003585.14	Sec14l2	SEC14-like lipid binding 2	0.607228	6.15557e-09
ENSMUSG00000052928.10	Ctif	CBP80/20-dependent translation initiation factor	0.910793	6.21789e-09
ENSMUSG00000021978.10	Extl3	exostosin-like glycosyltransferase 3	0.491804	6.32011e-09
ENSMUSG00000033365.15	Ipo13	importin 13	0.446607	6.37084e-09
ENSMUSG00000062591.6	Tubb4a	tubulin, beta 4A class IVA	1.01839	6.45529e-09
ENSMUSG00000026249.11	Serpine2	serine (or cysteine) peptidase inhibitor, clade E, member 2	0.725599	6.52487e-09
ENSMUSG00000004070.16	Hmox2	heme oxygenase 2	0.471248	6.54563e-09
ENSMUSG00000032101.7	Ddx25	DEAD box helicase 25	0.444031	6.62112e-09
ENSMUSG00000028127.11	Abcd3	ATP-binding cassette, sub-family D (ALD), member 3	0.545643	6.62745e-09
ENSMUSG00000027488.13	Snta1	syntrophin, acidic 1	0.735495	6.69082e-09
ENSMUSG00000053080.11	Zfta	zinc finger translocation associated	0.584146	6.78529e-09
ENSMUSG00000041560.13	Nop53	NOP53 ribosome biogenesis factor	0.66108	6.90177e-09
ENSMUSG00000085069.3	Prdm16os	Prdm16 opposite strand transcript	0.810956	6.95412e-09
ENSMUSG00000020658.11	Efr3b	EFR3 homolog B	0.579845	7.03624e-09
ENSMUSG00000020741.18	Cluh	clustered mitochondria (cluA/CLU1) homolog	0.53791	7.11421e-09
ENSMUSG00000007739.11	Cct4	chaperonin containing Tcp1, subunit 4 (delta)	0.394056	7.22527e-09
ENSMUSG00000030268.18	Bcat1	branched chain aminotransferase 1, cytosolic	0.815677	7.30135e-09
ENSMUSG00000034342.10	Cbl	Casitas B-lineage lymphoma	0.636936	7.34629e-09
ENSMUSG00000061578.9	Ksr2	kinase suppressor of ras 2	0.719972	7.37156e-09
ENSMUSG00000042532.15	Golga7b	golgi autoantigen, golgin subfamily a, 7B	0.733153	7.64357e-09
ENSMUSG00000039652.17	Cpeb3	cytoplasmic polyadenylation element binding protein 3	0.736641	7.93324e-09
ENSMUSG00000039682.13	Lap3	leucine aminopeptidase 3	0.683692	8.02261e-09
ENSMUSG00000000266.12	Mid2	midline 2	0.54318	8.28392e-09
ENSMUSG00000032527.14	Pccb	propionyl Coenzyme A carboxylase, beta polypeptide	0.84603	8.64787e-09
ENSMUSG00000025393.13	Atp5b	ATP synthase, H+ transporting mitochondrial F1 complex, beta subunit	0.616144	8.66481e-09
ENSMUSG00000027593.16	Raly	hnRNP-associated with lethal yellow	0.523153	9.0032e-09
ENSMUSG00000031960.15	Aars	alanyl-tRNA synthetase	0.555757	9.1723e-09
ENSMUSG00000048814.12	Lonrf2	LON peptidase N-terminal domain and ring finger 2	0.561685	9.61744e-09
ENSMUSG00000006575.15	Rundc3a	RUN domain containing 3A	0.665954	9.69578e-09
ENSMUSG00000022466.7	Rpap3	RNA polymerase II associated protein 3	0.4557	9.71336e-09
ENSMUSG00000021262.16	Evl	Ena-vasodilator stimulated phosphoprotein	0.577918	1.00089e-08
ENSMUSG00000021024.15	Psma6	proteasome subunit alpha 6	0.591425	1.01025e-08
ENSMUSG00000031930.12	Wwp2	WW domain containing E3 ubiquitin protein ligase 2	0.547406	1.021e-08
ENSMUSG00000004771.13	Rab11a	RAB11A, member RAS oncogene family	0.364976	1.02661e-08
ENSMUSG00000052430.16	Bmpr1b	bone morphogenetic protein receptor, type 1B	0.68804	1.03776e-08
ENSMUSG00000026003.6	Acadl	acyl-Coenzyme A dehydrogenase, long-chain	0.862814	1.09031e-08
ENSMUSG00000070319.7	Eif3g	eukaryotic translation initiation factor 3, subunit G	0.685734	1.11541e-08
ENSMUSG00000042156.17	Dzip1	DAZ interacting protein 1	0.684948	1.17127e-08
ENSMUSG00000080994.3	Gm13464	glyceraldehyde-3-phosphate dehydrogenase pseudogene	0.954781	1.19378e-08
ENSMUSG00000073514.5	Dok6	docking protein 6	0.678939	1.22668e-08
ENSMUSG00000040260.9	Daam2	dishevelled associated activator of morphogenesis 2	0.994869	1.26989e-08
ENSMUSG00000053329.8	Gatd3a	glutamine amidotransferase like class 1 domain containing 3A	0.526135	1.28092e-08
ENSMUSG00000031622.17	Sin3b	transcriptional regulator, SIN3B (yeast)	0.472847	1.28314e-08
ENSMUSG00000039194.17	Rlbp1	retinaldehyde binding protein 1	0.978316	1.29695e-08
ENSMUSG00000009894.16	Snap47	synaptosomal-associated protein, 47	0.557285	1.29702e-08
ENSMUSG00000015981.13	Stk32c	serine/threonine kinase 32C	0.619432	1.33629e-08
ENSMUSG00000032314.15	Etfa	electron transferring flavoprotein, alpha polypeptide	0.678184	1.34539e-08
ENSMUSG00000030428.17	Ttyh1	tweety family member 1	0.614869	1.3933e-08
ENSMUSG00000061032.10	Rrp1	ribosomal RNA processing 1	0.768177	1.40631e-08
ENSMUSG00000037692.15	Ahdc1	AT hook, DNA binding motif, containing 1	1.02216	1.44752e-08
ENSMUSG00000018076.13	Med13l	mediator complex subunit 13-like	0.685498	1.47177e-08
ENSMUSG00000041729.16	Coro2b	coronin, actin binding protein, 2B	0.669936	1.49078e-08
ENSMUSG00000021684.18	Pde8b	phosphodiesterase 8B	0.467379	1.53777e-08
ENSMUSG00000061981.15	Flot2	flotillin 2	0.432063	1.56774e-08
ENSMUSG00000051695.7	Pcbp1	poly(rC) binding protein 1	1.05002	1.59063e-08
ENSMUSG00000030350.9	Prmt8	protein arginine N-methyltransferase 8	0.482561	1.59161e-08
ENSMUSG00000020111.16	Micu1	mitochondrial calcium uptake 1	0.719737	1.61871e-08
ENSMUSG00000055932.16	Fto	fat mass and obesity associated	0.71547	1.63303e-08
ENSMUSG00000003948.18	Mmd	monocyte to macrophage differentiation-associated	0.422922	1.63321e-08
ENSMUSG00000058301.9	Upf1	UPF1 regulator of nonsense transcripts homolog (yeast)	0.660713	1.69057e-08
ENSMUSG00000038533.16	Cbfa2t2	CBFA2/RUNX1 translocation partner 2	0.802443	1.74738e-08
ENSMUSG00000029578.16	Wipi2	WD repeat domain, phosphoinositide interacting 2	0.411425	1.84056e-08
ENSMUSG00000031642.10	Sh3rf1	SH3 domain containing ring finger 1	0.621055	1.86894e-08
ENSMUSG00000020628.17	Trappc12	trafficking protein particle complex 12	0.496127	1.871e-08
ENSMUSG00000032244.10	Fem1b	fem 1 homolog b	0.341899	1.90593e-08
ENSMUSG00000022314.11	Rad21	RAD21 cohesin complex component	0.580652	1.93226e-08
ENSMUSG00000028063.16	Lmna	lamin A	0.531217	1.96773e-08
ENSMUSG00000069171.15	Nr2f1	nuclear receptor subfamily 2, group F, member 1	0.430531	2.0086e-08
ENSMUSG00000016831.13	Tox4	TOX high mobility group box family member 4	0.566587	2.09105e-08
ENSMUSG00000046556.8	Zfp319	zinc finger protein 319	0.717558	2.11419e-08
ENSMUSG00000028759.14	Hp1bp3	heterochromatin protein 1, binding protein 3	0.584595	2.17906e-08
ENSMUSG00000015087.15	Rabl6	RAB, member RAS oncogene family-like 6	0.514585	2.18804e-08
ENSMUSG00000044847.14	Lsm11	U7 snRNP-specific Sm-like protein LSM11	0.557163	2.20829e-08
ENSMUSG00000037907.17	Ankrd13b	ankyrin repeat domain 13b	0.919924	2.27527e-08
ENSMUSG00000024587.11	Nars	asparaginyl-tRNA synthetase	0.621428	2.39147e-08
ENSMUSG00000001642.19	Akr1b3	aldo-keto reductase family 1, member B3 (aldose reductase)	0.544553	2.40408e-08
ENSMUSG00000037259.16	Dzank1	double zinc ribbon and ankyrin repeat domains 1	0.769439	2.40821e-08
ENSMUSG00000029502.15	Golga3	golgi autoantigen, golgin subfamily a, 3	0.516024	2.41399e-08
ENSMUSG00000027452.12	Acss1	acyl-CoA synthetase short-chain family member 1	0.634657	2.42734e-08
ENSMUSG00000038665.16	Dgki	diacylglycerol kinase, iota	0.783245	2.44124e-08
ENSMUSG00000029420.15	Rimbp2	RIMS binding protein 2	0.559531	2.44391e-08
ENSMUSG00000050379.16	Septin6	septin 6	0.527763	2.45281e-08
ENSMUSG00000001761.8	Smo	smoothened, frizzled class receptor	0.690481	2.5122e-08
ENSMUSG00000037012.19	Hk1	hexokinase 1	0.743018	2.55414e-08
ENSMUSG00000076435.4	Acsf2	acyl-CoA synthetase family member 2	1.1965	2.55915e-08
ENSMUSG00000068663.15	Clec16a	C-type lectin domain family 16, member A	0.501255	2.56042e-08
ENSMUSG00000022537.19	Tmem44	transmembrane protein 44	0.591143	2.61317e-08
ENSMUSG00000025950.17	Idh1	isocitrate dehydrogenase 1 (NADP+), soluble	0.544423	2.63035e-08
ENSMUSG00000025404.16	R3hdm2	R3H domain containing 2	0.654612	2.63746e-08
ENSMUSG00000029434.13	Vps33a	VPS33A CORVET/HOPS core subunit	0.4057	2.71435e-08
ENSMUSG00000037536.15	Fbxo34	F-box protein 34	0.576488	2.76873e-08
ENSMUSG00000048895.14	Cdk5r1	cyclin-dependent kinase 5, regulatory subunit 1 (p35)	0.406827	2.83406e-08
ENSMUSG00000029465.15	Arpc3	actin related protein 2/3 complex, subunit 3	0.4346	2.83832e-08
ENSMUSG00000002250.17	Ppard	peroxisome proliferator activator receptor delta	0.841336	2.85846e-08
ENSMUSG00000054252.19	Fgfr3	fibroblast growth factor receptor 3	0.658192	2.92556e-08
ENSMUSG00000026664.8	Phyh	phytanoyl-CoA hydroxylase	0.353991	2.9458e-08
ENSMUSG00000003279.18	Dlgap1	DLG associated protein 1	0.479647	2.94608e-08
ENSMUSG00000040209.13	Zfp704	zinc finger protein 704	0.599953	3.02338e-08
ENSMUSG00000025162.19	Csnk1d	casein kinase 1, delta	0.472095	3.17386e-08
ENSMUSG00000032594.12	Ip6k1	inositol hexaphosphate kinase 1	0.742746	3.24679e-08
ENSMUSG00000034403.17	Pja1	praja ring finger ubiquitin ligase 1	0.469076	3.31777e-08
ENSMUSG00000039660.17	Spout1	SPOUT domain containing methyltransferase 1	0.667916	3.32604e-08
ENSMUSG00000045284.10	Dcaf12l1	DDB1 and CUL4 associated factor 12-like 1	0.475118	3.53204e-08
ENSMUSG00000035960.15	Apex1	apurinic/apyrimidinic endonuclease 1	0.573779	3.53682e-08
ENSMUSG00000028691.13	Prdx1	peroxiredoxin 1	0.583129	3.53987e-08
ENSMUSG00000070822.6	Zscan18	zinc finger and SCAN domain containing 18	0.458721	3.54946e-08
ENSMUSG00000035877.18	Zhx3	zinc fingers and homeoboxes 3	0.724618	3.61392e-08
ENSMUSG00000024533.18	Spire1	spire type actin nucleation factor 1	0.37881	3.61799e-08
ENSMUSG00000015291.11	Gdi1	guanosine diphosphate (GDP) dissociation inhibitor 1	0.610859	3.85351e-08
ENSMUSG00000015843.11	Rxrg	retinoid X receptor gamma	0.667811	3.91726e-08
ENSMUSG00000030357.11	Fkbp4	FK506 binding protein 4	0.927381	3.9313e-08
ENSMUSG00000025173.14	Wdr45b	WD repeat domain 45B	0.524228	4.06311e-08
ENSMUSG00000026825.18	Dnm1	dynamin 1	0.698335	4.08226e-08
ENSMUSG00000029309.8	Sparcl1	SPARC-like 1	0.628875	4.08313e-08
ENSMUSG00000024740.11	Ddb1	damage specific DNA binding protein 1	0.404156	4.12436e-08
ENSMUSG00000081600.4	Gm12286	glyceraldehyde-3-phosphate dehydrogenase pseudogene	0.890592	4.12725e-08
ENSMUSG00000025092.8	Hspa12a	heat shock protein 12A	0.561629	4.13052e-08
ENSMUSG00000004937.7	Sgta	small glutamine-rich tetratricopeptide repeat (TPR)-containing, alpha	0.510541	4.1513e-08
ENSMUSG00000023921.10	Mmut	methylmalonyl-Coenzyme A mutase	0.403472	4.16534e-08
ENSMUSG00000048732.6	Klhl11	kelch-like 11	0.461102	4.17759e-08
ENSMUSG00000048251.16	Bcl11b	B cell leukemia/lymphoma 11B	0.725955	4.22867e-08
ENSMUSG00000057230.15	Aak1	AP2 associated kinase 1	0.657995	4.23643e-08
ENSMUSG00000001098.16	Kctd10	potassium channel tetramerisation domain containing 10	0.484147	4.25962e-08
ENSMUSG00000036006.21	Ripor2	RHO family interacting cell polarization regulator 2	0.461818	4.29918e-08
ENSMUSG00000021256.6	Vash1	vasohibin 1	0.682341	4.35585e-08
ENSMUSG00000014164.16	Klhl3	kelch-like 3	0.473752	4.48227e-08
ENSMUSG00000023018.6	Smarcd1	SWI/SNF related, matrix associated, actin dependent regulator of chromatin, subfamily d, member 1	0.645752	4.58979e-08
ENSMUSG00000026879.15	Gsn	gelsolin	0.637683	4.65875e-08
ENSMUSG00000025658.17	Cnksr2	connector enhancer of kinase suppressor of Ras 2	0.693642	4.83925e-08
ENSMUSG00000028937.15	Acot7	acyl-CoA thioesterase 7	0.832716	4.85763e-08
ENSMUSG00000029559.16	2210016L21Rik	RIKEN cDNA 2210016L21 gene	0.577425	4.89054e-08
ENSMUSG00000058325.7	Dock1	dedicator of cytokinesis 1	0.523909	4.94854e-08
ENSMUSG00000035397.9	Klf16	Kruppel-like factor 16	0.681122	4.97784e-08
ENSMUSG00000020532.19	Acaca	acetyl-Coenzyme A carboxylase alpha	0.518743	5.1159e-08
ENSMUSG00000034675.18	Dbn1	drebrin 1	0.780083	5.26298e-08
ENSMUSG00000002274.14	Metrn	meteorin, glial cell differentiation regulator	1.00638	5.29879e-08
ENSMUSG00000041141.8	Pnma8a	PNMA family member 8A	0.515576	5.39655e-08
ENSMUSG00000039686.15	Zer1	zyg-11 related, cell cycle regulator	0.625308	5.55764e-08
ENSMUSG00000030733.11	Sh2b1	SH2B adaptor protein 1	0.793666	5.61198e-08
ENSMUSG00000030257.17	Srgap3	SLIT-ROBO Rho GTPase activating protein 3	0.687151	5.65453e-08
ENSMUSG00000043733.15	Ptpn11	protein tyrosine phosphatase, non-receptor type 11	0.688892	5.68895e-08
ENSMUSG00000058655.10	Eif4b	eukaryotic translation initiation factor 4B	0.559191	5.70522e-08
ENSMUSG00000028737.16	Aldh4a1	aldehyde dehydrogenase 4 family, member A1	0.739785	5.89193e-08
ENSMUSG00000029512.12	Ulk1	unc-51 like kinase 1	0.570838	5.93234e-08
ENSMUSG00000004849.15	Ap1s1	adaptor protein complex AP-1, sigma 1	0.702923	5.93778e-08
ENSMUSG00000034168.8	Irf2bpl	interferon regulatory factor 2 binding protein-like	0.695501	5.97179e-08
ENSMUSG00000028383.18	Hsdl2	hydroxysteroid dehydrogenase like 2	0.5823	5.99672e-08
ENSMUSG00000058135.13	Gstm1	glutathione S-transferase, mu 1	0.951372	6.06305e-08
ENSMUSG00000018340.14	Anxa6	annexin A6	0.590222	6.06645e-08
ENSMUSG00000041025.16	Iffo2	intermediate filament family orphan 2	0.556419	6.07922e-08
ENSMUSG00000020340.17	Cyfip2	cytoplasmic FMR1 interacting protein 2	0.769167	6.10479e-08
ENSMUSG00000055538.8	Zcchc24	zinc finger, CCHC domain containing 24	0.877508	6.14424e-08
ENSMUSG00000006818.6	Sod2	superoxide dismutase 2, mitochondrial	0.437912	6.30527e-08
ENSMUSG00000048022.12	Tmem229a	transmembrane protein 229A	0.667521	6.38393e-08
ENSMUSG00000058441.8	Panx2	pannexin 2	1.2293	6.39731e-08
ENSMUSG00000022272.18	Myo10	myosin X	0.879078	6.40898e-08
ENSMUSG00000060371.13	Caln1	calneuron 1	0.492169	6.46512e-08
ENSMUSG00000058756.14	Thra	thyroid hormone receptor alpha	0.599439	6.49037e-08
ENSMUSG00000025911.15	Adhfe1	alcohol dehydrogenase, iron containing, 1	0.679234	6.59674e-08
ENSMUSG00000032637.16	Atxn2l	ataxin 2-like	0.663284	6.84507e-08
ENSMUSG00000051065.10	Mb21d2	Mab-21 domain containing 2	0.542037	6.84944e-08
ENSMUSG00000036955.17	Kifbp	kinesin family binding protein	0.494859	6.86031e-08
ENSMUSG00000038429.11	Usp5	ubiquitin specific peptidase 5 (isopeptidase T)	0.540461	6.91336e-08
ENSMUSG00000066607.6	Insyn1	inhibitory synaptic factor 1	0.583528	6.91368e-08
ENSMUSG00000031540.15	Kat6a	K(lysine) acetyltransferase 6A	0.460481	6.96689e-08
ENSMUSG00000030255.14	Sspn	sarcospan	0.728157	7.04034e-08
ENSMUSG00000046668.10	Cxxc5	CXXC finger 5	0.434758	7.04073e-08
ENSMUSG00000031386.15	Hcfc1	host cell factor C1	0.815725	7.05912e-08
ENSMUSG00000029674.14	Limk1	LIM-domain containing, protein kinase	0.617345	7.29769e-08
ENSMUSG00000039556.17	Ppp1r3f	protein phosphatase 1, regulatory subunit 3F	0.826334	7.40987e-08
ENSMUSG00000038780.15	Smurf1	SMAD specific E3 ubiquitin protein ligase 1	0.420807	7.4115e-08
ENSMUSG00000036752.5	Tubb4b	tubulin, beta 4B class IVB	0.584115	7.61009e-08
ENSMUSG00000020476.15	Dbnl	drebrin-like	0.707543	7.63355e-08
ENSMUSG00000041199.4	Rpusd1	RNA pseudouridylate synthase domain containing 1	0.561697	7.65728e-08
ENSMUSG00000022214.16	Dcaf11	DDB1 and CUL4 associated factor 11	0.573873	7.66388e-08
ENSMUSG00000057236.11	Rbbp4	retinoblastoma binding protein 4, chromatin remodeling factor	0.493139	7.69528e-08
ENSMUSG00000024563.17	Smad2	SMAD family member 2	0.544261	7.73052e-08
ENSMUSG00000026496.12	Parp1	poly (ADP-ribose) polymerase family, member 1	0.438039	7.8539e-08
ENSMUSG00000040740.8	Slc25a34	solute carrier family 25, member 34	0.862697	7.85816e-08
ENSMUSG00000046711.17	Hmga1	high mobility group AT-hook 1	0.596931	7.90342e-08
ENSMUSG00000029776.12	Hibadh	3-hydroxyisobutyrate dehydrogenase	0.478499	7.9307e-08
ENSMUSG00000068267.6	Cenpb	centromere protein B	0.661073	7.96985e-08
ENSMUSG00000007815.14	Rhoa	ras homolog family member A	0.728184	7.97025e-08
ENSMUSG00000028668.6	Eloa	elongin A	0.434544	8.2216e-08
ENSMUSG00000041609.17	Bicdl1	BICD family like cargo adaptor 1	0.589479	8.26292e-08
ENSMUSG00000027288.17	Zfp106	zinc finger protein 106	0.661304	8.38502e-08
ENSMUSG00000015944.10	Castor2	cytosolic arginine sensor for mTORC1 subunit 2	0.757929	8.48209e-08
ENSMUSG00000079499.10	6530402F18Rik	RIKEN cDNA 6530402F18 gene	0.647703	8.61812e-08
ENSMUSG00000078234.7	Klhdc7a	kelch domain containing 7A	0.77773	8.73785e-08
ENSMUSG00000022186.15	Oxct1	3-oxoacid CoA transferase 1	0.583596	8.81593e-08
ENSMUSG00000042216.14	Sgsm1	small G protein signaling modulator 1	0.551531	8.84886e-08
ENSMUSG00000034295.11	Fhod3	formin homology 2 domain containing 3	0.580914	8.88196e-08
ENSMUSG00000046607.7	Hrk	harakiri, BCL2 interacting protein (contains only BH3 domain)	0.633228	9.05217e-08
ENSMUSG00000035637.15	Grhpr	glyoxylate reductase/hydroxypyruvate reductase	0.661378	9.15108e-08
ENSMUSG00000021144.15	Mta1	metastasis associated 1	0.536829	9.17785e-08
ENSMUSG00000078716.11	Tmem8b	transmembrane protein 8B	0.527163	9.47858e-08
ENSMUSG00000097141.3	NA	NA	0.92746	9.57281e-08
ENSMUSG00000109812.2	NA	NA	1.07401	9.81959e-08
ENSMUSG00000066643.13	Wdr35	WD repeat domain 35	0.812827	9.8657e-08
ENSMUSG00000020821.18	Kif1c	kinesin family member 1C	0.556953	1.02013e-07
ENSMUSG00000052738.15	Suclg1	succinate-CoA ligase, GDP-forming, alpha subunit	0.588587	1.03732e-07
ENSMUSG00000042671.13	Rgs8	regulator of G-protein signaling 8	0.393971	1.0605e-07
ENSMUSG00000017167.7	Cntnap1	contactin associated protein-like 1	0.518129	1.06057e-07
ENSMUSG00000063358.18	Mapk1	mitogen-activated protein kinase 1	0.439124	1.09513e-07
ENSMUSG00000063146.12	Clip2	CAP-GLY domain containing linker protein 2	0.83213	1.12368e-07
ENSMUSG00000046541.10	Zfp526	zinc finger protein 526	0.880791	1.12726e-07
ENSMUSG00000021901.11	Bap1	Brca1 associated protein 1	0.573645	1.13074e-07
ENSMUSG00000030806.7	Stx1b	syntaxin 1B	0.841026	1.13901e-07
ENSMUSG00000004221.17	Ikbkg	inhibitor of kappaB kinase gamma	0.706099	1.17529e-07
ENSMUSG00000030317.9	Timp4	tissue inhibitor of metalloproteinase 4	0.853969	1.18076e-07
ENSMUSG00000083773.5	Gm13394	glyceraldehyde-3-phosphate dehydrogenase pseudogene	0.92702	1.20509e-07
ENSMUSG00000024883.9	Rin1	Ras and Rab interactor 1	0.777984	1.20627e-07
ENSMUSG00000026494.13	Kif26b	kinesin family member 26B	0.951752	1.20801e-07
ENSMUSG00000016619.11	Nup50	nucleoporin 50	0.58377	1.20844e-07
ENSMUSG00000015711.9	Prune1	prune exopolyphosphatase	0.45218	1.21012e-07
ENSMUSG00000047126.18	Cltc	clathrin, heavy polypeptide (Hc)	0.475903	1.22151e-07
ENSMUSG00000037287.16	Tbcel	tubulin folding cofactor E-like	0.566932	1.22182e-07
ENSMUSG00000029722.16	Agfg2	ArfGAP with FG repeats 2	0.432215	1.28142e-07
ENSMUSG00000051339.11	2900026A02Rik	RIKEN cDNA 2900026A02 gene	0.70065	1.28957e-07
ENSMUSG00000036529.18	Sbf1	SET binding factor 1	0.611586	1.29357e-07
ENSMUSG00000036180.16	Gatad2a	GATA zinc finger domain containing 2A	0.9074	1.29464e-07
ENSMUSG00000063077.16	Kif1b	kinesin family member 1B	0.554754	1.3098e-07
ENSMUSG00000050132.14	Sarm1	sterile alpha and HEAT/Armadillo motif containing 1	0.766166	1.31504e-07
ENSMUSG00000028811.13	Yars	tyrosyl-tRNA synthetase	0.512995	1.32697e-07
ENSMUSG00000070802.6	Pnma8b	PNMA family member 8B	0.775091	1.34843e-07
ENSMUSG00000030605.16	Mfge8	milk fat globule EGF and factor V/VIII domain containing	0.711752	1.37865e-07
ENSMUSG00000031209.15	Heph	hephaestin	0.776955	1.42523e-07
ENSMUSG00000034931.16	Dhx8	DEAH (Asp-Glu-Ala-His) box polypeptide 8	0.560428	1.5149e-07
ENSMUSG00000026260.13	Ndufa10	NADH:ubiquinone oxidoreductase subunit A10	0.567844	1.51652e-07
ENSMUSG00000030327.9	Necap1	NECAP endocytosis associated 1	0.389513	1.54459e-07
ENSMUSG00000028541.15	B4galt2	UDP-Gal:betaGlcNAc beta 1,4- galactosyltransferase, polypeptide 2	0.828971	1.5689e-07
ENSMUSG00000056493.10	Foxk1	forkhead box K1	0.679788	1.57108e-07
ENSMUSG00000026701.16	Prdx6	peroxiredoxin 6	0.705031	1.59191e-07
ENSMUSG00000032402.13	Smad3	SMAD family member 3	0.4777	1.59217e-07
ENSMUSG00000036452.19	Arhgap26	Rho GTPase activating protein 26	0.417625	1.62318e-07
ENSMUSG00000018362.15	Kpna2	karyopherin (importin) alpha 2	0.508827	1.6609e-07
ENSMUSG00000061904.13	Slc25a3	solute carrier family 25 (mitochondrial carrier, phosphate carrier), member 3	0.390218	1.66209e-07
ENSMUSG00000047417.19	Rexo1	REX1, RNA exonuclease 1	0.581791	1.66259e-07
ENSMUSG00000027797.16	Dclk1	doublecortin-like kinase 1	0.452623	1.71905e-07
ENSMUSG00000058886.10	Deaf1	DEAF1, transcription factor	0.591107	1.731e-07
ENSMUSG00000005125.14	Ndrg1	N-myc downstream regulated gene 1	0.629515	1.75476e-07
ENSMUSG00000024277.15	Mapre2	microtubule-associated protein, RP/EB family, member 2	0.673411	1.77387e-07
ENSMUSG00000025223.16	Ldb1	LIM domain binding 1	0.336696	1.7783e-07
ENSMUSG00000022040.9	Ephx2	epoxide hydrolase 2, cytoplasmic	0.660724	1.79641e-07
ENSMUSG00000018398.19	Septin8	septin 8	0.383802	1.86916e-07
ENSMUSG00000020780.16	Srp68	signal recognition particle 68	0.785813	1.88953e-07
ENSMUSG00000048264.17	Dip2c	disco interacting protein 2 homolog C	0.479274	1.89973e-07
ENSMUSG00000078591.2	Hs3st4	heparan sulfate (glucosamine) 3-O-sulfotransferase 4	0.583599	1.9567e-07
ENSMUSG00000039354.17	Smarcal1	SWI/SNF related matrix associated, actin dependent regulator of chromatin, subfamily a-like 1	0.523868	1.97446e-07
ENSMUSG00000032185.16	Carm1	coactivator-associated arginine methyltransferase 1	0.728335	2.00981e-07
ENSMUSG00000032977.10	Fam207a	family with sequence similarity 207, member A	0.562726	2.02979e-07
ENSMUSG00000038462.4	Uqcrfs1	ubiquinol-cytochrome c reductase, Rieske iron-sulfur polypeptide 1	0.523704	2.06139e-07
ENSMUSG00000039860.20	Srrm3	serine/arginine repetitive matrix 3	0.536009	2.07334e-07
ENSMUSG00000000399.11	Ndufa9	NADH:ubiquinone oxidoreductase subunit A9	0.450863	2.10675e-07
ENSMUSG00000025041.18	Nt5c2	5'-nucleotidase, cytosolic II	0.379212	2.11674e-07
ENSMUSG00000038324.14	Trpc4ap	transient receptor potential cation channel, subfamily C, member 4 associated protein	0.395893	2.12814e-07
ENSMUSG00000045252.12	Zfp574	zinc finger protein 574	0.727349	2.13326e-07
ENSMUSG00000008090.15	Fgfrl1	fibroblast growth factor receptor-like 1	0.804504	2.13715e-07
ENSMUSG00000001380.8	Hars	histidyl-tRNA synthetase	0.427709	2.16625e-07
ENSMUSG00000022234.16	Cct5	chaperonin containing Tcp1, subunit 5 (epsilon)	0.336888	2.17421e-07
ENSMUSG00000034341.18	Wbp2	WW domain binding protein 2	0.845236	2.2306e-07
ENSMUSG00000033128.10	Gga1	golgi associated, gamma adaptin ear containing, ARF binding protein 1	0.806112	2.24143e-07
ENSMUSG00000022841.16	Ap2m1	adaptor-related protein complex 2, mu 1 subunit	0.352144	2.27241e-07
ENSMUSG00000050910.6	Cdr2l	cerebellar degeneration-related protein 2-like	0.483314	2.28715e-07
ENSMUSG00000034928.17	Rnf44	ring finger protein 44	0.79478	2.30377e-07
ENSMUSG00000022240.11	Ctnnd2	catenin (cadherin associated protein), delta 2	0.802257	2.3514e-07
ENSMUSG00000024335.21	Brd2	bromodomain containing 2	0.712959	2.37924e-07
ENSMUSG00000031906.10	Smpd3	sphingomyelin phosphodiesterase 3, neutral	0.531697	2.39198e-07
ENSMUSG00000024899.8	Papss2	3'-phosphoadenosine 5'-phosphosulfate synthase 2	0.773024	2.43573e-07
ENSMUSG00000085795.9	Zfp703	zinc finger protein 703	0.922489	2.4674e-07
ENSMUSG00000031153.17	Gripap1	GRIP1 associated protein 1	0.613582	2.51514e-07
ENSMUSG00000022897.16	Dyrk1a	dual-specificity tyrosine-(Y)-phosphorylation regulated kinase 1a	0.490223	2.52488e-07
ENSMUSG00000028954.12	Nub1	negative regulator of ubiquitin-like proteins 1	0.457543	2.52547e-07
ENSMUSG00000020802.9	Ube2o	ubiquitin-conjugating enzyme E2O	0.459734	2.53719e-07
ENSMUSG00000032399.9	Rpl4	ribosomal protein L4	0.393831	2.62543e-07
ENSMUSG00000027634.15	Ndrg3	N-myc downstream regulated gene 3	0.65664	2.62969e-07
ENSMUSG00000047030.16	Spata2	spermatogenesis associated 2	0.532136	2.64121e-07
ENSMUSG00000048047.4	Zbtb33	zinc finger and BTB domain containing 33	0.536855	2.65572e-07
ENSMUSG00000002102.16	Psmc3	proteasome (prosome, macropain) 26S subunit, ATPase 3	0.562728	2.72365e-07
ENSMUSG00000026255.16	Efhd1	EF hand domain containing 1	0.630802	2.77772e-07
ENSMUSG00000022463.9	Srebf2	sterol regulatory element binding factor 2	0.528072	2.81826e-07
ENSMUSG00000048076.15	Arf1	ADP-ribosylation factor 1	0.443535	2.862e-07
ENSMUSG00000029419.9	Ajm1	apical junction component 1	0.765046	2.89923e-07
ENSMUSG00000003099.12	Ppp5c	protein phosphatase 5, catalytic subunit	0.47119	3.00691e-07
ENSMUSG00000040997.15	Abhd4	abhydrolase domain containing 4	0.624965	3.07562e-07
ENSMUSG00000027347.19	Rasgrp1	RAS guanyl releasing protein 1	0.453085	3.19452e-07
ENSMUSG00000041556.9	Fbxo2	F-box protein 2	0.671677	3.20895e-07
ENSMUSG00000028426.11	Rad23b	RAD23 homolog B, nucleotide excision repair protein	0.531431	3.23259e-07
ENSMUSG00000031154.16	Otud5	OTU domain containing 5	0.490177	3.2414e-07
ENSMUSG00000029028.15	Lrrc47	leucine rich repeat containing 47	1.18469	3.2441e-07
ENSMUSG00000050721.10	Plekho2	pleckstrin homology domain containing, family O member 2	0.775899	3.26147e-07
ENSMUSG00000020257.14	Wdr82	WD repeat domain containing 82	0.544635	3.28686e-07
ENSMUSG00000027406.14	Idh3b	isocitrate dehydrogenase 3 (NAD+) beta	0.337747	3.30347e-07
ENSMUSG00000061887.15	Ssbp3	single-stranded DNA binding protein 3	0.561665	3.31494e-07
ENSMUSG00000051537.10	Gm5124	nucleolar and coiled-body phosphoprotein 1 pseudogene	0.681971	3.31987e-07
ENSMUSG00000021366.9	Hivep1	human immunodeficiency virus type I enhancer binding protein 1	0.681141	3.32052e-07
ENSMUSG00000021039.10	Snw1	SNW domain containing 1	0.498805	3.32782e-07
ENSMUSG00000059923.14	Grb2	growth factor receptor bound protein 2	0.556302	3.38634e-07
ENSMUSG00000029055.18	Plch2	phospholipase C, eta 2	0.650907	3.42587e-07
ENSMUSG00000023868.18	Pde10a	phosphodiesterase 10A	0.623997	3.44196e-07
ENSMUSG00000022551.9	Cyc1	cytochrome c-1	0.703509	3.45167e-07
ENSMUSG00000038025.9	Phf2	PHD finger protein 2	0.806871	3.4604e-07
ENSMUSG00000042938.9	Gm14117	ATP synthase mitochondrial F1 complex assembly factor 1 pseudogene	0.927493	3.46163e-07
ENSMUSG00000042589.19	Cux2	cut-like homeobox 2	0.681224	3.48643e-07
ENSMUSG00000050390.13	C77080	expressed sequence C77080	1.33534	3.51171e-07
ENSMUSG00000000134.18	Tfe3	transcription factor E3	0.650292	3.55286e-07
ENSMUSG00000037712.18	Fermt2	fermitin family member 2	0.714473	3.55866e-07
ENSMUSG00000032393.16	Dpp8	dipeptidylpeptidase 8	0.383538	3.56773e-07
ENSMUSG00000019210.11	Atp6v1e1	ATPase, H+ transporting, lysosomal V1 subunit E1	0.522998	3.63104e-07
ENSMUSG00000011752.8	Pgam1	phosphoglycerate mutase 1	0.483905	3.65026e-07
ENSMUSG00000077450.14	Rab11b	RAB11B, member RAS oncogene family	0.652124	3.66611e-07
ENSMUSG00000020716.17	Nf1	neurofibromin 1	0.474107	3.69501e-07
ENSMUSG00000067274.11	Rplp0	ribosomal protein, large, P0	0.734498	3.72146e-07
ENSMUSG00000027184.15	Caprin1	cell cycle associated protein 1	0.547809	3.72881e-07
ENSMUSG00000023050.10	Map3k12	mitogen-activated protein kinase kinase kinase 12	0.517495	3.78781e-07
ENSMUSG00000071234.4	Syndig1l	synapse differentiation inducing 1 like	0.990017	3.81934e-07
ENSMUSG00000025427.16	Rnf165	ring finger protein 165	0.842319	3.82337e-07
ENSMUSG00000029394.12	Cdk2ap1	CDK2 (cyclin-dependent kinase 2)-associated protein 1	0.469065	3.83408e-07
ENSMUSG00000039533.9	Mmd2	monocyte to macrophage differentiation-associated 2	0.629775	3.84926e-07
ENSMUSG00000049323.9	Smcr8	Smith-Magenis syndrome chromosome region, candidate 8 homolog (human)	0.467506	3.85326e-07
ENSMUSG00000086968.9	4933431E20Rik	RIKEN cDNA 4933431E20 gene	0.431895	3.89325e-07
ENSMUSG00000010936.12	Vac14	Vac14 homolog (S. cerevisiae)	0.625035	3.92915e-07
ENSMUSG00000034055.17	Phka1	phosphorylase kinase alpha 1	0.505175	3.97715e-07
ENSMUSG00000037032.17	Apbb1	amyloid beta (A4) precursor protein-binding, family B, member 1	0.754003	4.03611e-07
ENSMUSG00000058239.14	Usf2	upstream transcription factor 2	0.606381	4.05126e-07
ENSMUSG00000025228.6	Actr1a	ARP1 actin-related protein 1A, centractin alpha	0.497628	4.09588e-07
ENSMUSG00000002763.17	Pex6	peroxisomal biogenesis factor 6	0.662696	4.10014e-07
ENSMUSG00000057666.19	Gapdh	glyceraldehyde-3-phosphate dehydrogenase	0.818713	4.14149e-07
ENSMUSG00000025745.13	Hadha	hydroxyacyl-CoA dehydrogenase trifunctional multienzyme complex subunit alpha	0.409738	4.31095e-07
ENSMUSG00000031700.12	Gpt2	glutamic pyruvate transaminase (alanine aminotransferase) 2	0.506813	4.38036e-07
ENSMUSG00000004056.16	Akt2	thymoma viral proto-oncogene 2	0.831747	4.39022e-07
ENSMUSG00000032127.10	Vps11	VPS11, CORVET/HOPS core subunit	0.447508	4.42882e-07
ENSMUSG00000058254.13	Tspan7	tetraspanin 7	0.63182	4.4484e-07
ENSMUSG00000024122.17	Pdpk1	3-phosphoinositide dependent protein kinase 1	0.462333	4.47298e-07
ENSMUSG00000022957.21	Itsn1	intersectin 1 (SH3 domain protein 1A)	0.849653	4.5102e-07
ENSMUSG00000032348.7	Gsta4	glutathione S-transferase, alpha 4	0.519315	4.54246e-07
ENSMUSG00000029708.10	Gcc1	golgi coiled coil 1	0.674395	4.54294e-07
ENSMUSG00000005103.13	Wdr1	WD repeat domain 1	0.583978	4.56186e-07
ENSMUSG00000003660.11	Snrnp200	small nuclear ribonucleoprotein 200 (U5)	0.504952	4.64328e-07
ENSMUSG00000038417.5	Fig4	FIG4 phosphoinositide 5-phosphatase	0.439942	4.65017e-07
ENSMUSG00000072214.8	Septin5	septin 5	0.566971	4.65227e-07
ENSMUSG00000029636.12	Wasf3	WASP family, member 3	0.66356	4.67312e-07
ENSMUSG00000052981.7	Ube2ql1	ubiquitin-conjugating enzyme E2Q family-like 1	0.713114	4.67583e-07
ENSMUSG00000054934.11	Kcnmb4	potassium large conductance calcium-activated channel, subfamily M, beta member 4	0.71619	4.8173e-07
ENSMUSG00000032537.16	Ephb1	Eph receptor B1	0.427619	4.82638e-07
ENSMUSG00000033430.11	Terf2ip	telomeric repeat binding factor 2, interacting protein	0.510972	4.84002e-07
ENSMUSG00000033618.8	Map3k13	mitogen-activated protein kinase kinase kinase 13	0.588946	4.85977e-07
ENSMUSG00000019232.15	Etnppl	ethanolamine phosphate phospholyase	0.956864	4.86552e-07
ENSMUSG00000045912.10	C2cd4c	C2 calcium-dependent domain containing 4C	0.840277	4.94733e-07
ENSMUSG00000028249.16	Sdcbp	syndecan binding protein	0.440963	4.96647e-07
ENSMUSG00000025262.9	Fam120c	family with sequence similarity 120, member C	0.498705	4.96717e-07
ENSMUSG00000027712.14	Anxa5	annexin A5	0.572992	4.9889e-07
ENSMUSG00000024163.18	Mapk8ip3	mitogen-activated protein kinase 8 interacting protein 3	0.618796	5.01361e-07
ENSMUSG00000000282.13	Mnt	max binding protein	1.20799	5.05332e-07
ENSMUSG00000021143.11	Pacs2	phosphofurin acidic cluster sorting protein 2	0.535959	5.13151e-07
ENSMUSG00000029752.13	Asns	asparagine synthetase	0.396493	5.13218e-07
ENSMUSG00000024151.14	Msh2	mutS homolog 2	0.533717	5.16895e-07
ENSMUSG00000032418.16	Me1	malic enzyme 1, NADP(+)-dependent, cytosolic	0.579691	5.18177e-07
ENSMUSG00000046447.4	Camk2n1	calcium/calmodulin-dependent protein kinase II inhibitor 1	0.440567	5.20364e-07
ENSMUSG00000074406.6	Zfp628	zinc finger protein 628	1.18286	5.42101e-07
ENSMUSG00000028677.20	Rnf220	ring finger protein 220	0.476819	5.47675e-07
ENSMUSG00000007950.10	Abhd8	abhydrolase domain containing 8	0.763634	5.64067e-07
ENSMUSG00000031283.17	Chrdl1	chordin-like 1	0.812957	5.65293e-07
ENSMUSG00000020108.5	Ddit4	DNA-damage-inducible transcript 4	0.557958	5.70196e-07
ENSMUSG00000038128.8	Camk4	calcium/calmodulin-dependent protein kinase IV	0.586217	5.75121e-07
ENSMUSG00000038244.15	Mical2	microtubule associated monooxygenase, calponin and LIM domain containing 2	0.609389	5.76726e-07
ENSMUSG00000018411.18	Mapt	microtubule-associated protein tau	0.666288	5.79243e-07
ENSMUSG00000021748.10	Pdhb	pyruvate dehydrogenase (lipoamide) beta	0.280726	5.85825e-07
ENSMUSG00000040327.17	Cul9	cullin 9	0.640504	5.92636e-07
ENSMUSG00000040725.14	Hnrnpul1	heterogeneous nuclear ribonucleoprotein U-like 1	0.678022	5.94291e-07
ENSMUSG00000035478.15	Mbd3	methyl-CpG binding domain protein 3	0.808549	5.98709e-07
ENSMUSG00000021301.10	Hecw1	HECT, C2 and WW domain containing E3 ubiquitin protein ligase 1	0.432435	6.06587e-07
ENSMUSG00000036062.14	Phf24	PHD finger protein 24	0.404127	6.06895e-07
ENSMUSG00000051403.10	Ppp1r37	protein phosphatase 1, regulatory subunit 37	0.522864	6.26231e-07
ENSMUSG00000038335.14	Tsr1	TSR1 20S rRNA accumulation	0.667996	6.26435e-07
ENSMUSG00000031955.11	Bcar1	breast cancer anti-estrogen resistance 1	0.585437	6.26848e-07
ENSMUSG00000022489.7	Pde1b	phosphodiesterase 1B, Ca2+-calmodulin dependent	0.549914	6.35163e-07
ENSMUSG00000094483.3	Purb	purine rich element binding protein B	0.416876	6.36345e-07
ENSMUSG00000009569.15	Mrtfb	myocardin related transcription factor B	0.544084	6.3678e-07
ENSMUSG00000037071.4	Scd1	stearoyl-Coenzyme A desaturase 1	1.04027	6.38749e-07
ENSMUSG00000028479.19	Gne	glucosamine (UDP-N-acetyl)-2-epimerase/N-acetylmannosamine kinase	0.397154	6.56322e-07
ENSMUSG00000078908.11	Mon1b	MON1 homolog B, secretory traffciking associated	0.512494	6.57494e-07
ENSMUSG00000009073.17	Nf2	neurofibromin 2	0.505369	6.7291e-07
ENSMUSG00000059995.13	Atxn7l3	ataxin 7-like 3	0.777569	6.74342e-07
ENSMUSG00000039936.19	Pik3cd	phosphatidylinositol-4,5-bisphosphate 3-kinase catalytic subunit delta	0.815522	6.7639e-07
ENSMUSG00000036885.15	Arhgef26	Rho guanine nucleotide exchange factor (GEF) 26	0.88284	6.76862e-07
ENSMUSG00000033597.10	Caskin1	CASK interacting protein 1	0.64903	6.77468e-07
ENSMUSG00000042292.19	Mrtfa	myocardin related transcription factor A	0.631241	6.84554e-07
ENSMUSG00000054256.12	Msi1	musashi RNA-binding protein 1	0.787084	6.87585e-07
ENSMUSG00000045333.16	Zfp423	zinc finger protein 423	1.11627	7.01416e-07
ENSMUSG00000028756.13	Pink1	PTEN induced putative kinase 1	0.66623	7.0188e-07
ENSMUSG00000059713.13	Rcan3	regulator of calcineurin 3	0.551297	7.06509e-07
ENSMUSG00000041598.8	Cdc42ep4	CDC42 effector protein (Rho GTPase binding) 4	0.599261	7.21161e-07
ENSMUSG00000045983.17	Eif4g1	eukaryotic translation initiation factor 4, gamma 1	0.634759	7.21495e-07
ENSMUSG00000019831.15	Wasf1	WASP family, member 1	0.605128	7.26585e-07
ENSMUSG00000054863.10	Tafa5	TAFA chemokine like family member 5	0.504614	7.47148e-07
ENSMUSG00000031758.11	Cdyl2	chromodomain protein, Y chromosome-like 2	0.588908	7.50548e-07
ENSMUSG00000031227.9	Magee1	MAGE family member E1	0.467114	7.96184e-07
ENSMUSG00000044024.17	Rell2	RELT-like 2	0.568067	8.10568e-07
ENSMUSG00000028920.10	Fbxo42	F-box protein 42	0.511487	8.39531e-07
ENSMUSG00000002658.10	Gtf2f1	general transcription factor IIF, polypeptide 1	0.381157	8.4564e-07
ENSMUSG00000027010.17	Slc25a12	solute carrier family 25 (mitochondrial carrier, Aralar), member 12	0.391043	8.53062e-07
ENSMUSG00000042331.14	Specc1	sperm antigen with calponin homology and coiled-coil domains 1	0.576794	8.53503e-07
ENSMUSG00000028927.7	Padi2	peptidyl arginine deiminase, type II	0.606148	8.637e-07
ENSMUSG00000039275.10	Foxk2	forkhead box K2	0.588017	8.65654e-07
ENSMUSG00000037916.15	Ndufv1	NADH:ubiquinone oxidoreductase core subunit V1	0.608268	8.72423e-07
ENSMUSG00000030397.12	Mark4	MAP/microtubule affinity regulating kinase 4	0.742531	9.00551e-07
ENSMUSG00000027502.12	Rtf2	replication termination factor 2	0.505642	9.07297e-07
ENSMUSG00000042109.9	Csdc2	cold shock domain containing C2, RNA binding	0.776958	9.23093e-07
ENSMUSG00000005936.20	Kctd20	potassium channel tetramerisation domain containing 20	0.390366	9.36642e-07
ENSMUSG00000074671.7	Tspyl3	TSPY-like 3	0.625808	9.40141e-07
ENSMUSG00000027244.15	Atg13	autophagy related 13	0.745177	9.40199e-07
ENSMUSG00000024772.10	Ehd1	EH-domain containing 1	0.811638	9.51879e-07
ENSMUSG00000021796.16	Bmpr1a	bone morphogenetic protein receptor, type 1A	0.361355	9.55806e-07
ENSMUSG00000071369.12	Map3k5	mitogen-activated protein kinase kinase kinase 5	0.473166	9.63985e-07
ENSMUSG00000064036.16	Mro	maestro	0.818268	9.7655e-07
ENSMUSG00000036949.17	Slc39a12	solute carrier family 39 (zinc transporter), member 12	0.569456	9.77291e-07
ENSMUSG00000035033.16	Tbr1	T-box brain transcription factor 1	1.02541	9.78986e-07
ENSMUSG00000036620.15	Mgat4b	mannoside acetylglucosaminyltransferase 4, isoenzyme B	0.723276	9.81035e-07
ENSMUSG00000031696.10	Vps35	VPS35 retromer complex component	0.366391	9.83568e-07
ENSMUSG00000000202.10	Btbd17	BTB (POZ) domain containing 17	0.90707	9.91705e-07
ENSMUSG00000052102.16	Gnpda1	glucosamine-6-phosphate deaminase 1	0.651484	9.96828e-07
ENSMUSG00000052105.18	Mtcl1	microtubule crosslinking factor 1	0.554349	1.01858e-06
ENSMUSG00000026028.13	Trak2	trafficking protein, kinesin binding 2	0.492987	1.04155e-06
ENSMUSG00000033955.14	Tnks1bp1	tankyrase 1 binding protein 1	0.835713	1.04522e-06
ENSMUSG00000025217.16	Btrc	beta-transducin repeat containing protein	0.4359	1.0484e-06
ENSMUSG00000090122.4	Kcne1l	potassium voltage-gated channel, Isk-related family, member 1-like, pseudogene	1.01801	1.05544e-06
ENSMUSG00000024644.18	Cndp2	CNDP dipeptidase 2 (metallopeptidase M20 family)	0.758932	1.05728e-06
ENSMUSG00000038456.10	Dennd2a	DENN/MADD domain containing 2A	0.632475	1.06161e-06
ENSMUSG00000053693.17	Mast1	microtubule associated serine/threonine kinase 1	0.697438	1.06317e-06
ENSMUSG00000041329.14	Atp1b2	ATPase, Na+/K+ transporting, beta 2 polypeptide	0.740522	1.10707e-06
ENSMUSG00000028879.5	Stx12	syntaxin 12	0.325504	1.10975e-06
ENSMUSG00000000253.14	Gmpr	guanosine monophosphate reductase	0.466347	1.11268e-06
ENSMUSG00000017764.3	Zswim1	zinc finger SWIM-type containing 1	0.588454	1.12153e-06
ENSMUSG00000021114.10	Atp6v1d	ATPase, H+ transporting, lysosomal V1 subunit D	0.339784	1.12622e-06
ENSMUSG00000041977.19	Arhgef11	Rho guanine nucleotide exchange factor (GEF) 11	0.752892	1.14249e-06
ENSMUSG00000006517.6	Mvd	mevalonate (diphospho) decarboxylase	0.764496	1.14332e-06
ENSMUSG00000021767.20	Kat6b	K(lysine) acetyltransferase 6B	0.699373	1.14357e-06
ENSMUSG00000000247.12	Lhx2	LIM homeobox protein 2	0.551169	1.14977e-06
ENSMUSG00000002319.17	Ipo4	importin 4	0.597575	1.16779e-06
ENSMUSG00000004865.17	Srpk1	serine/arginine-rich protein specific kinase 1	0.409794	1.1725e-06
ENSMUSG00000063160.13	Numbl	numb-like	0.632268	1.1768e-06
ENSMUSG00000045598.11	Zfp553	zinc finger protein 553	0.441855	1.20266e-06
ENSMUSG00000093910.3	Zfp853	zinc finger protein 853	0.985828	1.22616e-06
ENSMUSG00000040731.14	Eif4h	eukaryotic translation initiation factor 4H	0.473649	1.23337e-06
ENSMUSG00000028919.12	Arhgef19	Rho guanine nucleotide exchange factor (GEF) 19	0.975796	1.23758e-06
ENSMUSG00000020889.12	Nr1d1	nuclear receptor subfamily 1, group D, member 1	0.638218	1.25475e-06
ENSMUSG00000049643.16	2310022A10Rik	RIKEN cDNA 2310022A10 gene	1.33768	1.25718e-06
ENSMUSG00000030849.19	Fgfr2	fibroblast growth factor receptor 2	0.388324	1.26214e-06
ENSMUSG00000110195.2	Pde2a	phosphodiesterase 2A, cGMP-stimulated	0.490468	1.2643e-06
ENSMUSG00000036882.8	Arhgap33	Rho GTPase activating protein 33	0.909749	1.27333e-06
ENSMUSG00000024589.19	Nedd4l	neural precursor cell expressed, developmentally down-regulated gene 4-like	0.546607	1.27746e-06
ENSMUSG00000028439.15	Fam219a	family with sequence similarity 219, member A	0.591365	1.34997e-06
ENSMUSG00000047264.9	Zfp358	zinc finger protein 358	0.743774	1.35516e-06
ENSMUSG00000025352.7	Gdf11	growth differentiation factor 11	0.696706	1.39681e-06
ENSMUSG00000059714.14	Flot1	flotillin 1	0.434433	1.40382e-06
ENSMUSG00000028656.15	Cap1	CAP, adenylate cyclase-associated protein 1 (yeast)	0.58337	1.49678e-06
ENSMUSG00000005034.16	Prkacb	protein kinase, cAMP dependent, catalytic, beta	0.282444	1.54035e-06
ENSMUSG00000029361.19	Nos1	nitric oxide synthase 1, neuronal	0.815145	1.54958e-06
ENSMUSG00000020308.8	Tpgs1	tubulin polyglutamylase complex subunit 1	0.774112	1.54974e-06
ENSMUSG00000001983.8	Taco1	translational activator of mitochondrially encoded cytochrome c oxidase I	0.662565	1.58884e-06
ENSMUSG00000031837.15	Necab2	N-terminal EF-hand calcium binding protein 2	0.593781	1.59914e-06
ENSMUSG00000020978.11	Klhdc2	kelch domain containing 2	0.359212	1.60676e-06
ENSMUSG00000003233.13	Dvl3	dishevelled segment polarity protein 3	0.548518	1.651e-06
ENSMUSG00000049470.14	Aff4	AF4/FMR2 family, member 4	0.757161	1.6552e-06
ENSMUSG00000000184.13	Ccnd2	cyclin D2	0.645901	1.67508e-06
ENSMUSG00000039768.17	Dnajc11	DnaJ heat shock protein family (Hsp40) member C11	0.486165	1.68883e-06
ENSMUSG00000049600.9	Zbtb45	zinc finger and BTB domain containing 45	1.05214	1.6982e-06
ENSMUSG00000074582.11	Arfgef2	ADP-ribosylation factor guanine nucleotide-exchange factor 2 (brefeldin A-inhibited)	0.375941	1.69953e-06
ENSMUSG00000039515.12	Ptpa	protein phosphatase 2 protein activator	0.580633	1.71645e-06
ENSMUSG00000029223.13	Uchl1	ubiquitin carboxy-terminal hydrolase L1	0.539246	1.727e-06
ENSMUSG00000021892.15	Sh3bp5	SH3-domain binding protein 5 (BTK-associated)	0.967769	1.72794e-06
ENSMUSG00000051934.6	Spats2	spermatogenesis associated, serine-rich 2	0.597108	1.73042e-06
ENSMUSG00000025034.10	Trim8	tripartite motif-containing 8	0.9259	1.76962e-06
ENSMUSG00000030307.9	Slc6a11	solute carrier family 6 (neurotransmitter transporter, GABA), member 11	0.844996	1.79009e-06
ENSMUSG00000020612.17	Prkar1a	protein kinase, cAMP dependent regulatory, type I, alpha	0.4993	1.79182e-06
ENSMUSG00000040009.7	Gnaz	guanine nucleotide binding protein, alpha z subunit	0.430372	1.8007e-06
ENSMUSG00000078429.10	Ctdsp2	CTD (carboxy-terminal domain, RNA polymerase II, polypeptide A) small phosphatase 2	0.470446	1.80168e-06
ENSMUSG00000027239.15	Mdk	midkine	0.927669	1.80693e-06
ENSMUSG00000029777.11	Gars	glycyl-tRNA synthetase	0.413202	1.89578e-06
ENSMUSG00000051495.9	Irf2bp2	interferon regulatory factor 2 binding protein 2	0.595342	1.89711e-06
ENSMUSG00000033400.15	Agl	amylo-1,6-glucosidase, 4-alpha-glucanotransferase	0.579912	1.91032e-06
ENSMUSG00000022474.16	Pmm1	phosphomannomutase 1	0.595801	1.91665e-06
ENSMUSG00000049106.8	Dcaf5	DDB1 and CUL4 associated factor 5	0.749735	1.92333e-06
ENSMUSG00000035891.17	Cerk	ceramide kinase	0.475272	1.94241e-06
ENSMUSG00000055720.11	Ubl7	ubiquitin-like 7 (bone marrow stromal cell-derived)	0.567806	1.96976e-06
ENSMUSG00000003131.8	Pafah1b2	platelet-activating factor acetylhydrolase, isoform 1b, subunit 2	0.383665	1.97859e-06
ENSMUSG00000048826.8	Dact2	dishevelled-binding antagonist of beta-catenin 2	0.802118	1.98339e-06
ENSMUSG00000020021.5	Fgd6	FYVE, RhoGEF and PH domain containing 6	0.586144	1.98456e-06
ENSMUSG00000026489.14	Coq8a	coenzyme Q8A	0.891489	1.98529e-06
ENSMUSG00000034245.11	Hdac11	histone deacetylase 11	0.378431	1.98587e-06
ENSMUSG00000029478.17	Ncor2	nuclear receptor co-repressor 2	0.807288	2.00103e-06
ENSMUSG00000061740.9	Cyp2d22	cytochrome P450, family 2, subfamily d, polypeptide 22	0.647761	2.0037e-06
ENSMUSG00000040945.14	Rcc2	regulator of chromosome condensation 2	0.624995	2.04843e-06
ENSMUSG00000015656.18	Hspa8	heat shock protein 8	0.514379	2.0918e-06
ENSMUSG00000024423.7	Impact	impact, RWD domain protein	0.561472	2.11442e-06
ENSMUSG00000036698.12	Ago2	argonaute RISC catalytic subunit 2	0.641846	2.12276e-06
ENSMUSG00000078676.10	Casc3	cancer susceptibility candidate 3	0.767215	2.13354e-06
ENSMUSG00000026356.16	Dars	aspartyl-tRNA synthetase	0.331674	2.14145e-06
ENSMUSG00000029713.16	Gnb2	guanine nucleotide binding protein (G protein), beta 2	0.76254	2.15447e-06
ENSMUSG00000087679.3	Tmem250-ps	transmembrane protein 250, pseudogene	0.663971	2.15676e-06
ENSMUSG00000021972.15	Hmbox1	homeobox containing 1	0.713642	2.19463e-06
ENSMUSG00000022112.15	Gpc5	glypican 5	0.595102	2.21545e-06
ENSMUSG00000039501.15	Znfx1	zinc finger, NFX1-type containing 1	0.463492	2.23705e-06
ENSMUSG00000032216.16	Nedd4	neural precursor cell expressed, developmentally down-regulated 4	0.423315	2.24847e-06
ENSMUSG00000036188.5	Ankmy2	ankyrin repeat and MYND domain containing 2	0.410068	2.26909e-06
ENSMUSG00000031822.21	Gse1	genetic suppressor element 1, coiled-coil protein	0.950997	2.27502e-06
ENSMUSG00000002409.19	Dyrk1b	dual-specificity tyrosine-(Y)-phosphorylation regulated kinase 1b	0.704009	2.27817e-06
ENSMUSG00000040389.16	Wdr47	WD repeat domain 47	0.48585	2.28029e-06
ENSMUSG00000056952.14	Tatdn2	TatD DNase domain containing 2	0.403266	2.35573e-06
ENSMUSG00000022176.12	Rem2	rad and gem related GTP binding protein 2	0.522124	2.36577e-06
ENSMUSG00000020349.5	Ppp2ca	protein phosphatase 2 (formerly 2A), catalytic subunit, alpha isoform	0.297284	2.40093e-06
ENSMUSG00000042046.16	Dstyk	dual serine/threonine and tyrosine protein kinase	0.340399	2.41259e-06
ENSMUSG00000020190.14	Mknk2	MAP kinase-interacting serine/threonine kinase 2	0.631012	2.43179e-06
ENSMUSG00000066687.6	Zbtb16	zinc finger and BTB domain containing 16	0.566857	2.43327e-06
ENSMUSG00000015023.8	Ddx19a	DEAD box helicase 19a	0.63704	2.4707e-06
ENSMUSG00000033436.14	Armcx2	armadillo repeat containing, X-linked 2	0.27825	2.4728e-06
ENSMUSG00000035517.18	Tdrd7	tudor domain containing 7	0.496252	2.4984e-06
ENSMUSG00000054452.11	Tle5	TLE family member 5, transcriptional modulator	0.504636	2.50238e-06
ENSMUSG00000053646.14	Plxnb1	plexin B1	0.777667	2.5339e-06
ENSMUSG00000019843.15	Fyn	Fyn proto-oncogene	0.545321	2.55165e-06
ENSMUSG00000031161.16	Hdac6	histone deacetylase 6	0.442313	2.5863e-06
ENSMUSG00000039852.18	Rere	arginine glutamic acid dipeptide (RE) repeats	0.473344	2.60997e-06
ENSMUSG00000028838.12	Extl1	exostosin-like glycosyltransferase 1	0.579508	2.63318e-06
ENSMUSG00000068739.14	Sars	seryl-aminoacyl-tRNA synthetase	0.373899	2.67851e-06
ENSMUSG00000027394.14	Ttl	tubulin tyrosine ligase	0.366775	2.7048e-06
ENSMUSG00000055707.14	Klhl26	kelch-like 26	0.461107	2.71523e-06
ENSMUSG00000005566.15	Trim28	tripartite motif-containing 28	0.45753	2.72574e-06
ENSMUSG00000000168.11	Dlat	dihydrolipoamide S-acetyltransferase (E2 component of pyruvate dehydrogenase complex)	0.530848	2.73224e-06
ENSMUSG00000026024.15	Als2	alsin Rho guanine nucleotide exchange factor	0.300561	2.76594e-06
ENSMUSG00000029875.6	Ccdc184	coiled-coil domain containing 184	0.529935	2.78923e-06
ENSMUSG00000053166.15	Cdh22	cadherin 22	0.532181	2.80158e-06
ENSMUSG00000038848.15	Ythdf1	YTH N6-methyladenosine RNA binding protein 1	0.534787	2.80676e-06
ENSMUSG00000030852.19	Tacc2	transforming, acidic coiled-coil containing protein 2	0.737228	2.82134e-06
ENSMUSG00000000751.14	Rpa1	replication protein A1	0.595215	2.88798e-06
ENSMUSG00000040875.13	Osbpl10	oxysterol binding protein-like 10	0.587222	3.01627e-06
ENSMUSG00000026797.17	Stxbp1	syntaxin binding protein 1	0.777295	3.02366e-06
ENSMUSG00000032936.14	Camkv	CaM kinase-like vesicle-associated	0.500312	3.02657e-06
ENSMUSG00000068856.4	Sf3b4	splicing factor 3b, subunit 4	0.698292	3.02881e-06
ENSMUSG00000033047.6	Eif3l	eukaryotic translation initiation factor 3, subunit L	0.406685	3.16591e-06
ENSMUSG00000031066.11	Usp11	ubiquitin specific peptidase 11	0.453287	3.179e-06
ENSMUSG00000022265.8	Ank	progressive ankylosis	0.435436	3.20061e-06
ENSMUSG00000062070.13	Pgk1	phosphoglycerate kinase 1	0.544984	3.27966e-06
ENSMUSG00000047649.10	Cd3eap	CD3E antigen, epsilon polypeptide associated protein	0.545911	3.29265e-06
ENSMUSG00000024782.8	Ak3	adenylate kinase 3	0.455366	3.31601e-06
ENSMUSG00000018548.16	Trim37	tripartite motif-containing 37	0.331519	3.33972e-06
ENSMUSG00000054364.6	Rhob	ras homolog family member B	0.322323	3.34524e-06
ENSMUSG00000020372.16	Rack1	receptor for activated C kinase 1	0.746152	3.34944e-06
ENSMUSG00000021866.16	Anxa11	annexin A11	0.713637	3.35203e-06
ENSMUSG00000036580.16	Spg20	spastic paraplegia 20, spartin (Troyer syndrome) homolog (human)	0.574212	3.38756e-06
ENSMUSG00000039477.17	Tnrc18	trinucleotide repeat containing 18	0.919672	3.41226e-06
ENSMUSG00000039523.17	Cep104	centrosomal protein 104	0.494034	3.42266e-06
ENSMUSG00000021373.17	Cap2	CAP, adenylate cyclase-associated protein, 2 (yeast)	0.413298	3.4365e-06
ENSMUSG00000044080.10	S100a1	S100 calcium binding protein A1	0.611339	3.50205e-06
ENSMUSG00000030870.13	Ubfd1	ubiquitin family domain containing 1	0.444354	3.53373e-06
ENSMUSG00000060961.17	Slc4a4	solute carrier family 4 (anion exchanger), member 4	0.392718	3.59984e-06
ENSMUSG00000031983.8	2310022B05Rik	RIKEN cDNA 2310022B05 gene	0.783409	3.61611e-06
ENSMUSG00000053279.9	Aldh1a1	aldehyde dehydrogenase family 1, subfamily A1	0.680469	3.66675e-06
ENSMUSG00000029148.16	Nrbp1	nuclear receptor binding protein 1	0.453072	3.68001e-06
ENSMUSG00000005045.17	Chd5	chromodomain helicase DNA binding protein 5	0.986761	3.68714e-06
ENSMUSG00000026819.16	Slc25a25	solute carrier family 25 (mitochondrial carrier, phosphate carrier), member 25	0.46769	3.70466e-06
ENSMUSG00000031432.4	Prps1	phosphoribosyl pyrophosphate synthetase 1	0.55804	3.73479e-06
ENSMUSG00000053581.14	Zfand2a	zinc finger, AN1-type domain 2A	0.584034	3.73532e-06
ENSMUSG00000045608.8	Dbx2	developing brain homeobox 2	0.632824	3.8048e-06
ENSMUSG00000031311.18	Nono	non-POU-domain-containing, octamer binding protein	0.65808	3.96981e-06
ENSMUSG00000040964.17	Arhgef10l	Rho guanine nucleotide exchange factor (GEF) 10-like	0.68325	3.98895e-06
ENSMUSG00000028430.15	Nol6	nucleolar protein family 6 (RNA-associated)	0.569636	4.01975e-06
ENSMUSG00000038615.18	Nfe2l1	nuclear factor, erythroid derived 2,-like 1	0.51234	4.03256e-06
ENSMUSG00000079598.5	Clec2l	C-type lectin domain family 2, member L	0.574725	4.05597e-06
ENSMUSG00000038473.15	Nos1ap	nitric oxide synthase 1 (neuronal) adaptor protein	0.622461	4.07358e-06
ENSMUSG00000038013.15	Wipf2	WAS/WASL interacting protein family, member 2	0.697882	4.13164e-06
ENSMUSG00000030738.12	Eif3c	eukaryotic translation initiation factor 3, subunit C	0.760575	4.14581e-06
ENSMUSG00000015095.13	Fbxw5	F-box and WD-40 domain protein 5	0.585673	4.23639e-06
ENSMUSG00000003072.16	Atp5d	ATP synthase, H+ transporting, mitochondrial F1 complex, delta subunit	0.475713	4.31594e-06
ENSMUSG00000006456.11	Rbm14	RNA binding motif protein 14	0.683574	4.36045e-06
ENSMUSG00000003731.14	Kpna6	karyopherin (importin) alpha 6	0.42932	4.41156e-06
ENSMUSG00000035513.20	Ntng2	netrin G2	0.836145	4.504e-06
ENSMUSG00000022973.19	Synj1	synaptojanin 1	0.725131	4.52793e-06
ENSMUSG00000021037.8	Ahsa1	AHA1, activator of heat shock protein ATPase 1	0.39007	4.5655e-06
ENSMUSG00000030811.15	Fbxl19	F-box and leucine-rich repeat protein 19	0.624847	4.56908e-06
ENSMUSG00000019849.12	Prep	prolyl endopeptidase	0.4346	4.5819e-06
ENSMUSG00000002341.9	Ncan	neurocan	0.525541	4.65322e-06
ENSMUSG00000008035.13	Mid1ip1	Mid1 interacting protein 1 (gastrulation specific G12-like (zebrafish))	0.570391	4.75243e-06
ENSMUSG00000042079.14	Hnrnpf	heterogeneous nuclear ribonucleoprotein F	0.458833	4.77485e-06
ENSMUSG00000031701.7	Dnaja2	DnaJ heat shock protein family (Hsp40) member A2	0.668505	4.81662e-06
ENSMUSG00000109324.3	Prmt1	protein arginine N-methyltransferase 1	0.732399	4.84685e-06
ENSMUSG00000095779.3	NA	NA	1.16194	4.98346e-06
ENSMUSG00000022682.9	Rrn3	RRN3 RNA polymerase I transcription factor homolog (yeast)	0.333999	5.1271e-06
ENSMUSG00000024687.12	Osbp	oxysterol binding protein	0.293114	5.13628e-06
ENSMUSG00000050751.15	Pgbd5	piggyBac transposable element derived 5	0.526009	5.13799e-06
ENSMUSG00000042428.7	Mgat3	mannoside acetylglucosaminyltransferase 3	0.290921	5.13951e-06
ENSMUSG00000021400.9	Wrnip1	Werner helicase interacting protein 1	0.399005	5.14566e-06
ENSMUSG00000027993.17	Trim2	tripartite motif-containing 2	0.402911	5.25517e-06
ENSMUSG00000024012.19	Mtch1	mitochondrial carrier 1	0.403484	5.48851e-06
ENSMUSG00000051864.11	Tbc1d22a	TBC1 domain family, member 22a	0.577132	5.50541e-06
ENSMUSG00000082585.4	NA	NA	0.808834	5.54737e-06
ENSMUSG00000015709.10	Arnt2	aryl hydrocarbon receptor nuclear translocator 2	0.745358	5.61862e-06
ENSMUSG00000033287.18	Kctd17	potassium channel tetramerisation domain containing 17	0.380665	5.63069e-06
ENSMUSG00000004610.5	Etfb	electron transferring flavoprotein, beta polypeptide	0.890129	5.64422e-06
ENSMUSG00000028552.14	Eps15	epidermal growth factor receptor pathway substrate 15	0.37332	5.71814e-06
ENSMUSG00000022594.15	Lynx1	Ly6/neurotoxin 1	0.4874	5.73542e-06
ENSMUSG00000038576.16	Susd4	sushi domain containing 4	0.331429	5.76454e-06
ENSMUSG00000082895.2	Rpsa-ps9	ribosomal protein SA, pseudogene 9	1.34851	5.78571e-06
ENSMUSG00000030881.16	Arfip2	ADP-ribosylation factor interacting protein 2	0.586495	5.79662e-06
ENSMUSG00000030770.16	Parva	parvin, alpha	0.550584	5.82603e-06
ENSMUSG00000032481.18	Smarcc1	SWI/SNF related, matrix associated, actin dependent regulator of chromatin, subfamily c, member 1	0.676926	6.03976e-06
ENSMUSG00000024812.12	Tjp2	tight junction protein 2	0.56135	6.15863e-06
ENSMUSG00000008690.16	Ncaph2	non-SMC condensin II complex, subunit H2	0.45249	6.16654e-06
ENSMUSG00000039410.17	Prdm16	PR domain containing 16	1.02839	6.21387e-06
ENSMUSG00000028478.19	Clta	clathrin, light polypeptide (Lca)	0.469546	6.21751e-06
ENSMUSG00000039834.18	Zfp335	zinc finger protein 335	0.500118	6.34855e-06
ENSMUSG00000038014.8	Fam120a	family with sequence similarity 120, member A	0.399323	6.39152e-06
ENSMUSG00000046562.6	Unc119b	unc-119 lipid binding chaperone B	0.598698	6.45895e-06
ENSMUSG00000030835.7	Nomo1	nodal modulator 1	0.361512	6.47381e-06
ENSMUSG00000022193.8	Psmb5	proteasome (prosome, macropain) subunit, beta type 5	0.585974	6.47555e-06
ENSMUSG00000034570.13	Inpp5j	inositol polyphosphate 5-phosphatase J	0.595237	6.50808e-06
ENSMUSG00000031563.9	Wwc2	WW, C2 and coiled-coil domain containing 2	0.62046	6.54727e-06
ENSMUSG00000048701.14	Ccdc6	coiled-coil domain containing 6	0.562334	6.62576e-06
ENSMUSG00000049670.10	Morn4	MORN repeat containing 4	0.425378	6.66965e-06
ENSMUSG00000000402.3	Egfl6	EGF-like-domain, multiple 6	1.06254	6.73911e-06
ENSMUSG00000096458.8	Moap1	modulator of apoptosis 1	0.881862	7.01512e-06
ENSMUSG00000030688.16	Stard10	START domain containing 10	0.73172	7.04379e-06
ENSMUSG00000035049.5	Rrp12	ribosomal RNA processing 12 homolog	0.413593	7.05602e-06
ENSMUSG00000024735.14	Prpf19	pre-mRNA processing factor 19	0.610804	7.06187e-06
ENSMUSG00000024127.16	Prepl	prolyl endopeptidase-like	0.719829	7.09467e-06
ENSMUSG00000022285.18	Ywhaz	tyrosine 3-monooxygenase/tryptophan 5-monooxygenase activation protein, zeta polypeptide	0.650081	7.12883e-06
ENSMUSG00000038894.8	Irs2	insulin receptor substrate 2	0.678126	7.14011e-06
ENSMUSG00000020413.12	Hus1	HUS1 checkpoint clamp component	0.581994	7.16023e-06
ENSMUSG00000020091.16	Eif4ebp2	eukaryotic translation initiation factor 4E binding protein 2	0.616652	7.16759e-06
ENSMUSG00000024360.9	Etf1	eukaryotic translation termination factor 1	0.364666	7.21279e-06
ENSMUSG00000061024.9	Rrs1	ribosome biogenesis regulator 1	0.590547	7.31673e-06
ENSMUSG00000054027.9	Nt5dc3	5'-nucleotidase domain containing 3	0.445863	7.32881e-06
ENSMUSG00000000531.6	Tamalin	trafficking regulator and scaffold protein tamalin	0.650396	7.36362e-06
ENSMUSG00000021990.17	Spata13	spermatogenesis associated 13	0.619406	7.37649e-06
ENSMUSG00000038366.16	Lasp1	LIM and SH3 protein 1	0.926466	7.43479e-06
ENSMUSG00000047935.18	Sox1ot	Sox1 overlapping transcript	0.53361	7.54081e-06
ENSMUSG00000040549.17	Ckap5	cytoskeleton associated protein 5	0.412026	7.54451e-06
ENSMUSG00000090150.11	Acad11	acyl-Coenzyme A dehydrogenase family, member 11	0.43959	7.60217e-06
ENSMUSG00000038806.8	Sde2	SDE2 telomere maintenance homolog (S. pombe)	0.658662	7.61766e-06
ENSMUSG00000013593.13	Ndufs2	NADH:ubiquinone oxidoreductase core subunit S2	0.447167	7.6654e-06
ENSMUSG00000000594.8	Gm2a	GM2 ganglioside activator protein	0.498178	7.70906e-06
ENSMUSG00000015120.16	Ube2i	ubiquitin-conjugating enzyme E2I	0.329226	7.84418e-06
ENSMUSG00000090071.5	Cdk5r2	cyclin-dependent kinase 5, regulatory subunit 2 (p39)	0.936201	7.93827e-06
ENSMUSG00000001829.18	Clpb	ClpB caseinolytic peptidase B	0.588845	7.99263e-06
ENSMUSG00000041773.9	Enc1	ectodermal-neural cortex 1	0.499186	8.02661e-06
ENSMUSG00000006169.21	Clint1	clathrin interactor 1	0.569582	8.05e-06
ENSMUSG00000003970.10	Rpl8	ribosomal protein L8	0.578791	8.21667e-06
ENSMUSG00000114147.2	NA	NA	1.12807	8.22548e-06
ENSMUSG00000033845.14	Mrpl15	mitochondrial ribosomal protein L15	0.588521	8.2619e-06
ENSMUSG00000041570.15	Camsap2	calmodulin regulated spectrin-associated protein family, member 2	0.373044	8.31327e-06
ENSMUSG00000033208.8	S100b	S100 protein, beta polypeptide, neural	0.421732	8.32004e-06
ENSMUSG00000027475.10	Kif3b	kinesin family member 3B	0.362652	8.39241e-06
ENSMUSG00000042903.9	Foxo4	forkhead box O4	0.645845	8.44107e-06
ENSMUSG00000029402.9	Snrnp35	small nuclear ribonucleoprotein 35 (U11/U12)	0.730189	8.5899e-06
ENSMUSG00000025156.18	Gps1	G protein pathway suppressor 1	0.495078	8.6529e-06
ENSMUSG00000070056.7	Mfhas1	malignant fibrous histiocytoma amplified sequence 1	0.542952	8.85397e-06
ENSMUSG00000032009.9	Sesn3	sestrin 3	0.635617	8.92283e-06
ENSMUSG00000053841.16	Txlna	taxilin alpha	0.618569	8.95893e-06
ENSMUSG00000028527.19	Ak4	adenylate kinase 4	0.76362	8.98452e-06
ENSMUSG00000021993.11	Mipep	mitochondrial intermediate peptidase	0.452762	9.04906e-06
ENSMUSG00000025364.14	Pa2g4	proliferation-associated 2G4	0.617584	9.15756e-06
ENSMUSG00000052833.10	Sae1	SUMO1 activating enzyme subunit 1	0.577421	9.36563e-06
ENSMUSG00000050761.5	Gp1bb	glycoprotein Ib, beta polypeptide	1.68204	9.42665e-06
ENSMUSG00000020448.17	Rnf185	ring finger protein 185	0.45019	9.44307e-06
ENSMUSG00000046574.9	Prr12	proline rich 12	1.14814	9.51438e-06
ENSMUSG00000037070.11	Rbmxl1	RNA binding motif protein, X-linked like-1	0.702027	9.67919e-06
ENSMUSG00000058743.7	Kcnj14	potassium inwardly-rectifying channel, subfamily J, member 14	1.12762	9.88309e-06
ENSMUSG00000038145.18	Snrk	SNF related kinase	0.4627	9.88395e-06
ENSMUSG00000095567.9	Noc2l	NOC2 like nucleolar associated transcriptional repressor	0.323505	9.9046e-06
ENSMUSG00000028793.16	Rnf19b	ring finger protein 19B	0.484041	1.00488e-05
ENSMUSG00000050271.13	Prag1	PEAK1 related kinase activating pseudokinase 1	0.655727	1.00538e-05
ENSMUSG00000029726.17	Mepce	methylphosphate capping enzyme	0.547089	1.01673e-05
ENSMUSG00000021771.15	Vdac2	voltage-dependent anion channel 2	0.43884	1.02283e-05
ENSMUSG00000020037.16	Rfx4	regulatory factor X, 4 (influences HLA class II expression)	0.67966	1.0243e-05
ENSMUSG00000044986.11	Tst	thiosulfate sulfurtransferase, mitochondrial	0.914076	1.02866e-05
ENSMUSG00000032097.11	Ddx6	DEAD (Asp-Glu-Ala-Asp) box polypeptide 6	0.493408	1.03072e-05
ENSMUSG00000020961.16	Ston2	stonin 2	1.03473	1.03075e-05
ENSMUSG00000004032.11	Gstm5	glutathione S-transferase, mu 5	0.518106	1.03376e-05
ENSMUSG00000062202.15	Btbd9	BTB (POZ) domain containing 9	0.47393	1.04078e-05
ENSMUSG00000033577.19	Myo6	myosin VI	0.878258	1.04464e-05
ENSMUSG00000045007.10	Tubg2	tubulin, gamma 2	0.627808	1.05176e-05
ENSMUSG00000039159.17	Ube2h	ubiquitin-conjugating enzyme E2H	0.541269	1.06224e-05
ENSMUSG00000118012.2	NA	NA	1.01546	1.06652e-05
ENSMUSG00000022191.17	Drosha	drosha, ribonuclease type III	0.466558	1.0676e-05
ENSMUSG00000013921.16	Clip3	CAP-GLY domain containing linker protein 3	1.08894	1.06792e-05
ENSMUSG00000006418.18	Rnf114	ring finger protein 114	0.553772	1.07929e-05
ENSMUSG00000060803.7	Gstp1	glutathione S-transferase, pi 1	0.471351	1.08292e-05
ENSMUSG00000002489.17	Tiam1	T cell lymphoma invasion and metastasis 1	0.495419	1.08714e-05
ENSMUSG00000029603.16	Dtx1	deltex 1, E3 ubiquitin ligase	0.635621	1.08983e-05
ENSMUSG00000026510.11	Trp53bp2	transformation related protein 53 binding protein 2	0.961461	1.09616e-05
ENSMUSG00000033596.6	Rfwd3	ring finger and WD repeat domain 3	0.378738	1.10763e-05
ENSMUSG00000036052.15	Dnajb5	DnaJ heat shock protein family (Hsp40) member B5	0.670324	1.10994e-05
ENSMUSG00000053877.13	Srcap	Snf2-related CREBBP activator protein	0.569977	1.11003e-05
ENSMUSG00000018765.6	Fxr2	fragile X mental retardation, autosomal homolog 2	0.512174	1.11264e-05
ENSMUSG00000028273.16	Pdlim5	PDZ and LIM domain 5	0.519799	1.1128e-05
ENSMUSG00000036371.7	Serbp1	serpine1 mRNA binding protein 1	0.634005	1.11493e-05
ENSMUSG00000023832.15	Acat2	acetyl-Coenzyme A acetyltransferase 2	0.388605	1.11802e-05
ENSMUSG00000029053.17	Prkcz	protein kinase C, zeta	0.601266	1.12045e-05
ENSMUSG00000024900.6	Cpt1a	carnitine palmitoyltransferase 1a, liver	0.44777	1.12084e-05
ENSMUSG00000038910.8	Plcl2	phospholipase C-like 2	0.354235	1.12694e-05
ENSMUSG00000026820.6	Ptges2	prostaglandin E synthase 2	0.606853	1.14674e-05
ENSMUSG00000001482.16	Def8	differentially expressed in FDCP 8	0.584969	1.15436e-05
ENSMUSG00000035297.15	Cops4	COP9 signalosome subunit 4	0.446761	1.1552e-05
ENSMUSG00000026585.14	Kifap3	kinesin-associated protein 3	0.497676	1.15623e-05
ENSMUSG00000024593.16	Megf10	multiple EGF-like-domains 10	0.397487	1.17246e-05
ENSMUSG00000044628.6	Rnf208	ring finger protein 208	0.452099	1.17854e-05
ENSMUSG00000045248.7	Med26	mediator complex subunit 26	0.625017	1.18046e-05
ENSMUSG00000020089.9	Ppa1	pyrophosphatase (inorganic) 1	0.493486	1.19557e-05
ENSMUSG00000079003.4	Samd1	sterile alpha motif domain containing 1	0.586012	1.20135e-05
ENSMUSG00000020235.17	Fzr1	fizzy and cell division cycle 20 related 1	0.535732	1.20488e-05
ENSMUSG00000022562.16	Oplah	5-oxoprolinase (ATP-hydrolysing)	0.776529	1.20873e-05
ENSMUSG00000015149.15	Sirt2	sirtuin 2	0.68792	1.20992e-05
ENSMUSG00000027612.8	Mmp24	matrix metallopeptidase 24	0.51629	1.21157e-05
ENSMUSG00000071757.11	Zhx2	zinc fingers and homeoboxes 2	0.832164	1.22163e-05
ENSMUSG00000056515.10	Rab31	RAB31, member RAS oncogene family	0.532966	1.22238e-05
ENSMUSG00000029712.15	Actl6b	actin-like 6B	0.426727	1.22319e-05
ENSMUSG00000059401.15	Mamld1	mastermind-like domain containing 1	0.646541	1.22808e-05
ENSMUSG00000030079.16	Ruvbl1	RuvB-like protein 1	0.410809	1.23519e-05
ENSMUSG00000033653.19	Vps8	VPS8 CORVET complex subunit	0.588017	1.24307e-05
ENSMUSG00000029121.17	Crmp1	collapsin response mediator protein 1	0.520224	1.24325e-05
ENSMUSG00000016382.16	Pls3	plastin 3 (T-isoform)	0.596563	1.24765e-05
ENSMUSG00000040957.16	Cables1	CDK5 and Abl enzyme substrate 1	0.751859	1.24818e-05
ENSMUSG00000020366.19	Mapk9	mitogen-activated protein kinase 9	0.288255	1.24836e-05
ENSMUSG00000042506.16	Usp22	ubiquitin specific peptidase 22	0.409666	1.26084e-05
ENSMUSG00000020776.19	Fbf1	Fas (TNFRSF6) binding factor 1	0.622548	1.2651e-05
ENSMUSG00000017428.17	Psmd11	proteasome (prosome, macropain) 26S subunit, non-ATPase, 11	0.592524	1.27178e-05
ENSMUSG00000041124.12	Msantd4	Myb/SANT-like DNA-binding domain containing 4 with coiled-coils	0.339773	1.27342e-05
ENSMUSG00000026554.16	Dcaf8	DDB1 and CUL4 associated factor 8	0.285406	1.27767e-05
ENSMUSG00000001847.15	Rac1	Rac family small GTPase 1	0.557582	1.30066e-05
ENSMUSG00000039904.10	Gpr37	G protein-coupled receptor 37	0.447418	1.30371e-05
ENSMUSG00000024785.8	Rcl1	RNA terminal phosphate cyclase-like 1	0.461952	1.30497e-05
ENSMUSG00000004895.10	Prcc	papillary renal cell carcinoma (translocation-associated)	0.649564	1.30592e-05
ENSMUSG00000044864.17	Ankrd50	ankyrin repeat domain 50	0.570553	1.30803e-05
ENSMUSG00000051510.14	Mafg	v-maf musculoaponeurotic fibrosarcoma oncogene family, protein G (avian)	0.466513	1.32897e-05
ENSMUSG00000020454.18	Eif4enif1	eukaryotic translation initiation factor 4E nuclear import factor 1	0.489591	1.33725e-05
ENSMUSG00000030890.17	Ilk	integrin linked kinase	0.421391	1.34015e-05
ENSMUSG00000038028.10	Tigar	Trp53 induced glycolysis regulatory phosphatase	0.463701	1.34076e-05
ENSMUSG00000024962.14	Vegfb	vascular endothelial growth factor B	0.774583	1.3725e-05
ENSMUSG00000038331.16	Satb2	special AT-rich sequence binding protein 2	0.636858	1.37438e-05
ENSMUSG00000030213.13	Atf7ip	activating transcription factor 7 interacting protein	0.910365	1.38887e-05
ENSMUSG00000020333.18	Acsl6	acyl-CoA synthetase long-chain family member 6	0.288914	1.41747e-05
ENSMUSG00000019883.12	Echdc1	enoyl Coenzyme A hydratase domain containing 1	0.599191	1.42272e-05
ENSMUSG00000035198.10	Tubg1	tubulin, gamma 1	0.490008	1.47214e-05
ENSMUSG00000037331.16	Larp1	La ribonucleoprotein domain family, member 1	0.6066	1.47595e-05
ENSMUSG00000070934.7	Rraga	Ras-related GTP binding A	0.877009	1.48312e-05
ENSMUSG00000039414.11	Heatr5b	HEAT repeat containing 5B	0.419793	1.51503e-05
ENSMUSG00000046598.16	Bdh1	3-hydroxybutyrate dehydrogenase, type 1	0.70182	1.51977e-05
ENSMUSG00000020721.17	Helz	helicase with zinc finger domain	0.513381	1.52662e-05
ENSMUSG00000037111.10	Setd7	SET domain containing (lysine methyltransferase) 7	0.482465	1.52786e-05
ENSMUSG00000002455.15	Prpf6	pre-mRNA splicing factor 6	0.588608	1.55301e-05
ENSMUSG00000036427.6	Gpi1	glucose-6-phosphate isomerase 1	0.739317	1.55448e-05
ENSMUSG00000033615.10	Cplx1	complexin 1	0.633822	1.56598e-05
ENSMUSG00000029405.17	G3bp2	GTPase activating protein (SH3 domain) binding protein 2	0.443611	1.56893e-05
ENSMUSG00000058761.6	Rnf169	ring finger protein 169	0.388058	1.58758e-05
ENSMUSG00000037151.9	Lrrc20	leucine rich repeat containing 20	0.451796	1.60968e-05
ENSMUSG00000036819.15	Jmjd4	jumonji domain containing 4	0.371114	1.61584e-05
ENSMUSG00000028603.16	Scp2	sterol carrier protein 2, liver	0.493258	1.61754e-05
ENSMUSG00000000804.15	Usp32	ubiquitin specific peptidase 32	0.397026	1.62306e-05
ENSMUSG00000070044.16	Fam149a	family with sequence similarity 149, member A	0.452498	1.6248e-05
ENSMUSG00000022103.11	Gfra2	glial cell line derived neurotrophic factor family receptor alpha 2	0.534049	1.65242e-05
ENSMUSG00000044475.15	Ascc1	activating signal cointegrator 1 complex subunit 1	0.523245	1.657e-05
ENSMUSG00000031596.16	Slc7a2	solute carrier family 7 (cationic amino acid transporter, y+ system), member 2	0.411989	1.66679e-05
ENSMUSG00000020589.18	Cyria	CYFIP related Rac1 interactor A	0.409413	1.70554e-05
ENSMUSG00000027574.16	Nkain4	Na+/K+ transporting ATPase interacting 4	0.778159	1.71149e-05
ENSMUSG00000071644.11	Eef1g	eukaryotic translation elongation factor 1 gamma	0.42493	1.71974e-05
ENSMUSG00000028745.19	Capzb	capping protein (actin filament) muscle Z-line, beta	0.588557	1.72926e-05
ENSMUSG00000034463.5	Scara3	scavenger receptor class A, member 3	0.507275	1.73629e-05
ENSMUSG00000051910.14	Sox6	SRY (sex determining region Y)-box 6	0.573548	1.74142e-05
ENSMUSG00000036442.9	Thap11	THAP domain containing 11	0.479722	1.75701e-05
ENSMUSG00000024767.12	Otub1	OTU domain, ubiquitin aldehyde binding 1	0.385637	1.76303e-05
ENSMUSG00000025503.6	Taldo1	transaldolase 1	0.57457	1.77076e-05
ENSMUSG00000106847.2	Peg13	paternally expressed 13	0.322828	1.7953e-05
ENSMUSG00000005615.16	Pcyt1a	phosphate cytidylyltransferase 1, choline, alpha isoform	0.497659	1.80674e-05
ENSMUSG00000030120.15	Mlf2	myeloid leukemia factor 2	0.398605	1.80764e-05
ENSMUSG00000068874.14	Selenbp1	selenium binding protein 1	0.706466	1.83082e-05
ENSMUSG00000025260.11	Hsd17b10	hydroxysteroid (17-beta) dehydrogenase 10	0.432873	1.83867e-05
ENSMUSG00000037503.13	Fam168b	family with sequence similarity 168, member B	0.494815	1.84739e-05
ENSMUSG00000090100.8	Ttbk2	tau tubulin kinase 2	0.579401	1.85571e-05
ENSMUSG00000020250.12	Txnrd1	thioredoxin reductase 1	0.419195	1.86186e-05
ENSMUSG00000025351.15	Cd63	CD63 antigen	0.6491	1.86303e-05
ENSMUSG00000032513.9	Gorasp1	golgi reassembly stacking protein 1	0.654373	1.87405e-05
ENSMUSG00000038023.13	Atp6v0a2	ATPase, H+ transporting, lysosomal V0 subunit A2	0.341372	1.87533e-05
ENSMUSG00000052293.15	Taf9	TATA-box binding protein associated factor 9	0.476663	1.87776e-05
ENSMUSG00000025545.11	Clybl	citrate lyase beta like	0.718354	1.88386e-05
ENSMUSG00000029311.17	Hsd17b11	hydroxysteroid (17-beta) dehydrogenase 11	0.509542	1.89154e-05
ENSMUSG00000020181.19	Nav3	neuron navigator 3	0.426365	1.89175e-05
ENSMUSG00000073096.12	Lrrc61	leucine rich repeat containing 61	0.563986	1.89954e-05
ENSMUSG00000046844.7	Vat1l	vesicle amine transport protein 1 like	0.627105	1.91424e-05
ENSMUSG00000027895.11	Kcnc4	potassium voltage gated channel, Shaw-related subfamily, member 4	0.426392	1.93645e-05
ENSMUSG00000020708.13	Psmc5	protease (prosome, macropain) 26S subunit, ATPase 5	0.573716	1.95044e-05
ENSMUSG00000017715.12	Pgs1	phosphatidylglycerophosphate synthase 1	0.551003	1.9733e-05
ENSMUSG00000018481.10	Appbp2	amyloid beta precursor protein (cytoplasmic tail) binding protein 2	0.356638	1.98449e-05
ENSMUSG00000022253.18	Nadk2	NAD kinase 2, mitochondrial	0.528451	1.99634e-05
ENSMUSG00000028444.18	Cntfr	ciliary neurotrophic factor receptor	0.820349	2.03464e-05
ENSMUSG00000041794.14	Myrip	myosin VIIA and Rab interacting protein	0.531105	2.03605e-05
ENSMUSG00000023495.14	Pcbp4	poly(rC) binding protein 4	0.481331	2.05409e-05
ENSMUSG00000038170.16	Pde4dip	phosphodiesterase 4D interacting protein (myomegalin)	0.448528	2.08472e-05
ENSMUSG00000024382.14	Ercc3	excision repair cross-complementing rodent repair deficiency, complementation group 3	0.620554	2.10915e-05
ENSMUSG00000023944.15	Hsp90ab1	heat shock protein 90 alpha (cytosolic), class B member 1	0.875781	2.11663e-05
ENSMUSG00000028138.9	Adh5	alcohol dehydrogenase 5 (class III), chi polypeptide	0.493782	2.12243e-05
ENSMUSG00000079562.8	Maea	macrophage erythroblast attacher	0.467964	2.13739e-05
ENSMUSG00000027002.14	Nckap1	NCK-associated protein 1	0.372038	2.16166e-05
ENSMUSG00000027782.11	Kpna4	karyopherin (importin) alpha 4	0.455889	2.18137e-05
ENSMUSG00000022043.20	Trim35	tripartite motif-containing 35	0.409182	2.19319e-05
ENSMUSG00000022557.12	Bop1	block of proliferation 1	0.541766	2.2085e-05
ENSMUSG00000035232.9	Pdk3	pyruvate dehydrogenase kinase, isoenzyme 3	0.330038	2.23367e-05
ENSMUSG00000029345.14	Tfip11	tuftelin interacting protein 11	0.794204	2.24233e-05
ENSMUSG00000024773.16	Atg2a	autophagy related 2A	0.564211	2.27674e-05
ENSMUSG00000036561.10	Ppp6r2	protein phosphatase 6, regulatory subunit 2	0.341441	2.28035e-05
ENSMUSG00000027575.20	Arfgap1	ADP-ribosylation factor GTPase activating protein 1	0.416273	2.28792e-05
ENSMUSG00000041530.18	Ago1	argonaute RISC catalytic subunit 1	0.462102	2.31461e-05
ENSMUSG00000021814.18	Anxa7	annexin A7	0.349364	2.31768e-05
ENSMUSG00000057719.12	Sh3rf2	SH3 domain containing ring finger 2	0.523919	2.3225e-05
ENSMUSG00000037643.15	Prkci	protein kinase C, iota	0.688805	2.34455e-05
ENSMUSG00000042699.12	Dhx9	DEAH (Asp-Glu-Ala-His) box polypeptide 9	0.415588	2.3761e-05
ENSMUSG00000020486.20	Septin4	septin 4	0.373548	2.3809e-05
ENSMUSG00000032479.16	Map4	microtubule-associated protein 4	0.457471	2.38646e-05
ENSMUSG00000118181.2	NA	NA	0.770058	2.38894e-05
ENSMUSG00000035093.17	Secisbp2l	SECIS binding protein 2-like	0.455176	2.44981e-05
ENSMUSG00000021820.19	Camk2g	calcium/calmodulin-dependent protein kinase II gamma	0.524729	2.45055e-05
ENSMUSG00000022982.11	Sod1	superoxide dismutase 1, soluble	0.51453	2.45146e-05
ENSMUSG00000038650.16	Rnh1	ribonuclease/angiogenin inhibitor 1	0.530044	2.45679e-05
ENSMUSG00000028467.16	Gba2	glucosidase beta 2	0.388037	2.46124e-05
ENSMUSG00000066979.7	Bub3	BUB3 mitotic checkpoint protein	0.387499	2.47915e-05
ENSMUSG00000033249.11	Hsf4	heat shock transcription factor 4	0.600671	2.52302e-05
ENSMUSG00000035342.15	Lzts2	leucine zipper, putative tumor suppressor 2	0.661508	2.54188e-05
ENSMUSG00000007880.17	Arid1a	AT rich interactive domain 1A (SWI-like)	0.774593	2.5699e-05
ENSMUSG00000020937.15	Plcd3	phospholipase C, delta 3	0.832149	2.61886e-05
ENSMUSG00000017943.16	Gdap1l1	ganglioside-induced differentiation-associated protein 1-like 1	0.745231	2.74353e-05
ENSMUSG00000044042.20	Fmn1	formin 1	0.722591	2.7437e-05
ENSMUSG00000022201.17	Zfr	zinc finger RNA binding protein	0.390879	2.74882e-05
ENSMUSG00000003269.18	Cyth2	cytohesin 2	0.50811	2.76308e-05
ENSMUSG00000095334.3	NA	NA	0.778659	2.81512e-05
ENSMUSG00000033006.11	Sox10	SRY (sex determining region Y)-box 10	0.668325	2.86085e-05
ENSMUSG00000015846.16	Rxra	retinoid X receptor alpha	0.527533	2.91994e-05
ENSMUSG00000020811.17	Wscd1	WSC domain containing 1	0.435072	2.93877e-05
ENSMUSG00000007564.16	Ppp2r1a	protein phosphatase 2, regulatory subunit A, alpha	0.564501	2.95151e-05
ENSMUSG00000026620.12	Mark1	MAP/microtubule affinity regulating kinase 1	0.36685	2.95887e-05
ENSMUSG00000035615.13	Frmpd1	FERM and PDZ domain containing 1	0.726598	2.97247e-05
ENSMUSG00000032867.9	Fbxw8	F-box and WD-40 domain protein 8	0.592893	2.99921e-05
ENSMUSG00000040028.11	Elavl1	ELAV (embryonic lethal, abnormal vision)-like 1 (Hu antigen R)	0.597599	3.00962e-05
ENSMUSG00000046058.8	Eid2	EP300 interacting inhibitor of differentiation 2	0.413088	3.03379e-05
ENSMUSG00000062151.14	Unc13c	unc-13 homolog C	0.642486	3.03739e-05
ENSMUSG00000020519.6	Sap30l	SAP30-like	0.53508	3.0375e-05
ENSMUSG00000036686.17	Cc2d1a	coiled-coil and C2 domain containing 1A	0.569651	3.10112e-05
ENSMUSG00000028851.7	Nudc	nudC nuclear distribution protein	0.603886	3.14437e-05
ENSMUSG00000048878.7	Hexim1	hexamethylene bis-acetamide inducible 1	0.602526	3.16313e-05
ENSMUSG00000025871.19	4833439L19Rik	RIKEN cDNA 4833439L19 gene	0.389441	3.16501e-05
ENSMUSG00000029772.18	Ahcyl2	S-adenosylhomocysteine hydrolase-like 2	0.518316	3.201e-05
ENSMUSG00000035237.8	Lcat	lecithin cholesterol acyltransferase	0.682691	3.21959e-05
ENSMUSG00000000826.17	Dnajc5	DnaJ heat shock protein family (Hsp40) member C5	0.38327	3.22456e-05
ENSMUSG00000039989.8	Cbx4	chromobox 4	0.70175	3.24395e-05
ENSMUSG00000051391.10	Ywhag	tyrosine 3-monooxygenase/tryptophan 5-monooxygenase activation protein, gamma polypeptide	0.894632	3.24708e-05
ENSMUSG00000118668.1	Rps6ka4	ribosomal protein S6 kinase, polypeptide 4	0.645583	3.2724e-05
ENSMUSG00000013033.17	Adgrl1	adhesion G protein-coupled receptor L1	0.427203	3.3391e-05
ENSMUSG00000024050.19	Wiz	widely-interspaced zinc finger motifs	0.692189	3.35082e-05
ENSMUSG00000056076.14	Eif3b	eukaryotic translation initiation factor 3, subunit B	0.786325	3.38079e-05
ENSMUSG00000011832.17	Evi5l	ecotropic viral integration site 5 like	0.423206	3.39179e-05
ENSMUSG00000024870.7	Rab1b	RAB1B, member RAS oncogene family	0.477079	3.42561e-05
ENSMUSG00000029778.13	Adcyap1r1	adenylate cyclase activating polypeptide 1 receptor 1	0.355589	3.43098e-05
ENSMUSG00000061410.7	Zcchc14	zinc finger, CCHC domain containing 14	0.485113	3.43693e-05
ENSMUSG00000024683.7	Mrpl16	mitochondrial ribosomal protein L16	0.446154	3.46467e-05
ENSMUSG00000001783.4	Rtcb	RNA 2',3'-cyclic phosphate and 5'-OH ligase	0.373595	3.49777e-05
ENSMUSG00000025728.17	Pigq	phosphatidylinositol glycan anchor biosynthesis, class Q	0.437053	3.52443e-05
ENSMUSG00000034158.10	Lrrc58	leucine rich repeat containing 58	0.515897	3.59973e-05
ENSMUSG00000023277.14	Twf2	twinfilin actin binding protein 2	0.617251	3.61435e-05
ENSMUSG00000045349.16	Sh2d5	SH2 domain containing 5	0.368183	3.62204e-05
ENSMUSG00000020745.16	Pafah1b1	platelet-activating factor acetylhydrolase, isoform 1b, subunit 1	0.664321	3.63335e-05
ENSMUSG00000010914.11	Pdhx	pyruvate dehydrogenase complex, component X	0.482777	3.64464e-05
ENSMUSG00000024268.17	Celf4	CUGBP, Elav-like family member 4	0.574538	3.64894e-05
ENSMUSG00000022210.8	Dhrs4	dehydrogenase/reductase (SDR family) member 4	0.850178	3.66843e-05
ENSMUSG00000037149.11	Ddx1	DEAD box helicase 1	0.539052	3.69324e-05
ENSMUSG00000041040.13	Fam117b	family with sequence similarity 117, member B	0.472031	3.69436e-05
ENSMUSG00000060477.15	Irak2	interleukin-1 receptor-associated kinase 2	0.804952	3.75608e-05
ENSMUSG00000086040.9	Wipf3	WAS/WASL interacting protein family, member 3	0.547453	3.75987e-05
ENSMUSG00000024978.12	Gpam	glycerol-3-phosphate acyltransferase, mitochondrial	0.39765	3.76448e-05
ENSMUSG00000029064.16	Gnb1	guanine nucleotide binding protein (G protein), beta 1	0.763846	3.7817e-05
ENSMUSG00000030869.12	Ndufab1	NADH:ubiquinone oxidoreductase subunit AB1	0.432154	3.79667e-05
ENSMUSG00000040078.10	NA	NA	0.793775	3.86676e-05
ENSMUSG00000026377.13	Nifk	nucleolar protein interacting with the FHA domain of MKI67	0.475944	3.87187e-05
ENSMUSG00000001151.11	Pcnt	pericentrin (kendrin)	0.517119	3.89618e-05
ENSMUSG00000022828.11	Gtf2e1	general transcription factor II E, polypeptide 1 (alpha subunit)	0.447373	3.90037e-05
ENSMUSG00000078652.10	Psme3	proteaseome (prosome, macropain) activator subunit 3 (PA28 gamma, Ki)	0.477466	3.90068e-05
ENSMUSG00000025607.16	Copg2	coatomer protein complex, subunit gamma 2	0.316138	3.93669e-05
ENSMUSG00000054455.6	Vapb	vesicle-associated membrane protein, associated protein B and C	0.399118	3.94389e-05
ENSMUSG00000021218.11	Gdi2	guanosine diphosphate (GDP) dissociation inhibitor 2	0.26297	3.95555e-05
ENSMUSG00000021782.15	Dlg5	discs large MAGUK scaffold protein 5	0.901523	4.01323e-05
ENSMUSG00000038121.7	Fam210a	family with sequence similarity 210, member A	0.505358	4.04504e-05
ENSMUSG00000020919.12	Stat5b	signal transducer and activator of transcription 5B	0.586759	4.10531e-05
ENSMUSG00000039278.11	Pcsk1n	proprotein convertase subtilisin/kexin type 1 inhibitor	0.882873	4.12166e-05
ENSMUSG00000022895.17	Ets2	E26 avian leukemia oncogene 2, 3' domain	0.533988	4.16831e-05
ENSMUSG00000043301.17	Kcnj6	potassium inwardly-rectifying channel, subfamily J, member 6	0.451939	4.1813e-05
ENSMUSG00000037579.8	Kcnh3	potassium voltage-gated channel, subfamily H (eag-related), member 3	0.754515	4.20694e-05
ENSMUSG00000022811.18	Zfp148	zinc finger protein 148	0.506576	4.21084e-05
ENSMUSG00000116138.2	C030006K11Rik	RIKEN cDNA C030006K11 gene	0.837524	4.24703e-05
ENSMUSG00000050428.8	Fbxo46	F-box protein 46	0.561664	4.25208e-05
ENSMUSG00000017288.16	Vps53	VPS53 GARP complex subunit	0.458525	4.30087e-05
ENSMUSG00000028354.14	Fmn2	formin 2	0.599821	4.30476e-05
ENSMUSG00000007207.11	Stx1a	syntaxin 1A (brain)	0.559158	4.31038e-05
ENSMUSG00000020848.8	Doc2b	double C2, beta	0.725973	4.35647e-05
ENSMUSG00000033585.6	Ndn	necdin, MAGE family member	0.541553	4.44474e-05
ENSMUSG00000020440.14	Arf5	ADP-ribosylation factor 5	0.393063	4.51759e-05
ENSMUSG00000034152.7	Exoc3	exocyst complex component 3	0.236884	4.5486e-05
ENSMUSG00000063801.8	Ap3s2	adaptor-related protein complex 3, sigma 2 subunit	0.511893	4.58488e-05
ENSMUSG00000031292.15	Cdkl5	cyclin-dependent kinase-like 5	0.451919	4.59422e-05
ENSMUSG00000019951.11	Uhrf1bp1l	UHRF1 (ICBP90) binding protein 1-like	0.298914	4.59669e-05
ENSMUSG00000034818.18	Celf5	CUGBP, Elav-like family member 5	0.74568	4.61655e-05
ENSMUSG00000025980.15	Hspd1	heat shock protein 1 (chaperonin)	0.622519	4.62502e-05
ENSMUSG00000054958.7	Nt5c1a	5'-nucleotidase, cytosolic IA	0.738832	4.64218e-05
ENSMUSG00000033526.17	Ppip5k1	diphosphoinositol pentakisphosphate kinase 1	0.422374	4.73913e-05
ENSMUSG00000071659.5	Hnrnpul2	heterogeneous nuclear ribonucleoprotein U-like 2	0.787397	4.79438e-05
ENSMUSG00000020375.10	Rufy1	RUN and FYVE domain containing 1	0.390613	4.79654e-05
ENSMUSG00000038762.16	Abcf1	ATP-binding cassette, sub-family F (GCN20), member 1	0.594442	4.79667e-05
ENSMUSG00000033009.16	Ogfod1	2-oxoglutarate and iron-dependent oxygenase domain containing 1	0.374925	4.83388e-05
ENSMUSG00000034285.16	Nipsnap1	nipsnap homolog 1	0.526234	4.83571e-05
ENSMUSG00000028696.13	Ipp	IAP promoted placental gene	0.665708	4.86471e-05
ENSMUSG00000037096.7	NA	NA	0.589412	4.91791e-05
ENSMUSG00000085133.3	NA	NA	0.485176	4.92036e-05
ENSMUSG00000019261.4	Map1s	microtubule-associated protein 1S	0.678775	4.9613e-05
ENSMUSG00000040621.15	Gemin8	gem nuclear organelle associated protein 8	0.722722	4.98906e-05
ENSMUSG00000060036.15	Rpl3	ribosomal protein L3	0.461273	5.00768e-05
ENSMUSG00000024581.14	Napg	N-ethylmaleimide sensitive fusion protein attachment protein gamma	0.435569	5.04507e-05
ENSMUSG00000003865.17	Gys1	glycogen synthase 1, muscle	0.491666	5.07301e-05
ENSMUSG00000029861.18	Fam131b	family with sequence similarity 131, member B	0.444772	5.12985e-05
ENSMUSG00000024524.18	Gnal	guanine nucleotide binding protein, alpha stimulating, olfactory type	0.410169	5.21156e-05
ENSMUSG00000023991.17	Foxp4	forkhead box P4	0.779714	5.2124e-05
ENSMUSG00000006134.5	Crkl	v-crk avian sarcoma virus CT10 oncogene homolog-like	0.992419	5.23604e-05
ENSMUSG00000041438.9	Utp4	UTP4 small subunit processome component	0.352616	5.23962e-05
ENSMUSG00000018770.10	Atp5g3	ATP synthase, H+ transporting, mitochondrial F0 complex, subunit C3 (subunit 9)	0.325993	5.24779e-05
ENSMUSG00000096862.4	NA	NA	0.75666	5.2684e-05
ENSMUSG00000025451.16	Paip1	polyadenylate binding protein-interacting protein 1	0.369169	5.27363e-05
ENSMUSG00000000552.11	Zfp385a	zinc finger protein 385A	0.670487	5.28747e-05
ENSMUSG00000039671.19	Zmynd8	zinc finger, MYND-type containing 8	0.400217	5.30764e-05
ENSMUSG00000023988.9	Bysl	bystin-like	0.46316	5.36086e-05
ENSMUSG00000011148.15	Adssl1	adenylosuccinate synthetase like 1	0.689545	5.45397e-05
ENSMUSG00000049401.11	Ogfr	opioid growth factor receptor	0.517927	5.469e-05
ENSMUSG00000047945.7	Marcksl1	MARCKS-like 1	0.434581	5.67148e-05
ENSMUSG00000043668.14	Tox3	TOX high mobility group box family member 3	0.611206	5.69553e-05
ENSMUSG00000056770.16	Setd3	SET domain containing 3	0.372055	5.74455e-05
ENSMUSG00000029466.12	Anapc7	anaphase promoting complex subunit 7	0.507686	5.74467e-05
ENSMUSG00000036053.18	Fmnl2	formin-like 2	0.568139	5.76254e-05
ENSMUSG00000020623.12	Map2k6	mitogen-activated protein kinase kinase 6	0.490487	5.77846e-05
ENSMUSG00000036672.6	Cenpt	centromere protein T	0.68002	5.89061e-05
ENSMUSG00000030718.10	Ppme1	protein phosphatase methylesterase 1	0.639083	5.90672e-05
ENSMUSG00000035629.20	Rubcn	RUN domain and cysteine-rich domain containing, Beclin 1-interacting protein	0.37146	5.96623e-05
ENSMUSG00000046269.18	Usp27x	ubiquitin specific peptidase 27, X chromosome	0.546483	5.9821e-05
ENSMUSG00000017692.9	Rhbdl3	rhomboid like 3	0.533153	5.99555e-05
ENSMUSG00000029602.12	Rasal1	RAS protein activator like 1 (GAP1 like)	0.607292	6.0035e-05
ENSMUSG00000024201.13	Kdm4b	lysine (K)-specific demethylase 4B	0.344702	6.03581e-05
ENSMUSG00000049907.9	Rasl11b	RAS-like, family 11, member B	0.550361	6.12846e-05
ENSMUSG00000002052.7	Supt6	SPT6, histone chaperone and transcription elongation factor	0.445085	6.18181e-05
ENSMUSG00000078440.11	Dohh	deoxyhypusine hydroxylase/monooxygenase	0.637414	6.19597e-05
ENSMUSG00000011837.5	Snapc2	small nuclear RNA activating complex, polypeptide 2	0.506534	6.23976e-05
ENSMUSG00000063931.15	Pepd	peptidase D	0.418473	6.25822e-05
ENSMUSG00000079481.12	Nhsl2	NHS-like 2	0.563891	6.29428e-05
ENSMUSG00000037933.17	Bicd2	BICD cargo adaptor 2	0.45977	6.31852e-05
ENSMUSG00000031012.18	Cask	calcium/calmodulin-dependent serine protein kinase (MAGUK family)	0.31688	6.4117e-05
ENSMUSG00000042492.13	Tbc1d10b	TBC1 domain family, member 10b	0.575783	6.43628e-05
ENSMUSG00000024120.13	Lrpprc	leucine-rich PPR-motif containing	0.368466	6.45489e-05
ENSMUSG00000024378.10	Stard4	StAR-related lipid transfer (START) domain containing 4	0.460088	6.49731e-05
ENSMUSG00000004936.9	Map2k1	mitogen-activated protein kinase kinase 1	0.557067	6.52695e-05
ENSMUSG00000051469.15	Zfp24	zinc finger protein 24	0.327213	6.5464e-05
ENSMUSG00000029757.17	Dync1i1	dynein cytoplasmic 1 intermediate chain 1	0.440073	6.5487e-05
ENSMUSG00000046240.9	Hepacam	hepatocyte cell adhesion molecule	0.718122	6.56096e-05
ENSMUSG00000031137.18	Fgf13	fibroblast growth factor 13	0.471798	6.59252e-05
ENSMUSG00000037742.15	Eef1a1	eukaryotic translation elongation factor 1 alpha 1	0.458488	6.60212e-05
ENSMUSG00000028078.15	Dclk2	doublecortin-like kinase 2	0.452864	6.62435e-05
ENSMUSG00000035007.6	Rundc1	RUN domain containing 1	0.568963	6.72529e-05
ENSMUSG00000043323.18	Fbrsl1	fibrosin-like 1	0.519803	6.7437e-05
ENSMUSG00000020032.15	Nuak1	NUAK family, SNF1-like kinase, 1	0.546697	6.77823e-05
ENSMUSG00000000740.13	Rpl13	ribosomal protein L13	0.734742	6.80775e-05
ENSMUSG00000020747.19	Tmem94	transmembrane protein 94	0.742924	6.94059e-05
ENSMUSG00000028271.10	Gtf2b	general transcription factor IIB	0.442553	7.0254e-05
ENSMUSG00000065954.12	Tacc1	transforming, acidic coiled-coil containing protein 1	0.357356	7.02769e-05
ENSMUSG00000039058.12	Ak5	adenylate kinase 5	0.765541	7.03364e-05
ENSMUSG00000059273.10	Zc3h4	zinc finger CCCH-type containing 4	0.782768	7.05433e-05
ENSMUSG00000038002.10	Cramp1	cramped chromatin regulator 1	0.527759	7.08784e-05
ENSMUSG00000002602.17	Axl	AXL receptor tyrosine kinase	0.66152	7.09089e-05
ENSMUSG00000020400.18	Tnip1	TNFAIP3 interacting protein 1	0.842999	7.15834e-05
ENSMUSG00000002803.15	Btbd6	BTB (POZ) domain containing 6	0.510494	7.17854e-05
ENSMUSG00000004530.13	Coro1c	coronin, actin binding protein 1C	0.456266	7.2371e-05
ENSMUSG00000051062.7	Fbll1	fibrillarin-like 1	0.514963	7.24985e-05
ENSMUSG00000066306.14	Numa1	nuclear mitotic apparatus protein 1	0.500125	7.28196e-05
ENSMUSG00000017667.10	Zfp334	zinc finger protein 334	0.388794	7.36682e-05
ENSMUSG00000034189.6	Hsdl1	hydroxysteroid dehydrogenase like 1	0.466219	7.56158e-05
ENSMUSG00000021986.10	Amer2	APC membrane recruitment 2	0.434306	7.58084e-05
ENSMUSG00000021340.14	Gpld1	glycosylphosphatidylinositol specific phospholipase D1	0.516561	7.61054e-05
ENSMUSG00000049265.9	Kcnk3	potassium channel, subfamily K, member 3	0.54291	7.6364e-05
ENSMUSG00000001700.11	Gramd3	GRAM domain containing 3	0.664738	7.64032e-05
ENSMUSG00000056413.17	Adap1	ArfGAP with dual PH domains 1	0.540863	7.81029e-05
ENSMUSG00000042275.10	Pelo	pelota mRNA surveillance and ribosome rescue factor	0.539388	7.86759e-05
ENSMUSG00000031026.16	Trim66	tripartite motif-containing 66	0.536578	7.9061e-05
ENSMUSG00000051483.10	Cbr1	carbonyl reductase 1	0.670631	8.00893e-05
ENSMUSG00000033712.7	Ccar2	cell cycle activator and apoptosis regulator 2	0.392105	8.06596e-05
ENSMUSG00000031539.7	Ap3m2	adaptor-related protein complex 3, mu 2 subunit	0.301537	8.07401e-05
ENSMUSG00000027875.13	Hmgcs2	3-hydroxy-3-methylglutaryl-Coenzyme A synthase 2	0.830785	8.11049e-05
ENSMUSG00000062647.17	Rpl7a	ribosomal protein L7A	0.43211	8.2675e-05
ENSMUSG00000025885.19	Myo5b	myosin VB	0.495957	8.32908e-05
ENSMUSG00000096014.2	Sox1	SRY (sex determining region Y)-box 1	0.655031	8.46182e-05
ENSMUSG00000040128.10	Pnrc1	proline-rich nuclear receptor coactivator 1	0.425025	8.51154e-05
ENSMUSG00000001630.14	Stk38l	serine/threonine kinase 38 like	0.508932	8.51697e-05
ENSMUSG00000032599.13	Ip6k2	inositol hexaphosphate kinase 2	0.43584	8.52911e-05
ENSMUSG00000027333.19	Smox	spermine oxidase	0.598879	8.56608e-05
ENSMUSG00000001100.11	Poldip2	polymerase (DNA-directed), delta interacting protein 2	0.363751	8.61053e-05
ENSMUSG00000029407.11	Uso1	USO1 vesicle docking factor	0.595434	8.70076e-05
ENSMUSG00000047557.3	Lxn	latexin	0.513177	8.82498e-05
ENSMUSG00000041258.19	Zfp236	zinc finger protein 236	0.992243	8.8427e-05
ENSMUSG00000069662.6	Marcks	myristoylated alanine rich protein kinase C substrate	0.606161	8.84561e-05
ENSMUSG00000028121.9	Bcar3	breast cancer anti-estrogen resistance 3	0.538033	8.84955e-05
ENSMUSG00000041658.13	Rragb	Ras-related GTP binding B	0.424906	8.95214e-05
ENSMUSG00000039428.12	Tmem135	transmembrane protein 135	0.442707	8.99707e-05
ENSMUSG00000029192.18	Tbc1d14	TBC1 domain family, member 14	0.446166	9.00677e-05
ENSMUSG00000042772.16	Smg7	SMG7 nonsense mediated mRNA decay factor	0.375451	9.02632e-05
ENSMUSG00000035773.7	Kiss1r	KISS1 receptor	0.931423	9.04862e-05
ENSMUSG00000048371.9	Pdp2	pyruvate dehyrogenase phosphatase catalytic subunit 2	0.499694	9.08698e-05
ENSMUSG00000058709.12	Egln2	egl-9 family hypoxia-inducible factor 2	0.456817	9.0996e-05
ENSMUSG00000015217.12	Hmgb3	high mobility group box 3	0.63482	9.12059e-05
ENSMUSG00000003974.7	Grm3	glutamate receptor, metabotropic 3	0.418108	9.14954e-05
ENSMUSG00000035011.16	Zbtb7a	zinc finger and BTB domain containing 7a	0.617321	9.18574e-05
ENSMUSG00000032040.16	Dcps	decapping enzyme, scavenger	0.576445	9.19109e-05
ENSMUSG00000028670.15	Lypla2	lysophospholipase 2	0.572027	9.28408e-05
ENSMUSG00000003135.16	Cnot11	CCR4-NOT transcription complex, subunit 11	0.414714	9.38069e-05
ENSMUSG00000003234.17	Abcf3	ATP-binding cassette, sub-family F (GCN20), member 3	0.496686	9.39094e-05
ENSMUSG00000056121.17	Fez2	fasciculation and elongation protein zeta 2 (zygin II)	0.332328	9.4007e-05
ENSMUSG00000068039.14	Tcp1	t-complex protein 1	0.349455	9.4518e-05
ENSMUSG00000056608.15	Chd9	chromodomain helicase DNA binding protein 9	0.576701	9.59822e-05
ENSMUSG00000032482.10	Cspg5	chondroitin sulfate proteoglycan 5	0.45206	9.63243e-05
ENSMUSG00000020358.18	Hnrnpab	heterogeneous nuclear ribonucleoprotein A/B	0.504094	9.84266e-05
ENSMUSG00000029033.17	Acap3	ArfGAP with coiled-coil, ankyrin repeat and PH domains 3	0.647355	9.88254e-05
ENSMUSG00000063646.19	Jakmip1	janus kinase and microtubule interacting protein 1	0.365153	0.000100733
ENSMUSG00000034974.14	Dapk3	death-associated protein kinase 3	0.674723	0.000100826
ENSMUSG00000057342.16	Sphk2	sphingosine kinase 2	0.47528	0.000101013
ENSMUSG00000055485.7	Soga1	suppressor of glucose, autophagy associated 1	0.621811	0.000101527
ENSMUSG00000028433.15	Ubap2	ubiquitin-associated protein 2	0.906759	0.000101686
ENSMUSG00000087141.2	Plcxd2	phosphatidylinositol-specific phospholipase C, X domain containing 2	0.317263	0.000101768
ENSMUSG00000037235.14	Mxd4	Max dimerization protein 4	0.528011	0.00010199
ENSMUSG00000027560.5	Dok5	docking protein 5	0.51584	0.000104238
ENSMUSG00000026482.14	Rgl1	ral guanine nucleotide dissociation stimulator,-like 1	0.342336	0.000104394
ENSMUSG00000062760.12	Shisal1	shisa like 1	0.588483	0.000105329
ENSMUSG00000026924.18	Sec16a	SEC16 homolog A, endoplasmic reticulum export factor	0.470384	0.000105715
ENSMUSG00000025932.15	Eya1	EYA transcriptional coactivator and phosphatase 1	0.597201	0.000106365
ENSMUSG00000037750.17	Fam222b	family with sequence similarity 222, member B	0.613086	0.000106398
ENSMUSG00000001062.19	Vps9d1	VPS9 domain containing 1	0.449846	0.000106455
ENSMUSG00000030729.18	Pgm2l1	phosphoglucomutase 2-like 1	0.369346	0.000107264
ENSMUSG00000055991.16	Zkscan5	zinc finger with KRAB and SCAN domains 5	0.397529	0.000107293
ENSMUSG00000039089.16	L3mbtl3	L3MBTL3 histone methyl-lysine binding protein	0.356063	0.000107317
ENSMUSG00000052299.10	Ltn1	listerin E3 ubiquitin protein ligase 1	0.358732	0.000107762
ENSMUSG00000026179.15	Pnkd	paroxysmal nonkinesiogenic dyskinesia	0.419338	0.000107777
ENSMUSG00000016940.19	Kctd2	potassium channel tetramerisation domain containing 2	0.387448	0.00010792
ENSMUSG00000043857.17	Mgat5b	mannoside acetylglucosaminyltransferase 5, isoenzyme B	0.532672	0.000108284
ENSMUSG00000028015.4	Ctso	cathepsin O	0.409236	0.000108288
ENSMUSG00000052253.7	Zfp622	zinc finger protein 622	0.467962	0.000108333
ENSMUSG00000039137.19	Whrn	whirlin	0.550538	0.000109369
ENSMUSG00000038384.17	Setd1b	SET domain containing 1B	0.777837	0.000110686
ENSMUSG00000001416.14	Cct3	chaperonin containing Tcp1, subunit 3 (gamma)	0.310257	0.000110826
ENSMUSG00000008734.10	Gprc5b	G protein-coupled receptor, family C, group 5, member B	0.668051	0.000111062
ENSMUSG00000017299.14	Dnttip1	deoxynucleotidyltransferase, terminal, interacting protein 1	0.619381	0.000111846
ENSMUSG00000066357.7	Wdr6	WD repeat domain 6	0.62231	0.000112385
ENSMUSG00000032562.14	Gnai2	guanine nucleotide binding protein (G protein), alpha inhibiting 2	0.495019	0.0001128
ENSMUSG00000042390.10	Gatad2b	GATA zinc finger domain containing 2B	0.646914	0.00011341
ENSMUSG00000031447.8	Lamp1	lysosomal-associated membrane protein 1	0.256538	0.00011376
ENSMUSG00000029145.13	Eif2b4	eukaryotic translation initiation factor 2B, subunit 4 delta	0.573856	0.000114185
ENSMUSG00000032480.18	Dhx30	DEAH (Asp-Glu-Ala-His) box polypeptide 30	0.358574	0.000114364
ENSMUSG00000021690.11	Jmy	junction-mediating and regulatory protein	0.483262	0.000114522
ENSMUSG00000037010.8	Apln	apelin	0.597628	0.000114608
ENSMUSG00000027562.13	Car2	carbonic anhydrase 2	0.338566	0.00011573
ENSMUSG00000032462.15	Pik3cb	phosphatidylinositol-4,5-bisphosphate 3-kinase catalytic subunit beta	0.477796	0.000116014
ENSMUSG00000053580.17	Tanc2	tetratricopeptide repeat, ankyrin repeat and coiled-coil containing 2	0.43007	0.000116229
ENSMUSG00000021178.10	Psmc1	protease (prosome, macropain) 26S subunit, ATPase 1	0.369961	0.000116423
ENSMUSG00000027479.15	Mapre1	microtubule-associated protein, RP/EB family, member 1	0.477081	0.000117035
ENSMUSG00000040560.11	Wdr7	WD repeat domain 7	0.412628	0.000117207
ENSMUSG00000067995.5	Gtf2f2	general transcription factor IIF, polypeptide 2	0.476475	0.000118422
ENSMUSG00000032870.9	Smap2	small ArfGAP 2	0.614595	0.000119433
ENSMUSG00000060373.16	Hnrnpc	heterogeneous nuclear ribonucleoprotein C	0.715782	0.000120434
ENSMUSG00000021185.17	Dglucy	D-glutamate cyclase	0.76836	0.000121034
ENSMUSG00000074457.11	S100a16	S100 calcium binding protein A16	0.666759	0.000121147
ENSMUSG00000000223.14	Drp2	dystrophin related protein 2	0.362719	0.000121345
ENSMUSG00000006356.11	Crip2	cysteine rich protein 2	0.710618	0.00012233
ENSMUSG00000064373.14	Selenop	selenoprotein P	0.379374	0.000123069
ENSMUSG00000001472.18	Tcf25	transcription factor 25 (basic helix-loop-helix)	0.392258	0.000124743
ENSMUSG00000028199.19	Cryz	crystallin, zeta	0.876556	0.000126622
ENSMUSG00000026718.18	Stam	signal transducing adaptor molecule (SH3 domain and ITAM motif) 1	0.381923	0.000126686
ENSMUSG00000045034.13	Ankrd34b	ankyrin repeat domain 34B	0.499791	0.000127168
ENSMUSG00000009614.17	Sardh	sarcosine dehydrogenase	0.828277	0.000128731
ENSMUSG00000004929.13	Thop1	thimet oligopeptidase 1	0.658307	0.000129241
ENSMUSG00000022394.15	L3mbtl2	L3MBTL2 polycomb repressive complex 1 subunit	0.446401	0.000129263
ENSMUSG00000049680.18	Urgcp	upregulator of cell proliferation	0.479187	0.000129785
ENSMUSG00000109511.2	Nup62	nucleoporin 62	0.690394	0.000130209
ENSMUSG00000002608.9	Ccdc97	coiled-coil domain containing 97	0.552248	0.000131203
ENSMUSG00000086119.3	NA	NA	0.63256	0.000131685
ENSMUSG00000021097.16	Clmn	calmin	0.954243	0.00013193
ENSMUSG00000024059.11	Clip4	CAP-GLY domain containing linker protein family, member 4	0.356923	0.000132477
ENSMUSG00000025968.17	Ndufs1	NADH:ubiquinone oxidoreductase core subunit S1	0.364124	0.000132793
ENSMUSG00000026608.14	Kctd3	potassium channel tetramerisation domain containing 3	0.30286	0.000132885
ENSMUSG00000054920.13	Klhl5	kelch-like 5	0.385883	0.000133071
ENSMUSG00000042364.12	Snx18	sorting nexin 18	0.30251	0.000133245
ENSMUSG00000028530.15	Jak1	Janus kinase 1	0.486196	0.000133863
ENSMUSG00000029071.17	Dvl1	dishevelled segment polarity protein 1	0.496906	0.00013409
ENSMUSG00000032192.10	Gnb5	guanine nucleotide binding protein (G protein), beta 5	0.371667	0.000134242
ENSMUSG00000050567.17	Maml1	mastermind like transcriptional coactivator 1	0.527493	0.000134301
ENSMUSG00000038957.14	Edc3	enhancer of mRNA decapping 3	0.607034	0.000136297
ENSMUSG00000001768.17	Rin2	Ras and Rab interactor 2	0.584737	0.000136328
ENSMUSG00000046688.15	Tifa	TRAF-interacting protein with forkhead-associated domain	0.609832	0.00013644
ENSMUSG00000028337.15	Coro2a	coronin, actin binding protein 2A	0.325708	0.000136691
ENSMUSG00000025402.13	Nab2	Ngfi-A binding protein 2	0.635192	0.000138146
ENSMUSG00000026687.15	Aldh9a1	aldehyde dehydrogenase 9, subfamily A1	0.588451	0.000138186
ENSMUSG00000049295.18	Zfp219	zinc finger protein 219	0.60939	0.000139109
ENSMUSG00000037242.9	Clic4	chloride intracellular channel 4 (mitochondrial)	0.415616	0.000139736
ENSMUSG00000025261.19	Huwe1	HECT, UBA and WWE domain containing 1	0.367713	0.000139781
ENSMUSG00000028341.10	Nr4a3	nuclear receptor subfamily 4, group A, member 3	0.868229	0.000139801
ENSMUSG00000031467.11	Agpat5	1-acylglycerol-3-phosphate O-acyltransferase 5 (lysophosphatidic acid acyltransferase, epsilon)	0.296047	0.000140353
ENSMUSG00000033216.10	Eefsec	eukaryotic elongation factor, selenocysteine-tRNA-specific	0.601236	0.000141826
ENSMUSG00000021062.16	Rab15	RAB15, member RAS oncogene family	0.39524	0.000141963
ENSMUSG00000062078.16	Qk	quaking, KH domain containing RNA binding	0.483229	0.000142436
ENSMUSG00000066129.18	Kndc1	kinase non-catalytic C-lobe domain (KIND) containing 1	0.562566	0.000142684
ENSMUSG00000028698.14	Pik3r3	phosphoinositide-3-kinase regulatory subunit 3	0.351051	0.000143231
ENSMUSG00000020607.8	Lratd1	LRAT domain containing 1	0.319996	0.000143903
ENSMUSG00000028710.19	Atpaf1	ATP synthase mitochondrial F1 complex assembly factor 1	0.362459	0.000143946
ENSMUSG00000045314.6	Sowahb	sosondowah ankyrin repeat domain family member B	0.516431	0.000144035
ENSMUSG00000031808.8	Slc27a1	solute carrier family 27 (fatty acid transporter), member 1	0.409936	0.000144433
ENSMUSG00000000631.21	Myo18a	myosin XVIIIA	0.516544	0.000145238
ENSMUSG00000028796.18	Phc2	polyhomeotic 2	0.399475	0.000145332
ENSMUSG00000047547.15	Cltb	clathrin, light polypeptide (Lcb)	0.387632	0.000145373
ENSMUSG00000004069.18	Dnaja3	DnaJ heat shock protein family (Hsp40) member A3	0.303221	0.00014638
ENSMUSG00000061436.16	Hipk2	homeodomain interacting protein kinase 2	0.730671	0.000146896
ENSMUSG00000030905.6	Crym	crystallin, mu	0.626998	0.000147019
ENSMUSG00000118125.2	NA	NA	0.673662	0.000149641
ENSMUSG00000003644.18	Rps6ka1	ribosomal protein S6 kinase polypeptide 1	0.594322	0.000150069
ENSMUSG00000034216.13	Vps18	VPS18 CORVET/HOPS core subunit	0.361332	0.000151035
ENSMUSG00000029999.15	Tgfa	transforming growth factor alpha	0.344523	0.000151166
ENSMUSG00000048458.9	Inka2	inka box actin regulator 2	0.471305	0.000151788
ENSMUSG00000074637.8	Sox2	SRY (sex determining region Y)-box 2	0.470408	0.000152705
ENSMUSG00000042572.13	Ube2q1	ubiquitin-conjugating enzyme E2Q family member 1	0.387476	0.000154134
ENSMUSG00000022831.15	Hcls1	hematopoietic cell specific Lyn substrate 1	0.752399	0.000156417
ENSMUSG00000035456.10	Prdm8	PR domain containing 8	0.603523	0.000156942
ENSMUSG00000033323.15	Ctdp1	CTD (carboxy-terminal domain, RNA polymerase II, polypeptide A) phosphatase, subunit 1	0.37144	0.000157132
ENSMUSG00000006095.13	Tbcb	tubulin folding cofactor B	0.487102	0.000157411
ENSMUSG00000055681.15	Cope	coatomer protein complex, subunit epsilon	0.436454	0.000157593
ENSMUSG00000024501.21	Dpysl3	dihydropyrimidinase-like 3	0.6941	0.000157854
ENSMUSG00000023932.10	Cdc5l	cell division cycle 5-like (S. pombe)	0.432731	0.000160815
ENSMUSG00000000378.16	Ccm2	cerebral cavernous malformation 2	0.500726	0.000162607
ENSMUSG00000031652.12	N4bp1	NEDD4 binding protein 1	0.330129	0.000163683
ENSMUSG00000061517.9	Sox21	SRY (sex determining region Y)-box 21	0.656754	0.000164649
ENSMUSG00000022212.16	Cpne6	copine VI	0.516599	0.000166294
ENSMUSG00000028790.14	Khdrbs1	KH domain containing, RNA binding, signal transduction associated 1	0.414176	0.000167112
ENSMUSG00000026826.14	Nr4a2	nuclear receptor subfamily 4, group A, member 2	0.748255	0.000167437
ENSMUSG00000062933.8	NA	NA	0.290287	0.000167688
ENSMUSG00000034194.19	R3hcc1	R3H domain and coiled-coil containing 1	0.498679	0.000167886
ENSMUSG00000026965.13	Anapc2	anaphase promoting complex subunit 2	0.50382	0.000170588
ENSMUSG00000090330.3	9130221H12Rik	RIKEN cDNA 9130221H12 gene	0.593125	0.000171423
ENSMUSG00000014776.8	Nol3	nucleolar protein 3 (apoptosis repressor with CARD domain)	0.50318	0.000171681
ENSMUSG00000059288.15	Cdyl	chromodomain protein, Y chromosome-like	0.827854	0.000171842
ENSMUSG00000052139.19	Babam2	BRISC and BRCA1 A complex member 2	0.3697	0.000172426
ENSMUSG00000019817.19	Plagl1	pleiomorphic adenoma gene-like 1	0.698516	0.000172833
ENSMUSG00000019471.11	Cdc37	cell division cycle 37	0.995106	0.000173197
ENSMUSG00000030541.17	Idh2	isocitrate dehydrogenase 2 (NADP+), mitochondrial	0.477568	0.000173873
ENSMUSG00000022947.9	Cbr3	carbonyl reductase 3	0.745487	0.000174532
ENSMUSG00000064125.15	Prr36	proline rich 36	0.958835	0.000174919
ENSMUSG00000025068.9	Gsto1	glutathione S-transferase omega 1	0.407648	0.000175285
ENSMUSG00000049728.15	Zfp668	zinc finger protein 668	0.688178	0.000175625
ENSMUSG00000027404.17	Snrpb	small nuclear ribonucleoprotein B	0.606879	0.000175641
ENSMUSG00000071531.4	Gprin2	G protein regulated inducer of neurite outgrowth 2	1.20677	0.000177231
ENSMUSG00000057101.9	Zfp180	zinc finger protein 180	0.444791	0.000177583
ENSMUSG00000040289.9	Hey1	hairy/enhancer-of-split related with YRPW motif 1	0.367149	0.000179742
ENSMUSG00000003235.14	Eif2b5	eukaryotic translation initiation factor 2B, subunit 5 epsilon	0.448492	0.000180361
ENSMUSG00000021559.15	Dapk1	death associated protein kinase 1	0.667783	0.000181916
ENSMUSG00000071655.13	Ubxn1	UBX domain protein 1	0.494796	0.0001823
ENSMUSG00000033610.17	Pank1	pantothenate kinase 1	0.325433	0.000182333
ENSMUSG00000001313.13	Rnd2	Rho family GTPase 2	0.630536	0.000182362
ENSMUSG00000034636.10	Zyg11b	zyg-ll family member B, cell cycle regulator	0.317945	0.000182774
ENSMUSG00000112743.2	Nt5dc3	5'-nucleotidase domain containing 3	0.575379	0.000183029
ENSMUSG00000029518.16	Rab35	RAB35, member RAS oncogene family	0.387471	0.000183622
ENSMUSG00000027649.16	Ctnnbl1	catenin, beta like 1	0.511531	0.000183949
ENSMUSG00000093402.2	NA	NA	0.647721	0.000184242
ENSMUSG00000005625.16	Psmd4	proteasome (prosome, macropain) 26S subunit, non-ATPase, 4	0.390308	0.000185102
ENSMUSG00000048758.15	Rpl29	ribosomal protein L29	0.446632	0.000186021
ENSMUSG00000029922.16	Mkrn1	makorin, ring finger protein, 1	0.301455	0.000186688
ENSMUSG00000102336.2	NA	NA	0.697693	0.000186903
ENSMUSG00000028961.16	Pgd	phosphogluconate dehydrogenase	0.592851	0.000188835
ENSMUSG00000070462.5	Tlnrd1	talin rod domain containing 1	0.425649	0.000190859
ENSMUSG00000024960.10	Plcb3	phospholipase C, beta 3	0.569242	0.000191062
ENSMUSG00000037316.10	Bag4	BCL2-associated athanogene 4	0.411315	0.000191341
ENSMUSG00000006276.11	Eps15l1	epidermal growth factor receptor pathway substrate 15-like 1	0.278487	0.000191915
ENSMUSG00000034930.17	Rtkn	rhotekin	0.462887	0.000192097
ENSMUSG00000039117.17	Taf4	TATA-box binding protein associated factor 4	0.881174	0.000195407
ENSMUSG00000045176.4	Borcs6	BLOC-1 related complex subunit 6	0.472971	0.00019702
ENSMUSG00000045180.14	Shroom2	shroom family member 2	0.335637	0.00019746
ENSMUSG00000042155.4	Klhl23	kelch-like 23	0.378599	0.000198062
ENSMUSG00000027674.17	Pex5l	peroxisomal biogenesis factor 5-like	0.287309	0.000199201
ENSMUSG00000062203.16	Gspt1	G1 to S phase transition 1	0.476624	0.000202187
ENSMUSG00000030270.12	Cpne9	copine family member IX	0.623675	0.000203207
ENSMUSG00000025006.19	Sorbs1	sorbin and SH3 domain containing 1	0.576646	0.000206444
ENSMUSG00000021466.13	Ptch1	patched 1	0.74831	0.000206604
ENSMUSG00000032724.6	Abtb2	ankyrin repeat and BTB (POZ) domain containing 2	0.596645	0.00020667
ENSMUSG00000021774.14	Ube2e1	ubiquitin-conjugating enzyme E2E 1	0.398798	0.000207836
ENSMUSG00000020528.15	Prpsap2	phosphoribosyl pyrophosphate synthetase-associated protein 2	0.443851	0.000208326
ENSMUSG00000029499.12	Pxmp2	peroxisomal membrane protein 2	0.802199	0.000208694
ENSMUSG00000015165.17	Hnrnpl	heterogeneous nuclear ribonucleoprotein L	0.383509	0.000211356
ENSMUSG00000042178.7	Armc5	armadillo repeat containing 5	0.670684	0.000211887
ENSMUSG00000001674.12	Ddx18	DEAD box helicase 18	0.671858	0.000214576
ENSMUSG00000024213.15	Nudt3	nudix (nucleotide diphosphate linked moiety X)-type motif 3	0.491415	0.000215174
ENSMUSG00000028042.16	Zbtb7b	zinc finger and BTB domain containing 7B	0.663122	0.000216032
ENSMUSG00000020642.14	Rnf144a	ring finger protein 144A	0.566366	0.000216193
ENSMUSG00000033294.12	Noc4l	NOC4 like	0.58711	0.000217532
ENSMUSG00000034613.13	Ppm1h	protein phosphatase 1H (PP2C domain containing)	0.46897	0.000218768
ENSMUSG00000020823.17	Sec14l1	SEC14-like lipid binding 1	0.419598	0.000219004
ENSMUSG00000045427.14	Hnrnph2	heterogeneous nuclear ribonucleoprotein H2	0.564212	0.000220353
ENSMUSG00000024132.7	Eci1	enoyl-Coenzyme A delta isomerase 1	0.597194	0.000222307
ENSMUSG00000071477.11	Zfp777	zinc finger protein 777	0.463104	0.000223092
ENSMUSG00000001964.15	Emd	emerin	0.633989	0.000223997
ENSMUSG00000020038.11	Cry1	cryptochrome 1 (photolyase-like)	0.449933	0.000224408
ENSMUSG00000027305.10	Ndufaf1	NADH:ubiquinone oxidoreductase complex assembly factor 1	0.354737	0.000226237
ENSMUSG00000035109.15	Shc4	SHC (Src homology 2 domain containing) family, member 4	0.594959	0.00023269
ENSMUSG00000022477.14	Aco2	aconitase 2, mitochondrial	0.457676	0.000235479
ENSMUSG00000052632.17	Asap2	ArfGAP with SH3 domain, ankyrin repeat and PH domain 2	0.448581	0.000235807
ENSMUSG00000034889.9	Cactin	cactin, spliceosome C complex subunit	0.488966	0.000237316
ENSMUSG00000027774.17	Gfm1	G elongation factor, mitochondrial 1	0.454085	0.000237561
ENSMUSG00000032290.8	Ptpn9	protein tyrosine phosphatase, non-receptor type 9	0.351939	0.000238137
[truncated: 806 more rows]
