# Supplementary material for: mRNA and circRNA mislocalization to synapses are key features of Alzheimer’s disease
Source: PLoS Genet. 2024 Jul 29;20(7):e1011359. doi: 10.1371/journal.pgen.1011359 (PMC11309398; doi:10.1371/journal.pgen.1011359)
Supplement: S13 Table — (XLSX) [file pgen.1011359.s030.xlsx]

## Sheet: Sheet1
Gene	Symbol	GeneName	log2FoldChange	pvalue
ENSMUSG00000010663	Fads1	fatty acid desaturase 1	1.05463	9.5e-93
ENSMUSG00000042066	Tmcc2	transmembrane and coiled-coil domains 2	1.50237	1.81e-86
ENSMUSG00000038437	Mllt6	myeloid/lymphoid or mixed-lineage leukemia; translocated to, 6	1.28987	1.96e-86
ENSMUSG00000034413	Neurl1b	neuralized E3 ubiquitin protein ligase 1B	1.46754	1.15e-75
ENSMUSG00000006435	Neurl1a	neuralized E3 ubiquitin protein ligase 1A	1.5573	7.94e-75
ENSMUSG00000025422	Agap2	ArfGAP with GTPase domain, ankyrin repeat and PH domain 2	1.29993	6.93e-73
ENSMUSG00000021794	Glud1	glutamate dehydrogenase 1	0.937203	3.57e-70
ENSMUSG00000084883	Ccdc85c	coiled-coil domain containing 85C	1.29609	1.21e-69
ENSMUSG00000037754	Ppp1r16b	protein phosphatase 1, regulatory subunit 16B	1.27481	5.26e-69
ENSMUSG00000020684	Rasl10b	RAS-like, family 10, member B	1.71243	8.99e-69
ENSMUSG00000021448	Shc3	src homology 2 domain-containing transforming protein C3	1.35974	3.55e-67
ENSMUSG00000031691	Tnpo2	transportin 2 (importin 3, karyopherin beta 2b)	0.979698	1.79e-65
ENSMUSG00000067889	Sptbn2	spectrin beta, non-erythrocytic 2	1.40029	3.19e-61
ENSMUSG00000029577	Ube3b	ubiquitin protein ligase E3B	1.14249	5.47e-61
ENSMUSG00000003345	Csnk1g2	casein kinase 1, gamma 2	1.02731	4.71e-60
ENSMUSG00000041037	Irgq	immunity-related GTPase family, Q	0.867106	5.6e-59
ENSMUSG00000034781	Gna11	guanine nucleotide binding protein, alpha 11	0.848531	7.88e-59
ENSMUSG00000027223	Mapk8ip1	mitogen-activated protein kinase 8 interacting protein 1	1.14645	3.02e-57
ENSMUSG00000020331	Hcn2	hyperpolarization-activated, cyclic nucleotide-gated K+ 2	1.05121	2.9e-56
ENSMUSG00000022390	Zc3h7b	zinc finger CCCH type containing 7B	1.11299	5.42e-56
ENSMUSG00000025318	Jph3	junctophilin 3	1.12717	9.53e-55
ENSMUSG00000008855	Hdac5	histone deacetylase 5	1.28587	8.46e-54
ENSMUSG00000042388	Dlgap3	DLG associated protein 3	1.50028	8.07e-53
ENSMUSG00000018750	Zbtb4	zinc finger and BTB domain containing 4	0.786132	3.81e-52
ENSMUSG00000039844	Rapgef1	Rap guanine nucleotide exchange factor (GEF) 1	0.948327	1.48e-51
ENSMUSG00000026883	Dab2ip	disabled 2 interacting protein	0.930548	2.42e-51
ENSMUSG00000026932	Nacc2	nucleus accumbens associated 2, BEN and BTB (POZ) domain containing	0.841656	6.53e-51
ENSMUSG00000024851	Pitpnm1	phosphatidylinositol transfer protein, membrane-associated 1	0.990559	1.08e-50
ENSMUSG00000015599	Ttbk1	tau tubulin kinase 1	1.27135	2.78e-50
ENSMUSG00000027624	Epb41l1	erythrocyte membrane protein band 4.1 like 1	0.964047	2.9e-50
ENSMUSG00000040797	Iqsec3	IQ motif and Sec7 domain 3	1.36445	7e-50
ENSMUSG00000034312	Iqsec1	IQ motif and Sec7 domain 1	0.825368	3.56e-49
ENSMUSG00000008604	Ubqln4	ubiquilin 4	0.954455	2.33e-48
ENSMUSG00000026473	Glul	glutamate-ammonia ligase (glutamine synthetase)	1.18096	4.13e-48
ENSMUSG00000032281	Acsbg1	acyl-CoA synthetase bubblegum family member 1	1.08546	9.33e-48
ENSMUSG00000011877	Git1	GIT ArfGAP 1	1.23356	1.29e-47
ENSMUSG00000040390	Map3k10	mitogen-activated protein kinase kinase kinase 10	1.18231	1.74e-47
ENSMUSG00000038351	Sgsm2	small G protein signaling modulator 2	1.17583	4.28e-47
ENSMUSG00000034853	Acot11	acyl-CoA thioesterase 11	0.999451	2.57e-46
ENSMUSG00000022791	Tnk2	tyrosine kinase, non-receptor, 2	1.17801	3.49e-46
ENSMUSG00000053617	Sh3pxd2a	SH3 and PX domains 2A	0.916645	5.61e-45
ENSMUSG00000027457	Snph	syntaphilin	1.20614	1.54e-44
ENSMUSG00000005683	Cs	citrate synthase	0.810957	1.58e-43
ENSMUSG00000052949	Rnf157	ring finger protein 157	0.792547	2.03e-43
ENSMUSG00000025428	Atp5a1	ATP synthase, H+ transporting, mitochondrial F1 complex, alpha subunit 1	0.800734	3.22e-43
ENSMUSG00000034994	Eef2	eukaryotic translation elongation factor 2	1.0945	1.76e-42
ENSMUSG00000035390	Brsk1	BR serine/threonine kinase 1	1.52622	3.99e-42
ENSMUSG00000078794	Dact3	dishevelled-binding antagonist of beta-catenin 3	1.47527	5.44e-42
ENSMUSG00000031824	6430548M08Rik	RIKEN cDNA 6430548M08 gene	0.916284	9.04e-42
ENSMUSG00000024212	Mllt1	myeloid/lymphoid or mixed-lineage leukemia; translocated to, 1	1.34517	1.58e-41
ENSMUSG00000018909	Arrb1	arrestin, beta 1	0.924917	2.87e-41
ENSMUSG00000021061	Sptb	spectrin beta, erythrocytic	1.20733	4.16e-41
ENSMUSG00000046093	Hpcal4	hippocalcin-like 4	1.146	6.41e-41
ENSMUSG00000037855	Zfp365	zinc finger protein 365	1.00915	9.34e-41
ENSMUSG00000024220	Zfp523	zinc finger protein 523	1.25683	1.14e-40
ENSMUSG00000038485	Socs7	suppressor of cytokine signaling 7	0.742356	1.18e-40
ENSMUSG00000038143	Stox2	storkhead box 2	0.863432	1.56e-40
ENSMUSG00000024665	Fads2	fatty acid desaturase 2	0.89594	5.44e-40
ENSMUSG00000072825	Cep170b	centrosomal protein 170B	1.11891	1.42e-39
ENSMUSG00000042425	Frmpd3	FERM and PDZ domain containing 3	1.11498	1.88e-39
ENSMUSG00000055675	Kbtbd11	kelch repeat and BTB (POZ) domain containing 11	0.877732	3.52e-39
ENSMUSG00000009739	Pou6f1	POU domain, class 6, transcription factor 1	0.854702	3.96e-39
ENSMUSG00000005417	Mprip	myosin phosphatase Rho interacting protein	0.752166	4.05e-39
ENSMUSG00000029713	Gnb2	guanine nucleotide binding protein (G protein), beta 2	0.765587	1.06e-38
ENSMUSG00000062098	Btbd3	BTB (POZ) domain containing 3	0.879131	2.32e-38
ENSMUSG00000060279	Ap2a1	adaptor-related protein complex 2, alpha 1 subunit	0.727489	2.53e-38
ENSMUSG00000032589	Bsn	bassoon	1.3508	2.93e-38
ENSMUSG00000000538	Tom1l2	target of myb1-like 2 (chicken)	0.808511	4.77e-38
ENSMUSG00000032118	Fez1	fasciculation and elongation protein zeta 1 (zygin I)	0.653797	6.29e-38
ENSMUSG00000033720	Sfxn5	sideroflexin 5	1.0283	8.77e-38
ENSMUSG00000059981	Taok2	TAO kinase 2	0.704032	9.77e-38
ENSMUSG00000066640	Fbxl18	F-box and leucine-rich repeat protein 18	0.978259	1.29e-37
ENSMUSG00000031834	Pik3r2	phosphoinositide-3-kinase regulatory subunit 2	0.837429	1.49e-37
ENSMUSG00000022536	Glyr1	glyoxylate reductase 1 homolog (Arabidopsis)	0.560802	2.38e-37
ENSMUSG00000030030	1700003E16Rik	RIKEN cDNA 1700003E16 gene	1.1794	3.85e-37
ENSMUSG00000020886	Dlg4	discs large MAGUK scaffold protein 4	1.00781	5.56e-37
ENSMUSG00000003352	Cacnb3	calcium channel, voltage-dependent, beta 3 subunit	0.917377	9.35e-37
ENSMUSG00000024640	Psat1	phosphoserine aminotransferase 1	0.939801	9.98e-37
ENSMUSG00000049807	Arhgap23	Rho GTPase activating protein 23	0.993915	1.02e-36
ENSMUSG00000062380	Tubb3	tubulin, beta 3 class III	0.731083	1.03e-36
ENSMUSG00000001525	Tubb5	tubulin, beta 5 class I	0.844277	2.25e-36
ENSMUSG00000003810	Mast2	microtubule associated serine/threonine kinase 2	0.92004	2.54e-36
ENSMUSG00000118668	Rps6ka4	ribosomal protein S6 kinase, polypeptide 4	0.955189	3.6e-36
ENSMUSG00000017390	Aldoc	aldolase C, fructose-bisphosphate	1.06862	6.24e-36
ENSMUSG00000040543	Pitpnm3	PITPNM family member 3	0.968778	6.65e-36
ENSMUSG00000052934	Fbxo31	F-box protein 31	0.959836	1.45e-35
ENSMUSG00000021277	Traf3	TNF receptor-associated factor 3	1.04411	1.61e-35
ENSMUSG00000005089	Slc1a2	solute carrier family 1 (glial high affinity glutamate transporter), member 2	0.945866	2.5e-35
ENSMUSG00000024897	Apba1	amyloid beta (A4) precursor protein binding, family A, member 1	1.03987	3.8e-35
ENSMUSG00000020882	Cacnb1	calcium channel, voltage-dependent, beta 1 subunit	0.786467	4.42e-35
ENSMUSG00000021238	Aldh6a1	aldehyde dehydrogenase family 6, subfamily A1	0.613081	1.18e-34
ENSMUSG00000096847	Tmem151b	transmembrane protein 151B	0.991821	1.23e-34
ENSMUSG00000018415	Gid4	GID complex subunit 4, VID24 homolog	0.675539	1.27e-34
ENSMUSG00000029120	Ppp2r2c	protein phosphatase 2, regulatory subunit B, gamma	0.730815	1.31e-34
ENSMUSG00000026090	Cracdl	capping protein inhibiting regulator of actin like	0.682962	1.31e-34
ENSMUSG00000026123	Plekhb2	pleckstrin homology domain containing, family B (evectins) member 2	0.801681	1.35e-34
ENSMUSG00000005312	Ubqln1	ubiquilin 1	0.712777	1.36e-34
ENSMUSG00000029580	Actb	actin, beta	0.83687	1.54e-34
ENSMUSG00000037887	Dusp8	dual specificity phosphatase 8	1.01747	2.39e-34
ENSMUSG00000059213	Ddn	dendrin	1.27062	3.36e-34
ENSMUSG00000024429	Gnl1	guanine nucleotide binding protein-like 1	0.862965	3.97e-34
ENSMUSG00000025793	Hgs	HGF-regulated tyrosine kinase substrate	1.03555	4.12e-34
ENSMUSG00000031393	Mecp2	methyl CpG binding protein 2	0.60477	5.65e-34
ENSMUSG00000030401	Rtn2	reticulon 2 (Z-band associated protein)	1.08567	6.84e-34
ENSMUSG00000069814	Ccdc92b	coiled-coil domain containing 92B	0.767188	1.12e-33
ENSMUSG00000003863	Ppfia3	protein tyrosine phosphatase, receptor type, f polypeptide (PTPRF), interacting protein (liprin), alpha 3	1.01464	1.72e-33
ENSMUSG00000023004	Tuba1b	tubulin, alpha 1B	0.925881	2.9e-33
ENSMUSG00000051343	Rab11fip5	RAB11 family interacting protein 5 (class I)	0.786982	5.58e-33
ENSMUSG00000067279	Ppp1r3c	protein phosphatase 1, regulatory subunit 3C	1.26111	1.31e-32
ENSMUSG00000013787	Ehmt2	euchromatic histone lysine N-methyltransferase 2	0.887554	2.97e-32
ENSMUSG00000038517	Tbkbp1	TBK1 binding protein 1	1.15426	3.51e-32
ENSMUSG00000038453	Srcin1	SRC kinase signaling inhibitor 1	0.969846	3.56e-32
ENSMUSG00000024654	Asrgl1	asparaginase like 1	0.831728	3.57e-32
ENSMUSG00000024853	Sf3b2	splicing factor 3b, subunit 2	0.656873	4.06e-32
ENSMUSG00000034201	Gas2l1	growth arrest-specific 2 like 1	1.21028	6.67e-32
ENSMUSG00000048756	Foxo3	forkhead box O3	0.772717	7.84e-32
ENSMUSG00000035901	Dennd5a	DENN/MADD domain containing 5A	0.641199	1.06e-31
ENSMUSG00000023118	Sympk	symplekin	0.788437	1.23e-31
ENSMUSG00000018849	Wwc1	WW, C2 and coiled-coil domain containing 1	0.912031	1.35e-31
ENSMUSG00000006273	Atp6v1b2	ATPase, H+ transporting, lysosomal V1 subunit B2	0.622398	1.59e-31
ENSMUSG00000022619	Mapk8ip2	mitogen-activated protein kinase 8 interacting protein 2	0.993356	2.11e-31
ENSMUSG00000034940	Synrg	synergin, gamma	0.798	4.48e-31
ENSMUSG00000020257	Wdr82	WD repeat domain containing 82	0.553887	4.73e-31
ENSMUSG00000022623	Shank3	SH3 and multiple ankyrin repeat domains 3	1.45567	4.77e-31
ENSMUSG00000031166	Wdr13	WD repeat domain 13	0.765971	5.14e-31
ENSMUSG00000030934	Oat	ornithine aminotransferase	0.701341	5.18e-31
ENSMUSG00000038976	Ppp1r9b	protein phosphatase 1, regulatory subunit 9B	1.20851	5.68e-31
ENSMUSG00000037126	Psd	pleckstrin and Sec7 domain containing	1.36828	6.89e-31
ENSMUSG00000002274	Metrn	meteorin, glial cell differentiation regulator	1.19961	7.29e-31
ENSMUSG00000038738	Shank1	SH3 and multiple ankyrin repeat domains 1	1.74906	7.5e-31
ENSMUSG00000062661	Ncs1	neuronal calcium sensor 1	1.16279	8.02e-31
ENSMUSG00000024393	Prrc2a	proline-rich coiled-coil 2A	1.05286	1.43e-30
ENSMUSG00000037326	Capn15	calpain 15	0.8495	1.45e-30
ENSMUSG00000054008	Ndst1	N-deacetylase/N-sulfotransferase (heparan glucosaminyl) 1	0.646024	2.37e-30
ENSMUSG00000033545	Znrf1	zinc and ring finger 1	0.864366	3.75e-30
ENSMUSG00000003346	Abhd17a	abhydrolase domain containing 17A	1.23531	4.11e-30
ENSMUSG00000017314	Mpp2	membrane protein, palmitoylated 2 (MAGUK p55 subfamily member 2)	0.82096	4.44e-30
ENSMUSG00000028931	Kcnab2	potassium voltage-gated channel, shaker-related subfamily, beta member 2	1.06633	7.7e-30
ENSMUSG00000035203	Epn1	epsin 1	1.04455	8.38e-30
ENSMUSG00000089715	Cbx6	chromobox 6	1.01247	8.44e-30
ENSMUSG00000007670	Khsrp	KH-type splicing regulatory protein	1.00127	9.71e-30
ENSMUSG00000102918	Pcdhgc3	protocadherin gamma subfamily C, 3	0.789161	1.11e-29
ENSMUSG00000000149	Gna12	guanine nucleotide binding protein, alpha 12	0.793558	1.19e-29
ENSMUSG00000032177	Pde4a	phosphodiesterase 4A, cAMP specific	0.740057	1.45e-29
ENSMUSG00000022565	Plec	plectin	0.934979	1.7e-29
ENSMUSG00000027254	Map1a	microtubule-associated protein 1 A	1.00194	2.24e-29
ENSMUSG00000017009	Sdc4	syndecan 4	0.950925	2.94e-29
ENSMUSG00000048385	Scrt1	scratch family zinc finger 1	1.40573	3.1e-29
ENSMUSG00000034902	Pip5k1c	phosphatidylinositol-4-phosphate 5-kinase, type 1 gamma	0.780996	3.1e-29
ENSMUSG00000020657	Dnajc27	DnaJ heat shock protein family (Hsp40) member C27	0.501608	3.16e-29
ENSMUSG00000051335	Gfod1	glucose-fructose oxidoreductase domain containing 1	0.882012	3.54e-29
ENSMUSG00000017639	Rab11fip4	RAB11 family interacting protein 4 (class II)	0.623245	4.4e-29
ENSMUSG00000046160	Olig1	oligodendrocyte transcription factor 1	0.793992	1.12e-28
ENSMUSG00000021910	Nisch	nischarin	0.76143	1.26e-28
ENSMUSG00000004263	Atn1	atrophin 1	1.41479	1.3e-28
ENSMUSG00000024617	Camk2a	calcium/calmodulin-dependent protein kinase II alpha	1.59466	1.55e-28
ENSMUSG00000040276	Pacsin1	protein kinase C and casein kinase substrate in neurons 1	0.883465	2.37e-28
ENSMUSG00000094910	D430019H16Rik	RIKEN cDNA D430019H16 gene	1.14393	2.47e-28
ENSMUSG00000038406	Scaf1	SR-related CTD-associated factor 1	1.13929	3.05e-28
ENSMUSG00000003575	Crtc1	CREB regulated transcription coactivator 1	1.27834	3.99e-28
ENSMUSG00000016319	Slc25a5	solute carrier family 25 (mitochondrial carrier, adenine nucleotide translocator), member 5	0.622753	5.06e-28
ENSMUSG00000032667	Pon2	paraoxonase 2	0.797657	8.41e-28
ENSMUSG00000029364	Wsb2	WD repeat and SOCS box-containing 2	0.987154	8.42e-28
ENSMUSG00000035152	Ap2b1	adaptor-related protein complex 2, beta 1 subunit	0.783606	8.8e-28
ENSMUSG00000020823	Sec14l1	SEC14-like lipid binding 1	0.517276	1.18e-27
ENSMUSG00000029020	Mfn2	mitofusin 2	0.689009	1.19e-27
ENSMUSG00000028691	Prdx1	peroxiredoxin 1	0.721268	1.48e-27
ENSMUSG00000016349	Eef1a2	eukaryotic translation elongation factor 1 alpha 2	0.940132	1.6e-27
ENSMUSG00000030678	Maz	MYC-associated zinc finger protein (purine-binding transcription factor)	0.905759	2.59e-27
ENSMUSG00000020611	Gna13	guanine nucleotide binding protein, alpha 13	0.621791	2.87e-27
ENSMUSG00000039976	Tbc1d16	TBC1 domain family, member 16	1.23413	4.22e-27
ENSMUSG00000066607	Insyn1	inhibitory synaptic factor 1	0.645295	4.32e-27
ENSMUSG00000041115	Iqsec2	IQ motif and Sec7 domain 2	1.05941	4.67e-27
ENSMUSG00000004558	Ndrg2	N-myc downstream regulated gene 2	1.26542	5.21e-27
ENSMUSG00000049532	Sall2	spalt like transcription factor 2	0.769053	6.91e-27
ENSMUSG00000107879	9330102E08Rik	RIKEN cDNA 9330102E08 gene	0.771469	9.22e-27
ENSMUSG00000025791	Pgm1	phosphoglucomutase 1	0.734954	9.41e-27
ENSMUSG00000049354	Dcaf7	DDB1 and CUL4 associated factor 7	0.581699	9.56e-27
ENSMUSG00000020089	Ppa1	pyrophosphatase (inorganic) 1	0.623894	1.07e-26
ENSMUSG00000030246	Ldhb	lactate dehydrogenase B	0.772962	1.12e-26
ENSMUSG00000030662	Ipo5	importin 5	0.595418	1.34e-26
ENSMUSG00000005442	Cic	capicua transcriptional repressor	1.32919	1.39e-26
ENSMUSG00000024392	Bag6	BCL2-associated athanogene 6	0.794848	1.39e-26
ENSMUSG00000035226	Rims4	regulating synaptic membrane exocytosis 4	1.16689	1.55e-26
ENSMUSG00000002006	Pdzd4	PDZ domain containing 4	0.890137	1.86e-26
ENSMUSG00000032518	Rpsa	ribosomal protein SA	0.903221	1.97e-26
ENSMUSG00000031948	Kars	lysyl-tRNA synthetase	0.565976	2.86e-26
ENSMUSG00000020321	Mdh1	malate dehydrogenase 1, NAD (soluble)	0.635024	3.25e-26
ENSMUSG00000056692	Ilrun	inflammation and lipid regulator with UBA-like and NBR1-like domains	0.726657	3.67e-26
ENSMUSG00000031353	Rbbp7	retinoblastoma binding protein 7, chromatin remodeling factor	0.541904	3.92e-26
ENSMUSG00000030695	Aldoa	aldolase A, fructose-bisphosphate	0.88234	3.93e-26
ENSMUSG00000030410	Dmwd	dystrophia myotonica-containing WD repeat motif	0.772469	5.15e-26
ENSMUSG00000025931	Paqr8	progestin and adipoQ receptor family member VIII	0.989329	5.55e-26
ENSMUSG00000048148	Nwd1	NACHT and WD repeat domain containing 1	0.950587	6.16e-26
ENSMUSG00000047013	Fbxo41	F-box protein 41	0.712927	6.37e-26
ENSMUSG00000037622	Wdtc1	WD and tetratricopeptide repeats 1	1.18617	7.65e-26
ENSMUSG00000029608	Rph3a	rabphilin 3A	1.04687	7.95e-26
ENSMUSG00000029406	Pitpnm2	phosphatidylinositol transfer protein, membrane-associated 2	0.813535	8.59e-26
ENSMUSG00000058230	Arhgap35	Rho GTPase activating protein 35	0.637519	9.21e-26
ENSMUSG00000029705	Cux1	cut-like homeobox 1	0.582633	9.74e-26
ENSMUSG00000028541	B4galt2	UDP-Gal:betaGlcNAc beta 1,4- galactosyltransferase, polypeptide 2	0.930768	1.41e-25
ENSMUSG00000032549	Rab6b	RAB6B, member RAS oncogene family	0.551834	2.04e-25
ENSMUSG00000023809	Rps6ka2	ribosomal protein S6 kinase, polypeptide 2	0.617465	2.06e-25
ENSMUSG00000039621	Prex1	phosphatidylinositol-3,4,5-trisphosphate-dependent Rac exchange factor 1	0.987234	2.57e-25
ENSMUSG00000002763	Pex6	peroxisomal biogenesis factor 6	0.867315	2.65e-25
ENSMUSG00000033389	Arhgap44	Rho GTPase activating protein 44	0.629343	2.79e-25
ENSMUSG00000035547	Capn5	calpain 5	0.874532	3.45e-25
ENSMUSG00000030465	Psd3	pleckstrin and Sec7 domain containing 3	0.796466	4.64e-25
ENSMUSG00000059119	Nap1l4	nucleosome assembly protein 1-like 4	0.590961	5.36e-25
ENSMUSG00000025855	Prkar1b	protein kinase, cAMP dependent regulatory, type I beta	0.675075	5.38e-25
ENSMUSG00000025555	Farp1	FERM, RhoGEF (Arhgef) and pleckstrin domain protein 1 (chondrocyte-derived)	0.895654	5.81e-25
ENSMUSG00000026202	Tuba4a	tubulin, alpha 4A	0.839841	7.07e-25
ENSMUSG00000056596	Trnp1	TMF1-regulated nuclear protein 1	0.939489	7.58e-25
ENSMUSG00000024855	Pacs1	phosphofurin acidic cluster sorting protein 1	0.810029	8.37e-25
ENSMUSG00000021143	Pacs2	phosphofurin acidic cluster sorting protein 2	0.757716	1.07e-24
ENSMUSG00000035397	Klf16	Kruppel-like factor 16	0.773721	2.2e-24
ENSMUSG00000036733	Rbm42	RNA binding motif protein 42	0.877462	2.57e-24
ENSMUSG00000052397	Ezr	ezrin	1.15623	3.02e-24
ENSMUSG00000024558	Mapk4	mitogen-activated protein kinase 4	0.757531	3.4e-24
ENSMUSG00000031749	St3gal2	ST3 beta-galactoside alpha-2,3-sialyltransferase 2	0.868536	3.42e-24
ENSMUSG00000034300	Fam53c	family with sequence similarity 53, member C	0.946688	3.5e-24
ENSMUSG00000036644	Tbc1d9b	TBC1 domain family, member 9B	0.865377	4.06e-24
ENSMUSG00000001729	Akt1	thymoma viral proto-oncogene 1	0.695949	4.88e-24
ENSMUSG00000037703	Lzts3	leucine zipper, putative tumor suppressor family member 3	0.657817	5.13e-24
ENSMUSG00000020536	Llgl1	LLGL1 scribble cell polarity complex component	0.749789	8.78e-24
ENSMUSG00000024873	Cnih2	cornichon family AMPA receptor auxiliary protein 2	0.954544	8.94e-24
ENSMUSG00000003308	Keap1	kelch-like ECH-associated protein 1	0.628582	1.08e-23
ENSMUSG00000030007	Cct7	chaperonin containing Tcp1, subunit 7 (eta)	0.455735	1.13e-23
ENSMUSG00000000902	Smarcb1	SWI/SNF related, matrix associated, actin dependent regulator of chromatin, subfamily b, member 1	0.84254	1.33e-23
ENSMUSG00000031065	Cdk16	cyclin-dependent kinase 16	0.782594	1.39e-23
ENSMUSG00000044024	Rell2	RELT-like 2	0.673588	1.39e-23
ENSMUSG00000040007	Bahd1	bromo adjacent homology domain containing 1	1.09449	1.57e-23
ENSMUSG00000041444	Arhgap32	Rho GTPase activating protein 32	0.63856	1.59e-23
ENSMUSG00000051675	Trim32	tripartite motif-containing 32	0.727115	1.65e-23
ENSMUSG00000020741	Cluh	clustered mitochondria (cluA/CLU1) homolog	0.487189	1.65e-23
ENSMUSG00000025738	Fbxl16	F-box and leucine-rich repeat protein 16	1.25008	1.92e-23
ENSMUSG00000044533	Rps2	ribosomal protein S2	0.799688	2.12e-23
ENSMUSG00000067629	Syngap1	synaptic Ras GTPase activating protein 1 homolog (rat)	0.964336	2.16e-23
ENSMUSG00000037541	Shank2	SH3 and multiple ankyrin repeat domains 2	1.17641	2.22e-23
ENSMUSG00000027634	Ndrg3	N-myc downstream regulated gene 3	0.652281	2.28e-23
ENSMUSG00000022391	Rangap1	RAN GTPase activating protein 1	0.697474	2.35e-23
ENSMUSG00000040740	Slc25a34	solute carrier family 25, member 34	1.15233	2.45e-23
ENSMUSG00000017631	Abr	active BCR-related gene	0.659049	2.46e-23
ENSMUSG00000040097	Flywch1	FLYWCH-type zinc finger 1	0.660633	2.56e-23
ENSMUSG00000027253	Lrp4	low density lipoprotein receptor-related protein 4	0.897345	2.6e-23
ENSMUSG00000053046	Brsk2	BR serine/threonine kinase 2	0.611144	3.06e-23
ENSMUSG00000047388	Atmin	ATM interactor	0.609985	3.55e-23
ENSMUSG00000031988	Vps26b	VPS26 retromer complex component B	0.544298	3.85e-23
ENSMUSG00000032648	Pygm	muscle glycogen phosphorylase	0.900689	4.06e-23
ENSMUSG00000006782	Cnp	2',3'-cyclic nucleotide 3' phosphodiesterase	0.828436	4.55e-23
ENSMUSG00000023456	Tpi1	triosephosphate isomerase 1	0.61217	5.72e-23
ENSMUSG00000014602	Kif1a	kinesin family member 1A	0.576375	5.92e-23
ENSMUSG00000028149	Rap1gds1	RAP1, GTP-GDP dissociation stimulator 1	0.485757	8.35e-23
ENSMUSG00000041164	Zmiz2	zinc finger, MIZ-type containing 2	1.38678	9e-23
ENSMUSG00000058301	Upf1	UPF1 regulator of nonsense transcripts homolog (yeast)	0.656348	9.26e-23
ENSMUSG00000020262	Adarb1	adenosine deaminase, RNA-specific, B1	0.570747	9.65e-23
ENSMUSG00000063229	Ldha	lactate dehydrogenase A	0.614791	1.07e-22
ENSMUSG00000030134	Rasgef1a	RasGEF domain family, member 1A	0.568739	1.13e-22
ENSMUSG00000052040	Klf13	Kruppel-like factor 13	0.762684	1.21e-22
ENSMUSG00000045515	Pou3f3	POU domain, class 3, transcription factor 3	0.707464	1.31e-22
ENSMUSG00000028759	Hp1bp3	heterochromatin protein 1, binding protein 3	0.519637	1.33e-22
ENSMUSG00000033065	Pfkm	phosphofructokinase, muscle	0.632534	1.38e-22
ENSMUSG00000031822	Gse1	genetic suppressor element 1, coiled-coil protein	0.946294	1.46e-22
ENSMUSG00000035960	Apex1	apurinic/apyrimidinic endonuclease 1	0.621239	1.7e-22
ENSMUSG00000001175	Calm1	calmodulin 1	0.550099	2.12e-22
ENSMUSG00000040997	Abhd4	abhydrolase domain containing 4	0.822638	2.18e-22
ENSMUSG00000037138	Aff3	AF4/FMR2 family, member 3	0.841326	2.19e-22
ENSMUSG00000036748	Cuedc2	CUE domain containing 2	0.782969	2.38e-22
ENSMUSG00000061601	Pclo	piccolo (presynaptic cytomatrix protein)	1.05413	2.46e-22
ENSMUSG00000020827	Mink1	misshapen-like kinase 1 (zebrafish)	0.841235	2.56e-22
ENSMUSG00000033419	Snap91	synaptosomal-associated protein 91	0.709567	3.37e-22
ENSMUSG00000043079	Synpo	synaptopodin	0.974099	3.61e-22
ENSMUSG00000028528	Dnajc6	DnaJ heat shock protein family (Hsp40) member C6	0.577907	3.95e-22
ENSMUSG00000024294	Mib1	MIB E3 ubiquitin protein ligase 1	0.579394	3.96e-22
ENSMUSG00000035863	Palm	paralemmin	1.29905	4.15e-22
ENSMUSG00000026811	St6galnac6	ST6 (alpha-N-acetyl-neuraminyl-2,3-beta-galactosyl-1,3)-N-acetylgalactosaminide alpha-2,6-sialyltransferase 6	1.10195	5.34e-22
ENSMUSG00000020456	Ogdh	oxoglutarate (alpha-ketoglutarate) dehydrogenase (lipoamide)	0.785689	6.92e-22
ENSMUSG00000005981	Trap1	TNF receptor-associated protein 1	0.589469	7.29e-22
ENSMUSG00000025132	Arhgdia	Rho GDP dissociation inhibitor (GDI) alpha	0.717859	7.38e-22
ENSMUSG00000072235	Tuba1a	tubulin, alpha 1A	0.858282	8.43e-22
ENSMUSG00000022208	Jph4	junctophilin 4	0.942588	8.62e-22
ENSMUSG00000015305	Sash1	SAM and SH3 domain containing 1	0.849632	8.63e-22
ENSMUSG00000063015	Ccni	cyclin I	0.678402	8.65e-22
ENSMUSG00000020923	Ubtf	upstream binding transcription factor, RNA polymerase I	0.654286	9.78e-22
ENSMUSG00000000374	Trappc10	trafficking protein particle complex 10	0.515971	1.01e-21
ENSMUSG00000002985	Apoe	apolipoprotein E	0.778837	1.03e-21
ENSMUSG00000044708	Kcnj10	potassium inwardly-rectifying channel, subfamily J, member 10	1.01091	1.32e-21
ENSMUSG00000031299	Pdha1	pyruvate dehydrogenase E1 alpha 1	0.401546	1.32e-21
ENSMUSG00000037259	Dzank1	double zinc ribbon and ankyrin repeat domains 1	0.761757	1.51e-21
ENSMUSG00000002957	Ap2a2	adaptor-related protein complex 2, alpha 2 subunit	0.667584	1.66e-21
ENSMUSG00000037989	Wnk2	WNK lysine deficient protein kinase 2	0.897611	1.88e-21
ENSMUSG00000042532	Golga7b	golgi autoantigen, golgin subfamily a, 7B	0.737763	1.88e-21
ENSMUSG00000024892	Pcx	pyruvate carboxylase	0.745153	1.99e-21
ENSMUSG00000008348	Ubc	ubiquitin C	0.704114	2.13e-21
ENSMUSG00000053536	Cstf2t	cleavage stimulation factor, 3' pre-RNA subunit 2, tau	0.52874	3.14e-21
ENSMUSG00000001910	Nacc1	nucleus accumbens associated 1, BEN and BTB (POZ) domain containing	0.699461	3.79e-21
ENSMUSG00000022296	Baalc	brain and acute leukemia, cytoplasmic	0.665693	3.88e-21
ENSMUSG00000024456	Diaph1	diaphanous related formin 1	0.722215	3.91e-21
ENSMUSG00000026421	Csrp1	cysteine and glycine-rich protein 1	0.696306	4.26e-21
ENSMUSG00000024966	Stip1	stress-induced phosphoprotein 1	0.789182	4.7e-21
ENSMUSG00000039194	Rlbp1	retinaldehyde binding protein 1	1.03503	4.9e-21
ENSMUSG00000041263	Rusc1	RUN and SH3 domain containing 1	0.617132	4.98e-21
ENSMUSG00000003469	Phyhip	phytanoyl-CoA hydroxylase interacting protein	0.828864	5.91e-21
ENSMUSG00000074923	Pak6	p21 (RAC1) activated kinase 6	0.977284	5.97e-21
ENSMUSG00000015944	Castor2	cytosolic arginine sensor for mTORC1 subunit 2	0.773943	7.34e-21
ENSMUSG00000034168	Irf2bpl	interferon regulatory factor 2 binding protein-like	0.911748	7.38e-21
ENSMUSG00000050148	Ubqln2	ubiquilin 2	0.962785	7.81e-21
ENSMUSG00000045348	Nyap1	neuronal tyrosine-phosphorylated phosphoinositide 3-kinase adaptor 1	0.601183	9.13e-21
ENSMUSG00000021279	Cdc42bpb	CDC42 binding protein kinase beta	0.626794	1.19e-20
ENSMUSG00000032788	Pdxk	pyridoxal (pyridoxine, vitamin B6) kinase	0.806088	1.22e-20
ENSMUSG00000034390	Cmip	c-Maf inducing protein	0.643506	1.44e-20
ENSMUSG00000044285	Ubb-ps	ubiquitin B, pseudogene	1.0604	1.8e-20
ENSMUSG00000001270	Ckb	creatine kinase, brain	0.923051	2.09e-20
ENSMUSG00000056952	Tatdn2	TatD DNase domain containing 2	0.454605	2.27e-20
ENSMUSG00000022340	Sybu	syntabulin (syntaxin-interacting)	0.579346	2.38e-20
ENSMUSG00000060657	Marf1	meiosis regulator and mRNA stability 1	0.709313	2.49e-20
ENSMUSG00000021546	Hnrnpk	heterogeneous nuclear ribonucleoprotein K	0.679767	2.72e-20
ENSMUSG00000038807	Rap1gap2	RAP1 GTPase activating protein 2	0.95197	2.75e-20
ENSMUSG00000004187	Kifc2	kinesin family member C2	0.868512	2.83e-20
ENSMUSG00000030000	Add2	adducin 2 (beta)	0.633783	2.97e-20
ENSMUSG00000016541	Atxn10	ataxin 10	0.619241	3.08e-20
ENSMUSG00000031987	Egln1	egl-9 family hypoxia-inducible factor 1	0.804957	3.16e-20
ENSMUSG00000028452	Vcp	valosin containing protein	0.640958	3.34e-20
ENSMUSG00000020628	Trappc12	trafficking protein particle complex 12	0.579023	3.52e-20
ENSMUSG00000028833	Ncdn	neurochondrin	0.942174	4.1e-20
ENSMUSG00000027010	Slc25a12	solute carrier family 25 (mitochondrial carrier, Aralar), member 12	0.32412	4.1e-20
ENSMUSG00000028458	Tesk1	testis specific protein kinase 1	0.859678	4.14e-20
ENSMUSG00000037373	Ctbp1	C-terminal binding protein 1	0.750948	4.6e-20
ENSMUSG00000029106	Add1	adducin 1 (alpha)	0.555563	4.62e-20
ENSMUSG00000020591	Ntsr2	neurotensin receptor 2	0.623703	4.72e-20
ENSMUSG00000034187	Nsf	N-ethylmaleimide sensitive fusion protein	0.75471	5.54e-20
ENSMUSG00000006575	Rundc3a	RUN domain containing 3A	0.731067	5.69e-20
ENSMUSG00000029674	Limk1	LIM-domain containing, protein kinase	0.650248	5.76e-20
ENSMUSG00000041740	Rnf10	ring finger protein 10	0.965695	6.09e-20
ENSMUSG00000006932	Ctnnb1	catenin (cadherin associated protein), beta 1	0.664499	6.37e-20
ENSMUSG00000050627	Gpd1l	glycerol-3-phosphate dehydrogenase 1-like	0.605606	6.71e-20
ENSMUSG00000036882	Arhgap33	Rho GTPase activating protein 33	1.27491	6.86e-20
ENSMUSG00000015837	Sqstm1	sequestosome 1	0.596757	7.93e-20
ENSMUSG00000029621	Arpc1a	actin related protein 2/3 complex, subunit 1A	0.507568	8.06e-20
ENSMUSG00000039485	Tspyl4	TSPY-like 4	0.512114	8.17e-20
ENSMUSG00000038909	Kat7	K(lysine) acetyltransferase 7	0.609769	8.3e-20
ENSMUSG00000026617	Bpnt1	3'(2'), 5'-bisphosphate nucleotidase 1	0.553057	9.01e-20
ENSMUSG00000025651	Uqcrc1	ubiquinol-cytochrome c reductase core protein 1	0.609912	9.63e-20
ENSMUSG00000073062	Zxdb	zinc finger, X-linked, duplicated B	0.640018	1.12e-19
ENSMUSG00000048307	Ankrd46	ankyrin repeat domain 46	0.556314	1.48e-19
ENSMUSG00000002341	Ncan	neurocan	0.389999	1.66e-19
ENSMUSG00000040811	Eml2	echinoderm microtubule associated protein like 2	0.752504	1.68e-19
ENSMUSG00000042404	Dennd4b	DENN/MADD domain containing 4B	0.955345	1.7e-19
ENSMUSG00000041168	Lonp1	lon peptidase 1, mitochondrial	0.525483	1.7e-19
ENSMUSG00000037885	Stk35	serine/threonine kinase 35	0.710155	1.73e-19
ENSMUSG00000041852	Tcf20	transcription factor 20	0.587705	1.8e-19
ENSMUSG00000033819	Ppp1r16a	protein phosphatase 1, regulatory subunit 16A	0.975295	2.11e-19
ENSMUSG00000039157	Fam102a	family with sequence similarity 102, member A	0.814868	2.15e-19
ENSMUSG00000053398	Phgdh	3-phosphoglycerate dehydrogenase	1.11265	2.2e-19
ENSMUSG00000052087	Rgs14	regulator of G-protein signaling 14	0.885671	2.25e-19
ENSMUSG00000026664	Phyh	phytanoyl-CoA hydroxylase	0.426992	2.32e-19
ENSMUSG00000052214	Opa3	optic atrophy 3	0.494367	2.36e-19
ENSMUSG00000019505	Ubb	ubiquitin B	0.945378	2.44e-19
ENSMUSG00000072875	Gpr27	G protein-coupled receptor 27	0.696978	2.59e-19
ENSMUSG00000029860	Zyx	zyxin	0.97397	2.64e-19
ENSMUSG00000055053	Nfic	nuclear factor I/C	1.11209	2.73e-19
ENSMUSG00000073557	Ppp1r12b	protein phosphatase 1, regulatory subunit 12B	0.677544	2.8e-19
ENSMUSG00000059409	Ppp2r5d	protein phosphatase 2, regulatory subunit B', delta	0.58897	3.22e-19
ENSMUSG00000021913	Ogdhl	oxoglutarate dehydrogenase-like	0.646642	3.72e-19
ENSMUSG00000033350	Chst2	carbohydrate sulfotransferase 2	0.687008	3.9e-19
ENSMUSG00000069227	Gprin1	G protein-regulated inducer of neurite outgrowth 1	0.939467	4.03e-19
ENSMUSG00000001211	Agpat3	1-acylglycerol-3-phosphate O-acyltransferase 3	0.585425	4.26e-19
ENSMUSG00000022517	Mgrn1	mahogunin, ring finger 1	0.590432	4.56e-19
ENSMUSG00000033174	Mgll	monoglyceride lipase	0.955102	4.59e-19
ENSMUSG00000041688	Amot	angiomotin	1.11514	5.12e-19
ENSMUSG00000002409	Dyrk1b	dual-specificity tyrosine-(Y)-phosphorylation regulated kinase 1b	0.800779	5.73e-19
ENSMUSG00000034403	Pja1	praja ring finger ubiquitin ligase 1	0.523295	5.85e-19
ENSMUSG00000039834	Zfp335	zinc finger protein 335	0.671407	6e-19
ENSMUSG00000003378	Grik5	glutamate receptor, ionotropic, kainate 5 (gamma 2)	0.77632	6.06e-19
ENSMUSG00000071719	Nalf2	NALCN channel auxiliary factor 2	0.769979	6.28e-19
ENSMUSG00000020422	Tns3	tensin 3	1.16546	6.61e-19
ENSMUSG00000037217	Syn1	synapsin I	0.994003	6.67e-19
ENSMUSG00000049401	Ogfr	opioid growth factor receptor	0.546889	6.84e-19
ENSMUSG00000015709	Arnt2	aryl hydrocarbon receptor nuclear translocator 2	0.803561	7.01e-19
ENSMUSG00000045318	Adra2c	adrenergic receptor, alpha 2c	0.672716	7.01e-19
ENSMUSG00000030020	Prickle2	prickle planar cell polarity protein 2	0.83322	7.4e-19
ENSMUSG00000037111	Setd7	SET domain containing (lysine methyltransferase) 7	0.474476	8.11e-19
ENSMUSG00000020869	Lrrc59	leucine rich repeat containing 59	0.613182	8.14e-19
ENSMUSG00000020918	Kat2a	K(lysine) acetyltransferase 2A	0.602507	8.48e-19
ENSMUSG00000050860	Phospho1	phosphatase, orphan 1	1.27182	8.77e-19
ENSMUSG00000024883	Rin1	Ras and Rab interactor 1	0.863194	8.88e-19
ENSMUSG00000017400	Stac2	SH3 and cysteine rich domain 2	1.10603	9.53e-19
ENSMUSG00000034839	Larp6	La ribonucleoprotein 6, translational regulator	0.650319	9.99e-19
ENSMUSG00000036752	Tubb4b	tubulin, beta 4B class IVB	0.696681	1.09e-18
ENSMUSG00000037098	Rab11fip3	RAB11 family interacting protein 3 (class II)	0.593768	1.13e-18
ENSMUSG00000018322	Tomm34	translocase of outer mitochondrial membrane 34	0.619687	1.14e-18
ENSMUSG00000000308	Ckmt1	creatine kinase, mitochondrial 1, ubiquitous	0.625008	1.16e-18
ENSMUSG00000031833	Mast3	microtubule associated serine/threonine kinase 3	0.891392	1.29e-18
ENSMUSG00000028580	Pum1	pumilio RNA-binding family member 1	0.620367	1.29e-18
ENSMUSG00000022096	Hr	lysine demethylase and nuclear receptor corepressor	0.775867	1.37e-18
ENSMUSG00000038740	Mvb12b	multivesicular body subunit 12B	0.888561	1.46e-18
ENSMUSG00000043439	Epop	elongin BC and polycomb repressive complex 2 associated protein	1.08422	1.7e-18
ENSMUSG00000007564	Ppp2r1a	protein phosphatase 2, regulatory subunit A, alpha	0.661869	1.75e-18
ENSMUSG00000042589	Cux2	cut-like homeobox 2	0.830637	1.79e-18
ENSMUSG00000110720	NA	NA	0.976086	1.81e-18
ENSMUSG00000045136	Tubb2b	tubulin, beta 2B class IIB	1.01888	1.96e-18
ENSMUSG00000004267	Eno2	enolase 2, gamma neuronal	0.666388	2.07e-18
ENSMUSG00000047284	Neurl4	neuralized E3 ubiquitin protein ligase 4	0.725996	2.08e-18
ENSMUSG00000035805	Mlc1	megalencephalic leukoencephalopathy with subcortical cysts 1 homolog (human)	0.916819	2.3e-18
ENSMUSG00000054256	Msi1	musashi RNA-binding protein 1	1.00169	2.32e-18
ENSMUSG00000006818	Sod2	superoxide dismutase 2, mitochondrial	0.532437	2.37e-18
ENSMUSG00000055707	Klhl26	kelch-like 26	0.5086	2.41e-18
ENSMUSG00000034557	Zfyve9	zinc finger, FYVE domain containing 9	0.41217	2.46e-18
ENSMUSG00000032890	Rims3	regulating synaptic membrane exocytosis 3	0.727797	2.58e-18
ENSMUSG00000009090	Ap1b1	adaptor protein complex AP-1, beta 1 subunit	0.895945	2.81e-18
ENSMUSG00000051495	Irf2bp2	interferon regulatory factor 2 binding protein 2	0.616977	3e-18
ENSMUSG00000036529	Sbf1	SET binding factor 1	0.799805	3.01e-18
ENSMUSG00000042978	Sbk1	SH3-binding kinase 1	1.0848	3.1e-18
ENSMUSG00000028953	Abcf2	ATP-binding cassette, sub-family F (GCN20), member 2	0.605625	3.17e-18
ENSMUSG00000057738	Sptan1	spectrin alpha, non-erythrocytic 1	0.748195	3.21e-18
ENSMUSG00000024827	Gldc	glycine decarboxylase	0.790723	3.27e-18
ENSMUSG00000023353	Agap3	ArfGAP with GTPase domain, ankyrin repeat and PH domain 3	0.914403	3.55e-18
ENSMUSG00000020733	Slc9a3r1	solute carrier family 9 (sodium/hydrogen exchanger), member 3 regulator 1	0.952532	3.71e-18
ENSMUSG00000020594	Pum2	pumilio RNA-binding family member 2	0.597014	4.18e-18
ENSMUSG00000033066	Gas7	growth arrest specific 7	0.501201	4.61e-18
ENSMUSG00000044576	Garem2	GRB2 associated regulator of MAPK1 subtype 2	1.03492	4.64e-18
ENSMUSG00000033530	Ttc7b	tetratricopeptide repeat domain 7B	0.520414	4.66e-18
ENSMUSG00000025190	Got1	glutamic-oxaloacetic transaminase 1, soluble	0.495894	4.74e-18
ENSMUSG00000020315	Sptbn1	spectrin beta, non-erythrocytic 1	0.799007	4.77e-18
ENSMUSG00000059495	Arhgef12	Rho guanine nucleotide exchange factor (GEF) 12	0.584631	5.13e-18
ENSMUSG00000022505	Emp2	epithelial membrane protein 2	0.714913	5.25e-18
ENSMUSG00000040712	Camta2	calmodulin binding transcription activator 2	1.01783	5.4e-18
ENSMUSG00000040867	Begain	brain-enriched guanylate kinase-associated	1.08124	5.59e-18
ENSMUSG00000030435	U2af2	U2 small nuclear ribonucleoprotein auxiliary factor (U2AF) 2	0.678169	6.21e-18
ENSMUSG00000044030	Irf2bp1	interferon regulatory factor 2 binding protein 1	0.848115	6.41e-18
ENSMUSG00000042700	Sipa1l1	signal-induced proliferation-associated 1 like 1	0.822193	6.74e-18
ENSMUSG00000030088	Aldh1l1	aldehyde dehydrogenase 1 family, member L1	0.9425	7.79e-18
ENSMUSG00000032536	Trak1	trafficking protein, kinesin binding 1	0.736556	8.67e-18
ENSMUSG00000037509	Arhgef4	Rho guanine nucleotide exchange factor (GEF) 4	0.62602	8.86e-18
ENSMUSG00000036306	Lzts1	leucine zipper, putative tumor suppressor 1	0.87823	9.3e-18
ENSMUSG00000078923	Ube2v1	ubiquitin-conjugating enzyme E2 variant 1	0.613642	9.38e-18
ENSMUSG00000020668	Kif3c	kinesin family member 3C	0.481687	1.01e-17
ENSMUSG00000027984	Hadh	hydroxyacyl-Coenzyme A dehydrogenase	0.851601	1.02e-17
ENSMUSG00000052915	Msl1	male specific lethal 1	0.7928	1.07e-17
ENSMUSG00000035297	Cops4	COP9 signalosome subunit 4	0.446613	1.12e-17
ENSMUSG00000001229	Dpp9	dipeptidylpeptidase 9	0.548689	1.14e-17
ENSMUSG00000059447	Hadhb	hydroxyacyl-CoA dehydrogenase trifunctional multienzyme complex subunit beta	0.688424	1.16e-17
ENSMUSG00000074657	Kif5a	kinesin family member 5A	0.553004	1.21e-17
ENSMUSG00000023050	Map3k12	mitogen-activated protein kinase kinase kinase 12	0.528328	1.24e-17
ENSMUSG00000024026	Glo1	glyoxalase 1	0.524651	1.27e-17
ENSMUSG00000027519	Rab22a	RAB22A, member RAS oncogene family	0.552878	1.29e-17
ENSMUSG00000039686	Zer1	zyg-11 related, cell cycle regulator	0.573868	1.62e-17
ENSMUSG00000025228	Actr1a	ARP1 actin-related protein 1A, centractin alpha	0.580733	1.89e-17
ENSMUSG00000041025	Iffo2	intermediate filament family orphan 2	0.665013	1.96e-17
ENSMUSG00000081600	Gm12286	glyceraldehyde-3-phosphate dehydrogenase pseudogene	1.23115	2.06e-17
ENSMUSG00000080994	Gm13464	glyceraldehyde-3-phosphate dehydrogenase pseudogene	1.29188	2.09e-17
ENSMUSG00000035078	Mtmr9	myotubularin related protein 9	0.507626	2.34e-17
ENSMUSG00000041815	Poldip3	polymerase (DNA-directed), delta interacting protein 3	0.619663	2.48e-17
ENSMUSG00000032936	Camkv	CaM kinase-like vesicle-associated	0.557785	2.56e-17
ENSMUSG00000073838	Tufm	Tu translation elongation factor, mitochondrial	0.673762	2.74e-17
ENSMUSG00000027646	Src	Rous sarcoma oncogene	0.903006	3.77e-17
ENSMUSG00000057236	Rbbp4	retinoblastoma binding protein 4, chromatin remodeling factor	0.544367	3.95e-17
ENSMUSG00000033059	Pygb	brain glycogen phosphorylase	0.720035	4.05e-17
ENSMUSG00000018474	Chd3	chromodomain helicase DNA binding protein 3	0.800771	4.27e-17
ENSMUSG00000026209	Dnpep	aspartyl aminopeptidase	0.642955	4.32e-17
ENSMUSG00000035666	Gtf3c4	general transcription factor IIIC, polypeptide 4	0.555284	4.38e-17
ENSMUSG00000021957	Tkt	transketolase	0.494403	4.48e-17
ENSMUSG00000020387	Jade2	jade family PHD finger 2	0.566903	4.52e-17
ENSMUSG00000050761	Gp1bb	glycoprotein Ib, beta polypeptide	2.10204	4.56e-17
ENSMUSG00000049176	Frmpd4	FERM and PDZ domain containing 4	0.4393	4.6e-17
ENSMUSG00000047514	Tspyl1	testis-specific protein, Y-encoded-like 1	0.723375	4.68e-17
ENSMUSG00000052459	Atp6v1a	ATPase, H+ transporting, lysosomal V1 subunit A	0.649695	4.75e-17
ENSMUSG00000025813	Homer2	homer scaffolding protein 2	1.03995	4.97e-17
ENSMUSG00000030374	Strn4	striatin, calmodulin binding protein 4	0.471779	5.17e-17
ENSMUSG00000067274	Rplp0	ribosomal protein, large, P0	0.84248	5.72e-17
ENSMUSG00000004056	Akt2	thymoma viral proto-oncogene 2	0.694562	6.15e-17
ENSMUSG00000017428	Psmd11	proteasome (prosome, macropain) 26S subunit, non-ATPase, 11	0.610841	6.56e-17
ENSMUSG00000076432	Ywhaq	tyrosine 3-monooxygenase/tryptophan 5-monooxygenase activation protein theta	0.451228	6.96e-17
ENSMUSG00000033392	Clasp2	CLIP associating protein 2	0.396707	7.17e-17
ENSMUSG00000044986	Tst	thiosulfate sulfurtransferase, mitochondrial	1.10915	7.24e-17
ENSMUSG00000027177	Hipk3	homeodomain interacting protein kinase 3	0.52388	7.25e-17
ENSMUSG00000042744	Hectd4	HECT domain E3 ubiquitin protein ligase 4	0.769744	7.32e-17
ENSMUSG00000031428	Zcchc18	zinc finger, CCHC domain containing 18	0.611974	7.49e-17
ENSMUSG00000032594	Ip6k1	inositol hexaphosphate kinase 1	0.609371	7.81e-17
ENSMUSG00000002524	Puf60	poly-U binding splicing factor 60	0.536175	7.92e-17
ENSMUSG00000031983	2310022B05Rik	RIKEN cDNA 2310022B05 gene	0.93159	8.06e-17
ENSMUSG00000018547	Pip4k2b	phosphatidylinositol-5-phosphate 4-kinase, type II, beta	0.519184	8.1e-17
ENSMUSG00000024870	Rab1b	RAB1B, member RAS oncogene family	0.5872	8.93e-17
ENSMUSG00000061411	Nol4l	nucleolar protein 4-like	0.647395	1.05e-16
ENSMUSG00000063524	Eno1	enolase 1, alpha non-neuron	0.88954	1.08e-16
ENSMUSG00000027339	Rassf2	Ras association (RalGDS/AF-6) domain family member 2	0.74893	1.08e-16
ENSMUSG00000029512	Ulk1	unc-51 like kinase 1	0.747145	1.09e-16
ENSMUSG00000062825	Actg1	actin, gamma, cytoplasmic 1	0.813959	1.11e-16
ENSMUSG00000024978	Gpam	glycerol-3-phosphate acyltransferase, mitochondrial	0.474964	1.14e-16
ENSMUSG00000031137	Fgf13	fibroblast growth factor 13	0.676512	1.17e-16
ENSMUSG00000015224	Cyp2j9	cytochrome P450, family 2, subfamily j, polypeptide 9	0.688295	1.19e-16
ENSMUSG00000025978	Rftn2	raftlin family member 2	0.7571	1.31e-16
ENSMUSG00000035517	Tdrd7	tudor domain containing 7	0.549565	1.41e-16
ENSMUSG00000022456	Septin3	septin 3	0.619001	1.44e-16
ENSMUSG00000042724	Map3k9	mitogen-activated protein kinase kinase kinase 9	0.732897	1.45e-16
ENSMUSG00000036620	Mgat4b	mannoside acetylglucosaminyltransferase 4, isoenzyme B	0.690722	1.55e-16
ENSMUSG00000031029	Eif3f	eukaryotic translation initiation factor 3, subunit F	0.89048	1.67e-16
ENSMUSG00000035847	Ids	iduronate 2-sulfatase	0.680514	1.78e-16
ENSMUSG00000033128	Gga1	golgi associated, gamma adaptin ear containing, ARF binding protein 1	0.856273	1.92e-16
ENSMUSG00000028426	Rad23b	RAD23 homolog B, nucleotide excision repair protein	0.547877	2.08e-16
ENSMUSG00000069806	Cacng7	calcium channel, voltage-dependent, gamma subunit 7	0.632892	2.12e-16
ENSMUSG00000053644	Aldh7a1	aldehyde dehydrogenase family 7, member A1	0.950303	2.23e-16
ENSMUSG00000045038	Prkce	protein kinase C, epsilon	0.603267	2.37e-16
ENSMUSG00000001642	Akr1b3	aldo-keto reductase family 1, member B3 (aldose reductase)	0.628271	2.41e-16
ENSMUSG00000020821	Kif1c	kinesin family member 1C	0.645119	2.56e-16
ENSMUSG00000020340	Cyfip2	cytoplasmic FMR1 interacting protein 2	0.699055	2.78e-16
ENSMUSG00000043456	Zfp536	zinc finger protein 536	0.52647	2.9e-16
ENSMUSG00000037287	Tbcel	tubulin folding cofactor E-like	0.713325	3.09e-16
ENSMUSG00000040957	Cables1	CDK5 and Abl enzyme substrate 1	0.724494	3.34e-16
ENSMUSG00000015222	Map2	microtubule-associated protein 2	0.732795	3.45e-16
ENSMUSG00000032294	Pkm	pyruvate kinase, muscle	0.550414	3.61e-16
ENSMUSG00000046707	Csnk2a2	casein kinase 2, alpha prime polypeptide	0.603786	3.67e-16
ENSMUSG00000035877	Zhx3	zinc fingers and homeoboxes 3	0.70811	3.99e-16
ENSMUSG00000032527	Pccb	propionyl Coenzyme A carboxylase, beta polypeptide	0.765624	4e-16
ENSMUSG00000028194	Ddah1	dimethylarginine dimethylaminohydrolase 1	0.779747	4.33e-16
ENSMUSG00000017670	Elmo2	engulfment and cell motility 2	0.661103	4.33e-16
ENSMUSG00000032816	Igdcc4	immunoglobulin superfamily, DCC subclass, member 4	0.630586	4.4e-16
ENSMUSG00000057963	Itpk1	inositol 1,3,4-triphosphate 5/6 kinase	0.62296	4.47e-16
ENSMUSG00000066979	Bub3	BUB3 mitotic checkpoint protein	0.434411	4.6e-16
ENSMUSG00000032875	Arhgef17	Rho guanine nucleotide exchange factor (GEF) 17	0.694054	4.66e-16
ENSMUSG00000026207	Speg	SPEG complex locus	0.605513	4.72e-16
ENSMUSG00000031400	G6pdx	glucose-6-phosphate dehydrogenase X-linked	0.626469	4.73e-16
ENSMUSG00000029502	Golga3	golgi autoantigen, golgin subfamily a, 3	0.47641	4.73e-16
ENSMUSG00000006998	Psmd2	proteasome (prosome, macropain) 26S subunit, non-ATPase, 2	0.447078	4.88e-16
ENSMUSG00000059456	Ptk2b	PTK2 protein tyrosine kinase 2 beta	0.629152	4.96e-16
ENSMUSG00000009681	Bcr	BCR activator of RhoGEF and GTPase	1.01318	5.07e-16
ENSMUSG00000055745	Rtl6	retrotransposon Gag like 6	0.629955	5.31e-16
ENSMUSG00000028849	Map7d1	MAP7 domain containing 1	0.776306	5.44e-16
ENSMUSG00000079003	Samd1	sterile alpha motif domain containing 1	0.713503	5.49e-16
ENSMUSG00000025369	Smarcc2	SWI/SNF related, matrix associated, actin dependent regulator of chromatin, subfamily c, member 2	0.684813	5.53e-16
ENSMUSG00000004798	Ulk2	unc-51 like kinase 2	0.452916	5.59e-16
ENSMUSG00000046598	Bdh1	3-hydroxybutyrate dehydrogenase, type 1	0.789586	5.62e-16
ENSMUSG00000027193	Api5	apoptosis inhibitor 5	0.512326	5.67e-16
ENSMUSG00000062232	Rapgef2	Rap guanine nucleotide exchange factor (GEF) 2	0.516933	5.93e-16
ENSMUSG00000010277	Bltp2	bridge-like lipid transfer protein family member 2	0.445562	5.98e-16
ENSMUSG00000053646	Plxnb1	plexin B1	0.86114	6.18e-16
ENSMUSG00000035969	Rusc2	RUN and SH3 domain containing 2	0.906251	6.37e-16
ENSMUSG00000042156	Dzip1	DAZ interacting protein 1	0.717593	6.6e-16
ENSMUSG00000031672	Got2	glutamatic-oxaloacetic transaminase 2, mitochondrial	0.56109	6.65e-16
ENSMUSG00000002102	Psmc3	proteasome (prosome, macropain) 26S subunit, ATPase 3	0.585838	6.72e-16
ENSMUSG00000090125	Pou3f1	POU domain, class 3, transcription factor 1	0.885834	7.29e-16
ENSMUSG00000024969	Mark2	MAP/microtubule affinity regulating kinase 2	0.887351	7.92e-16
ENSMUSG00000037316	Bag4	BCL2-associated athanogene 4	0.635447	7.95e-16
ENSMUSG00000071064	Zfp827	zinc finger protein 827	0.728697	8.47e-16
ENSMUSG00000046562	Unc119b	unc-119 lipid binding chaperone B	0.693493	8.82e-16
ENSMUSG00000017764	Zswim1	zinc finger SWIM-type containing 1	0.780419	9.34e-16
ENSMUSG00000048022	Tmem229a	transmembrane protein 229A	0.553858	1.02e-15
ENSMUSG00000015176	Nolc1	nucleolar and coiled-body phosphoprotein 1	0.67987	1.12e-15
ENSMUSG00000019179	Mdh2	malate dehydrogenase 2, NAD (mitochondrial)	0.982712	1.14e-15
ENSMUSG00000089682	Bcl2l2	BCL2-like 2	0.597943	1.17e-15
ENSMUSG00000040209	Zfp704	zinc finger protein 704	0.570432	1.19e-15
ENSMUSG00000029695	Aass	aminoadipate-semialdehyde synthase	1.00161	1.22e-15
ENSMUSG00000024359	Hspa9	heat shock protein 9	0.483063	1.22e-15
ENSMUSG00000074918	Inafm2	InaF motif containing 2	0.576527	1.28e-15
ENSMUSG00000022043	Trim35	tripartite motif-containing 35	0.520844	1.35e-15
ENSMUSG00000018076	Med13l	mediator complex subunit 13-like	0.647909	1.36e-15
ENSMUSG00000048897	Zfp710	zinc finger protein 710	0.730244	1.37e-15
ENSMUSG00000022024	Sugt1	SGT1, suppressor of G2 allele of SKP1 (S. cerevisiae)	0.660304	1.4e-15
ENSMUSG00000063063	Ctnna2	catenin (cadherin associated protein), alpha 2	0.435025	1.46e-15
ENSMUSG00000026458	Ppfia4	protein tyrosine phosphatase, receptor type, f polypeptide (PTPRF), interacting protein (liprin), alpha 4	0.716153	1.48e-15
ENSMUSG00000043460	Elfn2	leucine rich repeat and fibronectin type III, extracellular 2	0.778639	1.5e-15
ENSMUSG00000034931	Dhx8	DEAH (Asp-Glu-Ala-His) box polypeptide 8	0.592753	1.51e-15
ENSMUSG00000029050	Ski	ski sarcoma viral oncogene homolog (avian)	0.972342	1.54e-15
ENSMUSG00000021767	Kat6b	K(lysine) acetyltransferase 6B	0.734559	1.56e-15
ENSMUSG00000022031	Elp3	elongator acetyltransferase complex subunit 3	0.390943	1.66e-15
ENSMUSG00000030350	Prmt8	protein arginine N-methyltransferase 8	0.503161	1.72e-15
ENSMUSG00000024812	Tjp2	tight junction protein 2	0.647865	1.83e-15
ENSMUSG00000024782	Ak3	adenylate kinase 3	0.523082	1.88e-15
ENSMUSG00000052889	Prkcb	protein kinase C, beta	0.540209	1.92e-15
ENSMUSG00000041645	Ddx24	DEAD box helicase 24	0.477271	1.92e-15
ENSMUSG00000040327	Cul9	cullin 9	0.564905	1.99e-15
ENSMUSG00000025266	Gnl3l	guanine nucleotide binding protein-like 3 (nucleolar)-like	0.503429	2.05e-15
ENSMUSG00000035936	Aldh5a1	aldhehyde dehydrogenase family 5, subfamily A1	0.759303	2.14e-15
ENSMUSG00000062115	Rai1	retinoic acid induced 1	0.51983	2.15e-15
ENSMUSG00000008730	Hipk1	homeodomain interacting protein kinase 1	0.598129	2.32e-15
ENSMUSG00000001100	Poldip2	polymerase (DNA-directed), delta interacting protein 2	0.502749	2.39e-15
ENSMUSG00000028434	Epb41l4b	erythrocyte membrane protein band 4.1 like 4b	0.742827	2.46e-15
ENSMUSG00000068856	Sf3b4	splicing factor 3b, subunit 4	0.834123	2.56e-15
ENSMUSG00000029419	Ajm1	apical junction component 1	0.883514	2.86e-15
ENSMUSG00000046556	Zfp319	zinc finger protein 319	0.763045	2.86e-15
ENSMUSG00000030411	Nova2	NOVA alternative splicing regulator 2	1.04599	3.07e-15
ENSMUSG00000020091	Eif4ebp2	eukaryotic translation initiation factor 4E binding protein 2	0.61007	3.1e-15
ENSMUSG00000096188	Cmtm4	CKLF-like MARVEL transmembrane domain containing 4	0.58046	3.17e-15
ENSMUSG00000039262	Prrc2b	proline-rich coiled-coil 2B	0.950092	3.27e-15
ENSMUSG00000051853	Arf3	ADP-ribosylation factor 3	0.773636	3.37e-15
ENSMUSG00000025151	Maged1	MAGE family member D1	0.447628	3.39e-15
ENSMUSG00000055013	Agap1	ArfGAP with GTPase domain, ankyrin repeat and PH domain 1	0.959384	3.47e-15
ENSMUSG00000029516	Cit	citron	0.847287	3.74e-15
ENSMUSG00000024083	Pja2	praja ring finger ubiquitin ligase 2	0.509156	3.92e-15
ENSMUSG00000021037	Ahsa1	AHA1, activator of heat shock protein ATPase 1	0.45185	3.93e-15
ENSMUSG00000047495	Dlgap2	DLG associated protein 2	0.579067	3.95e-15
ENSMUSG00000083773	Gm13394	glyceraldehyde-3-phosphate dehydrogenase pseudogene	1.11907	3.96e-15
ENSMUSG00000030268	Bcat1	branched chain aminotransferase 1, cytosolic	0.836635	4.05e-15
ENSMUSG00000000531	Tamalin	trafficking regulator and scaffold protein tamalin	0.646417	4.54e-15
ENSMUSG00000011752	Pgam1	phosphoglycerate mutase 1	0.5327	4.58e-15
ENSMUSG00000023991	Foxp4	forkhead box P4	0.956258	4.66e-15
ENSMUSG00000014349	Ube2z	ubiquitin-conjugating enzyme E2Z	0.453581	4.76e-15
ENSMUSG00000054808	Actn4	actinin alpha 4	0.645449	4.77e-15
ENSMUSG00000028032	Papss1	3'-phosphoadenosine 5'-phosphosulfate synthase 1	0.470171	5.02e-15
ENSMUSG00000051497	Kcnj16	potassium inwardly-rectifying channel, subfamily J, member 16	0.832711	5.13e-15
ENSMUSG00000070576	Mn1	meningioma 1	0.933179	5.47e-15
ENSMUSG00000096256	NA	NA	0.928726	5.66e-15
ENSMUSG00000034290	Nek9	NIMA (never in mitosis gene a)-related expressed kinase 9	0.588641	5.7e-15
ENSMUSG00000018362	Kpna2	karyopherin (importin) alpha 2	0.596152	6.23e-15
ENSMUSG00000052981	Ube2ql1	ubiquitin-conjugating enzyme E2Q family-like 1	0.738555	6.27e-15
ENSMUSG00000033510	Otud7a	OTU domain containing 7A	0.700316	6.62e-15
ENSMUSG00000070319	Eif3g	eukaryotic translation initiation factor 3, subunit G	0.686049	6.8e-15
ENSMUSG00000040848	Sft2d2	SFT2 domain containing 2	0.607064	6.82e-15
ENSMUSG00000020658	Efr3b	EFR3 homolog B	0.453705	7.05e-15
ENSMUSG00000033763	Mtss2	MTSS I-BAR domain containing 2	1.23273	7.06e-15
ENSMUSG00000048878	Hexim1	hexamethylene bis-acetamide inducible 1	0.662156	7.15e-15
ENSMUSG00000060450	Rnf14	ring finger protein 14	0.427408	7.43e-15
ENSMUSG00000022040	Ephx2	epoxide hydrolase 2, cytoplasmic	0.844435	7.46e-15
ENSMUSG00000047181	Samd14	sterile alpha motif domain containing 14	0.930383	7.66e-15
ENSMUSG00000022037	Clu	clusterin	0.640066	7.88e-15
ENSMUSG00000042109	Csdc2	cold shock domain containing C2, RNA binding	0.882148	8.42e-15
ENSMUSG00000039660	Spout1	SPOUT domain containing methyltransferase 1	0.66039	9.14e-15
ENSMUSG00000048264	Dip2c	disco interacting protein 2 homolog C	0.497609	9.91e-15
ENSMUSG00000030199	Etv6	ets variant 6	0.598271	1.01e-14
ENSMUSG00000024862	Klc2	kinesin light chain 2	0.538283	1.07e-14
ENSMUSG00000033047	Eif3l	eukaryotic translation initiation factor 3, subunit L	0.416784	1.16e-14
ENSMUSG00000032418	Me1	malic enzyme 1, NADP(+)-dependent, cytosolic	0.496572	1.28e-14
ENSMUSG00000040260	Daam2	dishevelled associated activator of morphogenesis 2	0.932825	1.31e-14
ENSMUSG00000015766	Eps8	epidermal growth factor receptor pathway substrate 8	0.896148	1.31e-14
ENSMUSG00000058441	Panx2	pannexin 2	1.18596	1.43e-14
ENSMUSG00000033430	Terf2ip	telomeric repeat binding factor 2, interacting protein	0.577661	1.51e-14
ENSMUSG00000034245	Hdac11	histone deacetylase 11	0.422696	1.53e-14
ENSMUSG00000061479	Snrpa	small nuclear ribonucleoprotein polypeptide A	0.902255	1.54e-14
ENSMUSG00000047842	Diras2	DIRAS family, GTP-binding RAS-like 2	0.626615	1.61e-14
ENSMUSG00000000751	Rpa1	replication protein A1	0.706743	1.69e-14
ENSMUSG00000032097	Ddx6	DEAD (Asp-Glu-Ala-Asp) box polypeptide 6	0.493327	1.74e-14
ENSMUSG00000025410	Dctn2	dynactin 2	0.628264	1.79e-14
ENSMUSG00000000399	Ndufa9	NADH:ubiquinone oxidoreductase subunit A9	0.436551	1.8e-14
ENSMUSG00000029599	Ddx54	DEAD box helicase 54	0.744315	2.01e-14
ENSMUSG00000031539	Ap3m2	adaptor-related protein complex 3, mu 2 subunit	0.309745	2.08e-14
ENSMUSG00000047710	Champ1	chromosome alignment maintaining phosphoprotein 1	0.570017	2.09e-14
ENSMUSG00000020734	Grin2c	glutamate receptor, ionotropic, NMDA2C (epsilon 3)	0.702523	2.11e-14
ENSMUSG00000003344	Btbd2	BTB (POZ) domain containing 2	0.791228	2.18e-14
ENSMUSG00000057880	Abat	4-aminobutyrate aminotransferase	0.730677	2.19e-14
ENSMUSG00000029223	Uchl1	ubiquitin carboxy-terminal hydrolase L1	0.634018	2.22e-14
ENSMUSG00000022048	Dpysl2	dihydropyrimidinase-like 2	0.591131	2.33e-14
ENSMUSG00000006476	Nsmf	NMDA receptor synaptonuclear signaling and neuronal migration factor	1.13765	2.34e-14
ENSMUSG00000038025	Phf2	PHD finger protein 2	0.924297	2.5e-14
ENSMUSG00000032470	Mras	muscle and microspikes RAS	0.586777	2.67e-14
ENSMUSG00000061689	Dlgap4	DLG associated protein 4	1.05789	2.72e-14
ENSMUSG00000029775	Klhdc10	kelch domain containing 10	0.561808	2.73e-14
ENSMUSG00000027597	Ahcy	S-adenosylhomocysteine hydrolase	0.707443	2.85e-14
ENSMUSG00000022055	Nefl	neurofilament, light polypeptide	0.54482	2.87e-14
ENSMUSG00000028811	Yars	tyrosyl-tRNA synthetase	0.470038	2.91e-14
ENSMUSG00000026667	Uhmk1	U2AF homology motif (UHM) kinase 1	0.435769	3.13e-14
ENSMUSG00000026596	Abl2	v-abl Abelson murine leukemia viral oncogene 2 (arg, Abelson-related gene)	0.555936	3.19e-14
ENSMUSG00000015846	Rxra	retinoid X receptor alpha	0.631143	3.27e-14
ENSMUSG00000026249	Serpine2	serine (or cysteine) peptidase inhibitor, clade E, member 2	0.56971	3.36e-14
ENSMUSG00000061904	Slc25a3	solute carrier family 25 (mitochondrial carrier, phosphate carrier), member 3	0.43638	3.39e-14
ENSMUSG00000022100	Xpo7	exportin 7	0.444717	3.42e-14
ENSMUSG00000024858	Grk2	G protein-coupled receptor kinase 2	1.09367	3.52e-14
ENSMUSG00000022075	Rhobtb2	Rho-related BTB domain containing 2	0.63677	3.57e-14
ENSMUSG00000078908	Mon1b	MON1 homolog B, secretory traffciking associated	0.549408	3.94e-14
ENSMUSG00000024347	Psd2	pleckstrin and Sec7 domain containing 2	0.775369	3.96e-14
ENSMUSG00000027525	Phactr3	phosphatase and actin regulator 3	0.560734	4e-14
ENSMUSG00000023965	Fbxl17	F-box and leucine-rich repeat protein 17	0.566399	4.04e-14
ENSMUSG00000030102	Itpr1	inositol 1,4,5-trisphosphate receptor 1	0.737533	4.07e-14
ENSMUSG00000058709	Egln2	egl-9 family hypoxia-inducible factor 2	0.665918	4.09e-14
ENSMUSG00000025352	Gdf11	growth differentiation factor 11	0.682417	4.21e-14
ENSMUSG00000036955	Kifbp	kinesin family binding protein	0.407714	4.36e-14
ENSMUSG00000000552	Zfp385a	zinc finger protein 385A	0.906145	4.47e-14
ENSMUSG00000052296	Ppp6r1	protein phosphatase 6, regulatory subunit 1	0.568969	4.73e-14
ENSMUSG00000068742	Cry2	cryptochrome 2 (photolyase-like)	0.414427	4.85e-14
ENSMUSG00000047557	Lxn	latexin	0.651682	5.05e-14
ENSMUSG00000048960	Prex2	phosphatidylinositol-3,4,5-trisphosphate-dependent Rac exchange factor 2	0.748544	5.21e-14
ENSMUSG00000004069	Dnaja3	DnaJ heat shock protein family (Hsp40) member A3	0.369074	5.25e-14
ENSMUSG00000041598	Cdc42ep4	CDC42 effector protein (Rho GTPase binding) 4	0.656594	5.28e-14
ENSMUSG00000058070	Eml1	echinoderm microtubule associated protein like 1	0.434942	5.53e-14
ENSMUSG00000030357	Fkbp4	FK506 binding protein 4	0.808047	5.64e-14
ENSMUSG00000027447	Cst3	cystatin C	0.723008	5.78e-14
ENSMUSG00000037852	Cpe	carboxypeptidase E	0.79734	5.93e-14
ENSMUSG00000021508	Cxcl14	chemokine (C-X-C motif) ligand 14	0.634829	6.22e-14
ENSMUSG00000033712	Ccar2	cell cycle activator and apoptosis regulator 2	0.462423	6.28e-14
ENSMUSG00000079481	Nhsl2	NHS-like 2	0.807036	6.67e-14
ENSMUSG00000019373	Cops3	COP9 signalosome subunit 3	0.33492	6.81e-14
ENSMUSG00000011114	Tbrg1	transforming growth factor beta regulated gene 1	0.602996	7.18e-14
ENSMUSG00000028488	Sh3gl2	SH3-domain GRB2-like 2	0.87308	7.33e-14
ENSMUSG00000027593	Raly	hnRNP-associated with lethal yellow	0.574676	7.5e-14
ENSMUSG00000019082	Slc25a22	solute carrier family 25 (mitochondrial carrier, glutamate), member 22	0.796471	7.53e-14
ENSMUSG00000007950	Abhd8	abhydrolase domain containing 8	0.944073	7.62e-14
ENSMUSG00000025375	Aatk	apoptosis-associated tyrosine kinase	0.580629	7.74e-14
ENSMUSG00000030327	Necap1	NECAP endocytosis associated 1	0.3458	7.99e-14
ENSMUSG00000036686	Cc2d1a	coiled-coil and C2 domain containing 1A	0.790268	8.44e-14
ENSMUSG00000025487	Psmd13	proteasome (prosome, macropain) 26S subunit, non-ATPase, 13	0.591214	8.5e-14
ENSMUSG00000028917	Plekhm2	pleckstrin homology domain containing, family M (with RUN domain) member 2	0.825177	9.11e-14
ENSMUSG00000063382	Bcl9l	B cell CLL/lymphoma 9-like	1.15041	9.49e-14
ENSMUSG00000042613	Pbxip1	pre B cell leukemia transcription factor interacting protein 1	0.562953	9.69e-14
ENSMUSG00000001983	Taco1	translational activator of mitochondrially encoded cytochrome c oxidase I	0.713122	9.92e-14
ENSMUSG00000021039	Snw1	SNW domain containing 1	0.443324	1e-13
ENSMUSG00000048701	Ccdc6	coiled-coil domain containing 6	0.546341	1.05e-13
ENSMUSG00000026255	Efhd1	EF hand domain containing 1	0.786343	1.06e-13
ENSMUSG00000060240	Cend1	cell cycle exit and neuronal differentiation 1	0.449555	1.09e-13
ENSMUSG00000046658	Zfp316	zinc finger protein 316	0.710926	1.15e-13
ENSMUSG00000016831	Tox4	TOX high mobility group box family member 4	0.663113	1.33e-13
ENSMUSG00000019210	Atp6v1e1	ATPase, H+ transporting, lysosomal V1 subunit E1	0.514455	1.37e-13
ENSMUSG00000006673	Qrich1	glutamine-rich 1	0.342653	1.37e-13
ENSMUSG00000063801	Ap3s2	adaptor-related protein complex 3, sigma 2 subunit	0.81747	1.39e-13
ENSMUSG00000025139	Tollip	toll interacting protein	0.596945	1.42e-13
ENSMUSG00000001323	Srr	serine racemase	0.538049	1.43e-13
ENSMUSG00000058672	Tubb2a	tubulin, beta 2A class IIA	0.730265	1.44e-13
ENSMUSG00000034135	Sik3	SIK family kinase 3	0.5235	1.45e-13
ENSMUSG00000019578	Ubxn6	UBX domain protein 6	0.490589	1.47e-13
ENSMUSG00000052738	Suclg1	succinate-CoA ligase, GDP-forming, alpha subunit	0.57319	1.5e-13
ENSMUSG00000001380	Hars	histidyl-tRNA synthetase	0.425951	1.55e-13
ENSMUSG00000004902	Slc25a18	solute carrier family 25 (mitochondrial carrier), member 18	0.949455	1.61e-13
ENSMUSG00000036880	Acaa2	acetyl-Coenzyme A acyltransferase 2 (mitochondrial 3-oxoacyl-Coenzyme A thiolase)	0.769119	1.61e-13
ENSMUSG00000029776	Hibadh	3-hydroxyisobutyrate dehydrogenase	0.526852	1.61e-13
ENSMUSG00000028668	Eloa	elongin A	0.430504	1.65e-13
ENSMUSG00000071711	Mpst	mercaptopyruvate sulfurtransferase	0.885839	1.76e-13
ENSMUSG00000024507	Hsd17b4	hydroxysteroid (17-beta) dehydrogenase 4	0.573015	1.76e-13
ENSMUSG00000013076	Amotl1	angiomotin-like 1	0.689108	1.82e-13
ENSMUSG00000022537	Tmem44	transmembrane protein 44	0.622488	1.95e-13
ENSMUSG00000039652	Cpeb3	cytoplasmic polyadenylation element binding protein 3	0.70573	2.01e-13
ENSMUSG00000020173	Cobl	cordon-bleu WH2 repeat	0.727008	2.09e-13
ENSMUSG00000003585	Sec14l2	SEC14-like lipid binding 2	0.60054	2.11e-13
ENSMUSG00000040731	Eif4h	eukaryotic translation initiation factor 4H	0.501505	2.17e-13
ENSMUSG00000013593	Ndufs2	NADH:ubiquinone oxidoreductase core subunit S2	0.508325	2.21e-13
ENSMUSG00000028927	Padi2	peptidyl arginine deiminase, type II	0.717607	2.22e-13
ENSMUSG00000026113	Inpp4a	inositol polyphosphate-4-phosphatase, type I	0.632116	2.44e-13
ENSMUSG00000054863	Tafa5	TAFA chemokine like family member 5	0.519897	2.51e-13
ENSMUSG00000038462	Uqcrfs1	ubiquinol-cytochrome c reductase, Rieske iron-sulfur polypeptide 1	0.557132	2.78e-13
ENSMUSG00000053838	Nudcd3	NudC domain containing 3	0.358891	2.79e-13
ENSMUSG00000037149	Ddx1	DEAD box helicase 1	0.475994	2.86e-13
ENSMUSG00000034247	Plekhm1	pleckstrin homology domain containing, family M (with RUN domain) member 1	0.641913	2.88e-13
ENSMUSG00000025203	Scd2	stearoyl-Coenzyme A desaturase 2	0.839095	3.02e-13
ENSMUSG00000038604	Ripor1	RHO family interacting cell polarization regulator 1	0.663882	3.06e-13
ENSMUSG00000057897	Camk2b	calcium/calmodulin-dependent protein kinase II, beta	0.540861	3.07e-13
ENSMUSG00000002968	Med25	mediator complex subunit 25	0.618866	3.17e-13
ENSMUSG00000050721	Plekho2	pleckstrin homology domain containing, family O member 2	0.953627	3.38e-13
ENSMUSG00000024613	Tcof1	treacle ribosome biogenesis factor 1	0.903036	3.4e-13
ENSMUSG00000021178	Psmc1	protease (prosome, macropain) 26S subunit, ATPase 1	0.362179	3.45e-13
ENSMUSG00000018340	Anxa6	annexin A6	0.632497	3.48e-13
ENSMUSG00000021262	Evl	Ena-vasodilator stimulated phosphoprotein	0.58819	3.51e-13
ENSMUSG00000002010	Idh3g	isocitrate dehydrogenase 3 (NAD+), gamma	0.431018	3.57e-13
ENSMUSG00000042804	Gpr153	G protein-coupled receptor 153	0.955483	3.59e-13
ENSMUSG00000025393	Atp5b	ATP synthase, H+ transporting mitochondrial F1 complex, beta subunit	0.664509	3.61e-13
ENSMUSG00000037070	Rbmxl1	RNA binding motif protein, X-linked like-1	0.724002	3.64e-13
ENSMUSG00000028478	Clta	clathrin, light polypeptide (Lca)	0.426242	3.72e-13
ENSMUSG00000005034	Prkacb	protein kinase, cAMP dependent, catalytic, beta	0.357051	3.75e-13
ENSMUSG00000068267	Cenpb	centromere protein B	0.691644	3.84e-13
ENSMUSG00000022463	Srebf2	sterol regulatory element binding factor 2	0.587728	3.95e-13
ENSMUSG00000051627	H1f4	H1.4 linker histone, cluster member	0.587428	4e-13
ENSMUSG00000051403	Ppp1r37	protein phosphatase 1, regulatory subunit 37	0.60526	4.19e-13
ENSMUSG00000030317	Timp4	tissue inhibitor of metalloproteinase 4	0.910059	4.26e-13
ENSMUSG00000059995	Atxn7l3	ataxin 7-like 3	0.838188	4.29e-13
ENSMUSG00000029505	Ep400	E1A binding protein p400	0.707462	4.39e-13
ENSMUSG00000028964	Park7	Parkinson disease (autosomal recessive, early onset) 7	0.563525	4.41e-13
ENSMUSG00000042751	Nmnat2	nicotinamide nucleotide adenylyltransferase 2	0.472853	4.57e-13
ENSMUSG00000036745	Ttll7	tubulin tyrosine ligase-like family, member 7	0.430901	4.6e-13
ENSMUSG00000007817	Zmiz1	zinc finger, MIZ-type containing 1	0.852282	4.85e-13
ENSMUSG00000003233	Dvl3	dishevelled segment polarity protein 3	0.70219	4.94e-13
ENSMUSG00000009075	Cabp7	calcium binding protein 7	1.02949	5.03e-13
ENSMUSG00000034088	Hdlbp	high density lipoprotein (HDL) binding protein	0.590505	5.4e-13
ENSMUSG00000074030	Exoc8	exocyst complex component 8	0.494565	5.6e-13
ENSMUSG00000028138	Adh5	alcohol dehydrogenase 5 (class III), chi polypeptide	0.505267	5.61e-13
ENSMUSG00000013465	Nelfb	negative elongation factor complex member B	0.687537	5.69e-13
ENSMUSG00000027612	Mmp24	matrix metallopeptidase 24	0.493931	5.89e-13
ENSMUSG00000022099	Dmtn	dematin actin binding protein	0.496697	5.97e-13
ENSMUSG00000020642	Rnf144a	ring finger protein 144A	0.624783	5.98e-13
ENSMUSG00000024292	Cyp4f14	cytochrome P450, family 4, subfamily f, polypeptide 14	0.910638	6.75e-13
ENSMUSG00000053931	Cnn3	calponin 3, acidic	0.789818	6.81e-13
ENSMUSG00000000168	Dlat	dihydrolipoamide S-acetyltransferase (E2 component of pyruvate dehydrogenase complex)	0.598411	7.12e-13
ENSMUSG00000022312	Eif3h	eukaryotic translation initiation factor 3, subunit H	0.610395	7.14e-13
ENSMUSG00000020114	Cand1	cullin associated and neddylation disassociated 1	0.788983	7.26e-13
ENSMUSG00000023932	Cdc5l	cell division cycle 5-like (S. pombe)	0.385422	7.6e-13
ENSMUSG00000007207	Stx1a	syntaxin 1A (brain)	0.618896	7.66e-13
ENSMUSG00000029726	Mepce	methylphosphate capping enzyme	0.571837	8.1e-13
ENSMUSG00000040147	Maob	monoamine oxidase B	0.819265	8.53e-13
ENSMUSG00000025026	Add3	adducin 3 (gamma)	0.616017	8.62e-13
ENSMUSG00000041977	Arhgef11	Rho guanine nucleotide exchange factor (GEF) 11	0.687564	8.89e-13
ENSMUSG00000070044	Fam149a	family with sequence similarity 149, member A	0.490069	9.02e-13
ENSMUSG00000037916	Ndufv1	NADH:ubiquinone oxidoreductase core subunit V1	0.532138	9.24e-13
ENSMUSG00000038020	Rapgefl1	Rap guanine nucleotide exchange factor (GEF)-like 1	0.574396	9.9e-13
ENSMUSG00000040128	Pnrc1	proline-rich nuclear receptor coactivator 1	0.532413	1.03e-12
ENSMUSG00000063065	Mapk3	mitogen-activated protein kinase 3	0.751809	1.06e-12
ENSMUSG00000021577	Sdha	succinate dehydrogenase complex, subunit A, flavoprotein (Fp)	0.604423	1.08e-12
ENSMUSG00000039253	Fn3krp	fructosamine 3 kinase related protein	0.400697	1.09e-12
ENSMUSG00000029455	Aldh2	aldehyde dehydrogenase 2, mitochondrial	0.909327	1.15e-12
ENSMUSG00000026933	Camsap1	calmodulin regulated spectrin-associated protein 1	0.644846	1.19e-12
ENSMUSG00000024581	Napg	N-ethylmaleimide sensitive fusion protein attachment protein gamma	0.431577	1.22e-12
ENSMUSG00000025156	Gps1	G protein pathway suppressor 1	0.496395	1.28e-12
ENSMUSG00000028136	Snx27	sorting nexin family member 27	0.763877	1.29e-12
ENSMUSG00000058756	Thra	thyroid hormone receptor alpha	0.687076	1.29e-12
ENSMUSG00000020777	Acox1	acyl-Coenzyme A oxidase 1, palmitoyl	0.583789	1.32e-12
ENSMUSG00000042650	Alkbh5	alkB homolog 5, RNA demethylase	0.507126	1.33e-12
ENSMUSG00000051695	Pcbp1	poly(rC) binding protein 1	1.03778	1.37e-12
ENSMUSG00000002546	Golga2	golgi autoantigen, golgin subfamily a, 2	0.545205	1.39e-12
ENSMUSG00000029247	Paics	phosphoribosylaminoimidazole carboxylase, phosphoribosylaminoribosylaminoimidazole, succinocarboxamide synthetase	0.49209	1.44e-12
ENSMUSG00000054452	Tle5	TLE family member 5, transcriptional modulator	0.632557	1.52e-12
ENSMUSG00000036966	Spryd3	SPRY domain containing 3	0.526982	1.54e-12
ENSMUSG00000052698	Tln2	talin 2	0.725332	1.55e-12
ENSMUSG00000003970	Rpl8	ribosomal protein L8	0.641197	1.56e-12
ENSMUSG00000011751	Sptbn4	spectrin beta, non-erythrocytic 4	0.56852	1.56e-12
ENSMUSG00000027712	Anxa5	annexin A5	0.568591	1.58e-12
ENSMUSG00000055720	Ubl7	ubiquitin-like 7 (bone marrow stromal cell-derived)	0.68708	1.59e-12
ENSMUSG00000025871	4833439L19Rik	RIKEN cDNA 4833439L19 gene	0.492543	1.6e-12
ENSMUSG00000001924	Uba1	ubiquitin-like modifier activating enzyme 1	0.464587	1.61e-12
ENSMUSG00000041708	Mpped1	metallophosphoesterase domain containing 1	0.793165	1.66e-12
ENSMUSG00000007836	Hnrnpa0	heterogeneous nuclear ribonucleoprotein A0	0.748085	1.82e-12
ENSMUSG00000055538	Zcchc24	zinc finger, CCHC domain containing 24	0.813093	1.83e-12
ENSMUSG00000044352	Sowaha	sosondowah ankyrin repeat domain family member A	0.716894	1.84e-12
ENSMUSG00000074102	Rbm15b	RNA binding motif protein 15B	0.588299	1.88e-12
ENSMUSG00000030733	Sh2b1	SH2B adaptor protein 1	0.780023	1.89e-12
ENSMUSG00000041609	Bicdl1	BICD family like cargo adaptor 1	0.654679	1.93e-12
ENSMUSG00000031157	Pqbp1	polyglutamine binding protein 1	0.719959	1.94e-12
ENSMUSG00000002658	Gtf2f1	general transcription factor IIF, polypeptide 1	0.358283	1.95e-12
ENSMUSG00000015095	Fbxw5	F-box and WD-40 domain protein 5	0.576267	1.99e-12
ENSMUSG00000015087	Rabl6	RAB, member RAS oncogene family-like 6	0.515799	2.01e-12
ENSMUSG00000059734	Ndufs8	NADH:ubiquinone oxidoreductase core subunit S8	0.491143	2.02e-12
ENSMUSG00000021285	Ppp1r13b	protein phosphatase 1, regulatory subunit 13B	0.641447	2.06e-12
ENSMUSG00000023110	Prmt5	protein arginine N-methyltransferase 5	0.628586	2.19e-12
ENSMUSG00000009894	Snap47	synaptosomal-associated protein, 47	0.590151	2.24e-12
ENSMUSG00000029148	Nrbp1	nuclear receptor binding protein 1	0.459297	2.25e-12
ENSMUSG00000039682	Lap3	leucine aminopeptidase 3	0.722975	2.28e-12
ENSMUSG00000045284	Dcaf12l1	DDB1 and CUL4 associated factor 12-like 1	0.54584	2.4e-12
ENSMUSG00000032101	Ddx25	DEAD box helicase 25	0.42871	2.4e-12
ENSMUSG00000000184	Ccnd2	cyclin D2	0.537431	2.41e-12
ENSMUSG00000024151	Msh2	mutS homolog 2	0.498359	2.55e-12
ENSMUSG00000027951	Adar	adenosine deaminase, RNA-specific	0.473157	2.59e-12
ENSMUSG00000048732	Klhl11	kelch-like 11	0.426919	2.62e-12
ENSMUSG00000005469	Prkaca	protein kinase, cAMP dependent, catalytic, alpha	0.392452	2.62e-12
ENSMUSG00000011257	Pabpc4	poly(A) binding protein, cytoplasmic 4	0.624508	2.63e-12
ENSMUSG00000032977	Fam207a	family with sequence similarity 207, member A	0.657614	2.79e-12
ENSMUSG00000040479	Dgkz	diacylglycerol kinase zeta	0.593385	2.79e-12
ENSMUSG00000033624	Pdpr	pyruvate dehydrogenase phosphatase regulatory subunit	0.505009	3.13e-12
ENSMUSG00000029581	Fscn1	fascin actin-bundling protein 1	0.693344	3.21e-12
ENSMUSG00000034675	Dbn1	drebrin 1	0.780128	3.23e-12
ENSMUSG00000038481	Cdk19	cyclin-dependent kinase 19	0.399398	3.43e-12
ENSMUSG00000029777	Gars	glycyl-tRNA synthetase	0.33271	3.47e-12
ENSMUSG00000024381	Bin1	bridging integrator 1	0.399275	3.53e-12
ENSMUSG00000006418	Rnf114	ring finger protein 114	0.53029	3.86e-12
ENSMUSG00000035765	Dym	dymeclin	0.47756	3.86e-12
ENSMUSG00000029465	Arpc3	actin related protein 2/3 complex, subunit 3	0.476949	3.87e-12
ENSMUSG00000041530	Ago1	argonaute RISC catalytic subunit 1	0.442783	3.92e-12
ENSMUSG00000044876	Zfp444	zinc finger protein 444	0.887218	3.94e-12
ENSMUSG00000013419	Zfp651	zinc finger protein 651	0.767746	4.02e-12
ENSMUSG00000055817	Mta3	metastasis associated 3	0.660116	4.09e-12
ENSMUSG00000014769	Psmb1	proteasome (prosome, macropain) subunit, beta type 1	0.423483	4.12e-12
ENSMUSG00000060257	Scrt2	scratch family zinc finger 2	1.09866	4.35e-12
ENSMUSG00000031955	Bcar1	breast cancer anti-estrogen resistance 1	0.681882	4.45e-12
ENSMUSG00000037579	Kcnh3	potassium voltage-gated channel, subfamily H (eag-related), member 3	0.807673	4.47e-12
ENSMUSG00000110195	Pde2a	phosphodiesterase 2A, cGMP-stimulated	0.515009	4.54e-12
ENSMUSG00000005893	Nr2c2	nuclear receptor subfamily 2, group C, member 2	0.406585	4.61e-12
ENSMUSG00000063358	Mapk1	mitogen-activated protein kinase 1	0.445084	4.72e-12
ENSMUSG00000074457	S100a16	S100 calcium binding protein A16	0.748624	4.79e-12
ENSMUSG00000019923	Zwint	ZW10 interactor	0.394189	4.8e-12
ENSMUSG00000017221	Psmd3	proteasome (prosome, macropain) 26S subunit, non-ATPase, 3	0.626076	4.82e-12
ENSMUSG00000022240	Ctnnd2	catenin (cadherin associated protein), delta 2	0.660881	4.99e-12
ENSMUSG00000070462	Tlnrd1	talin rod domain containing 1	0.622925	5.13e-12
ENSMUSG00000036585	Fgf1	fibroblast growth factor 1	0.672471	5.37e-12
ENSMUSG00000038665	Dgki	diacylglycerol kinase, iota	0.721434	5.63e-12
ENSMUSG00000025178	Pi4k2a	phosphatidylinositol 4-kinase type 2 alpha	0.498714	5.67e-12
ENSMUSG00000027488	Snta1	syntrophin, acidic 1	0.778306	6.21e-12
ENSMUSG00000020936	Nmt1	N-myristoyltransferase 1	0.573901	6.39e-12
ENSMUSG00000032187	Smarca4	SWI/SNF related, matrix associated, actin dependent regulator of chromatin, subfamily a, member 4	0.590382	6.48e-12
ENSMUSG00000056493	Foxk1	forkhead box K1	0.708951	6.97e-12
ENSMUSG00000032513	Gorasp1	golgi reassembly stacking protein 1	0.570719	7.35e-12
ENSMUSG00000038084	Opa1	OPA1, mitochondrial dynamin like GTPase	0.437371	7.51e-12
ENSMUSG00000039703	Nploc4	NPL4 homolog, ubiquitin recognition factor	0.592589	7.56e-12
ENSMUSG00000070056	Mfhas1	malignant fibrous histiocytoma amplified sequence 1	0.546588	8.26e-12
ENSMUSG00000051510	Mafg	v-maf musculoaponeurotic fibrosarcoma oncogene family, protein G (avian)	0.44473	8.44e-12
ENSMUSG00000018398	Septin8	septin 8	0.286564	8.52e-12
ENSMUSG00000032127	Vps11	VPS11, CORVET/HOPS core subunit	0.359999	8.67e-12
ENSMUSG00000037536	Fbxo34	F-box protein 34	0.538042	8.81e-12
ENSMUSG00000059248	Septin9	septin 9	0.822504	8.88e-12
ENSMUSG00000046541	Zfp526	zinc finger protein 526	0.790472	9.8e-12
ENSMUSG00000021266	Wars1	tryptophanyl-tRNA synthetase1	0.517868	9.83e-12
ENSMUSG00000005621	Zfp592	zinc finger protein 592	0.582247	1.03e-11
ENSMUSG00000037993	Dhx38	DEAH (Asp-Glu-Ala-His) box polypeptide 38	0.566408	1.04e-11
ENSMUSG00000055407	Map6	microtubule-associated protein 6	1.03066	1.07e-11
ENSMUSG00000008035	Mid1ip1	Mid1 interacting protein 1 (gastrulation specific G12-like (zebrafish))	0.735417	1.15e-11
ENSMUSG00000030739	Myh14	myosin, heavy polypeptide 14	0.851869	1.19e-11
ENSMUSG00000027797	Dclk1	doublecortin-like kinase 1	0.46945	1.19e-11
ENSMUSG00000047045	Tmem164	transmembrane protein 164	0.497596	1.2e-11
ENSMUSG00000032869	Psmf1	proteasome (prosome, macropain) inhibitor subunit 1	0.493898	1.2e-11
ENSMUSG00000042572	Ube2q1	ubiquitin-conjugating enzyme E2Q family member 1	0.37728	1.2e-11
ENSMUSG00000032724	Abtb2	ankyrin repeat and BTB (POZ) domain containing 2	0.633277	1.26e-11
ENSMUSG00000027187	Cat	catalase	0.616503	1.28e-11
ENSMUSG00000025950	Idh1	isocitrate dehydrogenase 1 (NADP+), soluble	0.599138	1.3e-11
ENSMUSG00000029722	Agfg2	ArfGAP with FG repeats 2	0.526282	1.3e-11
ENSMUSG00000017667	Zfp334	zinc finger protein 334	0.440932	1.33e-11
ENSMUSG00000022551	Cyc1	cytochrome c-1	0.574179	1.45e-11
ENSMUSG00000038502	Ptov1	prostate tumor over expressed gene 1	0.687567	1.47e-11
ENSMUSG00000037712	Fermt2	fermitin family member 2	0.548471	1.51e-11
ENSMUSG00000037990	Sh3rf3	SH3 domain containing ring finger 3	0.858829	1.6e-11
ENSMUSG00000049097	Ankrd34a	ankyrin repeat domain 34A	0.552719	1.63e-11
ENSMUSG00000025173	Wdr45b	WD repeat domain 45B	0.408437	1.67e-11
ENSMUSG00000039477	Tnrc18	trinucleotide repeat containing 18	0.900899	1.84e-11
ENSMUSG00000062078	Qki	quaking, KH domain containing RNA binding	0.483123	1.84e-11
ENSMUSG00000052565	H1f3	H1.3 linker histone, cluster member	0.668702	1.89e-11
ENSMUSG00000026797	Stxbp1	syntaxin binding protein 1	0.712205	2.05e-11
ENSMUSG00000020978	Klhdc2	kelch domain containing 2	0.361294	2.13e-11
ENSMUSG00000021993	Mipep	mitochondrial intermediate peptidase	0.451511	2.31e-11
ENSMUSG00000011837	Snapc2	small nuclear RNA activating complex, polypeptide 2	0.661461	2.32e-11
ENSMUSG00000045790	Ccdc149	coiled-coil domain containing 149	0.472109	2.32e-11
ENSMUSG00000010936	Vac14	Vac14 homolog (S. cerevisiae)	0.625119	2.46e-11
ENSMUSG00000026077	Npas2	neuronal PAS domain protein 2	0.824079	2.5e-11
ENSMUSG00000028430	Nol6	nucleolar protein family 6 (RNA-associated)	0.60723	2.5e-11
ENSMUSG00000062591	Tubb4a	tubulin, beta 4A class IVA	0.955179	2.52e-11
ENSMUSG00000026313	Hdac4	histone deacetylase 4	0.718709	2.53e-11
ENSMUSG00000053581	Zfand2a	zinc finger, AN1-type domain 2A	0.635942	2.54e-11
ENSMUSG00000031642	Sh3rf1	SH3 domain containing ring finger 1	0.588597	2.57e-11
ENSMUSG00000030591	Psmd8	proteasome (prosome, macropain) 26S subunit, non-ATPase, 8	0.504289	2.68e-11
ENSMUSG00000032606	Nicn1	nicolin 1	0.439425	2.68e-11
ENSMUSG00000054364	Rhob	ras homolog family member B	0.410685	2.71e-11
ENSMUSG00000004070	Hmox2	heme oxygenase 2	0.484326	2.75e-11
ENSMUSG00000035513	Ntng2	netrin G2	0.855085	2.76e-11
ENSMUSG00000056608	Chd9	chromodomain helicase DNA binding protein 9	0.59194	2.88e-11
ENSMUSG00000041028	Ghitm	growth hormone inducible transmembrane protein	0.4746	2.96e-11
ENSMUSG00000038894	Irs2	insulin receptor substrate 2	0.783644	3.01e-11
ENSMUSG00000019577	Pdk4	pyruvate dehydrogenase kinase, isoenzyme 4	0.880489	3.03e-11
ENSMUSG00000021901	Bap1	Brca1 associated protein 1	0.623992	3.11e-11
ENSMUSG00000074671	Tspyl3	TSPY-like 3	0.641729	3.32e-11
ENSMUSG00000013160	Atp6v0d1	ATPase, H+ transporting, lysosomal V0 subunit D1	0.441286	3.37e-11
ENSMUSG00000022771	Ppil2	peptidylprolyl isomerase (cyclophilin)-like 2	0.41294	3.49e-11
ENSMUSG00000005625	Psmd4	proteasome (prosome, macropain) 26S subunit, non-ATPase, 4	0.465568	3.53e-11
ENSMUSG00000020032	Nuak1	NUAK family, SNF1-like kinase, 1	0.557058	3.55e-11
ENSMUSG00000087679	Tmem250-ps	transmembrane protein 250, pseudogene	0.650145	3.57e-11
ENSMUSG00000042249	Grk3	G protein-coupled receptor kinase 3	0.543257	3.62e-11
ENSMUSG00000050567	Maml1	mastermind like transcriptional coactivator 1	0.670345	3.63e-11
ENSMUSG00000013089	Etv5	ets variant 5	0.684587	3.68e-11
ENSMUSG00000039982	Dtx4	deltex 4, E3 ubiquitin ligase	0.565835	3.68e-11
ENSMUSG00000050751	Pgbd5	piggyBac transposable element derived 5	0.567102	3.76e-11
ENSMUSG00000026687	Aldh9a1	aldehyde dehydrogenase 9, subfamily A1	0.66998	3.78e-11
ENSMUSG00000070808	Bicra	BRD4 interacting chromatin remodeling complex associated protein	0.777878	3.87e-11
ENSMUSG00000045608	Dbx2	developing brain homeobox 2	0.776855	3.89e-11
ENSMUSG00000049577	Zfpm1	zinc finger protein, multitype 1	1.28437	3.95e-11
ENSMUSG00000041560	Nop53	NOP53 ribosome biogenesis factor	0.740957	4.03e-11
ENSMUSG00000023988	Bysl	bystin-like	0.502965	4.13e-11
ENSMUSG00000028937	Acot7	acyl-CoA thioesterase 7	0.770886	4.21e-11
ENSMUSG00000031442	Mcf2l	mcf.2 transforming sequence-like	0.510612	4.29e-11
ENSMUSG00000028337	Coro2a	coronin, actin binding protein 2A	0.503601	4.45e-11
ENSMUSG00000007097	Atp1a2	ATPase, Na+/K+ transporting, alpha 2 polypeptide	0.591889	4.49e-11
ENSMUSG00000031060	Rbm10	RNA binding motif protein 10	0.498081	4.53e-11
ENSMUSG00000039501	Znfx1	zinc finger, NFX1-type containing 1	0.375231	4.64e-11
ENSMUSG00000042079	Hnrnpf	heterogeneous nuclear ribonucleoprotein F	0.570294	4.84e-11
ENSMUSG00000031924	Cyb5b	cytochrome b5 type B	0.285937	4.84e-11
ENSMUSG00000026701	Prdx6	peroxiredoxin 6	0.878087	4.88e-11
ENSMUSG00000025503	Taldo1	transaldolase 1	0.595263	4.94e-11
ENSMUSG00000046204	Pnma2	paraneoplastic antigen MA2	0.424663	5.2e-11
ENSMUSG00000009630	Ppp2cb	protein phosphatase 2 (formerly 2A), catalytic subunit, beta isoform	0.457794	5.29e-11
ENSMUSG00000036564	Ndrg4	N-myc downstream regulated gene 4	0.381042	5.32e-11
ENSMUSG00000076441	Ass1	argininosuccinate synthetase 1	0.725131	5.83e-11
ENSMUSG00000048895	Cdk5r1	cyclin-dependent kinase 5, regulatory subunit 1 (p35)	0.322322	5.84e-11
ENSMUSG00000070348	Ccnd1	cyclin D1	0.686378	5.85e-11
ENSMUSG00000020402	Vdac1	voltage-dependent anion channel 1	0.466371	6.25e-11
ENSMUSG00000020372	Rack1	receptor for activated C kinase 1	0.826231	6.52e-11
ENSMUSG00000024767	Otub1	OTU domain, ubiquitin aldehyde binding 1	0.430337	6.58e-11
ENSMUSG00000019261	Map1s	microtubule-associated protein 1S	0.779032	6.65e-11
ENSMUSG00000022314	Rad21	RAD21 cohesin complex component	0.544782	7.05e-11
ENSMUSG00000026558	Uck2	uridine-cytidine kinase 2	0.506151	7.62e-11
ENSMUSG00000032393	Dpp8	dipeptidylpeptidase 8	0.367217	7.78e-11
ENSMUSG00000052557	Gan	giant axonal neuropathy	0.555194	7.87e-11
ENSMUSG00000030839	Sergef	secretion regulating guanine nucleotide exchange factor	0.638971	7.92e-11
ENSMUSG00000063146	Clip2	CAP-GLY domain containing linker protein 2	0.72913	8.03e-11
ENSMUSG00000027475	Kif3b	kinesin family member 3B	0.348375	8.17e-11
ENSMUSG00000027562	Car2	carbonic anhydrase 2	0.469766	8.18e-11
ENSMUSG00000074607	Tox2	TOX high mobility group box family member 2	1.17044	8.22e-11
ENSMUSG00000026825	Dnm1	dynamin 1	0.553693	8.24e-11
ENSMUSG00000030884	Uqcrc2	ubiquinol cytochrome c reductase core protein 2	0.353895	8.27e-11
ENSMUSG00000046691	Chtf8	CTF8, chromosome transmission fidelity factor 8	0.715758	8.68e-11
ENSMUSG00000045598	Zfp553	zinc finger protein 553	0.499977	8.74e-11
ENSMUSG00000031610	Scrg1	scrapie responsive gene 1	0.848486	8.99e-11
ENSMUSG00000031709	Tbc1d9	TBC1 domain family, member 9	0.471834	9.17e-11
ENSMUSG00000054455	Vapb	vesicle-associated membrane protein, associated protein B and C	0.447103	9.24e-11
ENSMUSG00000027479	Mapre1	microtubule-associated protein, RP/EB family, member 1	0.505998	9.3e-11
ENSMUSG00000029578	Wipi2	WD repeat domain, phosphoinositide interacting 2	0.401873	9.92e-11
ENSMUSG00000027288	Zfp106	zinc finger protein 106	0.637578	1e-10
ENSMUSG00000024163	Mapk8ip3	mitogen-activated protein kinase 8 interacting protein 3	0.549512	1e-10
ENSMUSG00000041124	Msantd4	Myb/SANT-like DNA-binding domain containing 4 with coiled-coils	0.352559	1e-10
ENSMUSG00000021326	Trim27	tripartite motif-containing 27	0.493911	1.01e-10
ENSMUSG00000015656	Hspa8	heat shock protein 8	0.482689	1.03e-10
ENSMUSG00000029434	Vps33a	VPS33A CORVET/HOPS core subunit	0.346863	1.03e-10
ENSMUSG00000069601	Ank3	ankyrin 3, epithelial	0.649011	1.04e-10
ENSMUSG00000036560	Lgi4	leucine-rich repeat LGI family, member 4	0.698137	1.08e-10
ENSMUSG00000004937	Sgta	small glutamine-rich tetratricopeptide repeat (TPR)-containing, alpha	0.466347	1.11e-10
ENSMUSG00000019494	Cops6	COP9 signalosome subunit 6	0.586125	1.13e-10
ENSMUSG00000029064	Gnb1	guanine nucleotide binding protein (G protein), beta 1	0.716945	1.17e-10
ENSMUSG00000003435	Supt5	suppressor of Ty 5, DSIF elongation factor subunit	0.550304	1.17e-10
ENSMUSG00000035637	Grhpr	glyoxylate reductase/hydroxypyruvate reductase	0.776566	1.19e-10
ENSMUSG00000025027	Xpnpep1	X-prolyl aminopeptidase (aminopeptidase P) 1, soluble	0.433563	1.22e-10
ENSMUSG00000060376	Bckdha	branched chain ketoacid dehydrogenase E1, alpha polypeptide	0.739424	1.36e-10
ENSMUSG00000032637	Atxn2l	ataxin 2-like	0.688177	1.38e-10
ENSMUSG00000038013	Wipf2	WAS/WASL interacting protein family, member 2	0.672805	1.39e-10
ENSMUSG00000020889	Nr1d1	nuclear receptor subfamily 1, group D, member 1	0.591843	1.41e-10
ENSMUSG00000042492	Tbc1d10b	TBC1 domain family, member 10b	0.486683	1.43e-10
ENSMUSG00000063317	Usp31	ubiquitin specific peptidase 31	0.553227	1.44e-10
ENSMUSG00000029712	Actl6b	actin-like 6B	0.502862	1.44e-10
ENSMUSG00000047126	Cltc	clathrin, heavy polypeptide (Hc)	0.474999	1.49e-10
ENSMUSG00000020271	Fbxw11	F-box and WD-40 domain protein 11	0.440849	1.49e-10
ENSMUSG00000063410	Stk24	serine/threonine kinase 24	0.553632	1.5e-10
ENSMUSG00000041658	Rragb	Ras-related GTP binding B	0.441493	1.51e-10
ENSMUSG00000003421	Nosip	nitric oxide synthase interacting protein	0.615119	1.56e-10
ENSMUSG00000051146	Camk2n2	calcium/calmodulin-dependent protein kinase II inhibitor 2	0.7823	1.6e-10
ENSMUSG00000052253	Zfp622	zinc finger protein 622	0.548073	1.67e-10
ENSMUSG00000038002	Cramp1	cramped chromatin regulator 1	0.682201	1.72e-10
ENSMUSG00000036561	Ppp6r2	protein phosphatase 6, regulatory subunit 2	0.341099	1.75e-10
ENSMUSG00000035585	Tsen34	tRNA splicing endonuclease subunit 34	0.681281	1.81e-10
ENSMUSG00000072214	Septin5	septin 5	0.607108	1.81e-10
ENSMUSG00000115987	Vps28	vacuolar protein sorting 28	0.47837	1.83e-10
ENSMUSG00000038331	Satb2	special AT-rich sequence binding protein 2	0.512434	1.87e-10
ENSMUSG00000034593	Myo5a	myosin VA	0.406589	1.87e-10
ENSMUSG00000009073	Nf2	neurofibromin 2	0.40723	1.88e-10
ENSMUSG00000020235	Fzr1	fizzy and cell division cycle 20 related 1	0.644936	1.95e-10
ENSMUSG00000094483	Purb	purine rich element binding protein B	0.421706	1.95e-10
ENSMUSG00000018411	Mapt	microtubule-associated protein tau	0.599312	2.01e-10
ENSMUSG00000020607	Lratd1	LRAT domain containing 1	0.488624	2.01e-10
ENSMUSG00000061981	Flot2	flotillin 2	0.369257	2.01e-10
ENSMUSG00000013833	Med16	mediator complex subunit 16	0.715671	2.04e-10
ENSMUSG00000030811	Fbxl19	F-box and leucine-rich repeat protein 19	0.64709	2.04e-10
ENSMUSG00000048546	Tob2	transducer of ERBB2, 2	0.524387	2.05e-10
ENSMUSG00000024050	Wiz	widely-interspaced zinc finger motifs	0.666997	2.06e-10
ENSMUSG00000010025	Aldh3a2	aldehyde dehydrogenase family 3, subfamily A2	0.474159	2.12e-10
ENSMUSG00000052833	Sae1	SUMO1 activating enzyme subunit 1	0.581628	2.19e-10
ENSMUSG00000031161	Hdac6	histone deacetylase 6	0.440897	2.2e-10
ENSMUSG00000031563	Wwc2	WW, C2 and coiled-coil domain containing 2	0.553105	2.21e-10
ENSMUSG00000045252	Zfp574	zinc finger protein 574	0.680113	2.27e-10
ENSMUSG00000020037	Rfx4	regulatory factor X, 4 (influences HLA class II expression)	0.778112	2.31e-10
ENSMUSG00000000253	Gmpr	guanosine monophosphate reductase	0.586096	2.32e-10
ENSMUSG00000033488	Cryzl2	crystallin zeta like 2	0.725562	2.33e-10
ENSMUSG00000039515	Ptpa	protein phosphatase 2 protein activator	0.768181	2.35e-10
ENSMUSG00000001964	Emd	emerin	0.662806	2.37e-10
ENSMUSG00000001995	Sipa1l2	signal-induced proliferation-associated 1 like 2	0.583109	2.37e-10
ENSMUSG00000005615	Pcyt1a	phosphate cytidylyltransferase 1, choline, alpha isoform	0.65202	2.38e-10
ENSMUSG00000032290	Ptpn9	protein tyrosine phosphatase, non-receptor type 9	0.465667	2.57e-10
ENSMUSG00000038014	Fam120a	family with sequence similarity 120, member A	0.375239	2.58e-10
ENSMUSG00000003131	Pafah1b2	platelet-activating factor acetylhydrolase, isoform 1b, subunit 2	0.393152	2.74e-10
ENSMUSG00000045912	C2cd4c	C2 calcium-dependent domain containing 4C	0.888948	2.82e-10
ENSMUSG00000021986	Amer2	APC membrane recruitment 2	0.480978	2.84e-10
ENSMUSG00000047264	Zfp358	zinc finger protein 358	0.760514	2.88e-10
ENSMUSG00000117286	Gm1043	predicted gene 1043	0.799609	2.94e-10
ENSMUSG00000006517	Mvd	mevalonate (diphospho) decarboxylase	0.646788	2.97e-10
ENSMUSG00000020476	Dbnl	drebrin-like	0.722184	3.17e-10
ENSMUSG00000005161	Prdx2	peroxiredoxin 2	0.377953	3.22e-10
ENSMUSG00000034342	Cbl	Casitas B-lineage lymphoma	0.624873	3.23e-10
ENSMUSG00000057614	Gnai1	guanine nucleotide binding protein (G protein), alpha inhibiting 1	0.271262	3.23e-10
ENSMUSG00000021750	Fam107a	family with sequence similarity 107, member A	0.588987	3.26e-10
ENSMUSG00000062203	Gspt1	G1 to S phase transition 1	0.478346	3.26e-10
ENSMUSG00000050132	Sarm1	sterile alpha and HEAT/Armadillo motif containing 1	0.66126	3.36e-10
ENSMUSG00000074247	Dda1	DET1 and DDB1 associated 1	0.516156	3.41e-10
ENSMUSG00000029055	Plch2	phospholipase C, eta 2	0.701658	3.47e-10
ENSMUSG00000028445	Enho	energy homeostasis associated	0.68256	3.61e-10
ENSMUSG00000027575	Arfgap1	ADP-ribosylation factor GTPase activating protein 1	0.468784	3.67e-10
ENSMUSG00000030257	Srgap3	SLIT-ROBO Rho GTPase activating protein 3	0.567807	3.77e-10
ENSMUSG00000066643	Wdr35	WD repeat domain 35	0.595483	3.86e-10
ENSMUSG00000003269	Cyth2	cytohesin 2	0.504047	3.89e-10
ENSMUSG00000015023	Ddx19a	DEAD box helicase 19a	0.721155	3.96e-10
ENSMUSG00000008690	Ncaph2	non-SMC condensin II complex, subunit H2	0.504849	3.99e-10
ENSMUSG00000040725	Hnrnpul1	heterogeneous nuclear ribonucleoprotein U-like 1	0.593673	4.06e-10
ENSMUSG00000056121	Fez2	fasciculation and elongation protein zeta 2 (zygin II)	0.409653	4.09e-10
ENSMUSG00000051390	Zbtb22	zinc finger and BTB domain containing 22	0.376982	4.2e-10
ENSMUSG00000039278	Pcsk1n	proprotein convertase subtilisin/kexin type 1 inhibitor	1.04367	4.21e-10
ENSMUSG00000028273	Pdlim5	PDZ and LIM domain 5	0.586832	4.21e-10
ENSMUSG00000028063	Lmna	lamin A	0.590296	4.35e-10
ENSMUSG00000049680	Urgcp	upregulator of cell proliferation	0.491549	4.36e-10
ENSMUSG00000030019	Fbxl14	F-box and leucine-rich repeat protein 14	0.434089	4.36e-10
ENSMUSG00000033955	Tnks1bp1	tankyrase 1 binding protein 1	0.858637	4.62e-10
ENSMUSG00000006456	Rbm14	RNA binding motif protein 14	0.675832	4.72e-10
ENSMUSG00000032812	Arap1	ArfGAP with RhoGAP domain, ankyrin repeat and PH domain 1	1.06406	4.74e-10
ENSMUSG00000002688	Prkd1	protein kinase D1	0.479507	4.75e-10
ENSMUSG00000020917	Acly	ATP citrate lyase	0.586372	4.76e-10
ENSMUSG00000026494	Kif26b	kinesin family member 26B	0.760358	4.79e-10
ENSMUSG00000001419	Mef2d	myocyte enhancer factor 2D	0.833591	4.95e-10
ENSMUSG00000032020	Ubash3b	ubiquitin associated and SH3 domain containing, B	0.541143	4.98e-10
ENSMUSG00000041670	Rims1	regulating synaptic membrane exocytosis 1	0.585892	5.02e-10
ENSMUSG00000062961	Ccdc177	coiled-coil domain containing 177	0.517369	5.04e-10
ENSMUSG00000052928	Ctif	CBP80/20-dependent translation initiation factor	0.755834	5.1e-10
ENSMUSG00000015605	Srf	serum response factor	0.854108	5.17e-10
ENSMUSG00000040028	Elavl1	ELAV (embryonic lethal, abnormal vision)-like 1 (Hu antigen R)	0.648423	5.18e-10
ENSMUSG00000031840	Rab3a	RAB3A, member RAS oncogene family	0.416298	5.18e-10
ENSMUSG00000079562	Maea	macrophage erythroblast attacher	0.595245	5.19e-10
ENSMUSG00000004895	Prcc	papillary renal cell carcinoma (translocation-associated)	0.670996	5.22e-10
ENSMUSG00000072946	Ptgr2	prostaglandin reductase 2	0.68467	5.23e-10
ENSMUSG00000002250	Ppard	peroxisome proliferator activator receptor delta	1.02842	5.27e-10
ENSMUSG00000061130	Ppm1b	protein phosphatase 1B, magnesium dependent, beta isoform	0.249685	5.29e-10
ENSMUSG00000015711	Prune1	prune exopolyphosphatase	0.404372	5.32e-10
ENSMUSG00000039354	Smarcal1	SWI/SNF related matrix associated, actin dependent regulator of chromatin, subfamily a-like 1	0.469916	5.44e-10
ENSMUSG00000037692	Ahdc1	AT hook, DNA binding motif, containing 1	0.948056	5.6e-10
ENSMUSG00000006169	Clint1	clathrin interactor 1	0.485213	5.62e-10
ENSMUSG00000053279	Aldh1a1	aldehyde dehydrogenase family 1, subfamily A1	0.720613	5.81e-10
ENSMUSG00000026509	Capn2	calpain 2	0.32706	5.89e-10
ENSMUSG00000018765	Fxr2	FMR1 autosomal homolog 2	0.520216	5.99e-10
ENSMUSG00000047547	Cltb	clathrin, light polypeptide (Lcb)	0.408384	6.04e-10
ENSMUSG00000030806	Stx1b	syntaxin 1B	0.719585	6.05e-10
ENSMUSG00000042331	Specc1	sperm antigen with calponin homology and coiled-coil domains 1	0.491881	6.13e-10
ENSMUSG00000034949	Zfr2	zinc finger RNA binding protein 2	0.571753	6.2e-10
ENSMUSG00000012405	Rpl15	ribosomal protein L15	0.467039	6.2e-10
ENSMUSG00000025268	Maged2	MAGE family member D2	0.568115	6.49e-10
ENSMUSG00000026879	Gsn	gelsolin	0.497018	6.51e-10
ENSMUSG00000001062	Vps9d1	VPS9 domain containing 1	0.488704	6.62e-10
ENSMUSG00000031865	Dctn1	dynactin 1	0.705032	6.68e-10
ENSMUSG00000034341	Wbp2	WW domain binding protein 2	0.82046	6.84e-10
ENSMUSG00000039159	Ube2h	ubiquitin-conjugating enzyme E2H	0.536287	6.91e-10
ENSMUSG00000057177	Gsk3a	glycogen synthase kinase 3 alpha	0.49631	6.93e-10
ENSMUSG00000078722	NA	NA	0.775799	7.14e-10
ENSMUSG00000040875	Osbpl10	oxysterol binding protein-like 10	0.651689	7.56e-10
ENSMUSG00000058655	Eif4b	eukaryotic translation initiation factor 4B	0.517908	7.56e-10
ENSMUSG00000043733	Ptpn11	protein tyrosine phosphatase, non-receptor type 11	0.637396	7.73e-10
ENSMUSG00000013698	Pea15a	proliferation and apoptosis adaptor protein 15A	0.489402	7.83e-10
ENSMUSG00000028271	Gtf2b	general transcription factor IIB	0.43528	7.89e-10
ENSMUSG00000028756	Pink1	PTEN induced putative kinase 1	0.743386	8.08e-10
ENSMUSG00000028920	Fbxo42	F-box protein 42	0.43941	8.62e-10
ENSMUSG00000032998	Foxj3	forkhead box J3	0.581079	8.73e-10
ENSMUSG00000040711	Sh3pxd2b	SH3 and PX domains 2B	0.588744	8.87e-10
ENSMUSG00000077450	Rab11b	RAB11B, member RAS oncogene family	0.643797	8.92e-10
ENSMUSG00000034158	Lrrc58	leucine rich repeat containing 58	0.524751	9.17e-10
ENSMUSG00000037119	Fam91a1	family with sequence similarity 91, member A1	0.308161	9.19e-10
ENSMUSG00000027551	Zfp64	zinc finger protein 64	0.529983	9.24e-10
ENSMUSG00000002608	Ccdc97	coiled-coil domain containing 97	0.687846	9.4e-10
ENSMUSG00000041329	Atp1b2	ATPase, Na+/K+ transporting, beta 2 polypeptide	0.626329	9.41e-10
ENSMUSG00000042770	Hebp1	heme binding protein 1	0.596887	9.43e-10
ENSMUSG00000049106	Dcaf5	DDB1 and CUL4 associated factor 5	0.47989	9.69e-10
ENSMUSG00000039449	Prpf18	pre-mRNA processing factor 18	0.369991	9.99e-10
ENSMUSG00000058886	Deaf1	DEAF1, transcription factor	0.772455	1.01e-09
ENSMUSG00000009394	Syn2	synapsin II	0.624725	1.01e-09
ENSMUSG00000021820	Camk2g	calcium/calmodulin-dependent protein kinase II gamma	0.430005	1.03e-09
ENSMUSG00000021314	Amph	amphiphysin	0.491795	1.04e-09
ENSMUSG00000039533	Mmd2	monocyte to macrophage differentiation-associated 2	0.591888	1.06e-09
ENSMUSG00000062070	Pgk1	phosphoglycerate kinase 1	0.6853	1.07e-09
ENSMUSG00000058239	Usf2	upstream transcription factor 2	0.604732	1.08e-09
ENSMUSG00000058254	Tspan7	tetraspanin 7	0.486203	1.1e-09
ENSMUSG00000036006	Ripor2	RHO family interacting cell polarization regulator 2	0.433369	1.1e-09
ENSMUSG00000048240	Gng7	guanine nucleotide binding protein (G protein), gamma 7	1.25556	1.12e-09
ENSMUSG00000024423	Impact	impact, RWD domain protein	0.57361	1.12e-09
ENSMUSG00000040945	Rcc2	regulator of chromosome condensation 2	0.456588	1.16e-09
ENSMUSG00000024962	Vegfb	vascular endothelial growth factor B	0.873117	1.17e-09
ENSMUSG00000074886	Grk6	G protein-coupled receptor kinase 6	0.509574	1.18e-09
ENSMUSG00000040972	Igsf21	immunoglobulin superfamily, member 21	0.42615	1.18e-09
ENSMUSG00000027993	Trim2	tripartite motif-containing 2	0.433722	1.21e-09
ENSMUSG00000068739	Sars	seryl-aminoacyl-tRNA synthetase	0.364348	1.24e-09
ENSMUSG00000020961	Ston2	stonin 2	1.19362	1.25e-09
ENSMUSG00000045994	B3gat1	beta-1,3-glucuronyltransferase 1 (glucuronosyltransferase P)	0.589585	1.25e-09
ENSMUSG00000020780	Srp68	signal recognition particle 68	0.673599	1.26e-09
ENSMUSG00000025421	Hdhd2	haloacid dehalogenase-like hydrolase domain containing 2	0.341315	1.32e-09
ENSMUSG00000057666	Gapdh	glyceraldehyde-3-phosphate dehydrogenase	0.790005	1.33e-09
ENSMUSG00000034055	Phka1	phosphorylase kinase alpha 1	0.549863	1.34e-09
ENSMUSG00000030397	Mark4	MAP/microtubule affinity regulating kinase 4	0.666962	1.35e-09
ENSMUSG00000019370	Calm3	calmodulin 3	0.343287	1.35e-09
ENSMUSG00000071454	Dtnb	dystrobrevin, beta	0.677493	1.38e-09
ENSMUSG00000002803	Btbd6	BTB (POZ) domain containing 6	0.462864	1.39e-09
ENSMUSG00000022841	Ap2m1	adaptor-related protein complex 2, mu 1 subunit	0.308177	1.41e-09
ENSMUSG00000053693	Mast1	microtubule associated serine/threonine kinase 1	0.656857	1.44e-09
ENSMUSG00000037104	Socs5	suppressor of cytokine signaling 5	0.511105	1.45e-09
ENSMUSG00000042275	Pelo	pelota mRNA surveillance and ribosome rescue factor	0.612239	1.49e-09
ENSMUSG00000003068	Stk11	serine/threonine kinase 11	0.559065	1.49e-09
ENSMUSG00000024687	Osbp	oxysterol binding protein	0.26636	1.49e-09
ENSMUSG00000060036	Rpl3	ribosomal protein L3	0.513221	1.75e-09
ENSMUSG00000116165	Pdxp	pyridoxal (pyridoxine, vitamin B6) phosphatase	0.458116	1.81e-09
ENSMUSG00000046876	Atxn1	ataxin 1	0.809697	1.82e-09
ENSMUSG00000047417	Rexo1	REX1, RNA exonuclease 1	0.566941	1.84e-09
ENSMUSG00000033423	Eri3	exoribonuclease 3	0.39582	1.85e-09
ENSMUSG00000063160	Numbl	numb-like	0.975277	1.86e-09
ENSMUSG00000022897	Dyrk1a	dual-specificity tyrosine-(Y)-phosphorylation regulated kinase 1a	0.378463	1.87e-09
ENSMUSG00000028737	Aldh4a1	aldehyde dehydrogenase 4 family, member A1	0.58369	1.89e-09
ENSMUSG00000031529	Tnks	tankyrase, TRF1-interacting ankyrin-related ADP-ribose polymerase	0.45704	1.95e-09
ENSMUSG00000024583	Txnl1	thioredoxin-like 1	0.39457	1.97e-09
ENSMUSG00000073514	Dok6	docking protein 6	0.638677	2.07e-09
ENSMUSG00000005103	Wdr1	WD repeat domain 1	0.499998	2.15e-09
ENSMUSG00000031731	Ap1g1	adaptor protein complex AP-1, gamma 1 subunit	0.409225	2.19e-09
ENSMUSG00000037736	Limch1	LIM and calponin homology domains 1	0.55827	2.21e-09
ENSMUSG00000034216	Vps18	VPS18 CORVET/HOPS core subunit	0.425474	2.21e-09
ENSMUSG00000044340	Phlpp1	PH domain and leucine rich repeat protein phosphatase 1	0.550098	2.22e-09
ENSMUSG00000015501	Hivep2	human immunodeficiency virus type I enhancer binding protein 2	0.511074	2.24e-09
ENSMUSG00000035629	Rubcn	RUN domain and cysteine-rich domain containing, Beclin 1-interacting protein	0.478575	2.3e-09
ENSMUSG00000032826	Ank2	ankyrin 2, brain	0.616189	2.34e-09
ENSMUSG00000028974	Dffa	DNA fragmentation factor, alpha subunit	0.50409	2.37e-09
ENSMUSG00000020627	Klhl29	kelch-like 29	0.928874	2.44e-09
ENSMUSG00000033287	Kctd17	potassium channel tetramerisation domain containing 17	0.484882	2.45e-09
ENSMUSG00000039145	Camk1d	calcium/calmodulin-dependent protein kinase ID	0.478949	2.45e-09
ENSMUSG00000109336	Samd4b	sterile alpha motif domain containing 4B	1.21887	2.52e-09
ENSMUSG00000009863	Sdhb	succinate dehydrogenase complex, subunit B, iron sulfur (Ip)	0.55323	2.54e-09
ENSMUSG00000000826	Dnajc5	DnaJ heat shock protein family (Hsp40) member C5	0.39174	2.54e-09
ENSMUSG00000059013	Sh2d3c	SH2 domain containing 3C	0.740795	2.59e-09
ENSMUSG00000024127	Prepl	prolyl endopeptidase-like	0.679069	2.6e-09
ENSMUSG00000056770	Setd3	SET domain containing 3	0.380352	2.62e-09
ENSMUSG00000011179	Odc1	ornithine decarboxylase, structural 1	0.380215	2.68e-09
ENSMUSG00000025658	Cnksr2	connector enhancer of kinase suppressor of Ras 2	0.576623	2.74e-09
ENSMUSG00000006527	Sfmbt1	Scm-like with four mbt domains 1	0.432329	2.85e-09
ENSMUSG00000001098	Kctd10	potassium channel tetramerisation domain containing 10	0.447012	2.88e-09
ENSMUSG00000038780	Smurf1	SMAD specific E3 ubiquitin protein ligase 1	0.507205	2.92e-09
ENSMUSG00000028393	Alad	aminolevulinate, delta-, dehydratase	0.549031	2.94e-09
ENSMUSG00000034354	Mtmr3	myotubularin related protein 3	0.354724	2.94e-09
ENSMUSG00000021288	Klc1	kinesin light chain 1	0.388042	3.01e-09
ENSMUSG00000003279	Dlgap1	DLG associated protein 1	0.407649	3.05e-09
ENSMUSG00000020349	Ppp2ca	protein phosphatase 2 (formerly 2A), catalytic subunit, alpha isoform	0.296034	3.05e-09
ENSMUSG00000038429	Usp5	ubiquitin specific peptidase 5 (isopeptidase T)	0.433343	3.06e-09
ENSMUSG00000018965	Ywhah	tyrosine 3-monooxygenase/tryptophan 5-monooxygenase activation protein, eta polypeptide	0.467226	3.07e-09
ENSMUSG00000039852	Rere	arginine glutamic acid dipeptide (RE) repeats	0.347811	3.08e-09
ENSMUSG00000040025	Ythdf2	YTH N6-methyladenosine RNA binding protein 2	0.511211	3.18e-09
ENSMUSG00000023913	Pla2g7	phospholipase A2, group VII (platelet-activating factor acetylhydrolase, plasma)	0.530404	3.2e-09
ENSMUSG00000026003	Acadl	acyl-Coenzyme A dehydrogenase, long-chain	0.780086	3.22e-09
ENSMUSG00000041199	Rpusd1	RNA pseudouridylate synthase domain containing 1	0.511964	3.29e-09
ENSMUSG00000078566	Bnip3	BCL2/adenovirus E1B interacting protein 3	0.408717	3.3e-09
ENSMUSG00000033953	Ppp3r1	protein phosphatase 3, regulatory subunit B, alpha isoform (calcineurin B, type I)	0.459382	3.31e-09
ENSMUSG00000017615	Tnfaip1	tumor necrosis factor, alpha-induced protein 1 (endothelial)	0.46448	3.34e-09
ENSMUSG00000025153	Fasn	fatty acid synthase	0.401164	3.34e-09
ENSMUSG00000017692	Rhbdl3	rhomboid like 3	0.473423	3.35e-09
ENSMUSG00000018548	Trim37	tripartite motif-containing 37	0.327225	3.36e-09
ENSMUSG00000005566	Trim28	tripartite motif-containing 28	0.38221	3.37e-09
ENSMUSG00000022474	Pmm1	phosphomannomutase 1	0.629871	3.39e-09
ENSMUSG00000034799	Unc13a	unc-13 homolog A	0.592622	3.41e-09
ENSMUSG00000024588	Fech	ferrochelatase	0.571987	3.44e-09
ENSMUSG00000027244	Atg13	autophagy related 13	0.577848	3.47e-09
ENSMUSG00000027404	Snrpb	small nuclear ribonucleoprotein B	0.768597	3.51e-09
ENSMUSG00000059923	Grb2	growth factor receptor bound protein 2	0.587417	3.52e-09
ENSMUSG00000078429	Ctdsp2	CTD (carboxy-terminal domain, RNA polymerase II, polypeptide A) small phosphatase 2	0.589228	3.54e-09
ENSMUSG00000030103	Bhlhe40	basic helix-loop-helix family, member e40	0.517062	3.64e-09
ENSMUSG00000030770	Parva	parvin, alpha	0.525062	3.71e-09
ENSMUSG00000031960	Aars	alanyl-tRNA synthetase	0.450905	3.73e-09
ENSMUSG00000024642	Tle4	transducin-like enhancer of split 4	0.39707	3.73e-09
ENSMUSG00000028902	Sf3a3	splicing factor 3a, subunit 3	0.375903	3.73e-09
ENSMUSG00000038459	Abhd17c	abhydrolase domain containing 17C	0.483388	3.77e-09
ENSMUSG00000020647	Ncoa1	nuclear receptor coactivator 1	0.599398	3.79e-09
ENSMUSG00000060803	Gstp1	glutathione S-transferase, pi 1	0.528504	3.8e-09
ENSMUSG00000030956	Fam53b	family with sequence similarity 53, member B	0.765115	3.85e-09
ENSMUSG00000033596	Rfwd3	ring finger and WD repeat domain 3	0.379405	3.95e-09
ENSMUSG00000033585	Ndn	necdin, MAGE family member	0.566686	4.02e-09
ENSMUSG00000012848	Rps5	ribosomal protein S5	0.683454	4.09e-09
ENSMUSG00000057230	Aak1	AP2 associated kinase 1	0.552546	4.3e-09
ENSMUSG00000028954	Nub1	negative regulator of ubiquitin-like proteins 1	0.438876	4.34e-09
ENSMUSG00000027347	Rasgrp1	RAS guanyl releasing protein 1	0.332577	4.37e-09
ENSMUSG00000118125	NA	NA	0.92634	4.4e-09
ENSMUSG00000005360	Slc1a3	solute carrier family 1 (glial high affinity glutamate transporter), member 3	0.503238	4.52e-09
ENSMUSG00000044628	Rnf208	ring finger protein 208	0.500393	4.55e-09
ENSMUSG00000040289	Hey1	hairy/enhancer-of-split related with YRPW motif 1	0.416483	4.64e-09
ENSMUSG00000035093	Secisbp2l	SECIS binding protein 2-like	0.403651	4.64e-09
ENSMUSG00000029651	Mtus2	microtubule associated tumor suppressor candidate 2	0.376176	4.67e-09
ENSMUSG00000042870	Tom1	target of myb1 trafficking protein	0.851489	4.7e-09
ENSMUSG00000044042	Fmn1	formin 1	0.703824	4.73e-09
ENSMUSG00000029723	Spacdr	sperm acrosome developmental regulator	0.628479	4.78e-09
ENSMUSG00000061887	Ssbp3	single-stranded DNA binding protein 3	0.57503	4.83e-09
ENSMUSG00000030870	Ubfd1	ubiquitin family domain containing 1	0.368634	4.83e-09
ENSMUSG00000031311	Nono	non-POU-domain-containing, octamer binding protein	0.624425	4.9e-09
ENSMUSG00000016554	Eif3d	eukaryotic translation initiation factor 3, subunit D	0.366899	4.95e-09
ENSMUSG00000023026	Dip2b	disco interacting protein 2 homolog B	0.466863	4.98e-09
ENSMUSG00000004393	Ddx56	DEAD box helicase 56	0.582098	5.03e-09
ENSMUSG00000028914	Casp9	caspase 9	0.501451	5.11e-09
ENSMUSG00000020708	Psmc5	protease (prosome, macropain) 26S subunit, ATPase 5	0.494553	5.15e-09
ENSMUSG00000033009	Ogfod1	2-oxoglutarate and iron-dependent oxygenase domain containing 1	0.381814	5.2e-09
ENSMUSG00000022389	Tef	thyrotroph embryonic factor	0.432436	5.48e-09
ENSMUSG00000017286	Glod4	glyoxalase domain containing 4	0.610193	5.5e-09
ENSMUSG00000032435	Dync1li1	dynein cytoplasmic 1 light intermediate chain 1	0.407774	5.55e-09
ENSMUSG00000024899	Papss2	3'-phosphoadenosine 5'-phosphosulfate synthase 2	0.781108	5.61e-09
ENSMUSG00000027502	Rtf2	replication termination factor 2	0.405713	5.77e-09
ENSMUSG00000038984	Tspyl5	testis-specific protein, Y-encoded-like 5	0.36616	5.87e-09
ENSMUSG00000053841	Txlna	taxilin alpha	0.552508	5.91e-09
ENSMUSG00000093910	Zfp853	zinc finger protein 853	0.831885	5.98e-09
ENSMUSG00000029603	Dtx1	deltex 1, E3 ubiquitin ligase	0.672836	6.01e-09
ENSMUSG00000020919	Stat5b	signal transducer and activator of transcription 5B	0.625959	6.14e-09
ENSMUSG00000053166	Cdh22	cadherin 22	0.441774	6.16e-09
ENSMUSG00000029636	Wasf3	WASP family, member 3	0.626708	6.18e-09
ENSMUSG00000037503	Fam168b	family with sequence similarity 168, member B	0.455148	6.35e-09
ENSMUSG00000032314	Etfa	electron transferring flavoprotein, alpha polypeptide	0.49531	6.38e-09
ENSMUSG00000058135	Gstm1	glutathione S-transferase, mu 1	0.851326	6.47e-09
ENSMUSG00000018334	Ksr1	kinase suppressor of ras 1	0.784171	6.47e-09
ENSMUSG00000030890	Ilk	integrin linked kinase	0.464919	6.52e-09
ENSMUSG00000002475	Abhd3	abhydrolase domain containing 3	0.420065	6.69e-09
ENSMUSG00000008393	Carhsp1	calcium regulated heat stable protein 1	0.506022	6.71e-09
ENSMUSG00000029146	Snx17	sorting nexin 17	0.57386	6.92e-09
ENSMUSG00000037742	Eef1a1	eukaryotic translation elongation factor 1 alpha 1	0.51128	7.03e-09
ENSMUSG00000023495	Pcbp4	poly(rC) binding protein 4	0.654178	7.04e-09
ENSMUSG00000039148	Sart1	squamous cell carcinoma antigen recognized by T cells 1	0.472439	7.26e-09
ENSMUSG00000027406	Idh3b	isocitrate dehydrogenase 3 (NAD+) beta	0.309401	7.28e-09
ENSMUSG00000022285	Ywhaz	tyrosine 3-monooxygenase/tryptophan 5-monooxygenase activation protein, zeta polypeptide	0.51097	7.32e-09
ENSMUSG00000019432	Ddx39b	DEAD box helicase 39b	0.320301	7.32e-09
ENSMUSG00000042766	Trim46	tripartite motif-containing 46	0.447261	7.59e-09
ENSMUSG00000031696	Vps35	VPS35 retromer complex component	0.367988	7.63e-09
ENSMUSG00000019843	Fyn	Fyn proto-oncogene	0.51138	7.68e-09
ENSMUSG00000039989	Cbx4	chromobox 4	0.803065	7.84e-09
ENSMUSG00000031758	Cdyl2	chromodomain protein, Y chromosome-like 2	0.69177	8.03e-09
ENSMUSG00000028677	Rnf220	ring finger protein 220	0.418478	8.08e-09
ENSMUSG00000036398	Ppp1r11	protein phosphatase 1, regulatory inhibitor subunit 11	0.524663	8.23e-09
ENSMUSG00000026827	Gpd2	glycerol phosphate dehydrogenase 2, mitochondrial	0.646225	8.27e-09
ENSMUSG00000071757	Zhx2	zinc fingers and homeoboxes 2	0.930475	8.54e-09
ENSMUSG00000042628	Zfyve1	zinc finger, FYVE domain containing 1	0.34024	8.61e-09
ENSMUSG00000060477	Irak2	interleukin-1 receptor-associated kinase 2	1.04991	8.82e-09
ENSMUSG00000046329	Slc25a23	solute carrier family 25 (mitochondrial carrier; phosphate carrier), member 23	0.926794	8.91e-09
ENSMUSG00000022112	Gpc5	glypican 5	0.486397	8.95e-09
ENSMUSG00000029708	Gcc1	golgi coiled coil 1	0.562437	9.1e-09
ENSMUSG00000028517	Plpp3	phospholipid phosphatase 3	0.441075	9.16e-09
ENSMUSG00000044080	S100a1	S100 calcium binding protein A1	0.609635	9.2e-09
ENSMUSG00000027998	Plrg1	pleiotropic regulator 1	0.386201	9.37e-09
ENSMUSG00000001552	Jup	junction plakoglobin	0.74273	9.41e-09
ENSMUSG00000036053	Fmnl2	formin-like 2	0.526002	9.42e-09
ENSMUSG00000045180	Shroom2	shroom family member 2	0.509298	9.43e-09
ENSMUSG00000042178	Armc5	armadillo repeat containing 5	0.638861	9.69e-09
ENSMUSG00000054226	Tprkb	Tp53rk binding protein	0.402774	9.77e-09
ENSMUSG00000000881	Dlg3	discs large MAGUK scaffold protein 3	0.533253	9.79e-09
ENSMUSG00000041729	Coro2b	coronin, actin binding protein, 2B	0.617889	9.85e-09
ENSMUSG00000029033	Acap3	ArfGAP with coiled-coil, ankyrin repeat and PH domains 3	0.570549	9.92e-09
ENSMUSG00000026028	Trak2	trafficking protein, kinesin binding 2	0.419848	9.98e-09
ENSMUSG00000047731	Wbp1l	WW domain binding protein 1 like	0.414338	1.02e-08
ENSMUSG00000028879	Stx12	syntaxin 12	0.307171	1.02e-08
ENSMUSG00000039275	Foxk2	forkhead box K2	0.573219	1.03e-08
ENSMUSG00000007739	Cct4	chaperonin containing Tcp1, subunit 4 (delta)	0.317336	1.03e-08
ENSMUSG00000033208	S100b	S100 protein, beta polypeptide, neural	0.499802	1.04e-08
ENSMUSG00000022265	Ank	progressive ankylosis	0.334854	1.05e-08
ENSMUSG00000053411	Cbx7	chromobox 7	0.542393	1.06e-08
ENSMUSG00000025089	Gfra1	glial cell line derived neurotrophic factor family receptor alpha 1	0.493551	1.06e-08
ENSMUSG00000018593	Sparc	secreted acidic cysteine rich glycoprotein	0.95411	1.07e-08
ENSMUSG00000066647	Gm5113	predicted gene 5113	0.354087	1.07e-08
ENSMUSG00000078816	Prkcg	protein kinase C, gamma	0.731749	1.08e-08
ENSMUSG00000045983	Eif4g1	eukaryotic translation initiation factor 4, gamma 1	0.648119	1.09e-08
ENSMUSG00000059713	Rcan3	regulator of calcineurin 3	0.602672	1.1e-08
ENSMUSG00000004032	Gstm5	glutathione S-transferase, mu 5	0.553731	1.12e-08
ENSMUSG00000098123	NA	NA	1.42146	1.13e-08
ENSMUSG00000046269	Usp27x	ubiquitin specific peptidase 27, X chromosome	0.489397	1.13e-08
ENSMUSG00000071176	Arhgef10	Rho guanine nucleotide exchange factor (GEF) 10	0.424836	1.19e-08
ENSMUSG00000061578	Ksr2	kinase suppressor of ras 2	0.687384	1.2e-08
ENSMUSG00000020430	Pes1	pescadillo ribosomal biogenesis factor 1	0.702826	1.23e-08
ENSMUSG00000020802	Ube2o	ubiquitin-conjugating enzyme E2O	0.398821	1.24e-08
ENSMUSG00000021024	Psma6	proteasome subunit alpha 6	0.504284	1.25e-08
ENSMUSG00000014550	Rbsn	rabenosyn, RAB effector	0.571341	1.27e-08
ENSMUSG00000027452	Acss1	acyl-CoA synthetase short-chain family member 1	0.571125	1.29e-08
ENSMUSG00000020431	Adcy1	adenylate cyclase 1	0.74976	1.3e-08
ENSMUSG00000023055	Calcoco1	calcium binding and coiled coil domain 1	0.603268	1.3e-08
ENSMUSG00000025237	Parp6	poly (ADP-ribose) polymerase family, member 6	0.332708	1.3e-08
ENSMUSG00000037032	Apbb1	amyloid beta (A4) precursor protein-binding, family B, member 1	0.755122	1.32e-08
ENSMUSG00000061517	Sox21	SRY (sex determining region Y)-box 21	0.710663	1.33e-08
ENSMUSG00000033701	Acbd6	acyl-Coenzyme A binding domain containing 6	0.508197	1.33e-08
ENSMUSG00000046668	Cxxc5	CXXC finger 5	0.531368	1.35e-08
ENSMUSG00000036819	Jmjd4	jumonji domain containing 4	0.348077	1.36e-08
ENSMUSG00000049044	Rapgef4	Rap guanine nucleotide exchange factor (GEF) 4	0.493112	1.38e-08
ENSMUSG00000022507	1810013L24Rik	RIKEN cDNA 1810013L24 gene	0.289175	1.38e-08
ENSMUSG00000029559	2210016L21Rik	RIKEN cDNA 2210016L21 gene	0.590437	1.45e-08
ENSMUSG00000036270	Edc4	enhancer of mRNA decapping 4	0.391543	1.46e-08
ENSMUSG00000025404	R3hdm2	R3H domain containing 2	0.633164	1.52e-08
ENSMUSG00000051339	2900026A02Rik	RIKEN cDNA 2900026A02 gene	0.594404	1.55e-08
ENSMUSG00000022982	Sod1	superoxide dismutase 1, soluble	0.594014	1.56e-08
ENSMUSG00000001847	Rac1	Rac family small GTPase 1	0.491168	1.57e-08
ENSMUSG00000032386	Trip4	thyroid hormone receptor interactor 4	0.395491	1.59e-08
ENSMUSG00000062031	Pgghg	protein glucosylgalactosylhydroxylysine glucosidase	0.798408	1.62e-08
ENSMUSG00000079557	Marchf2	membrane associated ring-CH-type finger 2	0.663227	1.63e-08
ENSMUSG00000020519	Sap30l	SAP30-like	0.537618	1.63e-08
ENSMUSG00000001911	Nfix	nuclear factor I/X	0.933898	1.64e-08
ENSMUSG00000026853	Crat	carnitine acetyltransferase	0.413661	1.66e-08
ENSMUSG00000029861	Fam131b	family with sequence similarity 131, member B	0.432929	1.67e-08
ENSMUSG00000020366	Mapk9	mitogen-activated protein kinase 9	0.277215	1.68e-08
ENSMUSG00000033597	Caskin1	CASK interacting protein 1	0.584053	1.69e-08
ENSMUSG00000003464	Pex19	peroxisomal biogenesis factor 19	0.45682	1.69e-08
ENSMUSG00000019883	Echdc1	enoyl Coenzyme A hydratase domain containing 1	0.607572	1.7e-08
ENSMUSG00000037907	Ankrd13b	ankyrin repeat domain 13b	0.791064	1.72e-08
ENSMUSG00000024319	Vps52	VPS52 GARP complex subunit	0.591876	1.73e-08
ENSMUSG00000025337	Sbds	SBDS ribosome maturation factor	0.52361	1.75e-08
ENSMUSG00000030519	Apba2	amyloid beta (A4) precursor protein-binding, family A, member 2	0.466486	1.77e-08
ENSMUSG00000024563	Smad2	SMAD family member 2	0.476227	1.8e-08
ENSMUSG00000028793	Rnf19b	ring finger protein 19B	0.45259	1.82e-08
ENSMUSG00000038910	Plcl2	phospholipase C-like 2	0.37622	1.82e-08
ENSMUSG00000021972	Hmbox1	homeobox containing 1	0.648223	1.84e-08
ENSMUSG00000030782	Tgfb1i1	transforming growth factor beta 1 induced transcript 1	0.803432	1.87e-08
ENSMUSG00000029001	Fbxo44	F-box protein 44	0.466904	1.89e-08
ENSMUSG00000024743	Syt7	synaptotagmin VII	0.419695	1.89e-08
ENSMUSG00000030079	Ruvbl1	RuvB-like protein 1	0.38321	1.93e-08
ENSMUSG00000032244	Fem1b	fem 1 homolog b	0.294573	1.93e-08
ENSMUSG00000030315	Vgll4	vestigial like family member 4	0.515752	1.98e-08
ENSMUSG00000028743	Akr7a5	aldo-keto reductase family 7, member A5 (aflatoxin aldehyde reductase)	0.657048	1.99e-08
ENSMUSG00000036568	Bicral	BRD4 interacting chromatin remodeling complex associated protein like	0.611813	2.05e-08
ENSMUSG00000024644	Cndp2	CNDP dipeptidase 2 (metallopeptidase M20 family)	0.772662	2.2e-08
ENSMUSG00000024158	Hagh	hydroxyacyl glutathione hydrolase	0.434562	2.21e-08
ENSMUSG00000027184	Caprin1	cell cycle associated protein 1	0.499875	2.24e-08
ENSMUSG00000078234	Klhdc7a	kelch domain containing 7A	0.557269	2.26e-08
ENSMUSG00000038473	Nos1ap	nitric oxide synthase 1 (neuronal) adaptor protein	0.492912	2.27e-08
ENSMUSG00000053329	Gatd3a	glutamine amidotransferase like class 1 domain containing 3A	0.483146	2.3e-08
ENSMUSG00000031153	Gripap1	GRIP1 associated protein 1	0.514475	2.35e-08
ENSMUSG00000029307	Dmp1	dentin matrix protein 1	1.09227	2.42e-08
ENSMUSG00000007815	Rhoa	ras homolog family member A	0.573027	2.45e-08
ENSMUSG00000008734	Gprc5b	G protein-coupled receptor, family C, group 5, member B	0.66722	2.47e-08
ENSMUSG00000026496	Parp1	poly (ADP-ribose) polymerase family, member 1	0.537195	2.47e-08
ENSMUSG00000035045	Zc3h12b	zinc finger CCCH-type containing 12B	0.340779	2.51e-08
ENSMUSG00000009030	Pdcl	phosducin-like	0.476718	2.53e-08
ENSMUSG00000010453	Kansl3	KAT8 regulatory NSL complex subunit 3	0.342335	2.57e-08
ENSMUSG00000024740	Ddb1	damage specific DNA binding protein 1	0.391119	2.58e-08
ENSMUSG00000078235	Fam43b	family with sequence similarity 43, member B	0.85214	2.6e-08
ENSMUSG00000024944	Arl2	ADP-ribosylation factor-like 2	0.474232	2.62e-08
ENSMUSG00000023019	Gpd1	glycerol-3-phosphate dehydrogenase 1 (soluble)	0.649365	2.63e-08
ENSMUSG00000029071	Dvl1	dishevelled segment polarity protein 1	0.533453	2.64e-08
ENSMUSG00000062760	Shisal1	shisa like 1	0.564205	2.7e-08
ENSMUSG00000059273	Zc3h4	zinc finger CCCH-type containing 4	0.822361	2.75e-08
ENSMUSG00000000740	Rpl13	ribosomal protein L13	0.679367	2.8e-08
ENSMUSG00000014402	Tsg101	tumor susceptibility gene 101	0.452732	2.81e-08
ENSMUSG00000029345	Tfip11	tuftelin interacting protein 11	0.801596	2.82e-08
ENSMUSG00000035033	Tbr1	T-box brain transcription factor 1	0.915196	2.88e-08
ENSMUSG00000032216	Nedd4	neural precursor cell expressed, developmentally down-regulated 4	0.393609	2.91e-08
ENSMUSG00000031633	Slc25a4	solute carrier family 25 (mitochondrial carrier, adenine nucleotide translocator), member 4	0.297216	2.91e-08
ENSMUSG00000070802	Pnma8b	PNMA family member 8B	0.686029	2.96e-08
ENSMUSG00000022594	Lynx1	Ly6/neurotoxin 1	0.473472	3.02e-08
ENSMUSG00000031292	Cdkl5	cyclin-dependent kinase-like 5	0.377105	3.07e-08
ENSMUSG00000029518	Rab35	RAB35, member RAS oncogene family	0.355262	3.07e-08
ENSMUSG00000026821	Ralgds	ral guanine nucleotide dissociation stimulator	0.441008	3.12e-08
ENSMUSG00000054934	Kcnmb4	potassium large conductance calcium-activated channel, subfamily M, beta member 4	0.561421	3.23e-08
ENSMUSG00000042439	Zfp532	zinc finger protein 532	0.49036	3.23e-08
ENSMUSG00000034889	Cactin	cactin, spliceosome C complex subunit	0.570731	3.24e-08
ENSMUSG00000051065	Mb21d2	Mab-21 domain containing 2	0.472963	3.24e-08
ENSMUSG00000052572	Dlg2	discs large MAGUK scaffold protein 2	0.569379	3.26e-08
ENSMUSG00000028078	Dclk2	doublecortin-like kinase 2	0.494535	3.3e-08
ENSMUSG00000006362	Cbfa2t3	CBFA2/RUNX1 translocation partner 3	1.01217	3.32e-08
ENSMUSG00000028354	Fmn2	formin 2	0.632417	3.35e-08
ENSMUSG00000093930	Hmgcs1	3-hydroxy-3-methylglutaryl-Coenzyme A synthase 1	0.42199	3.35e-08
ENSMUSG00000051391	Ywhag	tyrosine 3-monooxygenase/tryptophan 5-monooxygenase activation protein, gamma polypeptide	0.825079	3.38e-08
ENSMUSG00000028249	Sdcbp	syndecan binding protein	0.473354	3.39e-08
ENSMUSG00000025781	Atp5c1	ATP synthase, H+ transporting, mitochondrial F1 complex, gamma polypeptide 1	0.38717	3.4e-08
ENSMUSG00000035891	Cerk	ceramide kinase	0.524169	3.47e-08
ENSMUSG00000024960	Plcb3	phospholipase C, beta 3	0.727027	3.51e-08
ENSMUSG00000022419	Deptor	DEP domain containing MTOR-interacting protein	0.588381	3.6e-08
ENSMUSG00000031913	Vps4a	vacuolar protein sorting 4A	0.401588	3.63e-08
ENSMUSG00000049265	Kcnk3	potassium channel, subfamily K, member 3	0.5143	3.65e-08
ENSMUSG00000020612	Prkar1a	protein kinase, cAMP dependent regulatory, type I, alpha	0.4148	3.74e-08
ENSMUSG00000026764	Kif5c	kinesin family member 5C	0.365688	3.75e-08
ENSMUSG00000027940	Tpm3	tropomyosin 3, gamma	0.300296	3.8e-08
ENSMUSG00000046607	Hrk	harakiri, BCL2 interacting protein (contains only BH3 domain)	0.630198	3.81e-08
ENSMUSG00000023266	Frs3	fibroblast growth factor receptor substrate 3	0.954931	3.82e-08
ENSMUSG00000034111	Tmed8	transmembrane p24 trafficking protein 8	0.340232	3.85e-08
ENSMUSG00000001016	Ilf2	interleukin enhancer binding factor 2	0.29287	3.91e-08
ENSMUSG00000024277	Mapre2	microtubule-associated protein, RP/EB family, member 2	0.53719	3.92e-08
ENSMUSG00000026872	Zeb2	zinc finger E-box binding homeobox 2	0.367006	3.95e-08
ENSMUSG00000029053	Prkcz	protein kinase C, zeta	0.517741	3.96e-08
ENSMUSG00000053565	Eif3k	eukaryotic translation initiation factor 3, subunit K	0.598695	3.99e-08
ENSMUSG00000059743	Fdps	farnesyl diphosphate synthetase	0.418223	4.04e-08
ENSMUSG00000028923	Necap2	NECAP endocytosis associated 2	0.515988	4.19e-08
ENSMUSG00000028383	Hsdl2	hydroxysteroid dehydrogenase like 2	0.52526	4.22e-08
ENSMUSG00000062647	Rpl7a	ribosomal protein L7A	0.509778	4.28e-08
ENSMUSG00000047866	Lonp2	lon peptidase 2, peroxisomal	0.350843	4.52e-08
ENSMUSG00000041438	Utp4	UTP4 small subunit processome component	0.315947	4.53e-08
ENSMUSG00000015981	Stk32c	serine/threonine kinase 32C	0.510828	4.54e-08
ENSMUSG00000052488	Cherp	calcium homeostasis endoplasmic reticulum protein	1.04542	4.61e-08
ENSMUSG00000024217	Snrpc	U1 small nuclear ribonucleoprotein C	0.534427	4.9e-08
ENSMUSG00000030428	Ttyh1	tweety family member 1	0.489271	4.92e-08
ENSMUSG00000027628	Aar2	AAR2 splicing factor homolog	0.469271	5.02e-08
ENSMUSG00000034336	Ina	internexin neuronal intermediate filament protein, alpha	0.559889	5.03e-08
ENSMUSG00000029121	Crmp1	collapsin response mediator protein 1	0.482659	5.15e-08
ENSMUSG00000023018	Smarcd1	SWI/SNF related, matrix associated, actin dependent regulator of chromatin, subfamily d, member 1	0.538452	5.18e-08
ENSMUSG00000005506	Celf1	CUGBP, Elav-like family member 1	0.38926	5.19e-08
ENSMUSG00000036698	Ago2	argonaute RISC catalytic subunit 2	0.516116	5.29e-08
ENSMUSG00000002489	Tiam1	T cell lymphoma invasion and metastasis 1	0.52915	5.3e-08
ENSMUSG00000045092	S1pr1	sphingosine-1-phosphate receptor 1	0.327702	5.38e-08
ENSMUSG00000038888	Ctu1	cytosolic thiouridylase subunit 1	0.672732	5.41e-08
ENSMUSG00000017715	Pgs1	phosphatidylglycerophosphate synthase 1	0.59089	5.63e-08
ENSMUSG00000024008	Cpne5	copine V	0.769682	5.73e-08
ENSMUSG00000036580	Spg20	spastic paraplegia 20, spartin (Troyer syndrome) homolog (human)	0.514669	5.89e-08
ENSMUSG00000038845	Phb	prohibitin	0.407527	5.9e-08
ENSMUSG00000037331	Larp1	La ribonucleoprotein 1, translational regulator	0.50756	6.04e-08
ENSMUSG00000024777	Ppp2r5b	protein phosphatase 2, regulatory subunit B', beta	0.476664	6.06e-08
ENSMUSG00000000223	Drp2	dystrophin related protein 2	0.448573	6.23e-08
ENSMUSG00000025034	Trim8	tripartite motif-containing 8	0.824537	6.24e-08
ENSMUSG00000020589	Cyria	CYFIP related Rac1 interactor A	0.383743	6.35e-08
ENSMUSG00000021264	Yy1	YY1 transcription factor	0.481293	6.46e-08
ENSMUSG00000030688	Stard10	START domain containing 10	0.717743	6.54e-08
ENSMUSG00000045349	Sh2d5	SH2 domain containing 5	0.445582	6.54e-08
ENSMUSG00000044864	Ankrd50	ankyrin repeat domain 50	0.49071	6.62e-08
ENSMUSG00000022477	Aco2	aconitase 2, mitochondrial	0.452745	6.62e-08
ENSMUSG00000010914	Pdhx	pyruvate dehydrogenase complex, component X	0.513946	6.66e-08
ENSMUSG00000022800	Fyttd1	forty-two-three domain containing 1	0.356168	6.73e-08
ENSMUSG00000037750	Fam222b	family with sequence similarity 222, member B	0.625572	6.74e-08
ENSMUSG00000036181	H1f2	H1.2 linker histone, cluster member	0.525471	6.82e-08
ENSMUSG00000026227	2810459M11Rik	RIKEN cDNA 2810459M11 gene	0.635657	6.83e-08
ENSMUSG00000026385	Dbi	diazepam binding inhibitor	0.379334	6.9e-08
ENSMUSG00000015120	Ube2i	ubiquitin-conjugating enzyme E2I	0.443455	6.91e-08
ENSMUSG00000041351	Rap1gap	Rap1 GTPase-activating protein	0.442701	6.92e-08
ENSMUSG00000076435	Acsf2	acyl-CoA synthetase family member 2	0.997623	6.96e-08
ENSMUSG00000005125	Ndrg1	N-myc downstream regulated gene 1	0.59203	7.04e-08
ENSMUSG00000055485	Soga1	suppressor of glucose, autophagy associated 1	0.613766	7.06e-08
ENSMUSG00000030120	Mlf2	myeloid leukemia factor 2	0.463718	7.08e-08
ENSMUSG00000070532	Ccdc190	coiled-coil domain containing 190	0.623756	7.12e-08
ENSMUSG00000020400	Tnip1	TNFAIP3 interacting protein 1	0.804238	7.13e-08
ENSMUSG00000028851	Nudc	nudC nuclear distribution protein	0.64726	7.22e-08
ENSMUSG00000001700	Gramd3	GRAM domain containing 3	0.557261	7.23e-08
ENSMUSG00000025260	Hsd17b10	hydroxysteroid (17-beta) dehydrogenase 10	0.55099	7.24e-08
ENSMUSG00000042535	Gtpbp1	GTP binding protein 1	0.655774	7.3e-08
ENSMUSG00000042292	Mrtfa	myocardin related transcription factor A	0.606909	7.42e-08
ENSMUSG00000026819	Slc25a25	solute carrier family 25 (mitochondrial carrier, phosphate carrier), member 25	0.363889	7.44e-08
ENSMUSG00000089945	Pakap	paralemmin A kinase anchor protein	0.680212	7.57e-08
ENSMUSG00000038324	Trpc4ap	transient receptor potential cation channel, subfamily C, member 4 associated protein	0.327945	7.87e-08
ENSMUSG00000031209	Heph	hephaestin	0.76637	7.95e-08
ENSMUSG00000041879	Ipo9	importin 9	0.453285	7.98e-08
ENSMUSG00000053877	Srcap	Snf2-related CREBBP activator protein	0.5921	8.07e-08
ENSMUSG00000031818	Cox4i1	cytochrome c oxidase subunit 4I1	0.522965	8.09e-08
ENSMUSG00000075227	Znhit2	zinc finger, HIT domain containing 2	0.661718	8.18e-08
ENSMUSG00000019124	Scrn1	secernin 1	0.442169	8.35e-08
ENSMUSG00000033983	Coil	coilin	0.446801	8.56e-08
ENSMUSG00000037235	Mxd4	Max dimerization protein 4	0.525581	8.69e-08
ENSMUSG00000048429	Timm29	translocase of inner mitochondrial membrane 29	0.281887	8.8e-08
ENSMUSG00000035773	Kiss1r	KISS1 receptor	0.827918	8.92e-08
ENSMUSG00000041556	Fbxo2	F-box protein 2	0.758349	9.05e-08
ENSMUSG00000031974	Abcb10	ATP-binding cassette, sub-family B (MDR/TAP), member 10	0.334622	9.2e-08
ENSMUSG00000033400	Agl	amylo-1,6-glucosidase, 4-alpha-glucanotransferase	0.621902	9.3e-08
ENSMUSG00000030270	Cpne9	copine family member IX	0.692984	9.34e-08
ENSMUSG00000011832	Evi5l	ecotropic viral integration site 5 like	0.382452	9.62e-08
ENSMUSG00000026817	Ak1	adenylate kinase 1	0.498493	9.64e-08
ENSMUSG00000024044	Epb41l3	erythrocyte membrane protein band 4.1 like 3	0.347657	9.73e-08
ENSMUSG00000003731	Kpna6	karyopherin (importin) alpha 6	0.437977	9.89e-08
ENSMUSG00000001036	Epn2	epsin 2	0.592282	1.01e-07
ENSMUSG00000028838	Extl1	exostosin-like glycosyltransferase 1	0.489814	1.01e-07
ENSMUSG00000071644	Eef1g	eukaryotic translation elongation factor 1 gamma	0.4529	1.01e-07
ENSMUSG00000044066	Cep68	centrosomal protein 68	0.384227	1.01e-07
ENSMUSG00000042428	Mgat3	mannoside acetylglucosaminyltransferase 3	0.266342	1.01e-07
ENSMUSG00000024302	Dtna	dystrobrevin alpha	0.367599	1.02e-07
ENSMUSG00000024091	Vapa	vesicle-associated membrane protein, associated protein A	0.390775	1.03e-07
ENSMUSG00000029326	Enoph1	enolase-phosphatase 1	0.360285	1.04e-07
ENSMUSG00000033610	Pank1	pantothenate kinase 1	0.358006	1.06e-07
ENSMUSG00000034024	Cct2	chaperonin containing Tcp1, subunit 2 (beta)	0.300392	1.07e-07
ENSMUSG00000032280	Tle3	transducin-like enhancer of split 3	0.778452	1.09e-07
ENSMUSG00000003518	Dusp3	dual specificity phosphatase 3 (vaccinia virus phosphatase VH1-related)	0.40299	1.09e-07
ENSMUSG00000056234	Ncoa4	nuclear receptor coactivator 4	0.330756	1.09e-07
ENSMUSG00000033845	Mrpl15	mitochondrial ribosomal protein L15	0.580447	1.11e-07
ENSMUSG00000020448	Rnf185	ring finger protein 185	0.479864	1.11e-07
ENSMUSG00000031622	Sin3b	transcriptional regulator, SIN3B (yeast)	0.45693	1.12e-07
ENSMUSG00000006019	Dhx34	DEAH (Asp-Glu-Ala-His) box polypeptide 34	0.671295	1.14e-07
ENSMUSG00000004221	Ikbkg	inhibitor of kappaB kinase gamma	0.591048	1.15e-07
ENSMUSG00000038214	Bend3	BEN domain containing 3	0.769067	1.19e-07
ENSMUSG00000021684	Pde8b	phosphodiesterase 8B	0.489572	1.19e-07
ENSMUSG00000017167	Cntnap1	contactin associated protein-like 1	0.389501	1.21e-07
ENSMUSG00000057342	Sphk2	sphingosine kinase 2	0.501429	1.24e-07
ENSMUSG00000032867	Fbxw8	F-box and WD-40 domain protein 8	0.563756	1.26e-07
ENSMUSG00000062933	NA	NA	0.384707	1.27e-07
ENSMUSG00000022132	Cldn10	claudin 10	0.368761	1.28e-07
ENSMUSG00000016619	Nup50	nucleoporin 50	0.568981	1.3e-07
ENSMUSG00000025609	Mkln1	muskelin 1, intracellular mediator containing kelch motifs	0.297816	1.3e-07
ENSMUSG00000097954	Gm4217	glyceraldehyde-3-phosphate dehydrogenase pseudogene	0.930932	1.34e-07
ENSMUSG00000004936	Map2k1	mitogen-activated protein kinase kinase 1	0.483229	1.35e-07
ENSMUSG00000029875	Ccdc184	coiled-coil domain containing 184	0.635372	1.36e-07
ENSMUSG00000024213	Nudt3	nudix (nucleotide diphosphate linked moiety X)-type motif 3	0.457759	1.36e-07
ENSMUSG00000033948	Zswim5	zinc finger SWIM-type containing 5	0.546551	1.37e-07
ENSMUSG00000021062	Rab15	RAB15, member RAS oncogene family	0.390644	1.39e-07
ENSMUSG00000030905	Crym	crystallin, mu	0.652413	1.41e-07
ENSMUSG00000048001	Hes5	hes family bHLH transcription factor 5	0.969405	1.42e-07
ENSMUSG00000030307	Slc6a11	solute carrier family 6 (neurotransmitter transporter, GABA), member 11	0.679125	1.42e-07
ENSMUSG00000048758	Rpl29	ribosomal protein L29	0.505039	1.43e-07
ENSMUSG00000073096	Lrrc61	leucine rich repeat containing 61	0.676898	1.49e-07
ENSMUSG00000050708	Ftl1	ferritin light polypeptide 1	0.644673	1.49e-07
ENSMUSG00000002012	Pnck	pregnancy upregulated non-ubiquitously expressed CaM kinase	0.481036	1.5e-07
ENSMUSG00000014077	Chp1	calcineurin-like EF hand protein 1	0.337853	1.5e-07
ENSMUSG00000020848	Doc2b	double C2, beta	0.740576	1.51e-07
ENSMUSG00000031078	Cttn	cortactin	0.644849	1.51e-07
ENSMUSG00000034930	Rtkn	rhotekin	0.551398	1.56e-07
ENSMUSG00000022394	L3mbtl2	L3MBTL2 polycomb repressive complex 1 subunit	0.438906	1.57e-07
ENSMUSG00000027694	Gm8325	ubiquitin-conjugating enzyme E2 variant 1 pseudogene	0.761866	1.58e-07
ENSMUSG00000051483	Cbr1	carbonyl reductase 1	0.681535	1.58e-07
ENSMUSG00000033249	Hsf4	heat shock transcription factor 4	0.606886	1.59e-07
ENSMUSG00000042203	Tbc1d22b	TBC1 domain family, member 22B	0.412023	1.64e-07
ENSMUSG00000054920	Klhl5	kelch-like 5	0.396309	1.64e-07
ENSMUSG00000036057	Ptpn23	protein tyrosine phosphatase, non-receptor type 23	0.616688	1.66e-07
ENSMUSG00000022186	Oxct1	3-oxoacid CoA transferase 1	0.527214	1.66e-07
ENSMUSG00000057101	Zfp180	zinc finger protein 180	0.450406	1.67e-07
ENSMUSG00000008090	Fgfrl1	fibroblast growth factor receptor-like 1	0.589027	1.69e-07
ENSMUSG00000016757	Ttll12	tubulin tyrosine ligase-like family, member 12	0.611684	1.79e-07
ENSMUSG00000055493	Epm2a	epilepsy, progressive myoclonic epilepsy, type 2 gene alpha	0.313165	1.81e-07
ENSMUSG00000063952	Brpf3	bromodomain and PHD finger containing, 3	0.76881	1.82e-07
ENSMUSG00000032402	Smad3	SMAD family member 3	0.494564	1.83e-07
ENSMUSG00000047787	Flrt1	fibronectin leucine rich transmembrane protein 1	0.417635	1.83e-07
ENSMUSG00000028949	Smarcd3	SWI/SNF related, matrix associated, actin dependent regulator of chromatin, subfamily d, member 3	0.463203	1.84e-07
ENSMUSG00000037010	Apln	apelin	0.70693	1.86e-07
ENSMUSG00000090122	Kcne1l	potassium voltage-gated channel, Isk-related family, member 1-like, pseudogene	0.863201	1.88e-07
ENSMUSG00000041540	Sox5	SRY (sex determining region Y)-box 5	0.62804	1.91e-07
ENSMUSG00000090100	Ttbk2	tau tubulin kinase 2	0.478805	1.91e-07
ENSMUSG00000048076	Arf1	ADP-ribosylation factor 1	0.367681	1.97e-07
ENSMUSG00000035232	Pdk3	pyruvate dehydrogenase kinase, isoenzyme 3	0.352668	1.97e-07
ENSMUSG00000042487	Leo1	Leo1, Paf1/RNA polymerase II complex component	0.339939	1.97e-07
ENSMUSG00000051537	Gm5124	nucleolar and coiled-body phosphoprotein 1 pseudogene	0.547059	1.98e-07
ENSMUSG00000063576	Klhdc3	kelch domain containing 3	0.355986	2e-07
ENSMUSG00000026554	Dcaf8	DDB1 and CUL4 associated factor 8	0.266724	2e-07
ENSMUSG00000035561	Aldh1b1	aldehyde dehydrogenase 1 family, member B1	0.620932	2.01e-07
ENSMUSG00000090129	Or10ad1	olfactory receptor family 10 subfamily AD member 1	0.751781	2.03e-07
ENSMUSG00000048458	Inka2	inka box actin regulator 2	0.416572	2.04e-07
ENSMUSG00000030605	Mfge8	milk fat globule EGF and factor V/VIII domain containing	0.603395	2.06e-07
ENSMUSG00000027560	Dok5	docking protein 5	0.478241	2.06e-07
ENSMUSG00000021144	Mta1	metastasis associated 1	0.534864	2.07e-07
ENSMUSG00000024039	Cbs	cystathionine beta-synthase	0.839329	2.08e-07
ENSMUSG00000035109	Shc4	SHC (Src homology 2 domain containing) family, member 4	0.529877	2.08e-07
ENSMUSG00000043323	Fbrsl1	fibrosin-like 1	0.619434	2.09e-07
ENSMUSG00000036940	Kdm1a	lysine (K)-specific demethylase 1A	0.369289	2.09e-07
ENSMUSG00000024785	Rcl1	RNA terminal phosphate cyclase-like 1	0.44482	2.11e-07
ENSMUSG00000036622	Atp13a2	ATPase type 13A2	0.473446	2.13e-07
ENSMUSG00000021076	Actr10	ARP10 actin-related protein 10	0.498016	2.14e-07
ENSMUSG00000001761	Smo	smoothened, frizzled class receptor	0.612089	2.15e-07
ENSMUSG00000051590	Map3k19	mitogen-activated protein kinase kinase kinase 19	0.562264	2.17e-07
ENSMUSG00000026750	Psmb7	proteasome (prosome, macropain) subunit, beta type 7	0.437041	2.23e-07
ENSMUSG00000074406	Zfp628	zinc finger protein 628	0.804056	2.28e-07
ENSMUSG00000053080	Zfta	zinc finger translocation associated	0.558504	2.28e-07
ENSMUSG00000026203	Dnajb2	DnaJ heat shock protein family (Hsp40) member B2	0.483675	2.28e-07
ENSMUSG00000042743	Sgtb	small glutamine-rich tetratricopeptide repeat (TPR)-containing, beta	0.269276	2.29e-07
ENSMUSG00000020496	Rnf187	ring finger protein 187	0.662394	2.38e-07
ENSMUSG00000002372	Ranbp3	RAN binding protein 3	0.512516	2.38e-07
ENSMUSG00000018481	Appbp2	amyloid beta precursor protein (cytoplasmic tail) binding protein 2	0.347838	2.4e-07
ENSMUSG00000019232	Etnppl	ethanolamine phosphate phospholyase	0.792121	2.41e-07
ENSMUSG00000001416	Cct3	chaperonin containing Tcp1, subunit 3 (gamma)	0.266528	2.42e-07
ENSMUSG00000048047	Zbtb33	zinc finger and BTB domain containing 33	0.420032	2.45e-07
ENSMUSG00000098950	NA	NA	0.785236	2.48e-07
ENSMUSG00000003948	Mmd	monocyte to macrophage differentiation-associated	0.398199	2.48e-07
ENSMUSG00000026159	Agfg1	ArfGAP with FG repeats 1	0.363101	2.5e-07
ENSMUSG00000048814	Lonrf2	LON peptidase N-terminal domain and ring finger 2	0.511316	2.55e-07
ENSMUSG00000007415	Gatad1	GATA zinc finger domain containing 1	0.49289	2.57e-07
ENSMUSG00000015291	Gdi1	guanosine diphosphate (GDP) dissociation inhibitor 1	0.448397	2.58e-07
ENSMUSG00000001783	Rtcb	RNA 2',3'-cyclic phosphate and 5'-OH ligase	0.351699	2.58e-07
ENSMUSG00000052298	Cdc42se2	CDC42 small effector 2	0.408469	2.63e-07
ENSMUSG00000040669	Phc1	polyhomeotic 1	0.776809	2.64e-07
ENSMUSG00000070003	Ssbp4	single stranded DNA binding protein 4	0.510571	2.66e-07
ENSMUSG00000032475	Nck1	non-catalytic region of tyrosine kinase adaptor protein 1	0.452007	2.72e-07
ENSMUSG00000004610	Etfb	electron transferring flavoprotein, beta polypeptide	0.683959	2.76e-07
ENSMUSG00000035277	Arx	aristaless related homeobox	0.715677	2.78e-07
ENSMUSG00000066357	Wdr6	WD repeat domain 6	0.560275	2.78e-07
ENSMUSG00000020135	Apc2	APC regulator of WNT signaling pathway 2	0.451374	2.81e-07
ENSMUSG00000022947	Cbr3	carbonyl reductase 3	0.714886	2.82e-07
ENSMUSG00000020277	Pfkl	phosphofructokinase, liver, B-type	0.469569	2.84e-07
ENSMUSG00000022682	Rrn3	RRN3 RNA polymerase I transcription factor homolog (yeast)	0.308024	2.85e-07
ENSMUSG00000024335	Brd2	bromodomain containing 2	0.584121	2.88e-07
ENSMUSG00000063802	Hspbp1	HSPA (heat shock 70kDa) binding protein, cytoplasmic cochaperone 1	0.732143	2.89e-07
ENSMUSG00000093803	Ppp2r3d	protein phosphatase 2 (formerly 2A), regulatory subunit B'', delta	0.695642	2.92e-07
ENSMUSG00000035890	Rnf126	ring finger protein 126	0.505331	2.96e-07
ENSMUSG00000045176	Borcs6	BLOC-1 related complex subunit 6	0.585842	3e-07
ENSMUSG00000038366	Lasp1	LIM and SH3 protein 1	0.791015	3.01e-07
ENSMUSG00000039231	Suv39h1	suppressor of variegation 3-9 1	0.393207	3.02e-07
ENSMUSG00000021748	Pdhb	pyruvate dehydrogenase (lipoamide) beta	0.224202	3.06e-07
ENSMUSG00000030946	Lhpp	phospholysine phosphohistidine inorganic pyrophosphate phosphatase	0.539254	3.07e-07
ENSMUSG00000033618	Map3k13	mitogen-activated protein kinase kinase kinase 13	0.509983	3.12e-07
ENSMUSG00000060548	Tnfrsf19	tumor necrosis factor receptor superfamily, member 19	0.430424	3.12e-07
ENSMUSG00000054728	Phactr1	phosphatase and actin regulator 1	0.71033	3.16e-07
ENSMUSG00000031171	Ftsj1	FtsJ RNA methyltransferase homolog 1 (E. coli)	0.420538	3.19e-07
ENSMUSG00000048142	Nat8l	N-acetyltransferase 8-like	0.369884	3.23e-07
ENSMUSG00000015149	Sirt2	sirtuin 2	0.599232	3.3e-07
ENSMUSG00000042155	Klhl23	kelch-like 23	0.359195	3.31e-07
ENSMUSG00000035011	Zbtb7a	zinc finger and BTB domain containing 7a	0.639497	3.34e-07
ENSMUSG00000023572	Ccndbp1	cyclin D-type binding-protein 1	0.376059	3.34e-07
ENSMUSG00000049295	Zfp219	zinc finger protein 219	0.673875	3.36e-07
ENSMUSG00000000134	Tfe3	transcription factor E3	0.56483	3.39e-07
ENSMUSG00000024012	Mtch1	mitochondrial carrier 1	0.364486	3.43e-07
ENSMUSG00000021573	Tppp	tubulin polymerization promoting protein	0.308534	3.44e-07
ENSMUSG00000056413	Adap1	ArfGAP with dual PH domains 1	0.566447	3.5e-07
ENSMUSG00000052539	Magi3	membrane associated guanylate kinase, WW and PDZ domain containing 3	0.243861	3.54e-07
ENSMUSG00000038855	Itpkb	inositol 1,4,5-trisphosphate 3-kinase B	0.689581	3.58e-07
ENSMUSG00000038384	Setd1b	SET domain containing 1B	0.683381	3.59e-07
ENSMUSG00000039523	Cep104	centrosomal protein 104	0.475236	3.65e-07
ENSMUSG00000020737	Jpt1	Jupiter microtubule associated homolog 1	0.606461	3.77e-07
ENSMUSG00000032827	Ppp1r9a	protein phosphatase 1, regulatory subunit 9A	0.588927	3.83e-07
ENSMUSG00000026155	Smap1	small ArfGAP 1	0.390101	3.86e-07
ENSMUSG00000090291	Lrrc10b	leucine rich repeat containing 10B	1.13156	3.88e-07
ENSMUSG00000024176	Sox8	SRY (sex determining region Y)-box 8	0.574372	3.93e-07
ENSMUSG00000039782	Cpeb2	cytoplasmic polyadenylation element binding protein 2	0.399156	4e-07
ENSMUSG00000026718	Stam	signal transducing adaptor molecule (SH3 domain and ITAM motif) 1	0.406954	4.02e-07
ENSMUSG00000029196	Tada2b	transcriptional adaptor 2B	0.561846	4.05e-07
ENSMUSG00000020250	Txnrd1	thioredoxin reductase 1	0.499714	4.14e-07
ENSMUSG00000003072	Atp5d	ATP synthase, H+ transporting, mitochondrial F1 complex, delta subunit	0.409674	4.19e-07
ENSMUSG00000096210	H1f0	H1.0 linker histone	0.337057	4.19e-07
ENSMUSG00000034295	Fhod3	formin homology 2 domain containing 3	0.366013	4.22e-07
ENSMUSG00000022214	Dcaf11	DDB1 and CUL4 associated factor 11	0.461101	4.28e-07
ENSMUSG00000045078	Rnf216	ring finger protein 216	0.425866	4.28e-07
ENSMUSG00000045007	Tubg2	tubulin, gamma 2	0.668104	4.29e-07
ENSMUSG00000061032	Rrp1	ribosomal RNA processing 1	0.496748	4.4e-07
ENSMUSG00000056305	Usp39	ubiquitin specific peptidase 39	0.347675	4.4e-07
ENSMUSG00000032898	Fbxo21	F-box protein 21	0.496435	4.41e-07
ENSMUSG00000022521	Crebbp	CREB binding protein	0.503268	4.48e-07
ENSMUSG00000034667	Xpot	exportin, tRNA (nuclear export receptor for tRNAs)	0.512191	4.49e-07
ENSMUSG00000022283	Pabpc1	poly(A) binding protein, cytoplasmic 1	0.388725	4.55e-07
ENSMUSG00000020755	Sap30bp	SAP30 binding protein	0.503786	4.6e-07
ENSMUSG00000025092	Hspa12a	heat shock protein 12A	0.43882	4.66e-07
ENSMUSG00000042502	Cd2bp2	CD2 cytoplasmic tail binding protein 2	0.490333	4.71e-07
ENSMUSG00000024589	Nedd4l	neural precursor cell expressed, developmentally down-regulated gene 4-like	0.540754	4.74e-07
ENSMUSG00000024382	Ercc3	excision repair cross-complementing rodent repair deficiency, complementation group 3	0.53551	4.75e-07
ENSMUSG00000028409	Smu1	smu-1 suppressor of mec-8 and unc-52 homolog (C. elegans)	0.300097	4.76e-07
ENSMUSG00000044477	Zfand3	zinc finger, AN1-type domain 3	0.369229	4.83e-07
ENSMUSG00000028798	Eif3i	eukaryotic translation initiation factor 3, subunit I	0.527475	4.86e-07
ENSMUSG00000005575	Ube2m	ubiquitin-conjugating enzyme E2M	0.446857	4.87e-07
ENSMUSG00000034274	Thoc5	THO complex 5	0.424754	4.87e-07
ENSMUSG00000002307	Daxx	Fas death domain-associated protein	0.468724	4.92e-07
ENSMUSG00000020646	Mboat2	membrane bound O-acyltransferase domain containing 2	0.478181	4.93e-07
ENSMUSG00000060166	Zdhhc8	zinc finger, DHHC domain containing 8	0.366908	4.98e-07
ENSMUSG00000020549	Elac2	elaC ribonuclease Z 2	0.349663	5e-07
ENSMUSG00000024132	Eci1	enoyl-Coenzyme A delta isomerase 1	0.65941	5.04e-07
ENSMUSG00000024122	Pdpk1	3-phosphoinositide dependent protein kinase 1	0.634778	5.05e-07
ENSMUSG00000029361	Nos1	nitric oxide synthase 1, neuronal	0.824322	5.06e-07
ENSMUSG00000003500	Impdh1	inosine monophosphate dehydrogenase 1	0.54341	5.25e-07
ENSMUSG00000004530	Coro1c	coronin, actin binding protein 1C	0.442204	5.25e-07
ENSMUSG00000025911	Adhfe1	alcohol dehydrogenase, iron containing, 1	0.574937	5.29e-07
ENSMUSG00000061740	Cyp2d22	cytochrome P450, family 2, subfamily d, polypeptide 22	0.562983	5.33e-07
ENSMUSG00000019235	Rps6kl1	ribosomal protein S6 kinase-like 1	0.341149	5.34e-07
ENSMUSG00000005045	Chd5	chromodomain helicase DNA binding protein 5	0.704282	5.36e-07
ENSMUSG00000022957	Itsn1	intersectin 1 (SH3 domain protein 1A)	0.661014	5.41e-07
ENSMUSG00000033730	Egr3	early growth response 3	0.637248	5.42e-07
ENSMUSG00000093954	Gm16867	predicted gene, 16867	0.400107	5.43e-07
ENSMUSG00000038375	Trp53inp2	transformation related protein 53 inducible nuclear protein 2	0.342617	5.44e-07
ENSMUSG00000049728	Zfp668	zinc finger protein 668	0.531255	5.5e-07
ENSMUSG00000032185	Carm1	coactivator-associated arginine methyltransferase 1	0.604129	5.52e-07
ENSMUSG00000016253	Nelfcd	negative elongation factor complex member C/D, Th1l	0.317854	5.57e-07
ENSMUSG00000018659	Pnpo	pyridoxine 5'-phosphate oxidase	0.385219	5.59e-07
ENSMUSG00000026192	Atic	5-aminoimidazole-4-carboxamide ribonucleotide formyltransferase/IMP cyclohydrolase	0.47725	5.65e-07
ENSMUSG00000022219	Cideb	cell death-inducing DNA fragmentation factor, alpha subunit-like effector B	1.06997	5.82e-07
ENSMUSG00000032399	Rpl4	ribosomal protein L4	0.311032	5.89e-07
ENSMUSG00000022382	Wnt7b	wingless-type MMTV integration site family, member 7B	0.601211	5.9e-07
ENSMUSG00000041141	Pnma8a	PNMA family member 8A	0.470703	5.94e-07
ENSMUSG00000056515	Rab31	RAB31, member RAS oncogene family	0.515112	6.07e-07
ENSMUSG00000033006	Sox10	SRY (sex determining region Y)-box 10	0.772159	6.12e-07
ENSMUSG00000066839	Ecsit	ECSIT signalling integrator	0.42029	6.14e-07
ENSMUSG00000030942	Thumpd1	THUMP domain containing 1	0.2962	6.14e-07
ENSMUSG00000059714	Flot1	flotillin 1	0.414878	6.19e-07
ENSMUSG00000034285	Nipsnap1	nipsnap homolog 1	0.618552	6.41e-07
ENSMUSG00000029038	Ssu72	Ssu72 RNA polymerase II CTD phosphatase homolog (yeast)	0.316785	6.45e-07
ENSMUSG00000050965	Prkca	protein kinase C, alpha	0.607002	6.46e-07
ENSMUSG00000037151	Lrrc20	leucine rich repeat containing 20	0.395553	6.48e-07
ENSMUSG00000000131	Xpo6	exportin 6	0.401766	6.56e-07
ENSMUSG00000032040	Dcps	decapping enzyme, scavenger	0.568927	6.61e-07
ENSMUSG00000038954	Supt3	SPT3, SAGA and STAGA complex component	0.536376	6.95e-07
ENSMUSG00000030541	Idh2	isocitrate dehydrogenase 2 (NADP+), mitochondrial	0.415868	6.96e-07
ENSMUSG00000031652	N4bp1	NEDD4 binding protein 1	0.311295	7.03e-07
ENSMUSG00000024845	Tmem134	transmembrane protein 134	0.544075	7.07e-07
ENSMUSG00000025728	Pigq	phosphatidylinositol glycan anchor biosynthesis, class Q	0.414708	7.14e-07
ENSMUSG00000039849	Pcif1	phosphorylated CTD interacting factor 1	0.493178	7.16e-07
ENSMUSG00000025364	Pa2g4	proliferation-associated 2G4	0.531716	7.26e-07
ENSMUSG00000020358	Hnrnpab	heterogeneous nuclear ribonucleoprotein A/B	0.484099	7.26e-07
ENSMUSG00000040385	Ppp1ca	protein phosphatase 1 catalytic subunit alpha	0.48119	7.28e-07
ENSMUSG00000028127	Abcd3	ATP-binding cassette, sub-family D (ALD), member 3	0.426528	7.28e-07
ENSMUSG00000028698	Pik3r3	phosphoinositide-3-kinase regulatory subunit 3	0.332644	7.28e-07
ENSMUSG00000085795	Zfp703	zinc finger protein 703	0.881997	7.29e-07
ENSMUSG00000022253	Nadk2	NAD kinase 2, mitochondrial	0.478954	7.29e-07
ENSMUSG00000032462	Pik3cb	phosphatidylinositol-4,5-bisphosphate 3-kinase catalytic subunit beta	0.452971	7.29e-07
ENSMUSG00000031402	Mpp1	membrane protein, palmitoylated	0.452156	7.32e-07
ENSMUSG00000005986	Ankrd13d	ankyrin repeat domain 13 family, member D	0.338785	7.38e-07
ENSMUSG00000041040	Fam117b	family with sequence similarity 117, member B	0.406714	7.43e-07
ENSMUSG00000043683	Fem1a	fem 1 homolog a	0.319151	7.45e-07
ENSMUSG00000006299	Aamp	angio-associated migratory protein	0.394499	7.5e-07
ENSMUSG00000028832	Stmn1	stathmin 1	0.388452	7.55e-07
ENSMUSG00000034818	Celf5	CUGBP, Elav-like family member 5	0.603557	7.6e-07
ENSMUSG00000025533	Asl	argininosuccinate lyase	0.633027	7.76e-07
ENSMUSG00000024002	Brd4	bromodomain containing 4	0.717113	7.84e-07
ENSMUSG00000036188	Ankmy2	ankyrin repeat and MYND domain containing 2	0.353737	7.92e-07
ENSMUSG00000002731	Prkra	protein kinase, interferon inducible double stranded RNA dependent activator	0.426253	7.97e-07
ENSMUSG00000071856	Mcc	mutated in colorectal cancers	0.391178	8.01e-07
ENSMUSG00000037096	NA	NA	0.72952	8.21e-07
ENSMUSG00000054958	Nt5c1a	5'-nucleotidase, cytosolic IA	0.60062	8.33e-07
ENSMUSG00000050428	Fbxo46	F-box protein 46	0.517467	8.44e-07
ENSMUSG00000037643	Prkci	protein kinase C, iota	0.555628	8.48e-07
ENSMUSG00000027465	Tbc1d20	TBC1 domain family, member 20	0.345852	8.63e-07
ENSMUSG00000066278	Vps37b	vacuolar protein sorting 37B	0.541535	8.64e-07
ENSMUSG00000061410	Zcchc14	zinc finger, CCHC domain containing 14	0.480219	8.75e-07
ENSMUSG00000024515	Smad4	SMAD family member 4	0.572335	8.82e-07
ENSMUSG00000024885	Aldh3b1	aldehyde dehydrogenase 3 family, member B1	0.752872	8.83e-07
ENSMUSG00000036427	Gpi1	glucose-6-phosphate isomerase 1	0.593322	8.86e-07
ENSMUSG00000039313	Minar1	membrane integral NOTCH2 associated receptor 1	0.43592	8.95e-07
ENSMUSG00000034532	Fbxo16	F-box protein 16	0.551042	9.09e-07
ENSMUSG00000032959	Pebp1	phosphatidylethanolamine binding protein 1	0.613483	9.12e-07
ENSMUSG00000063077	Kif1b	kinesin family member 1B	0.414097	9.14e-07
ENSMUSG00000039041	Adrm1	adhesion regulating molecule 1 26S proteasome ubiquitin receptor	0.32415	9.15e-07
ENSMUSG00000029757	Dync1i1	dynein cytoplasmic 1 intermediate chain 1	0.427837	9.18e-07
ENSMUSG00000042121	Ssh1	slingshot protein phosphatase 1	0.650331	9.29e-07
ENSMUSG00000055762	Eef1d	eukaryotic translation elongation factor 1 delta (guanine nucleotide exchange protein)	0.39384	9.33e-07
ENSMUSG00000002455	Prpf6	pre-mRNA splicing factor 6	0.415251	9.35e-07
ENSMUSG00000040003	Magi2	membrane associated guanylate kinase, WW and PDZ domain containing 2	0.428715	9.36e-07
ENSMUSG00000031700	Gpt2	glutamic pyruvate transaminase (alanine aminotransferase) 2	0.430825	9.46e-07
ENSMUSG00000024769	Cdc42bpg	CDC42 binding protein kinase gamma (DMPK-like)	0.908059	9.49e-07
ENSMUSG00000075600	Zc3h3	zinc finger CCCH type containing 3	0.494204	9.73e-07
ENSMUSG00000000594	Gm2a	GM2 ganglioside activator protein	0.442199	9.75e-07
ENSMUSG00000036949	Slc39a12	solute carrier family 39 (zinc transporter), member 12	0.436449	9.85e-07
ENSMUSG00000030630	Fah	fumarylacetoacetate hydrolase	0.551154	9.9e-07
ENSMUSG00000036430	Tbcc	tubulin-specific chaperone C	0.52697	9.99e-07
ENSMUSG00000021947	Cryl1	crystallin, lambda 1	0.712469	1.05e-06
ENSMUSG00000015143	Actn1	actinin, alpha 1	0.494443	1.06e-06
ENSMUSG00000040009	Gnaz	guanine nucleotide binding protein, alpha z subunit	0.336328	1.06e-06
ENSMUSG00000111842	NA	NA	1.26106	1.07e-06
ENSMUSG00000078202	Nrarp	Notch-regulated ankyrin repeat protein	0.432258	1.1e-06
ENSMUSG00000058325	Dock1	dedicator of cytokinesis 1	0.423279	1.1e-06
ENSMUSG00000019338	Zfp687	zinc finger protein 687	0.657849	1.14e-06
ENSMUSG00000047824	Pygo2	pygopus 2	0.584824	1.14e-06
ENSMUSG00000071073	Lrrc73	leucine rich repeat containing 73	0.855624	1.16e-06
ENSMUSG00000031154	Otud5	OTU domain containing 5	0.363495	1.17e-06
ENSMUSG00000027663	Zmat3	zinc finger matrin type 3	0.356465	1.18e-06
ENSMUSG00000079108	Srp54c	signal recognition particle 54C	0.320474	1.19e-06
ENSMUSG00000007682	Dio2	deiodinase, iodothyronine, type II	0.48871	1.21e-06
ENSMUSG00000024773	Atg2a	autophagy related 2A	0.431514	1.22e-06
ENSMUSG00000026854	Usp20	ubiquitin specific peptidase 20	0.67482	1.24e-06
ENSMUSG00000033565	Rbfox2	RNA binding protein, fox-1 homolog (C. elegans) 2	0.291775	1.26e-06
ENSMUSG00000093909	NA	NA	0.871532	1.27e-06
ENSMUSG00000006095	Tbcb	tubulin folding cofactor B	0.447737	1.27e-06
ENSMUSG00000067713	Prkag1	protein kinase, AMP-activated, gamma 1 non-catalytic subunit	0.409673	1.3e-06
ENSMUSG00000068874	Selenbp1	selenium binding protein 1	0.698605	1.31e-06
ENSMUSG00000046240	Hepacam	hepatocyte cell adhesion molecule	0.600043	1.31e-06
ENSMUSG00000047945	Marcksl1	MARCKS-like 1	0.602092	1.33e-06
ENSMUSG00000021838	Samd4	sterile alpha motif domain containing 4	0.428245	1.33e-06
ENSMUSG00000021711	Trappc13	trafficking protein particle complex 13	0.330852	1.33e-06
ENSMUSG00000070420	Zscan25	zinc finger and SCAN domain containing 25	0.561889	1.37e-06
ENSMUSG00000022828	Gtf2e1	general transcription factor II E, polypeptide 1 (alpha subunit)	0.458301	1.38e-06
ENSMUSG00000031026	Trim66	tripartite motif-containing 66	0.450912	1.39e-06
ENSMUSG00000027189	Trim44	tripartite motif-containing 44	0.391478	1.39e-06
ENSMUSG00000017288	Vps53	VPS53 GARP complex subunit	0.350643	1.43e-06
ENSMUSG00000003135	Cnot11	CCR4-NOT transcription complex, subunit 11	0.470253	1.45e-06
ENSMUSG00000030881	Arfip2	ADP-ribosylation factor interacting protein 2	0.530621	1.46e-06
ENSMUSG00000036913	Trim67	tripartite motif-containing 67	0.860396	1.48e-06
ENSMUSG00000021996	Esd	esterase D/formylglutathione hydrolase	0.467189	1.48e-06
ENSMUSG00000060371	Caln1	calneuron 1	0.465956	1.48e-06
ENSMUSG00000007880	Arid1a	AT rich interactive domain 1A (SWI-like)	0.685061	1.49e-06
ENSMUSG00000095098	Ccdc85b	coiled-coil domain containing 85B	0.46665	1.49e-06
ENSMUSG00000028603	Scp2	sterol carrier protein 2, liver	0.476721	1.5e-06
ENSMUSG00000031701	Dnaja2	DnaJ heat shock protein family (Hsp40) member A2	0.471178	1.53e-06
ENSMUSG00000028779	Pef1	penta-EF hand domain containing 1	0.641658	1.54e-06
ENSMUSG00000015806	Qdpr	quinoid dihydropteridine reductase	0.713255	1.57e-06
ENSMUSG00000015016	Acsf3	acyl-CoA synthetase family member 3	0.536892	1.58e-06
ENSMUSG00000035342	Lzts2	leucine zipper, putative tumor suppressor 2	0.543198	1.6e-06
ENSMUSG00000061374	Fiz1	Flt3 interacting zinc finger protein 1	0.658768	1.62e-06
ENSMUSG00000028886	Eya3	EYA transcriptional coactivator and phosphatase 3	0.468064	1.62e-06
ENSMUSG00000050271	Prag1	PEAK1 related kinase activating pseudokinase 1	0.534203	1.64e-06
ENSMUSG00000016510	Mtif3	mitochondrial translational initiation factor 3	0.46369	1.65e-06
ENSMUSG00000028070	Naxe	NAD(P)HX epimerase	0.437822	1.66e-06
ENSMUSG00000044465	Fhip1b	FHF complex subunit HOOK interacting protein 1B	0.3605	1.67e-06
ENSMUSG00000074622	Mafb	v-maf musculoaponeurotic fibrosarcoma oncogene family, protein B (avian)	0.69909	1.68e-06
ENSMUSG00000029602	Rasal1	RAS protein activator like 1 (GAP1 like)	0.572869	1.69e-06
ENSMUSG00000036570	Fxyd1	FXYD domain-containing ion transport regulator 1	0.546415	1.69e-06
ENSMUSG00000029507	Pus1	pseudouridine synthase 1	0.469074	1.69e-06
ENSMUSG00000021710	Nln	neurolysin (metallopeptidase M3 family)	0.419507	1.69e-06
ENSMUSG00000029752	Asns	asparagine synthetase	0.331692	1.69e-06
ENSMUSG00000028552	Eps15	epidermal growth factor receptor pathway substrate 15	0.29443	1.69e-06
ENSMUSG00000039043	Arpin	actin-related protein 2/3 complex inhibitor	0.439336	1.71e-06
ENSMUSG00000032186	Tmod2	tropomodulin 2	0.388495	1.72e-06
ENSMUSG00000050379	Septin6	septin 6	0.334905	1.72e-06
ENSMUSG00000030738	Eif3c	eukaryotic translation initiation factor 3, subunit C	0.552733	1.73e-06
ENSMUSG00000020623	Map2k6	mitogen-activated protein kinase kinase 6	0.540325	1.73e-06
ENSMUSG00000024810	Il33	interleukin 33	0.349823	1.73e-06
ENSMUSG00000026620	Mark1	MAP/microtubule affinity regulating kinase 1	0.359843	1.75e-06
ENSMUSG00000036672	Cenpt	centromere protein T	0.715927	1.77e-06
ENSMUSG00000009569	Mrtfb	myocardin related transcription factor B	0.460383	1.77e-06
ENSMUSG00000004849	Ap1s1	adaptor protein complex AP-1, sigma 1	0.656454	1.81e-06
ENSMUSG00000029478	Ncor2	nuclear receptor co-repressor 2	0.572655	1.81e-06
ENSMUSG00000025968	Ndufs1	NADH:ubiquinone oxidoreductase core subunit S1	0.248054	1.81e-06
ENSMUSG00000009640	Dmap1	DNA methyltransferase 1-associated protein 1	0.475466	1.88e-06
ENSMUSG00000035478	Mbd3	methyl-CpG binding domain protein 3	0.777351	1.89e-06
ENSMUSG00000037679	Inf2	inverted formin, FH2 and WH2 domain containing	0.651576	1.89e-06
ENSMUSG00000037012	Hk1	hexokinase 1	0.49291	1.89e-06
ENSMUSG00000105867	Gm42517	predicted gene 42517	0.528094	1.9e-06
ENSMUSG00000001829	Clpb	ClpB caseinolytic peptidase B	0.519057	1.91e-06
ENSMUSG00000028223	Decr1	2,4-dienoyl CoA reductase 1, mitochondrial	0.442097	1.91e-06
ENSMUSG00000001569	Nom1	nucleolar protein with MIF4G domain 1	0.606737	1.93e-06
ENSMUSG00000034377	Tulp4	tubby like protein 4	0.375413	1.93e-06
ENSMUSG00000020132	Rab21	RAB21, member RAS oncogene family	0.289238	1.94e-06
ENSMUSG00000030255	Sspn	sarcospan	0.641351	1.96e-06
ENSMUSG00000027574	Nkain4	Na+/K+ transporting ATPase interacting 4	0.634815	1.97e-06
ENSMUSG00000019831	Wasf1	WASP family, member 1	0.406819	1.97e-06
ENSMUSG00000021814	Anxa7	annexin A7	0.342023	1.98e-06
ENSMUSG00000054459	Vsnl1	visinin-like 1	0.527435	2.03e-06
ENSMUSG00000046574	Prr12	proline rich 12	1.06865	2.06e-06
ENSMUSG00000006134	Crkl	v-crk avian sarcoma virus CT10 oncogene homolog-like	0.677634	2.08e-06
ENSMUSG00000036062	Phf24	PHD finger protein 24	0.383889	2.08e-06
ENSMUSG00000031533	Mrps31	mitochondrial ribosomal protein S31	0.36571	2.08e-06
ENSMUSG00000000088	Cox5a	cytochrome c oxidase subunit 5A	0.495099	2.13e-06
ENSMUSG00000025261	Huwe1	HECT, UBA and WWE domain containing 1	0.443692	2.15e-06
ENSMUSG00000060373	Hnrnpc	heterogeneous nuclear ribonucleoprotein C	0.614868	2.18e-06
ENSMUSG00000116138	C030006K11Rik	RIKEN cDNA C030006K11 gene	0.658953	2.2e-06
ENSMUSG00000038065	Mturn	maturin, neural progenitor differentiation regulator homolog (Xenopus)	0.517629	2.2e-06
ENSMUSG00000024683	Mrpl16	mitochondrial ribosomal protein L16	0.417224	2.2e-06
ENSMUSG00000056076	Eif3b	eukaryotic translation initiation factor 3, subunit B	0.701852	2.21e-06
ENSMUSG00000005483	Dnajb1	DnaJ heat shock protein family (Hsp40) member B1	0.482732	2.25e-06
ENSMUSG00000038848	Ythdf1	YTH N6-methyladenosine RNA binding protein 1	0.432143	2.28e-06
ENSMUSG00000018770	Atp5g3	ATP synthase, H+ transporting, mitochondrial F0 complex, subunit C3 (subunit 9)	0.479661	2.31e-06
ENSMUSG00000022557	Bop1	block of proliferation 1	0.510376	2.39e-06
ENSMUSG00000033444	Specc1l	sperm antigen with calponin homology and coiled-coil domains 1-like	0.411424	2.39e-06
ENSMUSG00000034430	Zxdc	ZXD family zinc finger C	0.398624	2.41e-06
ENSMUSG00000025262	Fam120c	family with sequence similarity 120, member C	0.461128	2.44e-06
ENSMUSG00000032562	Gnai2	guanine nucleotide binding protein (G protein), alpha inhibiting 2	0.453335	2.46e-06
ENSMUSG00000027455	Nsfl1c	NSFL1 (p97) cofactor (p47)	0.490517	2.48e-06
ENSMUSG00000046201	Scaf8	SR-related CTD-associated factor 8	0.23948	2.48e-06
ENSMUSG00000038542	Pcid2	PCI domain containing 2	0.604355	2.49e-06
ENSMUSG00000039850	Endov	endonuclease V	0.529271	2.53e-06
ENSMUSG00000039835	Nhsl1	NHS-like 1	0.687542	2.55e-06
ENSMUSG00000030137	Tuba8	tubulin, alpha 8	0.600288	2.55e-06
ENSMUSG00000039058	Ak5	adenylate kinase 5	0.686685	2.58e-06
ENSMUSG00000078591	Hs3st4	heparan sulfate (glucosamine) 3-O-sulfotransferase 4	0.449868	2.58e-06
ENSMUSG00000033933	Vhl	von Hippel-Lindau tumor suppressor	0.712345	2.59e-06
ENSMUSG00000003546	Klc4	kinesin light chain 4	0.42739	2.6e-06
ENSMUSG00000027227	Sord	sorbitol dehydrogenase	0.474021	2.63e-06
ENSMUSG00000031930	Wwp2	WW domain containing E3 ubiquitin protein ligase 2	0.489875	2.7e-06
ENSMUSG00000022814	Umps	uridine monophosphate synthetase	0.414294	2.78e-06
ENSMUSG00000029192	Tbc1d14	TBC1 domain family, member 14	0.390648	2.79e-06
ENSMUSG00000024142	Mlst8	MTOR associated protein, LST8 homolog (S. cerevisiae)	0.529997	2.81e-06
ENSMUSG00000024360	Etf1	eukaryotic translation termination factor 1	0.328556	2.82e-06
ENSMUSG00000020537	Drg2	developmentally regulated GTP binding protein 2	0.408583	2.84e-06
ENSMUSG00000032481	Smarcc1	SWI/SNF related, matrix associated, actin dependent regulator of chromatin, subfamily c, member 1	0.498632	2.86e-06
ENSMUSG00000022765	Snap29	synaptosomal-associated protein 29	0.328379	2.88e-06
ENSMUSG00000042364	Snx18	sorting nexin 18	0.32735	2.88e-06
ENSMUSG00000020776	Fbf1	Fas (TNFRSF6) binding factor 1	0.458325	2.89e-06
ENSMUSG00000022476	Polr3h	polymerase (RNA) III (DNA directed) polypeptide H	0.416875	2.95e-06
ENSMUSG00000028530	Jak1	Janus kinase 1	0.343115	2.95e-06
ENSMUSG00000044231	Nhlrc1	NHL repeat containing 1	0.498842	3.08e-06
ENSMUSG00000032599	Ip6k2	inositol hexaphosphate kinase 2	0.39196	3.1e-06
ENSMUSG00000047030	Spata2	spermatogenesis associated 2	0.465915	3.12e-06
ENSMUSG00000060568	Fam78b	family with sequence similarity 78, member B	0.428991	3.19e-06
ENSMUSG00000052430	Bmpr1b	bone morphogenetic protein receptor, type 1B	0.539345	3.21e-06
ENSMUSG00000021660	Btf3	basic transcription factor 3	0.304325	3.21e-06
ENSMUSG00000021810	Ecd	ecdysoneless cell cycle regulator	0.498345	3.25e-06
ENSMUSG00000022568	Scrib	scribbled planar cell polarity	0.436649	3.27e-06
ENSMUSG00000007216	Zfp775	zinc finger protein 775	0.786055	3.28e-06
ENSMUSG00000027618	Nfs1	nitrogen fixation gene 1 (S. cerevisiae)	0.375981	3.31e-06
ENSMUSG00000037946	Fgd3	FYVE, RhoGEF and PH domain containing 3	0.695469	3.34e-06
ENSMUSG00000075528	Aarsd1	alanyl-tRNA synthetase domain containing 1	0.359066	3.35e-06
ENSMUSG00000014776	Nol3	nucleolar protein 3 (apoptosis repressor with CARD domain)	0.59919	3.44e-06
ENSMUSG00000031227	Magee1	MAGE family member E1	0.417672	3.49e-06
ENSMUSG00000046791	Riox1	ribosomal oxygenase 1	0.455738	3.5e-06
ENSMUSG00000032279	Idh3a	isocitrate dehydrogenase 3 (NAD+) alpha	0.433783	3.52e-06
ENSMUSG00000071076	Jund	jun D proto-oncogene	0.527617	3.53e-06
ENSMUSG00000035754	Wdr18	WD repeat domain 18	0.320807	3.53e-06
ENSMUSG00000005299	Letm1	leucine zipper-EF-hand containing transmembrane protein 1	0.325519	3.57e-06
ENSMUSG00000062867	Impdh2	inosine monophosphate dehydrogenase 2	0.319101	3.67e-06
ENSMUSG00000021185	Dglucy	D-glutamate cyclase	0.763201	3.69e-06
ENSMUSG00000074034	Gm5921	ribosomal protein S2 pseudogene	1.07732	3.7e-06
ENSMUSG00000096458	Moap1	modulator of apoptosis 1	0.535561	3.85e-06
ENSMUSG00000027782	Kpna4	karyopherin (importin) alpha 4	0.377301	3.85e-06
ENSMUSG00000028433	Ubap2	ubiquitin-associated protein 2	0.874934	3.89e-06
ENSMUSG00000034570	Inpp5j	inositol polyphosphate 5-phosphatase J	0.636447	3.89e-06
ENSMUSG00000003662	Ciao1	cytosolic iron-sulfur protein assembly 1	0.364821	3.94e-06
ENSMUSG00000003528	Slc25a1	solute carrier family 25 (mitochondrial carrier, citrate transporter), member 1	0.572869	3.96e-06
ENSMUSG00000029030	Tprgl	transformation related protein 63 regulated like	0.521716	3.96e-06
ENSMUSG00000028790	Khdrbs1	KH domain containing, RNA binding, signal transduction associated 1	0.488076	3.96e-06
ENSMUSG00000031872	Bean1	brain expressed, associated with Nedd4, 1	0.62975	3.97e-06
ENSMUSG00000036138	Acaa1a	acetyl-Coenzyme A acyltransferase 1A	0.396498	3.99e-06
ENSMUSG00000002365	Snx9	sorting nexin 9	0.369722	3.99e-06
ENSMUSG00000032735	Ablim3	actin binding LIM protein family, member 3	0.587356	4e-06
ENSMUSG00000029772	Ahcyl2	S-adenosylhomocysteine hydrolase-like 2	0.486183	4e-06
ENSMUSG00000024941	Scyl1	SCY1-like 1 (S. cerevisiae)	0.327255	4.03e-06
ENSMUSG00000059401	Mamld1	mastermind-like domain containing 1	0.552133	4.07e-06
ENSMUSG00000071659	Hnrnpul2	heterogeneous nuclear ribonucleoprotein U-like 2	0.579791	4.19e-06
ENSMUSG00000041930	Fam222a	family with sequence similarity 222, member A	1.07494	4.2e-06
ENSMUSG00000042216	Sgsm1	small G protein signaling modulator 1	0.44758	4.2e-06
ENSMUSG00000032598	Nckipsd	NCK interacting protein with SH3 domain	0.986121	4.22e-06
ENSMUSG00000096862	NA	NA	0.458597	4.28e-06
ENSMUSG00000025006	Sorbs1	sorbin and SH3 domain containing 1	0.481088	4.34e-06
ENSMUSG00000020937	Plcd3	phospholipase C, delta 3	0.76039	4.35e-06
ENSMUSG00000006356	Crip2	cysteine rich protein 2	0.718739	4.39e-06
ENSMUSG00000053950	Adnp2	ADNP homeobox 2	0.33068	4.39e-06
ENSMUSG00000043445	Pgp	phosphoglycolate phosphatase	0.432515	4.41e-06
ENSMUSG00000020451	Limk2	LIM motif-containing protein kinase 2	0.488964	4.44e-06
ENSMUSG00000003865	Gys1	glycogen synthase 1, muscle	0.464124	4.46e-06
ENSMUSG00000016382	Pls3	plastin 3 (T-isoform)	0.505048	4.47e-06
ENSMUSG00000040761	Spen	spen family transcription repressor	0.427968	4.52e-06
ENSMUSG00000021978	Extl3	exostosin-like glycosyltransferase 3	0.358658	4.54e-06
ENSMUSG00000042523	Dnal1	dynein, axonemal, light chain 1	0.41058	4.55e-06
ENSMUSG00000002332	Dhrs1	dehydrogenase/reductase (SDR family) member 1	0.515743	4.58e-06
ENSMUSG00000027239	Mdk	midkine	0.668305	4.59e-06
ENSMUSG00000021792	Prxl2a	peroxiredoxin like 2A	0.437457	4.59e-06
ENSMUSG00000029430	Ran	RAN, member RAS oncogene family	0.428192	4.6e-06
ENSMUSG00000042680	Garem1	GRB2 associated regulator of MAPK1 subtype 1	0.350677	4.6e-06
ENSMUSG00000025607	Copg2	coatomer protein complex, subunit gamma 2	0.324221	4.61e-06
ENSMUSG00000000247	Lhx2	LIM homeobox protein 2	0.603393	4.62e-06
ENSMUSG00000021097	Clmn	calmin	0.754324	4.63e-06
ENSMUSG00000090862	Rps13	ribosomal protein S13	0.348243	4.68e-06
ENSMUSG00000026956	Uap1l1	UDP-N-acteylglucosamine pyrophosphorylase 1-like 1	0.914561	4.76e-06
ENSMUSG00000025025	Mxi1	MAX interactor 1, dimerization protein	0.396481	4.77e-06
ENSMUSG00000056201	Cfl1	cofilin 1, non-muscle	0.365027	4.77e-06
ENSMUSG00000028782	Adgrb2	adhesion G protein-coupled receptor B2	0.368256	4.79e-06
ENSMUSG00000022466	Rpap3	RNA polymerase II associated protein 3	0.37288	4.88e-06
ENSMUSG00000032870	Smap2	small ArfGAP 2	0.584401	4.9e-06
ENSMUSG00000033594	Spata2l	spermatogenesis associated 2-like	0.378507	4.9e-06
ENSMUSG00000040183	Ankrd6	ankyrin repeat domain 6	0.347731	4.99e-06
ENSMUSG00000072966	Gprasp2	G protein-coupled receptor associated sorting protein 2	0.306642	4.99e-06
ENSMUSG00000021051	Ppp2r5e	protein phosphatase 2, regulatory subunit B', epsilon	0.402904	5.16e-06
ENSMUSG00000022272	Myo10	myosin X	0.676852	5.23e-06
ENSMUSG00000019849	Prep	prolyl endopeptidase	0.383582	5.27e-06
ENSMUSG00000047649	Cd3eap	CD3E antigen, epsilon polypeptide associated protein	0.500873	5.28e-06
ENSMUSG00000026489	Coq8a	coenzyme Q8A	0.731204	5.35e-06
ENSMUSG00000031543	Ank1	ankyrin 1, erythroid	0.790613	5.41e-06
ENSMUSG00000036452	Arhgap26	Rho GTPase activating protein 26	0.399362	5.43e-06
ENSMUSG00000034573	Ptpn13	protein tyrosine phosphatase, non-receptor type 13	0.411267	5.44e-06
ENSMUSG00000022197	Pdzd2	PDZ domain containing 2	0.545933	5.47e-06
ENSMUSG00000028703	Lrrc41	leucine rich repeat containing 41	0.378594	5.51e-06
ENSMUSG00000021301	Hecw1	HECT, C2 and WW domain containing E3 ubiquitin protein ligase 1	0.387357	5.53e-06
ENSMUSG00000027660	Skil	SKI-like	0.261837	5.62e-06
ENSMUSG00000067924	Rtl8b	retrotransposon Gag like 8B	0.436645	5.64e-06
ENSMUSG00000008489	Elavl2	ELAV like RNA binding protein 1	0.350501	5.66e-06
ENSMUSG00000020661	Dnmt3a	DNA methyltransferase 3A	0.498288	5.75e-06
ENSMUSG00000043415	Otud1	OTU domain containing 1	0.512935	5.81e-06
ENSMUSG00000026185	Igfbp5	insulin-like growth factor binding protein 5	0.529837	5.84e-06
ENSMUSG00000024533	Spire1	spire type actin nucleation factor 1	0.366561	5.97e-06
ENSMUSG00000039000	Ube3c	ubiquitin protein ligase E3C	0.184944	5.98e-06
ENSMUSG00000048826	Dact2	dishevelled-binding antagonist of beta-catenin 2	0.620035	6e-06
ENSMUSG00000035437	Rabgap1	RAB GTPase activating protein 1	0.399032	6e-06
ENSMUSG00000029466	Anapc7	anaphase promoting complex subunit 7	0.403613	6.03e-06
ENSMUSG00000033233	Trim45	tripartite motif-containing 45	0.488247	6.05e-06
ENSMUSG00000002129	Sf3a1	splicing factor 3a, subunit 1	0.478719	6.15e-06
ENSMUSG00000090071	Cdk5r2	cyclin-dependent kinase 5, regulatory subunit 2 (p39)	0.900023	6.17e-06
ENSMUSG00000020211	Sf3a2	splicing factor 3a, subunit 2	0.684361	6.23e-06
ENSMUSG00000035829	Ppp1r26	protein phosphatase 1, regulatory subunit 26	0.432048	6.26e-06
ENSMUSG00000034613	Ppm1h	protein phosphatase 1H (PP2C domain containing)	0.47166	6.32e-06
ENSMUSG00000102752	Gm7694	predicted gene 7694	0.784113	6.33e-06
ENSMUSG00000061838	Suclg2	succinate-Coenzyme A ligase, GDP-forming, beta subunit	0.708957	6.34e-06
ENSMUSG00000037570	Mcrs1	microspherule protein 1	0.588557	6.46e-06
ENSMUSG00000074637	Sox2	SRY (sex determining region Y)-box 2	0.436324	6.46e-06
ENSMUSG00000024787	Snx15	sorting nexin 15	0.504009	6.48e-06
ENSMUSG00000001472	Tcf25	transcription factor 25 (basic helix-loop-helix)	0.570272	6.62e-06
ENSMUSG00000021796	Bmpr1a	bone morphogenetic protein receptor, type 1A	0.228998	6.63e-06
ENSMUSG00000027466	Rbck1	RanBP-type and C3HC4-type zinc finger containing 1	0.461754	6.72e-06
ENSMUSG00000041794	Myrip	myosin VIIA and Rab interacting protein	0.51579	6.79e-06
ENSMUSG00000020528	Prpsap2	phosphoribosyl pyrophosphate synthetase-associated protein 2	0.346836	6.79e-06
ENSMUSG00000031776	Arl2bp	ADP-ribosylation factor-like 2 binding protein	0.334981	6.8e-06
ENSMUSG00000001482	Def8	differentially expressed in FDCP 8	0.510691	6.83e-06
ENSMUSG00000014164	Klhl3	kelch-like 3	0.424674	6.88e-06
ENSMUSG00000044847	Lsm11	U7 snRNP-specific Sm-like protein LSM11	0.534521	6.95e-06
ENSMUSG00000018736	Ndel1	nudE neurodevelopment protein 1 like 1	0.314872	7e-06
ENSMUSG00000008958	Vps72	vacuolar protein sorting 72	0.400994	7.06e-06
ENSMUSG00000086040	Wipf3	WAS/WASL interacting protein family, member 3	0.516524	7.08e-06
ENSMUSG00000013275	Slc41a1	solute carrier family 41, member 1	0.225389	7.1e-06
ENSMUSG00000029028	Lrrc47	leucine rich repeat containing 47	0.719067	7.13e-06
[truncated: 1,747 more rows]
