# Supplementary material for: mRNA and circRNA mislocalization to synapses are key features of Alzheimer’s disease
Source: PLoS Genet. 2024 Jul 29;20(7):e1011359. doi: 10.1371/journal.pgen.1011359 (PMC11309398; doi:10.1371/journal.pgen.1011359)
Supplement: S14 Table — (XLSX) [file pgen.1011359.s031.xlsx]

## Sheet: Sheet1
Gene	Symbol	GeneName	log2FoldChange	pvalue
ENSMUSG00000000915.16	Hip1r	huntingtin interacting protein 1 related	0.448661	5.93675e-06
ENSMUSG00000030956.16	Fam53b	family with sequence similarity 53, member B	0.439822	2.76247e-05
ENSMUSG00000026839.18	Upp2	uridine phosphorylase 2	0.424718	5.25214e-05
ENSMUSG00000026043.19	Col3a1	collagen, type III, alpha 1	1.54907	6.10256e-05
ENSMUSG00000024397.15	Aif1	allograft inflammatory factor 1	0.847094	6.8661e-05
ENSMUSG00000026207.17	Speg	SPEG complex locus	0.248422	0.000113769
ENSMUSG00000108621.2	Gm33989	predicted gene, 33989	0.675345	0.000218308
ENSMUSG00000030549.7	Rhcg	Rhesus blood group-associated C glycoprotein	-1.42777	0.000273714
ENSMUSG00000021556.13	Golm1	golgi membrane protein 1	0.451288	0.000314375
ENSMUSG00000031158.12	Timm17b	translocase of inner mitochondrial membrane 17b	0.529568	0.000320377
ENSMUSG00000023992.15	Trem2	triggering receptor expressed on myeloid cells 2	1.03003	0.000341468
ENSMUSG00000030213.13	Atf7ip	activating transcription factor 7 interacting protein	0.558483	0.000351622
ENSMUSG00000024501.21	Dpysl3	dihydropyrimidinase-like 3	0.600416	0.000364512
ENSMUSG00000070284.11	Gmppb	GDP-mannose pyrophosphorylase B	1.25037	0.000391157
ENSMUSG00000027678.18	Ncoa3	nuclear receptor coactivator 3	0.285325	0.000396515
ENSMUSG00000086645.3	Gm15743	predicted gene 15743	1.93509	0.00043176
ENSMUSG00000026939.13	Tmem141	transmembrane protein 141	0.484104	0.000465193
ENSMUSG00000055866.10	Per2	period circadian clock 2	-0.456784	0.000511706
ENSMUSG00000039967.15	Zfp292	zinc finger protein 292	-0.145945	0.000567624
ENSMUSG00000042997.14	Nhlrc3	NHL repeat containing 3	-0.349056	0.000583488
ENSMUSG00000030579.11	Tyrobp	TYRO protein tyrosine kinase binding protein	0.97833	0.000651216
ENSMUSG00000006782.17	Cnp	2',3'-cyclic nucleotide 3' phosphodiesterase	0.175227	0.000717741
ENSMUSG00000025161.17	Slc16a3	solute carrier family 16 (monocarboxylic acid transporters), member 3	0.865521	0.000750756
ENSMUSG00000037469.12	Acp7	acid phosphatase 7, tartrate resistant	1.03799	0.000847193
ENSMUSG00000085156.9	Snhg15	small nucleolar RNA host gene 15	-0.737394	0.000878606
ENSMUSG00000017756.10	Slc12a7	solute carrier family 12, member 7	-0.831106	0.000985726
ENSMUSG00000021420.14	Fars2	phenylalanine-tRNA synthetase 2 (mitochondrial)	0.530878	0.00107582
ENSMUSG00000046613.20	Vwa5b2	von Willebrand factor A domain containing 5B2	0.423881	0.00108283
ENSMUSG00000049690.16	Nckap5	NCK-associated protein 5	0.809326	0.00109235
ENSMUSG00000045136.7	Tubb2b	tubulin, beta 2B class IIB	0.273068	0.00111555
ENSMUSG00000085328.3	NA	NA	-0.371581	0.00119271
ENSMUSG00000039982.9	Dtx4	deltex 4, E3 ubiquitin ligase	0.282606	0.00119404
ENSMUSG00000074884.13	Serf2	small EDRK-rich factor 2	0.190342	0.00119969
ENSMUSG00000022505.10	Emp2	epithelial membrane protein 2	0.316368	0.00125387
ENSMUSG00000025572.19	Tmc6	transmembrane channel-like gene family 6	0.825315	0.0012768
ENSMUSG00000078515.5	Ddi2	DNA-damage inducible protein 2	0.167856	0.00132267
ENSMUSG00000115852.3	NA	NA	1.49228	0.001342
ENSMUSG00000022864.15	D16Ertd472e	DNA segment, Chr 16, ERATO Doi 472, expressed	0.451274	0.00143106
ENSMUSG00000032507.16	Fbxl2	F-box and leucine-rich repeat protein 2	0.344954	0.00155869
ENSMUSG00000097177.9	9330159M07Rik	RIKEN cDNA 9330159M07 gene	-0.789847	0.00162557
ENSMUSG00000019297.10	Nop9	NOP9 nucleolar protein	0.551917	0.0016668
ENSMUSG00000038533.16	Cbfa2t2	CBFA2/RUNX1 translocation partner 2	0.463781	0.00167815
ENSMUSG00000015806.13	Qdpr	quinoid dihydropteridine reductase	0.358251	0.00168827
ENSMUSG00000054484.15	Tmem62	transmembrane protein 62	0.455609	0.00173284
ENSMUSG00000111631.2	NA	NA	-0.959768	0.00176212
ENSMUSG00000074238.7	Ap1ar	adaptor-related protein complex 1 associated regulatory protein	0.386418	0.00179669
ENSMUSG00000021242.10	Npc2	NPC intracellular cholesterol transporter 2	0.259175	0.00180138
ENSMUSG00000111436.2	NA	NA	-0.398016	0.00184715
ENSMUSG00000020413.12	Hus1	HUS1 checkpoint clamp component	0.386098	0.00188248
ENSMUSG00000094030.2	NA	NA	-0.44854	0.00194819
ENSMUSG00000021256.6	Vash1	vasohibin 1	0.363812	0.00200837
ENSMUSG00000022791.20	Tnk2	tyrosine kinase, non-receptor, 2	0.289608	0.00202282
ENSMUSG00000042804.14	Gpr153	G protein-coupled receptor 153	-0.303197	0.00205203
ENSMUSG00000024766.16	Lipo3	lipase, member O3	-0.309071	0.00210842
ENSMUSG00000001506.11	Col1a1	collagen, type I, alpha 1	1.06899	0.00220101
ENSMUSG00000006517.6	Mvd	mevalonate (diphospho) decarboxylase	0.408486	0.00224704
ENSMUSG00000100706.7	NA	NA	-1.28972	0.00225771
ENSMUSG00000036896.6	C1qc	complement component 1, q subcomponent, C chain	0.510227	0.00228155
ENSMUSG00000070315.13	4930581F22Rik	RIKEN cDNA 4930581F22 gene	-0.513598	0.00233607
ENSMUSG00000066877.12	Nck2	non-catalytic region of tyrosine kinase adaptor protein 2	0.309369	0.00236924
ENSMUSG00000001285.13	Myg1	melanocyte proliferating gene 1	0.361935	0.00240179
ENSMUSG00000021470.20	Ercc6l2	excision repair cross-complementing rodent repair deficiency, complementation group 6 like 2	-0.23961	0.00248417
ENSMUSG00000020843.16	Timm22	translocase of inner mitochondrial membrane 22	0.402983	0.00260661
ENSMUSG00000018008.9	Cyth4	cytohesin 4	0.439521	0.00269685
ENSMUSG00000033720.13	Sfxn5	sideroflexin 5	0.17531	0.00272852
ENSMUSG00000050910.6	Cdr2l	cerebellar degeneration-related protein 2-like	0.251284	0.00276136
ENSMUSG00000090031.3	NA	NA	-0.837501	0.00276594
ENSMUSG00000040569.14	Slc26a7	solute carrier family 26, member 7	-1.11859	0.00278776
ENSMUSG00000052688.13	Rab7b	RAB7B, member RAS oncogene family	0.984789	0.00280206
ENSMUSG00000061306.17	Slc38a10	solute carrier family 38, member 10	0.258996	0.00283514
ENSMUSG00000036533.10	Cdc42ep3	CDC42 effector protein (Rho GTPase binding) 3	-0.299404	0.00283834
ENSMUSG00000020532.19	Acaca	acetyl-Coenzyme A carboxylase alpha	0.247887	0.00286338
ENSMUSG00000054708.18	Ankrd24	ankyrin repeat domain 24	-0.278939	0.00288976
ENSMUSG00000079293.12	Clec7a	C-type lectin domain family 7, member a	2.41277	0.00289456
ENSMUSG00000020150.14	Gamt	guanidinoacetate methyltransferase	0.439755	0.00299301
ENSMUSG00000031145.16	Prickle3	prickle planar cell polarity protein 3	-0.955518	0.00300258
ENSMUSG00000026655.16	Fam107b	family with sequence similarity 107, member B	-0.721205	0.00305418
ENSMUSG00000029191.17	Rfc1	replication factor C (activator 1) 1	0.332805	0.00311414
ENSMUSG00000039623.14	Ap5z1	adaptor-related protein complex 5, zeta 1 subunit	0.373886	0.00320755
ENSMUSG00000028878.12	Fam76a	family with sequence similarity 76, member A	-0.315032	0.00329666
ENSMUSG00000078875.11	NA	NA	0.60734	0.00341136
ENSMUSG00000103497.2	NA	NA	-0.54245	0.00342057
ENSMUSG00000040055.10	Gjb6	gap junction protein, beta 6	0.531945	0.00342283
ENSMUSG00000074357.4	NA	NA	-1.09903	0.00350527
ENSMUSG00000007891.17	Ctsd	cathepsin D	0.486465	0.00351727
ENSMUSG00000043460.8	Elfn2	leucine rich repeat and fibronectin type III, extracellular 2	0.261554	0.00354026
ENSMUSG00000039194.17	Rlbp1	retinaldehyde binding protein 1	0.417879	0.00360058
ENSMUSG00000026622.16	Nek2	NIMA (never in mitosis gene a)-related expressed kinase 2	-0.888579	0.00374086
ENSMUSG00000044730.18	9930104L06Rik	RIKEN cDNA 9930104L06 gene	0.563325	0.00374568
ENSMUSG00000035299.17	Mid1	midline 1	0.725591	0.00377562
ENSMUSG00000001942.9	Siae	sialic acid acetylesterase	0.257376	0.00386637
ENSMUSG00000045822.5	Zswim3	zinc finger SWIM-type containing 3	0.385546	0.00389411
ENSMUSG00000025027.19	Xpnpep1	X-prolyl aminopeptidase (aminopeptidase P) 1, soluble	0.215638	0.00390392
ENSMUSG00000056899.11	Immp2l	IMP2 inner mitochondrial membrane peptidase-like (S. cerevisiae)	-0.570059	0.00401435
ENSMUSG00000101337.7	Dnah7c	dynein, axonemal, heavy chain 7C	-1.08709	0.00403667
ENSMUSG00000035673.11	Sbno2	strawberry notch 2	-0.304912	0.00417139
ENSMUSG00000112038.2	NA	NA	-0.358161	0.00418329
ENSMUSG00000113361.2	NA	NA	-1.17134	0.00422783
ENSMUSG00000030528.13	Blm	Bloom syndrome, RecQ like helicase	-0.539521	0.00422907
ENSMUSG00000021775.12	Nr1d2	nuclear receptor subfamily 1, group D, member 2	-0.191627	0.00428854
ENSMUSG00000026395.17	Ptprc	protein tyrosine phosphatase, receptor type, C	0.602242	0.00433076
ENSMUSG00000112557.2	NA	NA	-0.304796	0.00437251
ENSMUSG00000048163.14	Selplg	selectin, platelet (p-selectin) ligand	0.362174	0.00437952
ENSMUSG00000049571.19	Cfap46	cilia and flagella associated protein 46	-0.574504	0.0045721
ENSMUSG00000022901.14	Cd86	CD86 antigen	0.724056	0.0046461
ENSMUSG00000031775.6	Pllp	plasma membrane proteolipid	0.290868	0.00494404
ENSMUSG00000026701.16	Prdx6	peroxiredoxin 6	0.273674	0.00495656
ENSMUSG00000026932.15	Nacc2	nucleus accumbens associated 2, BEN and BTB (POZ) domain containing	0.145981	0.00498807
ENSMUSG00000111834.2	NA	NA	-0.464346	0.0050774
ENSMUSG00000040599.14	Mis12	MIS12 kinetochore complex component	0.255368	0.00507903
ENSMUSG00000049411.16	Tmem241	transmembrane protein 241	-0.44762	0.00511092
ENSMUSG00000079037.10	Prnp	prion protein	0.857543	0.00512131
ENSMUSG00000028830.15	AU040320	expressed sequence AU040320	-0.328039	0.00514671
ENSMUSG00000033488.12	Cryzl2	crystallin zeta like 2	0.401342	0.00516594
ENSMUSG00000096629.8	Gm3383	predicted gene 3383	-0.748523	0.00520347
ENSMUSG00000100147.3	1700047M11Rik	RIKEN cDNA 1700047M11 gene	0.491643	0.00531036
ENSMUSG00000105084.2	NA	NA	-0.720141	0.00554954
ENSMUSG00000115088.2	NA	NA	-0.360762	0.0055508
ENSMUSG00000020108.5	Ddit4	DNA-damage-inducible transcript 4	0.396496	0.00555205
ENSMUSG00000045980.14	Tmem104	transmembrane protein 104	0.732925	0.0056137
ENSMUSG00000113388.2	NA	NA	-0.266993	0.00563255
ENSMUSG00000011884.14	Gltp	glycolipid transfer protein	0.29965	0.00568311
ENSMUSG00000059316.3	Slc27a4	solute carrier family 27 (fatty acid transporter), member 4	0.202084	0.00571704
ENSMUSG00000020280.13	Pus10	pseudouridylate synthase 10	-0.535705	0.0058943
ENSMUSG00000017286.16	Glod4	glyoxalase domain containing 4	-0.264015	0.0059883
ENSMUSG00000044452.11	Zfp507	zinc finger protein 507	-0.177768	0.00608005
ENSMUSG00000057219.12	Armc7	armadillo repeat containing 7	0.409857	0.00611529
ENSMUSG00000103672.2	NA	NA	-0.682893	0.00613153
ENSMUSG00000032407.15	U2surp	U2 snRNP-associated SURP domain containing	-0.156395	0.006309
ENSMUSG00000063953.4	Amd2	S-adenosylmethionine decarboxylase 2	-1.55914	0.00641052
ENSMUSG00000040274.12	Cdk6	cyclin-dependent kinase 6	-0.698522	0.00641297
ENSMUSG00000056737.15	Capg	capping protein (actin filament), gelsolin-like	0.980616	0.00647863
ENSMUSG00000030888.15	Rrp8	ribosomal RNA processing 8	-0.641162	0.0065169
ENSMUSG00000041653.6	Pnpla3	patatin-like phospholipase domain containing 3	-0.722534	0.00659102
ENSMUSG00000025877.15	Hk3	hexokinase 3	0.807475	0.00663198
ENSMUSG00000017774.20	Myo1c	myosin IC	0.3637	0.00666023
ENSMUSG00000022439.10	Parvg	parvin, gamma	0.5939	0.00668384
ENSMUSG00000022551.9	Cyc1	cytochrome c-1	0.212914	0.00677376
ENSMUSG00000073411.13	H2-D1	histocompatibility 2, D region locus 1	0.394592	0.00684264
ENSMUSG00000008496.20	Pou2f2	POU domain, class 2, transcription factor 2	-0.92266	0.00686381
ENSMUSG00000013698.13	Pea15a	proliferation and apoptosis adaptor protein 15A	0.233656	0.00700343
ENSMUSG00000113921.2	NA	NA	-0.451657	0.0070533
ENSMUSG00000027447.7	Cst3	cystatin C	0.21223	0.00714742
ENSMUSG00000117975.2	Itprip	inositol 1,4,5-triphosphate receptor interacting protein	-0.988683	0.00719461
ENSMUSG00000064215.14	Ifi27	interferon, alpha-inducible protein 27	0.341059	0.00726016
ENSMUSG00000029059.10	Prxl2b	peroxiredoxin like 2B	0.213968	0.00735524
ENSMUSG00000115027.2	Vmn1r81	vomeronasal 1 receptor 81	-0.313991	0.00736446
ENSMUSG00000052229.6	Gpr17	G protein-coupled receptor 17	0.365963	0.00745368
ENSMUSG00000058715.12	Fcer1g	Fc receptor, IgE, high affinity I, gamma polypeptide	0.653567	0.00745958
ENSMUSG00000025582.5	Nptx1	neuronal pentraxin 1	0.28052	0.00746245
ENSMUSG00000032308.10	Ulk3	unc-51-like kinase 3	-0.711275	0.0075081
ENSMUSG00000066148.4	Prpf4	pre-mRNA processing factor 4	0.220762	0.00767434
ENSMUSG00000078808.6	Vmn1r58	vomeronasal 1 receptor 58	-0.36299	0.00771355
ENSMUSG00000040774.16	Cept1	choline/ethanolaminephosphotransferase 1	0.224963	0.00775817
ENSMUSG00000040747.10	Cd53	CD53 antigen	0.522376	0.00805133
ENSMUSG00000021072.13	Tmx1	thioredoxin-related transmembrane protein 1	0.242628	0.00806382
ENSMUSG00000015947.11	Fcgr1	Fc receptor, IgG, high affinity I	0.662456	0.00806858
ENSMUSG00000034189.6	Hsdl1	hydroxysteroid dehydrogenase like 1	0.372009	0.00820763
ENSMUSG00000090824.3	Olfr1344	olfactory receptor 1344	1.37398	0.0082959
ENSMUSG00000058446.15	Znrf2	zinc and ring finger 2	0.215342	0.00833204
ENSMUSG00000111269.2	NA	NA	-0.303883	0.00833545
ENSMUSG00000034652.13	Cd300a	CD300A molecule	0.889041	0.00839237
ENSMUSG00000031755.7	Bbs2	Bardet-Biedl syndrome 2 (human)	0.283682	0.00844485
ENSMUSG00000021423.7	Ly86	lymphocyte antigen 86	0.625655	0.00854215
ENSMUSG00000021892.15	Sh3bp5	SH3-domain binding protein 5 (BTK-associated)	0.438691	0.00856356
ENSMUSG00000041828.16	Abca8a	ATP-binding cassette, sub-family A (ABC1), member 8a	0.549429	0.00866141
ENSMUSG00000006519.12	Cyba	cytochrome b-245, alpha polypeptide	0.647377	0.00871785
ENSMUSG00000058498.13	Rnf207	ring finger protein 207	-0.717335	0.00874659
ENSMUSG00000052533.15	Nup188	nucleoporin 188	-0.472098	0.00877375
ENSMUSG00000044317.8	Gpr4	G protein-coupled receptor 4	-0.775263	0.00878945
ENSMUSG00000112984.2	NA	NA	-0.955092	0.00895067
ENSMUSG00000028459.12	Cd72	CD72 antigen	1.03584	0.00916856
ENSMUSG00000041596.13	Nlrp5-ps	NLR family, pyrin domain containing 5, pseudogene	0.509786	0.00928635
ENSMUSG00000058317.13	Ube2e2	ubiquitin-conjugating enzyme E2E 2	0.218786	0.0093827
ENSMUSG00000022702.17	Hira	histone cell cycle regulator	0.231477	0.00963193
ENSMUSG00000027883.16	Gpsm2	G-protein signalling modulator 2 (AGS3-like, C. elegans)	0.673918	0.00965064
ENSMUSG00000037608.17	Bclaf1	BCL2-associated transcription factor 1	-0.12898	0.00980859
ENSMUSG00000103234.2	NA	NA	-0.295419	0.00983659
ENSMUSG00000004267.17	Eno2	enolase 2, gamma neuronal	0.125651	0.00984722
ENSMUSG00000017734.16	Dbndd2	dysbindin (dystrobrevin binding protein 1) domain containing 2	0.147878	0.00986312
ENSMUSG00000060427.16	Zfp868	zinc finger protein 868	0.258282	0.00987231
ENSMUSG00000026970.17	Rbms1	RNA binding motif, single stranded interacting protein 1	0.351595	0.00990001
ENSMUSG00000002325.16	Irf9	interferon regulatory factor 9	0.455297	0.00995375
ENSMUSG00000036887.6	C1qa	complement component 1, q subcomponent, alpha polypeptide	0.471343	0.00996145
ENSMUSG00000079111.4	Kdelr2	KDEL (Lys-Asp-Glu-Leu) endoplasmic reticulum protein retention receptor 2	0.213501	0.0100973
ENSMUSG00000034247.10	Plekhm1	pleckstrin homology domain containing, family M (with RUN domain) member 1	0.222777	0.0101146
ENSMUSG00000022144.5	Gdnf	glial cell line derived neurotrophic factor	-0.906113	0.0101533
ENSMUSG00000044345.10	Marveld1	MARVEL (membrane-associating) domain containing 1	-0.374115	0.010175
ENSMUSG00000019143.16	Hars2	histidyl-tRNA synthetase 2	-0.38582	0.0102379
ENSMUSG00000048578.12	Mlec	malectin	0.249873	0.0102407
ENSMUSG00000114960.2	NA	NA	-0.685042	0.0102938
ENSMUSG00000052372.11	Il1rapl1	interleukin 1 receptor accessory protein-like 1	-0.273811	0.0103616
ENSMUSG00000002147.19	Stat6	signal transducer and activator of transcription 6	0.33716	0.0105193
ENSMUSG00000034744.14	Nagk	N-acetylglucosamine kinase	0.307899	0.0106062
ENSMUSG00000104950.2	NA	NA	-0.385676	0.0106454
ENSMUSG00000032376.13	Usp3	ubiquitin specific peptidase 3	-0.369583	0.0106895
ENSMUSG00000040913.12	Fbxw4	F-box and WD-40 domain protein 4	0.394327	0.010731
ENSMUSG00000060275.15	Nrg2	neuregulin 2	0.639757	0.0107323
ENSMUSG00000027488.13	Snta1	syntrophin, acidic 1	0.271994	0.0108196
ENSMUSG00000028670.15	Lypla2	lysophospholipase 2	0.336581	0.0108289
ENSMUSG00000022517.18	Mgrn1	mahogunin, ring finger 1	0.123254	0.0109198
ENSMUSG00000104411.2	NA	NA	-0.567109	0.0109994
ENSMUSG00000112917.2	NA	NA	-0.310856	0.0110638
ENSMUSG00000003190.13	Bcl2l12	BCL2-like 12 (proline rich)	1.02911	0.0110698
ENSMUSG00000070815.4	Vmn1r87	vomeronasal 1 receptor 87	-0.469893	0.0111401
ENSMUSG00000102496.2	NA	NA	-0.294857	0.0112487
ENSMUSG00000026051.9	Ecrg4	ECRG4 augurin precursor	-1.468	0.0113195
ENSMUSG00000113262.2	Gm48551	predicted gene, 48551	0.91222	0.0113903
ENSMUSG00000023367.15	Tmem176a	transmembrane protein 176A	0.564853	0.0114713
ENSMUSG00000095123.2	NA	NA	-0.390628	0.0114813
ENSMUSG00000039089.16	L3mbtl3	L3MBTL3 histone methyl-lysine binding protein	0.27618	0.0115685
ENSMUSG00000049112.10	Oxtr	oxytocin receptor	0.345015	0.0116199
ENSMUSG00000090353.3	NA	NA	-0.323683	0.0116365
ENSMUSG00000057691.9	Zfp746	zinc finger protein 746	0.212945	0.0117159
ENSMUSG00000038515.11	Grtp1	GH regulated TBC protein 1	-0.762835	0.0117415
ENSMUSG00000086022.2	Rad51ap2	RAD51 associated protein 2	-0.610945	0.0117576
ENSMUSG00000109787.2	NA	NA	-0.716642	0.0117581
ENSMUSG00000032418.16	Me1	malic enzyme 1, NADP(+)-dependent, cytosolic	0.219228	0.011779
ENSMUSG00000019892.14	Lrriq1	leucine-rich repeats and IQ motif containing 1	-0.416934	0.011854
ENSMUSG00000098912.8	1500004A13Rik	RIKEN cDNA 1500004A13 gene	-0.158056	0.0120901
ENSMUSG00000046798.15	Cldn12	claudin 12	-0.213036	0.0121165
ENSMUSG00000111696.2	NA	NA	-0.336715	0.0122504
ENSMUSG00000039804.16	Ncoa5	nuclear receptor coactivator 5	0.195997	0.0122845
ENSMUSG00000118434.2	NA	NA	-0.253571	0.0123562
ENSMUSG00000026333.15	Gin1	gypsy retrotransposon integrase 1	-0.34621	0.0123592
ENSMUSG00000025702.16	Marchf8	membrane associated ring-CH-type finger 8	0.229105	0.0123863
ENSMUSG00000021704.9	Mtx3	metaxin 3	-0.142255	0.0123928
ENSMUSG00000031490.7	Eif4ebp1	eukaryotic translation initiation factor 4E binding protein 1	0.722542	0.0124341
ENSMUSG00000048696.12	Mex3d	mex3 RNA binding family member D	0.441329	0.0124377
ENSMUSG00000028976.11	Slc2a5	solute carrier family 2 (facilitated glucose transporter), member 5	0.86685	0.0124695
ENSMUSG00000003198.11	Zfp959	zinc finger protein 959	-0.477516	0.0124817
ENSMUSG00000029490.5	Mfsd7a	major facilitator superfamily domain containing 7A	1.42224	0.0125235
ENSMUSG00000026279.15	Thap4	THAP domain containing 4	0.30947	0.0125715
ENSMUSG00000026761.13	Orc4	origin recognition complex, subunit 4	-0.357226	0.0126305
ENSMUSG00000047407.18	Tgif1	TGFB-induced factor homeobox 1	0.847532	0.012683
ENSMUSG00000079418.6	Atg4a	autophagy related 4A, cysteine peptidase	-0.375486	0.0128083
ENSMUSG00000043541.17	Casc1	cancer susceptibility candidate 1	-0.590281	0.0128116
ENSMUSG00000080885.2	Rpl10-ps6	ribosomal protein L10, pseudogene 6	1.58379	0.0129289
ENSMUSG00000000202.10	Btbd17	BTB (POZ) domain containing 17	0.277705	0.012955
ENSMUSG00000021340.14	Gpld1	glycosylphosphatidylinositol specific phospholipase D1	0.267649	0.0130942
ENSMUSG00000021203.16	Otub2	OTU domain, ubiquitin aldehyde binding 2	0.437999	0.0130995
ENSMUSG00000114045.2	NA	NA	0.540512	0.0131156
ENSMUSG00000085787.4	NA	NA	-0.690104	0.0132008
ENSMUSG00000013846.11	St3gal1	ST3 beta-galactoside alpha-2,3-sialyltransferase 1	0.355179	0.0132229
ENSMUSG00000038206.14	Fbxo8	F-box protein 8	-0.237185	0.0132255
ENSMUSG00000002981.11	Clptm1	cleft lip and palate associated transmembrane protein 1	0.190411	0.0132842
ENSMUSG00000039133.9	NA	NA	-0.570018	0.0133043
ENSMUSG00000043131.15	Mob1a	MOB kinase activator 1A	0.272825	0.0133741
ENSMUSG00000044496.7	2510039O18Rik	RIKEN cDNA 2510039O18 gene	0.23633	0.0134012
ENSMUSG00000038550.11	Ciart	circadian associated repressor of transcription	-0.416751	0.0135199
ENSMUSG00000016995.18	Matn4	matrilin 4	0.497113	0.0135489
ENSMUSG00000058833.12	Rex1bd	required for excision 1-B domain containing	0.335539	0.0136451
ENSMUSG00000017664.17	Slc35c2	solute carrier family 35, member C2	0.223717	0.0136914
ENSMUSG00000015597.18	Zfp318	zinc finger protein 318	-0.285645	0.0137297
ENSMUSG00000029440.16	Psmd9	proteasome (prosome, macropain) 26S subunit, non-ATPase, 9	0.312536	0.0137943
ENSMUSG00000103821.2	NA	NA	-0.648203	0.0138153
ENSMUSG00000045312.13	Lhfpl2	lipoma HMGIC fusion partner-like 2	0.559724	0.0138236
ENSMUSG00000104391.2	NA	NA	-0.654992	0.0139427
ENSMUSG00000021669.16	Cert1	ceramide transporter 1	-0.139882	0.0139549
ENSMUSG00000023010.16	Tmbim6	transmembrane BAX inhibitor motif containing 6	0.107076	0.0140324
ENSMUSG00000035840.8	Lysmd3	LysM, putative peptidoglycan-binding, domain containing 3	0.362342	0.0141301
ENSMUSG00000046879.8	Irgm1	immunity-related GTPase family M member 1	0.385966	0.0142134
ENSMUSG00000074733.15	Zfp950	zinc finger protein 950	-0.317853	0.0142576
ENSMUSG00000105987.5	AI506816	expressed sequence AI506816	0.555822	0.0143387
ENSMUSG00000031264.14	Btk	Bruton agammaglobulinemia tyrosine kinase	1.01675	0.0143486
ENSMUSG00000020932.15	Gfap	glial fibrillary acidic protein	0.797147	0.0143592
ENSMUSG00000089875.3	NA	NA	-0.681078	0.0146695
ENSMUSG00000064210.8	Ano6	anoctamin 6	0.313326	0.0146721
ENSMUSG00000062121.4	Olfr149	olfactory receptor 149	-0.520924	0.0146794
ENSMUSG00000086968.9	4933431E20Rik	RIKEN cDNA 4933431E20 gene	0.148335	0.0146841
ENSMUSG00000033938.6	Ndufb7	NADH:ubiquinone oxidoreductase subunit B7	0.15254	0.0147
ENSMUSG00000002580.8	Mien1	migration and invasion enhancer 1	0.278844	0.0147033
ENSMUSG00000038642.11	Ctss	cathepsin S	0.458188	0.0147743
ENSMUSG00000032179.8	Bmp5	bone morphogenetic protein 5	-0.767824	0.0148741
ENSMUSG00000094936.9	Rbm4	RNA binding motif protein 4	0.193164	0.0148857
ENSMUSG00000049339.17	Retreg2	reticulophagy regulator family member 2	0.138194	0.014983
ENSMUSG00000018459.16	Slc13a3	solute carrier family 13 (sodium-dependent dicarboxylate transporter), member 3	0.429953	0.0149961
ENSMUSG00000028522.17	Mier1	MEIR1 treanscription regulator	-0.245354	0.0150144
ENSMUSG00000016940.19	Kctd2	potassium channel tetramerisation domain containing 2	0.179285	0.0150192
ENSMUSG00000030446.18	Zfp273	zinc finger protein 273	-0.279005	0.0152907
ENSMUSG00000049092.12	Gpr137c	G protein-coupled receptor 137C	-0.203338	0.0154107
ENSMUSG00000058743.7	Kcnj14	potassium inwardly-rectifying channel, subfamily J, member 14	0.638328	0.0154419
ENSMUSG00000108825.2	NA	NA	-0.664679	0.0154949
ENSMUSG00000014767.18	Tbp	TATA box binding protein	-0.263672	0.0155146
ENSMUSG00000031604.11	Msmo1	methylsterol monoxygenase 1	0.201885	0.0155202
ENSMUSG00000039917.11	Rhbdd2	rhomboid domain containing 2	0.308432	0.015566
ENSMUSG00000004018.10	Fancl	Fanconi anemia, complementation group L	0.409462	0.0156501
ENSMUSG00000067279.4	Ppp1r3c	protein phosphatase 1, regulatory subunit 3C	0.243118	0.0158257
ENSMUSG00000003644.18	Rps6ka1	ribosomal protein S6 kinase polypeptide 1	0.365197	0.0158271
ENSMUSG00000021822.4	Plau	plasminogen activator, urokinase	0.656103	0.0159525
ENSMUSG00000006299.14	Aamp	angio-associated migratory protein	0.137051	0.0159676
ENSMUSG00000096810.2	Gm10481	glyceraldehyde-3-phosphate dehydrogenase pseudogene	1.09256	0.0160522
ENSMUSG00000041939.15	Mvk	mevalonate kinase	0.221197	0.0160804
ENSMUSG00000064120.15	Mocs1	molybdenum cofactor synthesis 1	-0.413554	0.016104
ENSMUSG00000027951.17	Adar	adenosine deaminase, RNA-specific	0.128926	0.0163931
ENSMUSG00000054836.13	Elp6	elongator acetyltransferase complex subunit 6	0.325357	0.0164182
ENSMUSG00000079481.12	Nhsl2	NHS-like 2	-0.244804	0.0164586
ENSMUSG00000021794.17	Glud1	glutamate dehydrogenase 1	0.141333	0.0165014
ENSMUSG00000015143.16	Actn1	actinin, alpha 1	0.168408	0.0165445
ENSMUSG00000025575.15	Cant1	calcium activated nucleotidase 1	0.208026	0.0165756
ENSMUSG00000090173.9	Fbxw10	F-box and WD-40 domain protein 10	-0.94964	0.016608
ENSMUSG00000029402.9	Snrnp35	small nuclear ribonucleoprotein 35 (U11/U12)	0.339684	0.016678
ENSMUSG00000103324.2	NA	NA	-0.596824	0.0167178
ENSMUSG00000000838.18	Fmr1	FMRP translational regulator 1	-0.163574	0.0167882
ENSMUSG00000023882.16	Zfp54	zinc finger protein 54	-0.469327	0.0168869
ENSMUSG00000031880.8	Rrad	Ras-related associated with diabetes	0.72335	0.0168982
ENSMUSG00000051379.13	Flrt3	fibronectin leucine rich transmembrane protein 3	-0.169761	0.0169231
ENSMUSG00000028672.14	Hmgcl	3-hydroxy-3-methylglutaryl-Coenzyme A lyase	0.264707	0.0170224
ENSMUSG00000059498.14	Fcgr3	Fc receptor, IgG, low affinity III	0.369259	0.0170403
ENSMUSG00000101335.2	NA	NA	-0.497241	0.0170442
ENSMUSG00000051864.11	Tbc1d22a	TBC1 domain family, member 22a	0.222239	0.0170739
ENSMUSG00000059791.15	Nrm	nurim (nuclear envelope membrane protein)	-0.867986	0.0170776
ENSMUSG00000020198.9	Ap3d1	adaptor-related protein complex 3, delta 1 subunit	0.201212	0.0172228
ENSMUSG00000060601.14	Nr1h2	nuclear receptor subfamily 1, group H, member 2	0.283739	0.0172917
ENSMUSG00000028527.19	Ak4	adenylate kinase 4	0.412133	0.017311
ENSMUSG00000094103.3	Fam177a2	family with sequence similarity 177 member A2	-0.290093	0.0173581
ENSMUSG00000042650.4	Alkbh5	alkB homolog 5, RNA demethylase	0.175082	0.0174797
ENSMUSG00000001025.9	S100a6	S100 calcium binding protein A6 (calcyclin)	0.501016	0.0175371
ENSMUSG00000001467.6	Cyp51	cytochrome P450, family 51	0.152346	0.0175685
ENSMUSG00000026796.17	Niban2	niban apoptosis regulator 2	0.242966	0.0175694
ENSMUSG00000020422.15	Tns3	tensin 3	0.261631	0.0175739
ENSMUSG00000110841.2	Gpx4-ps2	glutathione peroxidase 4, pseudogene 2	0.608269	0.0175782
ENSMUSG00000028661.9	Epha8	Eph receptor A8	-0.414632	0.0176277
ENSMUSG00000054958.7	Nt5c1a	5'-nucleotidase, cytosolic IA	0.364878	0.0176407
ENSMUSG00000066026.15	Dhrs3	dehydrogenase/reductase (SDR family) member 3	0.362402	0.0176568
ENSMUSG00000051343.12	Rab11fip5	RAB11 family interacting protein 5 (class I)	0.177146	0.0177565
ENSMUSG00000107143.2	NA	NA	-0.956671	0.0178509
ENSMUSG00000106304.2	NA	NA	0.663419	0.0179138
ENSMUSG00000029381.17	Shroom3	shroom family member 3	0.612967	0.0179957
ENSMUSG00000050737.14	Ptges	prostaglandin E synthase	0.634016	0.0180964
ENSMUSG00000036718.18	Micall2	MICAL-like 2	-0.979749	0.0181125
ENSMUSG00000030921.18	Trim30a	tripartite motif-containing 30A	0.635187	0.0181406
ENSMUSG00000028282.13	Casp8ap2	caspase 8 associated protein 2	-0.420882	0.0181655
ENSMUSG00000113684.2	NA	NA	-0.334982	0.0182369
ENSMUSG00000057637.14	Prdm2	PR domain containing 2, with ZNF domain	-0.265718	0.0182852
ENSMUSG00000085457.4	1110046J04Rik	RIKEN cDNA 1110046J04 gene	0.397428	0.0183153
ENSMUSG00000059142.17	Zfp945	zinc finger protein 945	-0.204347	0.0183385
ENSMUSG00000057835.8	Zfp119a	zinc finger protein 119a	-0.382063	0.0184922
ENSMUSG00000037166.6	Ppp1r14a	protein phosphatase 1, regulatory inhibitor subunit 14A	0.426601	0.0184993
ENSMUSG00000089682.11	Bcl2l2	BCL2-like 2	0.13278	0.0185787
ENSMUSG00000020257.14	Wdr82	WD repeat domain containing 82	0.173843	0.0186146
ENSMUSG00000032314.15	Etfa	electron transferring flavoprotein, alpha polypeptide	0.228424	0.0186163
ENSMUSG00000024787.15	Snx15	sorting nexin 15	0.254379	0.0186236
ENSMUSG00000038914.16	Dido1	death inducer-obliterator 1	-0.146849	0.0187146
ENSMUSG00000035776.15	Cd99l2	CD99 antigen-like 2	0.15639	0.0187337
ENSMUSG00000054626.12	Xlr	X-linked lymphocyte-regulated	0.871632	0.01878
ENSMUSG00000025907.15	Rb1cc1	RB1-inducible coiled-coil 1	-0.132445	0.0187848
ENSMUSG00000029427.12	Zcchc8	zinc finger, CCHC domain containing 8	-0.439356	0.018909
ENSMUSG00000041846.16	Ppp4r3a	protein phosphatase 4 regulatory subunit 3A	-0.225211	0.0190908
ENSMUSG00000029505.18	Ep400	E1A binding protein p400	0.200659	0.0191058
ENSMUSG00000074449.4	Potefam3a	POTE ankyrin domain family member 3A	-0.494143	0.0191289
ENSMUSG00000029994.18	Anxa4	annexin A4	0.385381	0.0191371
ENSMUSG00000097274.3	NA	NA	-0.917222	0.0194595
ENSMUSG00000055531.13	Cpsf6	cleavage and polyadenylation specific factor 6	-0.162313	0.0195135
ENSMUSG00000032508.9	Myd88	myeloid differentiation primary response gene 88	0.411665	0.0195346
ENSMUSG00000019055.16	Plod1	procollagen-lysine, 2-oxoglutarate 5-dioxygenase 1	0.288987	0.0195375
ENSMUSG00000084399.3	NA	NA	-0.714239	0.0195415
ENSMUSG00000063286.8	Gm8995	predicted gene 8995	0.522815	0.0195586
ENSMUSG00000061479.16	Snrpa	small nuclear ribonucleoprotein polypeptide A	0.254486	0.0195768
ENSMUSG00000028268.15	Gbp3	guanylate binding protein 3	0.568376	0.0195895
ENSMUSG00000109887.2	NA	NA	-0.24246	0.0196406
ENSMUSG00000029136.10	Rbks	ribokinase	0.929086	0.0196695
ENSMUSG00000035597.20	Prpf39	pre-mRNA processing factor 39	-0.206688	0.0197456
ENSMUSG00000044328.14	Trp53i13	transformation related protein 53 inducible protein 13	0.673293	0.0197558
ENSMUSG00000026177.12	Slc11a1	solute carrier family 11 (proton-coupled divalent metal ion transporters), member 1	0.829063	0.0197929
ENSMUSG00000103343.2	NA	NA	-0.636407	0.0198057
ENSMUSG00000113069.2	NA	NA	-0.321393	0.0198128
ENSMUSG00000000682.8	Cd52	CD52 antigen	1.06045	0.0198423
ENSMUSG00000025350.16	Rdh5	retinol dehydrogenase 5	-0.628771	0.019889
ENSMUSG00000096995.3	2810029C07Rik	RIKEN cDNA 2810029C07 gene	-0.409144	0.0199247
ENSMUSG00000075553.3	Gm5464	predicted gene 5464	-0.752354	0.0199891
ENSMUSG00000047153.5	Khnyn	KH and NYN domain containing	0.245615	0.0200185
ENSMUSG00000046805.11	Mpeg1	macrophage expressed gene 1	0.754636	0.0200578
ENSMUSG00000086725.2	NA	NA	-0.397563	0.020134
ENSMUSG00000021067.9	Sav1	salvador family WW domain containing 1	-0.195064	0.0202562
ENSMUSG00000027078.15	Ube2l6	ubiquitin-conjugating enzyme E2L 6	0.369104	0.0204062
ENSMUSG00000092111.3	Vmn2r113	vomeronasal 2, receptor 113	-0.772919	0.0204841
ENSMUSG00000020592.15	Sdc1	syndecan 1	-0.720248	0.0205613
ENSMUSG00000046873.19	Mbtps2	membrane-bound transcription factor peptidase, site 2	-0.241941	0.0206403
ENSMUSG00000026723.11	Trdmt1	tRNA aspartic acid methyltransferase 1	0.411403	0.0207184
ENSMUSG00000021365.16	Nedd9	neural precursor cell expressed, developmentally down-regulated gene 9	0.253531	0.0207195
ENSMUSG00000094786.2	NA	NA	0.35492	0.020771
ENSMUSG00000042734.7	Ttc9	tetratricopeptide repeat domain 9	0.206613	0.020861
ENSMUSG00000047216.9	Cdh19	cadherin 19, type 2	-0.258014	0.0208908
ENSMUSG00000031156.19	Slc35a2	solute carrier family 35 (UDP-galactose transporter), member A2	0.283881	0.0209019
ENSMUSG00000020067.9	Mypn	myopalladin	0.503119	0.0209258
ENSMUSG00000108246.2	NA	NA	-0.476821	0.0210199
ENSMUSG00000019868.17	Vta1	vesicle (multivesicular body) trafficking 1	0.265642	0.0211192
ENSMUSG00000026727.11	Rsu1	Ras suppressor protein 1	0.199486	0.0212161
ENSMUSG00000019470.13	Xab2	XPA binding protein 2	-0.161532	0.0213993
ENSMUSG00000050132.14	Sarm1	sterile alpha and HEAT/Armadillo motif containing 1	0.270403	0.0214476
ENSMUSG00000033510.15	Otud7a	OTU domain containing 7A	0.152835	0.0215056
ENSMUSG00000115354.2	NA	NA	-0.579568	0.0215445
ENSMUSG00000027848.13	Olfml3	olfactomedin-like 3	0.395113	0.0215591
ENSMUSG00000022105.7	Rb1	RB transcriptional corepressor 1	0.21808	0.0216329
ENSMUSG00000024621.17	Csf1r	colony stimulating factor 1 receptor	0.326996	0.021655
ENSMUSG00000108857.2	NA	NA	-0.464521	0.0216598
ENSMUSG00000090098.8	Alms1-ps2	ALMS1, centrosome and basal body associated, pseudogene 2	-0.709107	0.0216771
ENSMUSG00000042647.14	Acad12	acyl-Coenzyme A dehydrogenase family, member 12	0.555699	0.0216814
ENSMUSG00000026960.7	Arl6ip6	ADP-ribosylation factor-like 6 interacting protein 6	0.461453	0.0217098
ENSMUSG00000110986.2	NA	NA	-0.791943	0.0217257
ENSMUSG00000114367.2	NA	NA	-0.24141	0.0218148
ENSMUSG00000111171.2	NA	NA	0.39439	0.0218697
ENSMUSG00000025776.14	Crispld1	cysteine-rich secretory protein LCCL domain containing 1	-0.319026	0.0219604
ENSMUSG00000106673.2	NA	NA	-0.668462	0.0219858
ENSMUSG00000023923.11	Tbc1d5	TBC1 domain family, member 5	-0.173743	0.0220657
ENSMUSG00000107148.2	NA	NA	-0.455496	0.0220755
ENSMUSG00000111942.2	NA	NA	1.33464	0.0220758
ENSMUSG00000110277.3	Gm45871	predicted gene 45871	-0.283325	0.0221417
ENSMUSG00000108884.2	NA	NA	-0.248001	0.0221804
ENSMUSG00000074825.5	Itpripl1	inositol 1,4,5-triphosphate receptor interacting protein-like 1	0.500559	0.0224337
ENSMUSG00000013465.20	Nelfb	negative elongation factor complex member B	-0.27228	0.0224915
ENSMUSG00000030034.13	Ino80b	INO80 complex subunit B	0.434265	0.0225606
ENSMUSG00000107815.2	NA	NA	-0.810001	0.0226059
ENSMUSG00000053838.15	Nudcd3	NudC domain containing 3	0.128202	0.022836
ENSMUSG00000027995.11	Tlr2	toll-like receptor 2	0.938136	0.0229229
ENSMUSG00000020658.11	Efr3b	EFR3 homolog B	0.109836	0.0229553
ENSMUSG00000030905.6	Crym	crystallin, mu	0.308792	0.0230219
ENSMUSG00000006235.7	Epor	erythropoietin receptor	0.62124	0.0232677
ENSMUSG00000036908.18	Unc93b1	unc-93 homolog B1, TLR signaling regulator	0.306366	0.0234482
ENSMUSG00000042594.17	Sh2b3	SH2B adaptor protein 3	0.248659	0.0234971
ENSMUSG00000021555.16	Naa35	N(alpha)-acetyltransferase 35, NatC auxiliary subunit	-0.448605	0.0235142
ENSMUSG00000100213.2	NA	NA	-0.386869	0.0235531
ENSMUSG00000106404.2	NA	NA	-0.371687	0.0236506
ENSMUSG00000112972.2	NA	NA	-0.389005	0.0236844
ENSMUSG00000039860.20	Srrm3	serine/arginine repetitive matrix 3	0.233931	0.023699
ENSMUSG00000025505.17	Tmem80	transmembrane protein 80	-0.294129	0.023732
ENSMUSG00000037257.9	Aagab	alpha- and gamma-adaptin binding protein	0.228674	0.0237504
ENSMUSG00000036442.9	Thap11	THAP domain containing 11	0.293569	0.0237892
ENSMUSG00000097414.3	NA	NA	-0.532301	0.0238318
ENSMUSG00000101301.2	NA	NA	-0.836222	0.0238673
ENSMUSG00000031371.15	Haus7	HAUS augmin-like complex, subunit 7	0.389022	0.0239191
ENSMUSG00000032058.15	Ppp2r1b	protein phosphatase 2, regulatory subunit A, beta	0.416682	0.0239673
ENSMUSG00000033126.6	Ybey	ybeY metallopeptidase	-0.350144	0.0239825
ENSMUSG00000113476.2	NA	NA	-0.342275	0.0239963
ENSMUSG00000060675.14	Plaat3	phospholipase A and acyltransferase 3	0.230167	0.0240069
ENSMUSG00000026202.14	Tuba4a	tubulin, alpha 4A	0.156081	0.0240701
ENSMUSG00000050035.8	Fhl4	four and a half LIM domains 4	-0.768731	0.0241296
ENSMUSG00000032047.6	Acat1	acetyl-Coenzyme A acetyltransferase 1	-0.156292	0.0241401
ENSMUSG00000041035.10	Dpcd	deleted in primary ciliary dyskinesia	0.239194	0.0242773
ENSMUSG00000073418.5	C4b	complement component 4B (Chido blood group)	0.541253	0.0243097
ENSMUSG00000040734.15	Ppp1r13l	protein phosphatase 1, regulatory subunit 13 like	-1.35038	0.0243961
ENSMUSG00000113288.2	NA	NA	-0.362674	0.0243997
ENSMUSG00000038068.16	Rnf144b	ring finger protein 144B	0.218565	0.024442
ENSMUSG00000004929.13	Thop1	thimet oligopeptidase 1	0.32641	0.0245467
ENSMUSG00000072847.5	NA	NA	-0.187827	0.0245966
ENSMUSG00000092416.3	Zfp141	zinc finger protein 141	0.242958	0.0246172
ENSMUSG00000003752.10	Itpkc	inositol 1,4,5-trisphosphate 3-kinase C	0.317622	0.0246683
ENSMUSG00000027878.12	Notch2	notch 2	0.274479	0.02481
ENSMUSG00000016554.10	Eif3d	eukaryotic translation initiation factor 3, subunit D	0.148843	0.0248713
ENSMUSG00000112478.2	NA	NA	0.426763	0.0248794
ENSMUSG00000094472.2	NA	NA	-0.313976	0.0249238
ENSMUSG00000018927.4	Ccl6	chemokine (C-C motif) ligand 6	1.13643	0.0249677
ENSMUSG00000038121.7	Fam210a	family with sequence similarity 210, member A	0.239182	0.0250248
ENSMUSG00000101037.2	NA	NA	-0.499772	0.0252163
ENSMUSG00000104377.2	NA	NA	-0.280392	0.0254021
ENSMUSG00000024212.10	Mllt1	myeloid/lymphoid or mixed-lineage leukemia; translocated to, 1	0.244003	0.0254686
ENSMUSG00000034467.8	Dynlrb2	dynein light chain roadblock-type 2	-0.839392	0.0255064
ENSMUSG00000045348.17	Nyap1	neuronal tyrosine-phosphorylated phosphoinositide 3-kinase adaptor 1	0.152065	0.0255443
ENSMUSG00000032374.15	Plod2	procollagen lysine, 2-oxoglutarate 5-dioxygenase 2	-0.405522	0.0259415
ENSMUSG00000117171.2	NA	NA	-0.438392	0.0260397
ENSMUSG00000067288.14	Rps28	ribosomal protein S28	0.166671	0.0260563
ENSMUSG00000035860.10	Cdhr3	cadherin-related family member 3	-0.75459	0.0261017
ENSMUSG00000032038.8	St3gal4	ST3 beta-galactoside alpha-2,3-sialyltransferase 4	0.439397	0.0261559
ENSMUSG00000028607.17	Cpt2	carnitine palmitoyltransferase 2	-0.620452	0.0261859
ENSMUSG00000034171.14	Faah	fatty acid amide hydrolase	0.272813	0.0261909
ENSMUSG00000112103.2	NA	NA	-0.50672	0.0262521
ENSMUSG00000042063.12	Zfp386	zinc finger protein 386 (Kruppel-like)	-0.199833	0.026376
ENSMUSG00000027559.6	Car3	carbonic anhydrase 3	-0.849902	0.026556
ENSMUSG00000024395.10	Lims2	LIM and senescent cell antigen like domains 2	0.592615	0.0265837
ENSMUSG00000026605.15	Cenpf	centromere protein F	0.780123	0.0266742
ENSMUSG00000036966.16	Spryd3	SPRY domain containing 3	0.179161	0.0266777
ENSMUSG00000028957.13	Per3	period circadian clock 3	-0.311906	0.0267098
ENSMUSG00000068206.14	Pick1	protein interacting with C kinase 1	-0.311444	0.0267402
ENSMUSG00000007038.6	Neu1	neuraminidase 1	0.130877	0.02684
ENSMUSG00000038274.14	Fau	Finkel-Biskis-Reilly murine sarcoma virus (FBR-MuSV) ubiquitously expressed (fox derived)	0.129534	0.026887
ENSMUSG00000113795.2	NA	NA	-0.268948	0.027015
ENSMUSG00000070392.6	NA	NA	0.39014	0.027047
ENSMUSG00000021091.9	Serpina3n	serine (or cysteine) peptidase inhibitor, clade A, member 3N	0.364401	0.0271631
ENSMUSG00000080316.12	Spaca6	sperm acrosome associated 6	-0.362752	0.0272834
ENSMUSG00000112049.2	NA	NA	-0.284281	0.0273025
ENSMUSG00000030287.16	Itpr2	inositol 1,4,5-triphosphate receptor 2	0.262792	0.0273505
ENSMUSG00000021418.16	Rpp40	ribonuclease P 40 subunit	0.482118	0.0274959
ENSMUSG00000005882.19	Uqcc1	ubiquinol-cytochrome c reductase complex assembly factor 1	0.249518	0.0275795
ENSMUSG00000062202.15	Btbd9	BTB (POZ) domain containing 9	0.21963	0.0275926
ENSMUSG00000078584.10	AU022252	expressed sequence AU022252	0.320335	0.0276789
ENSMUSG00000019982.16	Myb	myeloblastosis oncogene	2.27727	0.0277243
ENSMUSG00000024066.10	Xdh	xanthine dehydrogenase	-0.550147	0.027821
ENSMUSG00000042492.13	Tbc1d10b	TBC1 domain family, member 10b	0.257459	0.0279557
ENSMUSG00000024610.16	Cd74	CD74 antigen (invariant polypeptide of major histocompatibility complex, class II antigen-associated)	0.783767	0.0279846
ENSMUSG00000111947.2	NA	NA	-1.07471	0.0279859
ENSMUSG00000026627.8	Pacc1	proton activated chloride channel 1	0.337044	0.0280674
ENSMUSG00000051615.15	Rap2a	RAS related protein 2a	0.152253	0.0281269
ENSMUSG00000029482.5	Aacs	acetoacetyl-CoA synthetase	0.334827	0.0282916
ENSMUSG00000074457.11	S100a16	S100 calcium binding protein A16	0.291123	0.0284354
ENSMUSG00000021022.10	Ppp2r3c	protein phosphatase 2, regulatory subunit B'', gamma	0.278924	0.0285079
ENSMUSG00000033788.16	Dysf	dysferlin	0.878495	0.0286001
ENSMUSG00000021665.10	Hexb	hexosaminidase B	0.361095	0.0286045
ENSMUSG00000046157.14	Tmem229b	transmembrane protein 229B	0.212809	0.0286393
ENSMUSG00000045414.8	Dipk2a	divergent protein kinase domain 2A	-0.214614	0.0287053
ENSMUSG00000097944.2	NA	NA	-0.504156	0.0287364
ENSMUSG00000062209.16	Erbb4	erb-b2 receptor tyrosine kinase 4	-0.128947	0.0287422
ENSMUSG00000061894.16	Zscan20	zinc finger and SCAN domains 20	0.378213	0.0288269
ENSMUSG00000043008.10	Klhl6	kelch-like 6	0.627154	0.0289886
ENSMUSG00000106874.2	NA	NA	-0.416878	0.0289947
ENSMUSG00000026260.13	Ndufa10	NADH:ubiquinone oxidoreductase subunit A10	0.167105	0.0290362
ENSMUSG00000101493.2	NA	NA	-0.570764	0.0290413
ENSMUSG00000027314.7	Dll4	delta like canonical Notch ligand 4	0.70289	0.0290492
ENSMUSG00000039176.18	Polg	polymerase (DNA directed), gamma	-0.297045	0.0292255
ENSMUSG00000106631.3	NA	NA	-0.199404	0.0292557
ENSMUSG00000051062.7	Fbll1	fibrillarin-like 1	0.229577	0.0293275
ENSMUSG00000112226.2	NA	NA	-0.279953	0.0293645
ENSMUSG00000074220.11	Zfp382	zinc finger protein 382	0.333415	0.0293788
ENSMUSG00000039354.17	Smarcal1	SWI/SNF related matrix associated, actin dependent regulator of chromatin, subfamily a-like 1	0.137477	0.0295246
ENSMUSG00000087178.8	NA	NA	0.349461	0.0295811
ENSMUSG00000056529.8	Ptafr	platelet-activating factor receptor	0.510902	0.0296349
ENSMUSG00000075502.3	Kbtbd6	kelch repeat and BTB (POZ) domain containing 6	0.789292	0.0298403
ENSMUSG00000015852.14	Fcrls	Fc receptor-like S, scavenger receptor	0.341501	0.0299859
ENSMUSG00000028838.12	Extl1	exostosin-like glycosyltransferase 1	0.187112	0.0300741
ENSMUSG00000039990.17	Edrf1	erythroid differentiation regulatory factor 1	0.317941	0.0302992
ENSMUSG00000071796.14	6820431F20Rik	cadherin 11 pseudogene	-0.198844	0.030338
ENSMUSG00000035342.15	Lzts2	leucine zipper, putative tumor suppressor 2	0.311237	0.030347
ENSMUSG00000050271.13	Prag1	PEAK1 related kinase activating pseudokinase 1	0.211311	0.0303866
ENSMUSG00000027620.17	Rbm39	RNA binding motif protein 39	-0.16344	0.0303879
ENSMUSG00000029073.10	Cptp	ceramide-1-phosphate transfer protein	0.286761	0.030435
ENSMUSG00000030536.11	Iqgap1	IQ motif containing GTPase activating protein 1	-0.364807	0.0305679
ENSMUSG00000037627.17	Rgs22	regulator of G-protein signalling 22	-0.468475	0.0306235
ENSMUSG00000028618.12	Tmem59	transmembrane protein 59	0.180693	0.0306594
ENSMUSG00000045259.5	Klhdc9	kelch domain containing 9	-0.379727	0.0307515
ENSMUSG00000040690.16	Col16a1	collagen, type XVI, alpha 1	0.699816	0.0310733
ENSMUSG00000025332.15	Kdm5c	lysine (K)-specific demethylase 5C	0.243905	0.0311055
ENSMUSG00000067847.14	Romo1	reactive oxygen species modulator 1	0.300919	0.0311056
ENSMUSG00000115368.2	NA	NA	-0.513692	0.0312538
ENSMUSG00000116564.2	Riok2	RIO kinase 2	-0.204935	0.0312972
ENSMUSG00000026458.14	Ppfia4	protein tyrosine phosphatase, receptor type, f polypeptide (PTPRF), interacting protein (liprin), alpha 4	0.225932	0.0313294
ENSMUSG00000097415.3	NA	NA	0.795491	0.0313435
ENSMUSG00000090877.4	Hspa1b	heat shock protein 1B	0.549051	0.0313474
ENSMUSG00000022433.22	Csnk1e	casein kinase 1, epsilon	-0.154379	0.0313621
ENSMUSG00000005917.16	Otx1	orthodenticle homeobox 1	0.671918	0.0314164
ENSMUSG00000023886.11	Smoc2	SPARC related modular calcium binding 2	0.433913	0.0315159
ENSMUSG00000072494.8	Ppp1r3e	protein phosphatase 1, regulatory subunit 3E	0.400988	0.0315324
ENSMUSG00000036672.6	Cenpt	centromere protein T	0.328996	0.0315606
ENSMUSG00000041491.9	Cep78	centrosomal protein 78	-0.244904	0.0316575
ENSMUSG00000113167.2	NA	NA	-0.294338	0.0317006
ENSMUSG00000074340.10	Ovgp1	oviductal glycoprotein 1	-0.617028	0.0317032
ENSMUSG00000022892.12	App	amyloid beta (A4) precursor protein	0.777106	0.0317123
ENSMUSG00000023832.15	Acat2	acetyl-Coenzyme A acetyltransferase 2	0.195949	0.0317387
ENSMUSG00000082315.3	Gm16523	mitochondrial ribosomal protein L40 pseudogene	-0.738843	0.0317636
ENSMUSG00000035615.13	Frmpd1	FERM and PDZ domain containing 1	0.350043	0.0317812
ENSMUSG00000049488.15	Tmem67	transmembrane protein 67	-0.271863	0.0317996
ENSMUSG00000026885.14	Ttll11	tubulin tyrosine ligase-like family, member 11	-0.173508	0.0319822
ENSMUSG00000004207.15	Psap	prosaposin	0.122977	0.0320426
ENSMUSG00000019577.7	Pdk4	pyruvate dehydrogenase kinase, isoenzyme 4	0.257926	0.0321365
ENSMUSG00000047909.12	Ankrd16	ankyrin repeat domain 16	-0.34357	0.0323851
ENSMUSG00000097793.2	NA	NA	-0.574938	0.0324271
ENSMUSG00000057098.15	Ebf1	early B cell factor 1	-0.471855	0.0324867
ENSMUSG00000114339.2	NA	NA	-0.481726	0.0326307
ENSMUSG00000112349.2	NA	NA	-0.276906	0.032659
ENSMUSG00000041840.9	Haus1	HAUS augmin-like complex, subunit 1	-0.317069	0.0326593
ENSMUSG00000118215.2	Vmn1r55	vomeronasal 1 receptor 55	-0.294677	0.0326741
ENSMUSG00000060680.3	Gm8894	myosin light polypeptide 6 alkali smooth muscle and non-muscle protein, pseudogene	-0.585691	0.0327571
ENSMUSG00000030145.15	Zfp248	zinc finger protein 248	0.275162	0.0327839
ENSMUSG00000104806.2	NA	NA	-0.361739	0.0328616
ENSMUSG00000044719.6	E230025N22Rik	Riken cDNA E230025N22 gene	0.753579	0.0328766
ENSMUSG00000026853.16	Crat	carnitine acetyltransferase	-0.187204	0.0329238
ENSMUSG00000036817.15	Sun1	Sad1 and UNC84 domain containing 1	-0.163529	0.0329282
ENSMUSG00000055137.8	Sugct	succinyl-CoA glutarate-CoA transferase	0.472991	0.0329752
ENSMUSG00000051329.14	Nup160	nucleoporin 160	-0.504668	0.0330039
ENSMUSG00000044477.13	Zfand3	zinc finger, AN1-type domain 3	0.184305	0.0330325
ENSMUSG00000036790.6	Slitrk2	SLIT and NTRK-like family, member 2	-0.178234	0.0331082
ENSMUSG00000044763.9	Trmt10c	tRNA methyltransferase 10C, mitochondrial RNase P subunit	-0.237076	0.033152
ENSMUSG00000042719.18	Naa25	N(alpha)-acetyltransferase 25, NatB auxiliary subunit	0.178831	0.0331693
ENSMUSG00000033272.13	Slc35a4	solute carrier family 35, member A4	0.224986	0.0331834
ENSMUSG00000067430.8	Zfp763	zinc finger protein 763	-0.150474	0.0332019
ENSMUSG00000105742.2	NA	NA	-0.592148	0.0332186
ENSMUSG00000103443.2	NA	NA	-0.366096	0.0332973
ENSMUSG00000038544.15	Inip	INTS3 and NABP interacting protein	0.25667	0.0333241
ENSMUSG00000062743.10	Zfp677	zinc finger protein 677	-0.402141	0.0333568
ENSMUSG00000026127.14	Imp4	IMP4, U3 small nucleolar ribonucleoprotein	0.289786	0.0333769
ENSMUSG00000041235.13	Chd7	chromodomain helicase DNA binding protein 7	0.343198	0.033406
ENSMUSG00000114133.2	Btf3l4b	basic transcription factor 3 like 4B	0.992916	0.0334653
ENSMUSG00000040621.15	Gemin8	gem nuclear organelle associated protein 8	0.400919	0.0335423
ENSMUSG00000045201.7	Lrrc3b	leucine rich repeat containing 3B	0.253209	0.0337761
ENSMUSG00000047821.17	Trim16	tripartite motif-containing 16	0.597031	0.0339546
ENSMUSG00000032556.12	Bfsp2	beaded filament structural protein 2, phakinin	0.502638	0.0340384
ENSMUSG00000039960.6	Rhou	ras homolog family member U	0.175428	0.0340501
ENSMUSG00000022300.11	Dcaf13	DDB1 and CUL4 associated factor 13	-0.234771	0.0340669
ENSMUSG00000018417.15	Myo1b	myosin IB	-0.235057	0.0340857
ENSMUSG00000078921.4	Tgtp2	T cell specific GTPase 2	0.760856	0.0340962
ENSMUSG00000079330.10	Lemd1	LEM domain containing 1	-0.493908	0.0341132
ENSMUSG00000110564.2	NA	NA	-0.677337	0.0341156
ENSMUSG00000029559.16	2210016L21Rik	RIKEN cDNA 2210016L21 gene	0.20092	0.0341183
ENSMUSG00000105166.2	NA	NA	-0.468607	0.0342211
ENSMUSG00000025232.9	Hexa	hexosaminidase A	0.236254	0.0342445
ENSMUSG00000022255.17	Mtdh	metadherin	-0.142689	0.0342682
ENSMUSG00000085105.3	Gm12758	predicted gene 12758	-0.663997	0.0343476
ENSMUSG00000110442.2	NA	NA	-0.419758	0.0344769
ENSMUSG00000100252.7	Mir124-2hg	Mir124-2 host gene (non-protein coding)	-0.265311	0.0345278
ENSMUSG00000100768.2	NA	NA	-0.261368	0.0345307
ENSMUSG00000024036.17	Slc37a1	solute carrier family 37 (glycerol-3-phosphate transporter), member 1	-1.03387	0.0345438
ENSMUSG00000020694.18	Tlk2	tousled-like kinase 2 (Arabidopsis)	-0.216847	0.034572
ENSMUSG00000079109.12	Pms2	PMS1 homolog2, mismatch repair system component	-0.251416	0.0346023
ENSMUSG00000004043.15	Stat5a	signal transducer and activator of transcription 5A	-0.875298	0.0346417
ENSMUSG00000061232.17	H2-K1	histocompatibility 2, K1, K region	0.397942	0.0347361
ENSMUSG00000021624.10	Cd180	CD180 antigen	0.733561	0.0348314
ENSMUSG00000079710.11	Dynlt2a2	dynein light chain Tctex-type 2A2	-0.370799	0.0350448
ENSMUSG00000029408.14	Abcb9	ATP-binding cassette, sub-family B (MDR/TAP), member 9	0.188308	0.0351216
ENSMUSG00000024172.11	St6gal2	beta galactoside alpha 2,6 sialyltransferase 2	-0.189465	0.0351581
ENSMUSG00000031934.15	Panx1	pannexin 1	0.304736	0.035368
ENSMUSG00000038540.15	Tmc3	transmembrane channel-like gene family 3	0.913266	0.0354012
ENSMUSG00000070003.8	Ssbp4	single stranded DNA binding protein 4	-0.202905	0.0354367
ENSMUSG00000030711.17	Sult1a1	sulfotransferase family 1A, phenol-preferring, member 1	-0.405507	0.0354626
ENSMUSG00000047205.13	Dusp18	dual specificity phosphatase 18	0.212832	0.0354836
ENSMUSG00000026749.12	Nek6	NIMA (never in mitosis gene a)-related expressed kinase 6	0.338481	0.0354849
ENSMUSG00000084350.2	NA	NA	-0.364726	0.0355449
ENSMUSG00000028669.16	Pithd1	PITH (C-terminal proteasome-interacting domain of thioredoxin-like) domain containing 1	0.247679	0.035647
ENSMUSG00000021510.12	Zfp729a	zinc finger protein 729a	0.205659	0.0356552
ENSMUSG00000027905.16	Ddx20	DEAD box helicase 20	-0.202096	0.0356696
ENSMUSG00000058163.15	Gm5431	predicted gene 5431	0.721406	0.0356707
ENSMUSG00000041923.16	Nol4	nucleolar protein 4	-0.216199	0.0356785
ENSMUSG00000001418.14	Glmp	glycosylated lysosomal membrane protein	0.296574	0.0356819
ENSMUSG00000048351.15	Coa7	cytochrome c oxidase assembly factor 7	-0.370285	0.0358
ENSMUSG00000097835.2	NA	NA	-0.63987	0.0359
ENSMUSG00000093536.8	Smim17	small integral membrane protein 17	0.256371	0.0359161
ENSMUSG00000021756.13	Il6st	interleukin 6 signal transducer	0.248265	0.0359682
ENSMUSG00000097032.3	4930539J05Rik	RIKEN cDNA 4930539J05 gene	-0.526426	0.0360915
ENSMUSG00000007739.11	Cct4	chaperonin containing Tcp1, subunit 4 (delta)	0.142573	0.0361152
ENSMUSG00000104060.2	NA	NA	-0.268138	0.0362621
ENSMUSG00000006526.14	Stimate	STIM activating enhancer	0.341153	0.0363987
ENSMUSG00000028850.3	Gpatch3	G patch domain containing 3	0.397807	0.0364382
ENSMUSG00000029862.17	Clcn1	chloride channel, voltage-sensitive 1	-0.692965	0.0364964
ENSMUSG00000087165.8	2010001A14Rik	RIKEN cDNA 2010001A14 gene	0.596986	0.0365626
ENSMUSG00000037260.9	Hgsnat	heparan-alpha-glucosaminide N-acetyltransferase	-0.175427	0.0366519
ENSMUSG00000021765.10	Fst	follistatin	-0.695757	0.0366912
ENSMUSG00000046500.9	Tafa4	TAFA chemokine like family member 4	-0.719649	0.0367429
ENSMUSG00000032514.12	Ttc21a	tetratricopeptide repeat domain 21A	-0.691827	0.0369495
ENSMUSG00000034853.17	Acot11	acyl-CoA thioesterase 11	-0.157426	0.0369675
ENSMUSG00000031939.17	Taf1d	TATA-box binding protein associated factor, RNA polymerase I, D	-0.212649	0.0370734
ENSMUSG00000025724.13	Sec11a	SEC11 homolog A, signal peptidase complex subunit	-0.240577	0.0371436
ENSMUSG00000069495.13	Epc2	enhancer of polycomb homolog 2	-0.135081	0.0372022
ENSMUSG00000117093.2	NA	NA	-0.478391	0.0372537
ENSMUSG00000103483.2	NA	NA	-0.735672	0.0373335
ENSMUSG00000100876.2	2810454H06Rik	RIKEN cDNA 2810454H06 gene	-0.852474	0.0374465
ENSMUSG00000020273.14	Papolg	poly(A) polymerase gamma	-0.157136	0.0377173
ENSMUSG00000041757.18	Plekha6	pleckstrin homology domain containing, family A member 6	-0.175093	0.0377514
ENSMUSG00000061331.6	NA	NA	-0.284323	0.0378142
ENSMUSG00000032840.8	Spring1	SREBF pathway regulator in golgi 1	0.177491	0.0378426
ENSMUSG00000027194.17	Ttc17	tetratricopeptide repeat domain 17	-0.433114	0.0379364
ENSMUSG00000092260.8	Zfp963	zinc finger protein 963	-0.340212	0.0379596
ENSMUSG00000021939.9	Ctsb	cathepsin B	0.155544	0.0380524
ENSMUSG00000108943.2	NA	NA	-0.358002	0.0381198
ENSMUSG00000051985.13	Igfn1	immunoglobulin-like and fibronectin type III domain containing 1	0.395865	0.0381905
ENSMUSG00000079426.14	Arpc4	actin related protein 2/3 complex, subunit 4	0.168886	0.0382708
ENSMUSG00000028199.19	Cryz	crystallin, zeta	0.409263	0.0382799
ENSMUSG00000107770.2	Gm44126	predicted gene, 44126	-0.280549	0.0383293
ENSMUSG00000041471.10	Shld2	shieldin complex subunit 2	-0.241452	0.0383496
ENSMUSG00000024213.15	Nudt3	nudix (nucleotide diphosphate linked moiety X)-type motif 3	0.145716	0.0383539
ENSMUSG00000057265.14	Bbof1	basal body orientation factor 1	-0.656229	0.0384604
ENSMUSG00000023935.11	Spats1	spermatogenesis associated, serine-rich 1	-0.369495	0.0384665
ENSMUSG00000105285.2	NA	NA	-0.45273	0.0385494
ENSMUSG00000021451.17	Sema4d	sema domain, immunoglobulin domain (Ig), transmembrane domain (TM) and short cytoplasmic domain, (semaphorin) 4D	0.193405	0.0386121
ENSMUSG00000029012.12	Orc5	origin recognition complex, subunit 5	0.201972	0.0386339
ENSMUSG00000097899.3	Gm16894	predicted gene, 16894	0.703166	0.0386693
ENSMUSG00000074793.11	Hspa12b	heat shock protein 12B	-0.503411	0.0387069
ENSMUSG00000024726.11	Carnmt1	carnosine N-methyltransferase 1	0.229165	0.0387129
ENSMUSG00000021255.18	Esrrb	estrogen related receptor, beta	-0.676891	0.0387428
ENSMUSG00000068122.11	Agtr2	angiotensin II receptor, type 2	0.765587	0.0389201
ENSMUSG00000036553.17	Sh3tc1	SH3 domain and tetratricopeptide repeats 1	0.765037	0.0390165
ENSMUSG00000034584.4	Exph5	exophilin 5	-0.244655	0.0390207
ENSMUSG00000042675.16	Ypel3	yippee like 3	0.16371	0.0391895
ENSMUSG00000073415.5	NA	NA	0.277276	0.0392146
ENSMUSG00000028076.13	Cd1d1	CD1d1 antigen	-0.854891	0.0393254
ENSMUSG00000001864.14	Aif1l	allograft inflammatory factor 1-like	-0.52552	0.0393594
ENSMUSG00000022574.8	Naprt	nicotinate phosphoribosyltransferase	0.463751	0.0394116
ENSMUSG00000037653.8	Kctd8	potassium channel tetramerisation domain containing 8	-0.306532	0.0395775
ENSMUSG00000103000.2	NA	NA	-0.433523	0.0395896
ENSMUSG00000040433.17	Zbtb38	zinc finger and BTB domain containing 38	-0.41984	0.0396078
ENSMUSG00000105204.2	NA	NA	0.959127	0.0396304
ENSMUSG00000070348.6	Ccnd1	cyclin D1	0.188691	0.0396784
ENSMUSG00000113866.2	NA	NA	-0.383234	0.0397346
ENSMUSG00000034617.8	Mtrr	5-methyltetrahydrofolate-homocysteine methyltransferase reductase	0.330098	0.0398344
ENSMUSG00000041708.13	Mpped1	metallophosphoesterase domain containing 1	0.22606	0.0398399
ENSMUSG00000035545.14	Leng8	leukocyte receptor cluster (LRC) member 8	-0.28698	0.040002
ENSMUSG00000051504.19	Siglech	sialic acid binding Ig-like lectin H	0.320055	0.0401089
ENSMUSG00000040459.12	Arglu1	arginine and glutamate rich 1	-0.227549	0.0401241
ENSMUSG00000001741.13	Il16	interleukin 16	0.673277	0.0401471
ENSMUSG00000072763.3	5430403G16Rik	RIKEN cDNA 5430403G16 gene	-0.290433	0.0402105
ENSMUSG00000031075.20	Ano1	anoctamin 1, calcium activated chloride channel	-0.615353	0.0403167
ENSMUSG00000068130.12	Zfp442	zinc finger protein 442	-0.240459	0.0404141
ENSMUSG00000112332.2	NA	NA	-0.402423	0.0404577
ENSMUSG00000041650.16	Pcca	propionyl-Coenzyme A carboxylase, alpha polypeptide	-0.321182	0.04053
ENSMUSG00000113889.2	NA	NA	-0.264826	0.0405902
ENSMUSG00000047675.16	Rps8	ribosomal protein S8	0.174061	0.0406192
ENSMUSG00000007682.8	Dio2	deiodinase, iodothyronine, type II	0.204021	0.0406306
ENSMUSG00000086555.3	Gm13446	predicted gene 13446	-0.385105	0.0406532
ENSMUSG00000000628.11	Hk2	hexokinase 2	0.460664	0.04071
ENSMUSG00000020641.17	Rsad2	radical S-adenosyl methionine domain containing 2	0.523027	0.0407493
ENSMUSG00000086629.9	2810403D21Rik	RIKEN cDNA 2810403D21 gene	-0.404621	0.0407533
ENSMUSG00000022849.6	Hspbap1	Hspb associated protein 1	0.410672	0.0409061
ENSMUSG00000024696.10	Lpxn	leupaxin	0.731761	0.0410968
ENSMUSG00000035189.18	Ano4	anoctamin 4	0.16641	0.0411071
ENSMUSG00000111585.2	NA	NA	-0.296206	0.041217
ENSMUSG00000028991.16	Mtor	mechanistic target of rapamycin kinase	-0.156146	0.0412285
ENSMUSG00000109517.2	NA	NA	-0.523652	0.0412285
ENSMUSG00000034957.11	Cebpa	CCAAT/enhancer binding protein (C/EBP), alpha	0.443647	0.0413314
ENSMUSG00000054889.11	Dsp	desmoplakin	-1.25379	0.0413823
ENSMUSG00000044125.7	9530080O11Rik	RIKEN cDNA 9530080O11 gene	0.527693	0.0414382
ENSMUSG00000108954.2	NA	NA	-0.564095	0.0414499
ENSMUSG00000035580.11	Kcnh8	potassium voltage-gated channel, subfamily H (eag-related), member 8	-0.583506	0.0418354
ENSMUSG00000042870.16	Tom1	target of myb1 trafficking protein	0.315079	0.0418406
ENSMUSG00000039630.11	Hnrnpu	heterogeneous nuclear ribonucleoprotein U	-0.18081	0.0419234
ENSMUSG00000096351.3	Samd11	sterile alpha motif domain containing 11	-0.754034	0.0421148
ENSMUSG00000030409.17	Dmpk	dystrophia myotonica-protein kinase	-0.445843	0.0421155
ENSMUSG00000027175.11	Tcp11l1	t-complex 11 like 1	-0.23189	0.0422133
ENSMUSG00000040563.14	Plppr2	phospholipid phosphatase related 2	0.178587	0.0422341
ENSMUSG00000112580.2	NA	NA	-0.293778	0.0423797
ENSMUSG00000092341.4	Malat1	metastasis associated lung adenocarcinoma transcript 1 (non-coding RNA)	-0.231528	0.0425558
ENSMUSG00000029823.17	Luc7l2	LUC7-like 2 (S. cerevisiae)	-0.171936	0.0425993
ENSMUSG00000084071.2	Gm13378	PHD finger protein 3 pseudogene	-0.785333	0.0426438
ENSMUSG00000020362.14	Cnot6	CCR4-NOT transcription complex, subunit 6	-0.149185	0.0426834
ENSMUSG00000035285.7	Nat14	N-acetyltransferase 14	0.201297	0.0427349
ENSMUSG00000116802.2	Gm5165	predicted gene 5165	-0.203668	0.0428442
ENSMUSG00000020411.3	Nipal4	NIPA-like domain containing 4	-0.369395	0.042923
ENSMUSG00000022562.16	Oplah	5-oxoprolinase (ATP-hydrolysing)	0.338451	0.0429972
ENSMUSG00000028469.16	Npr2	natriuretic peptide receptor 2	-0.313424	0.0431505
ENSMUSG00000027867.11	Spag17	sperm associated antigen 17	-0.957592	0.0431516
ENSMUSG00000034430.17	Zxdc	ZXD family zinc finger C	-0.149341	0.0432253
ENSMUSG00000033880.12	Lgals3bp	lectin, galactoside-binding, soluble, 3 binding protein	0.503137	0.043259
ENSMUSG00000039153.18	Runx2	runt related transcription factor 2	-0.481844	0.043278
ENSMUSG00000103937.2	NA	NA	0.591276	0.0433899
ENSMUSG00000007440.11	Pcdha10	protocadherin alpha 10	0.313395	0.0434072
ENSMUSG00000055945.9	Prr18	proline rich 18	0.179578	0.0434651
ENSMUSG00000044906.7	4930503L19Rik	RIKEN cDNA 4930503L19 gene	-0.201359	0.0435127
ENSMUSG00000064037.14	Gpn1	GPN-loop GTPase 1	-0.260438	0.043559
ENSMUSG00000037348.16	Paqr7	progestin and adipoQ receptor family member VII	0.316332	0.0437096
ENSMUSG00000082585.4	NA	NA	0.212338	0.04377
ENSMUSG00000041482.18	Piezo2	piezo-type mechanosensitive ion channel component 2	-0.682016	0.0438638
ENSMUSG00000046806.14	Cyren	cell cycle regulator of NHEJ	0.465133	0.0439096
ENSMUSG00000085558.8	NA	NA	0.461966	0.0439217
ENSMUSG00000000378.16	Ccm2	cerebral cavernous malformation 2	0.208335	0.0439369
ENSMUSG00000018672.16	Copz2	coatomer protein complex, subunit zeta 2	0.435438	0.0440005
ENSMUSG00000107230.2	NA	NA	-0.475743	0.0441537
ENSMUSG00000022817.16	Itgb5	integrin beta 5	0.260992	0.0442357
ENSMUSG00000097440.3	NA	NA	-0.270622	0.0442497
ENSMUSG00000078887.11	Gm6710	predicted gene 6710	0.221195	0.0443938
ENSMUSG00000020019.5	Ntn4	netrin 4	-0.357439	0.0444113
ENSMUSG00000073530.12	Pappa2	pappalysin 2	0.680783	0.0444216
ENSMUSG00000108756.2	NA	NA	-0.344064	0.0444604
ENSMUSG00000061615.3	H2ac4	H2A clustered histone 4	1.14376	0.0444631
ENSMUSG00000058444.9	Map2k5	mitogen-activated protein kinase kinase 5	0.154352	0.0445362
ENSMUSG00000012296.17	Tjap1	tight junction associated protein 1	0.372079	0.0446752
ENSMUSG00000023809.11	Rps6ka2	ribosomal protein S6 kinase, polypeptide 2	0.14234	0.0449111
ENSMUSG00000015355.14	Cd48	CD48 antigen	0.825883	0.0449666
ENSMUSG00000090675.3	Olfr111	olfactory receptor 111	0.952458	0.0452009
ENSMUSG00000003154.16	Foxj2	forkhead box J2	0.280857	0.0452074
ENSMUSG00000055541.19	Lair1	leukocyte-associated Ig-like receptor 1	0.292904	0.0453381
ENSMUSG00000030657.12	Xylt1	xylosyltransferase 1	0.191942	0.0454947
ENSMUSG00000056211.14	R3hdm1	R3H domain containing 1	-0.256039	0.0455201
ENSMUSG00000038489.9	Polr2l	polymerase (RNA) II (DNA directed) polypeptide L	0.246301	0.0456584
ENSMUSG00000031626.19	Sorbs2	sorbin and SH3 domain containing 2	-0.175027	0.0456912
ENSMUSG00000052616.11	Terb1	telomere repeat binding bouquet formation protein 1	0.599145	0.0457796
ENSMUSG00000107134.2	NA	NA	-0.355971	0.0459111
ENSMUSG00000113161.2	NA	NA	-0.325072	0.0459474
ENSMUSG00000060509.6	Xcr1	chemokine (C motif) receptor 1	-0.629409	0.045999
ENSMUSG00000029192.18	Tbc1d14	TBC1 domain family, member 14	0.160197	0.0462927
ENSMUSG00000112633.2	NA	NA	-0.241357	0.0463178
ENSMUSG00000026814.17	Eng	endoglin	-0.517459	0.0463526
ENSMUSG00000091736.4	Yy2	Yy2 transcription factor	0.573732	0.0464655
ENSMUSG00000042729.12	Wdr74	WD repeat domain 74	-0.219249	0.0464698
ENSMUSG00000034522.11	Zfp395	zinc finger protein 395	-0.591626	0.0464901
ENSMUSG00000046699.15	Slitrk4	SLIT and NTRK-like family, member 4	-0.147162	0.0464907
ENSMUSG00000091272.3	NA	NA	-0.689108	0.0466266
ENSMUSG00000020258.17	Glyctk	glycerate kinase	-0.570576	0.0469028
ENSMUSG00000035606.9	Ky	kyphoscoliosis peptidase	0.601941	0.0469541
ENSMUSG00000002900.18	Lamb1	laminin B1	0.286135	0.0469732
ENSMUSG00000064036.16	Mro	maestro	0.310822	0.0469759
ENSMUSG00000057604.10	Lmcd1	LIM and cysteine-rich domains 1	0.292313	0.0469878
ENSMUSG00000038806.8	Sde2	SDE2 telomere maintenance homolog (S. pombe)	0.277608	0.0470314
ENSMUSG00000045746.4	NA	NA	-0.581416	0.0470328
ENSMUSG00000103959.3	NA	NA	-0.512009	0.0470728
ENSMUSG00000003226.8	Ranbp2	RAN binding protein 2	-0.128666	0.0470869
ENSMUSG00000022766.15	Serpind1	serine (or cysteine) peptidase inhibitor, clade D, member 1	0.631848	0.0471235
ENSMUSG00000054027.9	Nt5dc3	5'-nucleotidase domain containing 3	0.311524	0.0471279
ENSMUSG00000040675.18	Mthfd1l	methylenetetrahydrofolate dehydrogenase (NADP+ dependent) 1-like	-0.365701	0.0472812
ENSMUSG00000020473.14	Aebp1	AE binding protein 1	0.487565	0.0474599
ENSMUSG00000023984.18	Gm20517	predicted gene 20517	0.514373	0.0475064
ENSMUSG00000033355.7	Rtp4	receptor transporter protein 4	0.747268	0.0475147
ENSMUSG00000038991.18	Txndc5	thioredoxin domain containing 5	0.159459	0.047518
ENSMUSG00000031150.14	Ccdc120	coiled-coil domain containing 120	0.614682	0.047527
ENSMUSG00000020865.17	Abcc3	ATP-binding cassette, sub-family C (CFTR/MRP), member 3	-0.420465	0.0475633
ENSMUSG00000079494.3	Nat8f5	N-acetyltransferase 8 (GCN5-related) family member 5	-0.661419	0.0475657
ENSMUSG00000025092.8	Hspa12a	heat shock protein 12A	0.159771	0.0476085
ENSMUSG00000078235.4	Fam43b	family with sequence similarity 43, member B	0.229525	0.04761
ENSMUSG00000030527.16	Crtc3	CREB regulated transcription coactivator 3	0.358585	0.0476275
ENSMUSG00000071644.11	Eef1g	eukaryotic translation elongation factor 1 gamma	0.116754	0.047692
ENSMUSG00000017299.14	Dnttip1	deoxynucleotidyltransferase, terminal, interacting protein 1	0.296644	0.0477319
ENSMUSG00000113393.2	NA	NA	-0.243239	0.0477329
ENSMUSG00000067215.6	Usp51	ubiquitin specific protease 51	-0.505571	0.0477926
ENSMUSG00000028156.13	Eif4e	eukaryotic translation initiation factor 4E	0.133302	0.0477975
ENSMUSG00000090066.3	1110002E22Rik	RIKEN cDNA 1110002E22 gene	0.491996	0.0478148
ENSMUSG00000092167.9	Gm3696	predicted gene 3696	0.734839	0.0478852
ENSMUSG00000035547.15	Capn5	calpain 5	0.158593	0.0478855
ENSMUSG00000027070.15	Lrp2	low density lipoprotein receptor-related protein 2	-1.1149	0.0479333
ENSMUSG00000062778.13	Chia1	chitinase, acidic 1	-0.662478	0.0479462
ENSMUSG00000114469.3	C730002L08Rik	RIKEN cDNA C730002L08 gene	-0.348004	0.0479479
ENSMUSG00000102801.2	NA	NA	-0.487175	0.0479855
ENSMUSG00000041797.8	Abca9	ATP-binding cassette, sub-family A (ABC1), member 9	0.303068	0.0480859
ENSMUSG00000020387.16	Jade2	jade family PHD finger 2	0.142844	0.0481015
ENSMUSG00000049511.6	Htr1b	5-hydroxytryptamine (serotonin) receptor 1B	-0.411377	0.048296
ENSMUSG00000029915.15	Clec5a	C-type lectin domain family 5, member a	0.45164	0.0484393
ENSMUSG00000031698.15	Mylk3	myosin light chain kinase 3	-0.730055	0.0484537
ENSMUSG00000013629.17	Cad	carbamoyl-phosphate synthetase 2, aspartate transcarbamylase, and dihydroorotase	0.501696	0.048739
ENSMUSG00000020611.15	Gna13	guanine nucleotide binding protein, alpha 13	0.114918	0.0487403
ENSMUSG00000113395.2	NA	NA	-0.316848	0.048796
ENSMUSG00000041377.13	Ninj2	ninjurin 2	0.735574	0.0489017
ENSMUSG00000034684.13	Sema3f	sema domain, immunoglobulin domain (Ig), short basic domain, secreted, (semaphorin) 3F	0.429868	0.0489269
ENSMUSG00000104140.2	NA	NA	-0.447157	0.0489738
ENSMUSG00000038115.17	Ano2	anoctamin 2	-0.506743	0.0490492
ENSMUSG00000062101.13	Zfp119b	zinc finger protein 119b	-0.359085	0.0490782
ENSMUSG00000028360.11	Slc44a5	solute carrier family 44, member 5	0.38335	0.0491582
ENSMUSG00000021770.12	Samd8	sterile alpha motif domain containing 8	0.114033	0.0492165
ENSMUSG00000087242.3	NA	NA	-0.68235	0.0492411
ENSMUSG00000116518.2	NA	NA	-0.688378	0.0493441
ENSMUSG00000050708.17	Ftl1	ferritin light polypeptide 1	0.178573	0.049396
ENSMUSG00000059325.15	Hopx	HOP homeobox	0.307869	0.0494015
ENSMUSG00000118074.2	NA	NA	1.02926	0.0494062
ENSMUSG00000107200.2	NA	NA	-0.589986	0.0494084
ENSMUSG00000024026.14	Glo1	glyoxalase 1	0.140087	0.0494264
ENSMUSG00000029816.11	Gpnmb	glycoprotein (transmembrane) nmb	0.748754	0.0494379
ENSMUSG00000078676.10	Casc3	cancer susceptibility candidate 3	0.257026	0.0494965
ENSMUSG00000104508.2	NA	NA	-0.831239	0.0495092
ENSMUSG00000071984.12	Fndc1	fibronectin type III domain containing 1	-0.659444	0.0495532
ENSMUSG00000054519.9	Zfp867	zinc finger protein 867	-0.26827	0.0496014
ENSMUSG00000020914.18	Top2a	topoisomerase (DNA) II alpha	0.644253	0.049618
ENSMUSG00000031134.17	Rbmx	RNA binding motif protein, X chromosome	-0.13502	0.0496502
ENSMUSG00000056116.19	H2-T22	histocompatibility 2, T region locus 22	0.202649	0.0496528
ENSMUSG00000018932.10	Map2k3	mitogen-activated protein kinase kinase 3	-0.379631	0.0496678
ENSMUSG00000006273.15	Atp6v1b2	ATPase, H+ transporting, lysosomal V1 subunit B2	0.103234	0.0497187
ENSMUSG00000035834.12	Polr3g	polymerase (RNA) III (DNA directed) polypeptide G	-0.542997	0.0497211
ENSMUSG00000002985.17	Apoe	apolipoprotein E	0.166556	0.0498503
ENSMUSG00000029499.12	Pxmp2	peroxisomal membrane protein 2	0.471709	0.0499485
ENSMUSG00000022568.18	Scrib	scribbled planar cell polarity	0.235016	0.0499536
