# Supplementary material for: mRNA and circRNA mislocalization to synapses are key features of Alzheimer’s disease
Source: PLoS Genet. 2024 Jul 29;20(7):e1011359. doi: 10.1371/journal.pgen.1011359 (PMC11309398; doi:10.1371/journal.pgen.1011359)
Supplement: S15 Table — (XLSX) [file pgen.1011359.s032.xlsx]

## Sheet: Sheet1
Gene	Symbol	GeneName	log2FoldChange	pvalue
ENSMUSG00000029108.15	Pcdh7	protocadherin 7	-0.440682	1.30226e-07
ENSMUSG00000031996.18	Aplp2	amyloid beta (A4) precursor-like protein 2	-0.347435	2.83957e-07
ENSMUSG00000022865.15	Cxadr	coxsackie virus and adenovirus receptor	-0.620313	1.62338e-06
ENSMUSG00000018661.18	Cog1	component of oligomeric golgi complex 1	-0.304656	2.73701e-06
ENSMUSG00000031639.13	Tlr3	toll-like receptor 3	-0.61234	2.79741e-06
ENSMUSG00000027350.9	Chgb	chromogranin B	-0.378678	6.71629e-06
ENSMUSG00000046160.7	Olig1	oligodendrocyte transcription factor 1	0.344186	1.17256e-05
ENSMUSG00000027087.12	Itgav	integrin alpha V	-0.369454	1.29444e-05
ENSMUSG00000020611.15	Gna13	guanine nucleotide binding protein, alpha 13	0.269664	2.70221e-05
ENSMUSG00000047221.6	Fam185a	family with sequence similarity 185, member A	0.418523	3.30438e-05
ENSMUSG00000029467.16	Atp2a2	ATPase, Ca++ transporting, cardiac muscle, slow twitch 2	-0.431285	3.48456e-05
ENSMUSG00000027419.10	Pcsk2	proprotein convertase subtilisin/kexin type 2	-0.321865	4.04721e-05
ENSMUSG00000103310.2	Pcdha12	protocadherin alpha 12	-0.51487	4.33538e-05
ENSMUSG00000026576.13	Atp1b1	ATPase, Na+/K+ transporting, beta 1 polypeptide	-0.278332	6.45589e-05
ENSMUSG00000061666.7	Gdpd1	glycerophosphodiester phosphodiesterase domain containing 1	-0.29812	7.10035e-05
ENSMUSG00000016534.16	Lamp2	lysosomal-associated membrane protein 2	-0.271238	8.77441e-05
ENSMUSG00000039194.17	Rlbp1	retinaldehyde binding protein 1	0.483368	9.4283e-05
ENSMUSG00000055866.10	Per2	period circadian clock 2	-0.47216	0.000102945
ENSMUSG00000021194.7	Chga	chromogranin A	-0.313769	0.000151391
ENSMUSG00000089762.4	Ier5l	immediate early response 5-like	0.547954	0.000166819
ENSMUSG00000033981.15	Gria2	glutamate receptor, ionotropic, AMPA2 (alpha 2)	-0.333159	0.000172941
ENSMUSG00000028351.6	Brinp1	bone morphogenic protein/retinoic acid inducible neural specific 1	-0.238679	0.000201181
ENSMUSG00000036915.18	Kirrel2	kirre like nephrin family adhesion molecule 2	-0.852828	0.000204887
ENSMUSG00000059447.14	Hadhb	hydroxyacyl-CoA dehydrogenase trifunctional multienzyme complex subunit beta	0.337779	0.000225176
ENSMUSG00000037996.18	Slc24a2	solute carrier family 24 (sodium/potassium/calcium exchanger), member 2	-0.284331	0.000251537
ENSMUSG00000031387.15	Renbp	renin binding protein	0.731394	0.000264111
ENSMUSG00000015846.16	Rxra	retinoid X receptor alpha	0.32473	0.000264422
ENSMUSG00000058420.9	Syt17	synaptotagmin XVII	0.340927	0.000266477
ENSMUSG00000002279.20	Lmf1	lipase maturation factor 1	-0.401872	0.000302902
ENSMUSG00000046879.8	Irgm1	immunity-related GTPase family M member 1	0.514649	0.00030541
ENSMUSG00000047216.9	Cdh19	cadherin 19, type 2	-0.503538	0.000307505
ENSMUSG00000047146.18	Tet1	tet methylcytosine dioxygenase 1	-0.408414	0.000321607
ENSMUSG00000036437.7	Npy1r	neuropeptide Y receptor Y1	-0.389506	0.000323432
ENSMUSG00000035864.15	Syt1	synaptotagmin I	-0.303811	0.000324241
ENSMUSG00000056004.17	Elapor2	endosome-lysosome associated apoptosis and autophagy regulator family member 2	-0.238718	0.000336638
ENSMUSG00000034209.5	Rasl10a	RAS-like, family 10, member A	0.605751	0.000347914
ENSMUSG00000014905.5	Dnajb9	DnaJ heat shock protein family (Hsp40) member B9	-0.381188	0.00034835
ENSMUSG00000025239.4	Limd1	LIM domains containing 1	0.359905	0.000418469
ENSMUSG00000024338.16	Psmb8	proteasome (prosome, macropain) subunit, beta type 8 (large multifunctional peptidase 7)	0.962668	0.000419702
ENSMUSG00000019877.11	Serinc1	serine incorporator 1	-0.324567	0.000436919
ENSMUSG00000028780.14	Sema3c	sema domain, immunoglobulin domain (Ig), short basic domain, secreted, (semaphorin) 3C	-0.6422	0.000446052
ENSMUSG00000024944.7	Arl2	ADP-ribosylation factor-like 2	0.301861	0.000470446
ENSMUSG00000040998.19	Npnt	nephronectin	-0.97804	0.000472045
ENSMUSG00000072640.12	Lyrm9	LYR motif containing 9	-0.391788	0.000489382
ENSMUSG00000010803.14	Gabra1	gamma-aminobutyric acid (GABA) A receptor, subunit alpha 1	-0.295668	0.000506767
ENSMUSG00000095334.3	NA	NA	-0.516228	0.000506892
ENSMUSG00000054520.16	Sh3bp2	SH3-domain binding protein 2	0.905955	0.000556161
ENSMUSG00000019943.11	Atp2b1	ATPase, Ca++ transporting, plasma membrane 1	-0.447393	0.000613206
ENSMUSG00000027995.11	Tlr2	toll-like receptor 2	1.36199	0.000623574
ENSMUSG00000043019.13	Edem3	ER degradation enhancer, mannosidase alpha-like 3	-0.23023	0.000629301
ENSMUSG00000028184.13	Adgrl2	adhesion G protein-coupled receptor L2	-0.370184	0.00064717
ENSMUSG00000025132.14	Arhgdia	Rho GDP dissociation inhibitor (GDI) alpha	0.219757	0.000694209
ENSMUSG00000094103.3	Fam177a2	family with sequence similarity 177 member A2	-0.493674	0.000694276
ENSMUSG00000041528.16	Rnf123	ring finger protein 123	-0.545484	0.000714134
ENSMUSG00000064329.14	Scn1a	sodium channel, voltage-gated, type I, alpha	-0.278226	0.000716625
ENSMUSG00000024654.9	Asrgl1	asparaginase like 1	0.205891	0.000750559
ENSMUSG00000075318.14	Scn2a	sodium channel, voltage-gated, type II, alpha	-0.3056	0.000755953
ENSMUSG00000030304.12	Ergic2	ERGIC and golgi 2	-0.36665	0.000771394
ENSMUSG00000040118.16	Cacna2d1	calcium channel, voltage-dependent, alpha2/delta subunit 1	-0.327861	0.000826476
ENSMUSG00000034584.4	Exph5	exophilin 5	-0.301124	0.000836577
ENSMUSG00000019880.11	Rspo3	R-spondin 3	-0.590032	0.00097957
ENSMUSG00000117725.2	NA	NA	0.555909	0.00100696
ENSMUSG00000025314.17	Ptprj	protein tyrosine phosphatase, receptor type, J	-0.204211	0.00108487
ENSMUSG00000024663.21	Rab3il1	RAB3A interacting protein (rabin3)-like 1	0.473106	0.00109571
ENSMUSG00000037343.9	Taf2	TATA-box binding protein associated factor 2	-0.588425	0.00114799
ENSMUSG00000074247.11	Dda1	DET1 and DDB1 associated 1	0.311302	0.00117151
ENSMUSG00000063160.13	Numbl	numb-like	0.564845	0.00119033
ENSMUSG00000028033.17	Kcnq5	potassium voltage-gated channel, subfamily Q, member 5	-0.328786	0.00122974
ENSMUSG00000036295.6	Lrrn3	leucine rich repeat protein 3, neuronal	-0.360402	0.00127095
ENSMUSG00000017561.17	Crlf3	cytokine receptor-like factor 3	0.514203	0.00133541
ENSMUSG00000024219.17	Anks1	ankyrin repeat and SAM domain containing 1	0.445633	0.00137921
ENSMUSG00000025964.16	Adam23	a disintegrin and metallopeptidase domain 23	-0.339292	0.00138481
ENSMUSG00000026959.14	Grin1	glutamate receptor, ionotropic, NMDA1 (zeta 1)	-0.2366	0.00141971
ENSMUSG00000047557.3	Lxn	latexin	0.282966	0.00143845
ENSMUSG00000021453.3	Gadd45g	growth arrest and DNA-damage-inducible 45 gamma	0.522163	0.00144473
ENSMUSG00000061322.16	Dnai1	dynein axonemal intermediate chain 1	0.685792	0.00144917
ENSMUSG00000029223.13	Uchl1	ubiquitin carboxy-terminal hydrolase L1	0.200744	0.00146777
ENSMUSG00000033450.9	Tagap	T cell activation Rho GTPase activating protein	0.815549	0.00148414
ENSMUSG00000022255.17	Mtdh	metadherin	-0.453621	0.0014882
ENSMUSG00000004815.13	Dgkq	diacylglycerol kinase, theta	0.378756	0.00150036
ENSMUSG00000044066.15	Cep68	centrosomal protein 68	0.232973	0.00155454
ENSMUSG00000031673.7	Cdh11	cadherin 11	-0.26068	0.00155911
ENSMUSG00000036972.15	Zic4	zinc finger protein of the cerebellum 4	-1.13831	0.0015625
ENSMUSG00000039717.17	Ralyl	RALY RNA binding protein-like	0.196439	0.00157285
ENSMUSG00000027551.16	Zfp64	zinc finger protein 64	0.301361	0.00162054
ENSMUSG00000096768.9	Erdr1	erythroid differentiation regulator 1	0.801487	0.00163495
ENSMUSG00000029152.14	Ociad1	OCIA domain containing 1	-0.166314	0.00164207
ENSMUSG00000026193.16	Fn1	fibronectin 1	-0.681636	0.00165783
ENSMUSG00000002699.14	Lcp2	lymphocyte cytosolic protein 2	1.05455	0.00167712
ENSMUSG00000027248.14	Pdia3	protein disulfide isomerase associated 3	-0.345387	0.00168748
ENSMUSG00000047307.3	Pcdhb13	protocadherin beta 13	-0.530801	0.00169457
ENSMUSG00000067279.4	Ppp1r3c	protein phosphatase 1, regulatory subunit 3C	0.349561	0.00172938
ENSMUSG00000020598.17	Nrcam	neuronal cell adhesion molecule	-0.214598	0.00178927
ENSMUSG00000030555.17	Ttc23	tetratricopeptide repeat domain 23	0.85785	0.00183133
ENSMUSG00000070047.15	Fat1	FAT atypical cadherin 1	-0.222832	0.00184853
ENSMUSG00000051022.8	Hs3st1	heparan sulfate (glucosamine) 3-O-sulfotransferase 1	-0.377074	0.00187886
ENSMUSG00000053113.4	Socs3	suppressor of cytokine signaling 3	0.947453	0.00194106
ENSMUSG00000045967.12	Gpr158	G protein-coupled receptor 158	-0.290891	0.00195744
ENSMUSG00000021687.15	Scamp1	secretory carrier membrane protein 1	-0.213087	0.00203371
ENSMUSG00000034110.9	Kctd7	potassium channel tetramerisation domain containing 7	0.344157	0.00206781
ENSMUSG00000028647.14	Mycbp	MYC binding protein	1.06546	0.00215646
ENSMUSG00000039952.16	Dag1	dystroglycan 1	-0.209284	0.00215789
ENSMUSG00000037003.17	Tns2	tensin 2	-0.728541	0.00218993
ENSMUSG00000061013.7	Mkx	mohawk homeobox	-0.47968	0.00224699
ENSMUSG00000032420.9	Nt5e	5' nucleotidase, ecto	-0.633881	0.00225919
ENSMUSG00000001986.17	Gria3	glutamate receptor, ionotropic, AMPA3 (alpha 3)	-0.353056	0.00228495
ENSMUSG00000019232.15	Etnppl	ethanolamine phosphate phospholyase	-0.512764	0.00229126
ENSMUSG00000000194.14	Gpr107	G protein-coupled receptor 107	-0.356376	0.00232171
ENSMUSG00000036523.17	Greb1	gene regulated by estrogen in breast cancer protein	-1.37638	0.00234019
ENSMUSG00000029311.17	Hsd17b11	hydroxysteroid (17-beta) dehydrogenase 11	-0.291263	0.0023792
ENSMUSG00000032044.5	Rpusd4	RNA pseudouridylate synthase domain containing 4	0.479414	0.0024068
ENSMUSG00000029994.18	Anxa4	annexin A4	0.60686	0.00242987
ENSMUSG00000056737.15	Capg	capping protein (actin filament), gelsolin-like	1.32326	0.00249835
ENSMUSG00000027803.15	Wwtr1	WW domain containing transcription regulator 1	0.267383	0.00251917
ENSMUSG00000028923.15	Necap2	NECAP endocytosis associated 2	0.323222	0.0025273
ENSMUSG00000090877.4	Hspa1b	heat shock protein 1B	0.739934	0.0025448
ENSMUSG00000020964.15	Sel1l	sel-1 suppressor of lin-12-like (C. elegans)	-0.262849	0.00256068
ENSMUSG00000003528.16	Slc25a1	solute carrier family 25 (mitochondrial carrier, citrate transporter), member 1	0.326282	0.00263922
ENSMUSG00000022439.10	Parvg	parvin, gamma	0.620335	0.0026961
ENSMUSG00000049612.11	Omg	oligodendrocyte myelin glycoprotein	-0.358679	0.00271014
ENSMUSG00000034595.18	Ppp1r18	protein phosphatase 1, regulatory subunit 18	0.613132	0.00272902
ENSMUSG00000022568.18	Scrib	scribbled planar cell polarity	0.280229	0.00274669
ENSMUSG00000041482.18	Piezo2	piezo-type mechanosensitive ion channel component 2	1.32975	0.00275046
ENSMUSG00000003316.15	Glg1	golgi apparatus protein 1	-0.218409	0.00281891
ENSMUSG00000037990.19	Sh3rf3	SH3 domain containing ring finger 3	0.391734	0.00288934
ENSMUSG00000020516.16	Rps6kb1	ribosomal protein S6 kinase, polypeptide 1	-0.290486	0.00290128
ENSMUSG00000061576.16	Dpp6	dipeptidylpeptidase 6	-0.221244	0.00295859
ENSMUSG00000000682.8	Cd52	CD52 antigen	0.969396	0.00307061
ENSMUSG00000024413.15	Npc1	NPC intracellular cholesterol transporter 1	-0.268852	0.00308905
ENSMUSG00000102697.2	Pcdhac2	protocadherin alpha subfamily C, 2	-0.213118	0.0031081
ENSMUSG00000048307.9	Ankrd46	ankyrin repeat domain 46	0.203488	0.00317949
ENSMUSG00000004947.16	Dtx2	deltex 2, E3 ubiquitin ligase	0.507324	0.00322033
ENSMUSG00000063531.8	Sema3e	sema domain, immunoglobulin domain (Ig), short basic domain, secreted, (semaphorin) 3E	-0.319472	0.00329388
ENSMUSG00000034648.10	Lrrn1	leucine rich repeat protein 1, neuronal	-0.245633	0.00331825
ENSMUSG00000024300.18	Myo1f	myosin IF	0.732256	0.003373
ENSMUSG00000032625.15	Thsd7a	thrombospondin, type I, domain containing 7A	-0.278044	0.00339422
ENSMUSG00000040037.14	Negr1	neuronal growth regulator 1	-0.349333	0.00344155
ENSMUSG00000046794.10	Ppp1r3b	protein phosphatase 1, regulatory subunit 3B	0.761207	0.00348291
ENSMUSG00000047976.5	Kcna1	potassium voltage-gated channel, shaker-related subfamily, member 1	-0.250255	0.0034892
ENSMUSG00000046699.15	Slitrk4	SLIT and NTRK-like family, member 4	-0.341179	0.00350524
ENSMUSG00000080994.3	Gm13464	glyceraldehyde-3-phosphate dehydrogenase pseudogene	0.43224	0.00357942
ENSMUSG00000071862.4	Lrrtm2	leucine rich repeat transmembrane neuronal 2	-0.248627	0.00359244
ENSMUSG00000034957.11	Cebpa	CCAAT/enhancer binding protein (C/EBP), alpha	0.637829	0.00360645
ENSMUSG00000034168.8	Irf2bpl	interferon regulatory factor 2 binding protein-like	0.325832	0.00364645
ENSMUSG00000030107.11	Usp18	ubiquitin specific peptidase 18	1.77204	0.00366819
ENSMUSG00000079598.5	Clec2l	C-type lectin domain family 2, member L	-0.320754	0.003677
ENSMUSG00000048347.6	Pcdhb18	protocadherin beta 18	-0.466494	0.00368299
ENSMUSG00000028268.15	Gbp3	guanylate binding protein 3	0.813294	0.00373815
ENSMUSG00000039982.9	Dtx4	deltex 4, E3 ubiquitin ligase	0.276685	0.00379213
ENSMUSG00000032422.19	Snx14	sorting nexin 14	-0.248746	0.00379264
ENSMUSG00000005534.11	Insr	insulin receptor	-0.243051	0.00382964
ENSMUSG00000009905.6	Kdsr	3-ketodihydrosphingosine reductase	-0.235752	0.00385499
ENSMUSG00000034563.17	Ccpg1	cell cycle progression 1	-0.217347	0.00392492
ENSMUSG00000040302.18	Rbm48	RNA binding motif protein 48	-0.478245	0.00395965
ENSMUSG00000056050.16	Mia3	MIA SH3 domain ER export factor 3	-0.357946	0.00396995
ENSMUSG00000037434.8	Slc30a1	solute carrier family 30 (zinc transporter), member 1	-0.311232	0.00401431
ENSMUSG00000021143.11	Pacs2	phosphofurin acidic cluster sorting protein 2	0.197309	0.00404257
ENSMUSG00000035299.17	Mid1	midline 1	0.719947	0.00408092
ENSMUSG00000023033.15	Scn8a	sodium channel, voltage-gated, type VIII, alpha	-0.251943	0.0040814
ENSMUSG00000029863.14	Casp2	caspase 2	0.525607	0.0040955
ENSMUSG00000006800.15	Sulf2	sulfatase 2	-0.221469	0.00410465
ENSMUSG00000025531.15	Chm	choroidermia (RAB escort protein 1)	-0.393716	0.00411079
ENSMUSG00000028343.11	Erp44	endoplasmic reticulum protein 44	-0.272961	0.00412163
ENSMUSG00000038486.10	Sv2a	synaptic vesicle glycoprotein 2 a	-0.237393	0.00414282
ENSMUSG00000037275.15	Gemin5	gem nuclear organelle associated protein 5	-0.249303	0.00417086
ENSMUSG00000021235.14	Coq6	coenzyme Q6 monooxygenase	0.363238	0.00417487
ENSMUSG00000094724.9	Rnaset2b	ribonuclease T2B	-0.232209	0.00419354
ENSMUSG00000040007.9	Bahd1	bromo adjacent homology domain containing 1	0.362168	0.00420514
ENSMUSG00000026824.12	Kcnj3	potassium inwardly-rectifying channel, subfamily J, member 3	-0.252183	0.00423149
ENSMUSG00000055943.6	Emc7	ER membrane protein complex subunit 7	-0.21754	0.00424589
ENSMUSG00000028859.15	Csf3r	colony stimulating factor 3 receptor (granulocyte)	1.07743	0.00425963
ENSMUSG00000022211.10	Carmil3	capping protein regulator and myosin 1 linker 3	0.41393	0.0043046
ENSMUSG00000036510.18	Cdh8	cadherin 8	-0.239892	0.0043183
ENSMUSG00000028399.19	Ptprd	protein tyrosine phosphatase, receptor type, D	-0.181051	0.00435666
ENSMUSG00000036790.6	Slitrk2	SLIT and NTRK-like family, member 2	-0.232104	0.00446341
ENSMUSG00000022342.7	Kcnv1	potassium channel, subfamily V, member 1	-0.302088	0.00447432
ENSMUSG00000089417.3	Gm22009	predicted gene, 22009	-0.412191	0.00457483
ENSMUSG00000020048.14	Hsp90b1	heat shock protein 90, beta (Grp94), member 1	-0.398294	0.00465033
ENSMUSG00000037300.20	Ttc13	tetratricopeptide repeat domain 13	-0.252216	0.00467232
ENSMUSG00000045589.8	Frrs1l	ferric-chelate reductase 1 like	-0.217558	0.00467318
ENSMUSG00000034780.7	B3galt1	UDP-Gal:betaGlcNAc beta 1,3-galactosyltransferase, polypeptide 1	-0.29354	0.00480439
ENSMUSG00000078965.6	Gm12033	glyceraldehyde-3-phosphate dehydrogenase pseudogene	1.90712	0.00481365
ENSMUSG00000028020.17	Glrb	glycine receptor, beta subunit	-0.246049	0.00483511
ENSMUSG00000038215.16	Cep44	centrosomal protein 44	0.5135	0.00484223
ENSMUSG00000020368.16	Canx	calnexin	-0.430416	0.00490293
ENSMUSG00000075478.4	Slitrk1	SLIT and NTRK-like family, member 1	-0.201141	0.00491252
ENSMUSG00000101111.2	NA	NA	-0.543879	0.00492304
ENSMUSG00000016763.16	Scube1	signal peptide, CUB domain, EGF-like 1	-0.31773	0.00495318
ENSMUSG00000028289.13	Epha7	Eph receptor A7	-0.346762	0.00498594
ENSMUSG00000000276.12	Dgke	diacylglycerol kinase, epsilon	-0.265166	0.00498613
ENSMUSG00000030600.16	Lrfn1	leucine rich repeat and fibronectin type III domain containing 1	0.246151	0.00500677
ENSMUSG00000021830.15	Txndc16	thioredoxin domain containing 16	-0.219833	0.00505879
ENSMUSG00000056222.16	Spock1	sparc/osteonectin, cwcv and kazal-like domains proteoglycan 1	-0.22769	0.00506372
ENSMUSG00000027834.16	Serpini1	serine (or cysteine) peptidase inhibitor, clade I, member 1	-0.385569	0.00511921
ENSMUSG00000052372.11	Il1rapl1	interleukin 1 receptor accessory protein-like 1	-0.330594	0.00516213
ENSMUSG00000002233.14	Rhoc	ras homolog family member C	0.546312	0.00516966
ENSMUSG00000050627.14	Gpd1l	glycerol-3-phosphate dehydrogenase 1-like	0.185931	0.00522398
ENSMUSG00000060882.6	Kcnd2	potassium voltage-gated channel, Shal-related family, member 2	-0.257266	0.005253
ENSMUSG00000030921.18	Trim30a	tripartite motif-containing 30A	0.776972	0.00526522
ENSMUSG00000028883.20	Sema3a	sema domain, immunoglobulin domain (Ig), short basic domain, secreted, (semaphorin) 3A	-0.306123	0.00530317
ENSMUSG00000020953.18	Coch	cochlin	-0.39551	0.00536919
ENSMUSG00000020311.18	Erlec1	endoplasmic reticulum lectin 1	-0.463452	0.00536952
ENSMUSG00000052837.8	Junb	jun B proto-oncogene	0.733469	0.00537455
ENSMUSG00000026458.14	Ppfia4	protein tyrosine phosphatase, receptor type, f polypeptide (PTPRF), interacting protein (liprin), alpha 4	0.262538	0.00550682
ENSMUSG00000036766.13	Dner	delta/notch-like EGF repeat containing	-0.287405	0.00556496
ENSMUSG00000041548.5	Hspb8	heat shock protein 8	0.339042	0.00557095
ENSMUSG00000054162.16	Spock3	sparc/osteonectin, cwcv and kazal-like domains proteoglycan 3	-0.429007	0.00557113
ENSMUSG00000023992.15	Trem2	triggering receptor expressed on myeloid cells 2	0.716025	0.00557884
ENSMUSG00000026701.16	Prdx6	peroxiredoxin 6	0.454534	0.00561366
ENSMUSG00000038212.17	Mfsd14b	major facilitator superfamily domain containing 14B	-0.270487	0.00562356
ENSMUSG00000052005.9	NA	NA	-0.325173	0.00564851
ENSMUSG00000034453.9	Polr3b	polymerase (RNA) III (DNA directed) polypeptide B	-0.511241	0.00565384
ENSMUSG00000098019.2	Gm2546	glyceraldehyde-3-phosphate dehydrogenase pseudogene	1.77616	0.0056556
ENSMUSG00000060601.14	Nr1h2	nuclear receptor subfamily 1, group H, member 2	0.349053	0.0056565
ENSMUSG00000034488.15	Edil3	EGF-like repeats and discoidin I-like domains 3	-0.225794	0.0057071
ENSMUSG00000044876.16	Zfp444	zinc finger protein 444	0.413967	0.00572996
ENSMUSG00000003814.9	Calr	calreticulin	-0.28474	0.0057779
ENSMUSG00000034265.9	Zdhhc14	zinc finger, DHHC domain containing 14	-0.2429	0.00579092
ENSMUSG00000103800.2	Pcdha8	protocadherin alpha 8	-1.2261	0.00585047
ENSMUSG00000087088.3	Gm16638	predicted gene, 16638	-0.539531	0.00586796
ENSMUSG00000020932.15	Gfap	glial fibrillary acidic protein	0.931392	0.005898
ENSMUSG00000029713.16	Gnb2	guanine nucleotide binding protein (G protein), beta 2	0.24264	0.00590832
ENSMUSG00000096740.9	Lbhd1	LBH domain containing 1	1.29906	0.00598588
ENSMUSG00000013736.17	Trnt1	tRNA nucleotidyl transferase, CCA-adding, 1	-0.33774	0.00601958
ENSMUSG00000044148.7	1810030O07Rik	RIKEN cDNA 1810030O07 gene	0.238495	0.00603586
ENSMUSG00000032336.18	Nptn	neuroplastin	-0.281311	0.00605341
ENSMUSG00000015247.11	Nipsnap3b	nipsnap homolog 3B	0.460927	0.00606817
ENSMUSG00000029771.13	Irf5	interferon regulatory factor 5	0.533508	0.00614583
ENSMUSG00000036327.19	Qsox2	quiescin Q6 sulfhydryl oxidase 2	-0.317776	0.00617387
ENSMUSG00000044937.16	Ttc41	tetratricopeptide repeat domain 41	1.00061	0.0062792
ENSMUSG00000031144.16	Syp	synaptophysin	-0.21223	0.00636763
ENSMUSG00000029125.15	Stx18	syntaxin 18	0.258613	0.00643057
ENSMUSG00000058006.13	Mdn1	midasin AAA ATPase 1	-0.43517	0.00644744
ENSMUSG00000023075.10	Akirin1	akirin 1	0.15909	0.00648346
ENSMUSG00000021991.10	Cacna2d3	calcium channel, voltage-dependent, alpha2/delta subunit 3	-0.292911	0.00649324
ENSMUSG00000008035.13	Mid1ip1	Mid1 interacting protein 1 (gastrulation specific G12-like (zebrafish))	0.329423	0.00652417
ENSMUSG00000027698.15	Nceh1	neutral cholesterol ester hydrolase 1	-0.22296	0.00652916
ENSMUSG00000047414.7	Flrt2	fibronectin leucine rich transmembrane protein 2	-0.282362	0.00653316
ENSMUSG00000008763.17	Man1a2	mannosidase, alpha, class 1A, member 2	-0.377583	0.00654191
ENSMUSG00000036529.18	Sbf1	SET binding factor 1	0.233897	0.00656029
ENSMUSG00000040372.3	Gpr63	G protein-coupled receptor 63	-0.643875	0.0067061
ENSMUSG00000024304.15	Cdh2	cadherin 2	-0.270087	0.00671049
ENSMUSG00000023960.14	Enpp5	ectonucleotide pyrophosphatase/phosphodiesterase 5	-0.225315	0.0067445
ENSMUSG00000002325.16	Irf9	interferon regulatory factor 9	0.697553	0.0067476
ENSMUSG00000004788.12	Eif2b2	eukaryotic translation initiation factor 2B, subunit 2 beta	0.447946	0.00676344
ENSMUSG00000001542.8	Ell2	elongation factor for RNA polymerase II 2	-0.364799	0.00684151
ENSMUSG00000060227.16	Golm2	golgi membrane protein 2	-0.432062	0.00686246
ENSMUSG00000026587.16	Astn1	astrotactin 1	-0.175775	0.00694501
ENSMUSG00000072720.10	Myo18b	myosin XVIIIb	0.546027	0.00697262
ENSMUSG00000033063.9	Cntnap3	contactin associated protein-like 3	-0.429561	0.00706659
ENSMUSG00000052229.6	Gpr17	G protein-coupled receptor 17	0.406074	0.00706747
ENSMUSG00000044468.15	Tent5c	terminal nucleotidyltransferase 5C	0.746622	0.00711647
ENSMUSG00000015312.10	Gadd45b	growth arrest and DNA-damage-inducible 45 beta	0.535959	0.00714056
ENSMUSG00000027784.11	Ppm1l	protein phosphatase 1 (formerly 2C)-like	-0.189581	0.00717996
ENSMUSG00000060166.7	Zdhhc8	zinc finger, DHHC domain containing 8	0.29753	0.00725399
ENSMUSG00000031924.5	Cyb5b	cytochrome b5 type B	0.11961	0.00725533
ENSMUSG00000019828.14	Grm1	glutamate receptor, metabotropic 1	-0.314267	0.00728398
ENSMUSG00000029191.17	Rfc1	replication factor C (activator 1) 1	-0.3928	0.00739037
ENSMUSG00000036752.5	Tubb4b	tubulin, beta 4B class IVB	0.244944	0.00741712
ENSMUSG00000056812.15	St8sia3	ST8 alpha-N-acetyl-neuraminide alpha-2,8-sialyltransferase 3	-0.331757	0.00744668
ENSMUSG00000054408.10	Spcs3	signal peptidase complex subunit 3 homolog (S. cerevisiae)	-0.182968	0.00754325
ENSMUSG00000030302.18	Atp2b2	ATPase, Ca++ transporting, plasma membrane 2	-0.193053	0.00756678
ENSMUSG00000103436.2	NA	NA	1.56389	0.00758576
ENSMUSG00000087006.4	Gm13889	predicted gene 13889	0.446847	0.00764536
ENSMUSG00000022462.8	Slc38a2	solute carrier family 38, member 2	-0.234769	0.00766175
ENSMUSG00000022013.5	Dnajc15	DnaJ heat shock protein family (Hsp40) member C15	-0.38615	0.00771789
ENSMUSG00000052848.8	C130026L21Rik	RIKEN cDNA C130026L21 gene	0.642037	0.00776511
ENSMUSG00000000131.16	Xpo6	exportin 6	0.191605	0.00788499
ENSMUSG00000005338.15	Cadm3	cell adhesion molecule 3	-0.234116	0.00792494
ENSMUSG00000109715.2	NA	NA	0.365171	0.00802715
ENSMUSG00000037022.4	Mmaa	methylmalonic aciduria (cobalamin deficiency) type A	0.310772	0.00804014
ENSMUSG00000049643.16	2310022A10Rik	RIKEN cDNA 2310022A10 gene	-0.662111	0.00815979
ENSMUSG00000058351.12	Smim4	small integral membrane protein 4	0.886446	0.00816382
ENSMUSG00000002845.15	Tmem39a	transmembrane protein 39a	-0.69464	0.00817323
ENSMUSG00000040167.17	Ikzf5	IKAROS family zinc finger 5	-0.370852	0.00822794
ENSMUSG00000009687.15	Fxyd5	FXYD domain-containing ion transport regulator 5	-0.750519	0.00825635
ENSMUSG00000074968.12	Ano3	anoctamin 3	-0.292695	0.00833764
ENSMUSG00000010051.16	Hyal1	hyaluronoglucosaminidase 1	-0.43852	0.00837243
ENSMUSG00000036902.12	Neto2	neuropilin (NRP) and tolloid (TLL)-like 2	-0.28156	0.00839565
ENSMUSG00000069893.11	9930111J21Rik1	RIKEN cDNA 9930111J21 gene 1	1.04778	0.00843496
ENSMUSG00000048897.16	Zfp710	zinc finger protein 710	0.266575	0.00851823
ENSMUSG00000021947.12	Cryl1	crystallin, lambda 1	0.380485	0.008551
ENSMUSG00000020284.17	Cfap410	cilia and flagella associated protein 410	0.300481	0.00860939
ENSMUSG00000081600.4	Gm12286	glyceraldehyde-3-phosphate dehydrogenase pseudogene	0.354652	0.0086152
ENSMUSG00000028373.17	Astn2	astrotactin 2	-0.234579	0.0086398
ENSMUSG00000030035.15	Wbp1	WW domain binding protein 1	0.488596	0.00867079
ENSMUSG00000029838.12	Ptn	pleiotrophin	-0.239338	0.00876748
ENSMUSG00000033676.14	Gabrb3	gamma-aminobutyric acid (GABA) A receptor, subunit beta 3	-0.26721	0.00885416
ENSMUSG00000038375.16	Trp53inp2	transformation related protein 53 inducible nuclear protein 2	0.204847	0.008855
ENSMUSG00000036887.6	C1qa	complement component 1, q subcomponent, alpha polypeptide	0.409914	0.00895086
ENSMUSG00000036503.14	Rnf13	ring finger protein 13	-0.383736	0.00900605
ENSMUSG00000028381.9	Ugcg	UDP-glucose ceramide glucosyltransferase	-0.270453	0.00909166
ENSMUSG00000041515.11	Irf8	interferon regulatory factor 8	0.618826	0.00910157
ENSMUSG00000074802.12	Gas2l3	growth arrest-specific 2 like 3	-0.843696	0.00912024
ENSMUSG00000022108.9	Itm2b	integral membrane protein 2B	-0.160368	0.0091569
ENSMUSG00000023845.8	Lnpep	leucyl/cystinyl aminopeptidase	-0.133757	0.00917317
ENSMUSG00000070532.6	Ccdc190	coiled-coil domain containing 190	0.337356	0.00918549
ENSMUSG00000027661.5	Slc2a10	solute carrier family 2 (facilitated glucose transporter), member 10	-0.804414	0.0091928
ENSMUSG00000052906.8	Ubxn8	UBX domain protein 8	-0.443255	0.00921535
ENSMUSG00000018012.12	Rac3	Rac family small GTPase 3	0.502749	0.00924897
ENSMUSG00000041354.17	Rgl2	ral guanine nucleotide dissociation stimulator-like 2	0.460754	0.0093166
ENSMUSG00000002289.17	Angptl4	angiopoietin-like 4	0.804717	0.00932466
ENSMUSG00000034616.18	Ssh3	slingshot protein phosphatase 3	0.608463	0.00933239
ENSMUSG00000062480.13	Acat3	acetyl-Coenzyme A acetyltransferase 3	0.396274	0.00937991
ENSMUSG00000092083.5	Kcnb2	potassium voltage gated channel, Shab-related subfamily, member 2	-0.219408	0.00955803
ENSMUSG00000112241.2	NA	NA	-0.696869	0.00967933
ENSMUSG00000052921.14	Arhgef15	Rho guanine nucleotide exchange factor (GEF) 15	0.330732	0.00973247
ENSMUSG00000020454.18	Eif4enif1	eukaryotic translation initiation factor 4E nuclear import factor 1	-0.256848	0.00974855
ENSMUSG00000029419.9	Ajm1	apical junction component 1	0.288017	0.00976425
ENSMUSG00000042215.9	Bag2	BCL2-associated athanogene 2	0.339298	0.00984454
ENSMUSG00000020482.5	Ccdc117	coiled-coil domain containing 117	0.28166	0.00997086
ENSMUSG00000048304.9	Slitrk3	SLIT and NTRK-like family, member 3	-0.297713	0.0100799
ENSMUSG00000040723.15	Rcsd1	RCSD domain containing 1	0.554952	0.0101301
ENSMUSG00000020782.19	Llgl2	LLGL2 scribble cell polarity complex component	1.16781	0.0101347
ENSMUSG00000029390.14	Tmed2	transmembrane p24 trafficking protein 2	-0.24563	0.0101833
ENSMUSG00000021587.6	Pcsk1	proprotein convertase subtilisin/kexin type 1	-0.388631	0.0101902
ENSMUSG00000023266.12	Frs3	fibroblast growth factor receptor substrate 3	0.436109	0.0102405
ENSMUSG00000103677.2	Pcdhga4	protocadherin gamma subfamily A, 4	-0.322098	0.0102523
ENSMUSG00000028212.17	Ccne2	cyclin E2	-0.563461	0.0102689
ENSMUSG00000029767.17	Calu	calumenin	-0.199922	0.0103155
ENSMUSG00000038664.17	Herc1	HECT and RLD domain containing E3 ubiquitin protein ligase family member 1	-0.222184	0.0103497
ENSMUSG00000032598.9	Nckipsd	NCK interacting protein with SH3 domain	0.649548	0.0103785
ENSMUSG00000041891.17	Lman1	lectin, mannose-binding, 1	-0.296682	0.0103874
ENSMUSG00000039041.16	Adrm1	adhesion regulating molecule 1	0.202879	0.0104466
ENSMUSG00000074579.15	Lekr1	leucine, glutamate and lysine rich 1	-0.594216	0.0105307
ENSMUSG00000113890.2	NA	NA	-0.291497	0.0105419
ENSMUSG00000022106.15	Rcbtb2	regulator of chromosome condensation (RCC1) and BTB (POZ) domain containing protein 2	0.246845	0.0105605
ENSMUSG00000038383.17	Pigu	phosphatidylinositol glycan anchor biosynthesis, class U	-0.324406	0.0105862
ENSMUSG00000029147.12	Ppm1g	protein phosphatase 1G (formerly 2C), magnesium-dependent, gamma isoform	-0.239563	0.0106107
ENSMUSG00000048120.17	Entpd1	ectonucleoside triphosphate diphosphohydrolase 1	0.646092	0.0106197
ENSMUSG00000003348.11	Mob3a	MOB kinase activator 3A	0.357385	0.0107041
ENSMUSG00000031555.16	Adam9	a disintegrin and metallopeptidase domain 9 (meltrin gamma)	-0.206027	0.0107834
ENSMUSG00000062257.14	Opcml	opioid binding protein/cell adhesion molecule-like	-0.217002	0.0107912
ENSMUSG00000022514.15	Il1rap	interleukin 1 receptor accessory protein	-0.3663	0.0107929
ENSMUSG00000030711.17	Sult1a1	sulfotransferase family 1A, phenol-preferring, member 1	-0.462761	0.0108185
ENSMUSG00000074457.11	S100a16	S100 calcium binding protein A16	0.377709	0.0108688
ENSMUSG00000030249.16	Abcc9	ATP-binding cassette, sub-family C (CFTR/MRP), member 9	-0.712253	0.0109006
ENSMUSG00000061104.6	Sap18b	Sin3-associated polypeptide 18B	0.336716	0.0110456
ENSMUSG00000019082.19	Slc25a22	solute carrier family 25 (mitochondrial carrier, glutamate), member 22	0.265001	0.0110758
ENSMUSG00000024593.16	Megf10	multiple EGF-like-domains 10	-0.315314	0.0111148
ENSMUSG00000003527.10	Ess2	ess-2 splicing factor	0.251701	0.0112019
ENSMUSG00000068923.15	Syt11	synaptotagmin XI	-0.207768	0.011227
ENSMUSG00000020810.6	Cygb	cytoglobin	0.215181	0.0112299
ENSMUSG00000050663.9	Trhde	TRH-degrading enzyme	-0.287652	0.0112618
ENSMUSG00000090256.2	Alms1-ps1	ALMS1, centrosome and basal body associated, pseudogene 1	0.989799	0.0113351
ENSMUSG00000029430.14	Ran	RAN, member RAS oncogene family	0.247231	0.0114818
ENSMUSG00000032376.13	Usp3	ubiquitin specific peptidase 3	-0.253559	0.0115176
ENSMUSG00000031015.9	Swap70	SWA-70 protein	0.266642	0.0115217
ENSMUSG00000020376.18	Rnf130	ring finger protein 130	-0.201035	0.0115823
ENSMUSG00000020256.15	Aldh1l2	aldehyde dehydrogenase 1 family, member L2	0.573928	0.011614
ENSMUSG00000021607.10	Mrpl36	mitochondrial ribosomal protein L36	0.338631	0.0116249
ENSMUSG00000003812.14	Dnase2a	deoxyribonuclease II alpha	0.76972	0.0116744
ENSMUSG00000074607.12	Tox2	TOX high mobility group box family member 2	0.45768	0.0116843
ENSMUSG00000024425.5	Ndfip1	Nedd4 family interacting protein 1	-0.189594	0.0117024
ENSMUSG00000073422.12	H2-Ke6	H2-K region expressed gene 6	0.299079	0.01183
ENSMUSG00000042106.6	Inka1	inka box actin regulator 1	0.926364	0.0118524
ENSMUSG00000022040.9	Ephx2	epoxide hydrolase 2, cytoplasmic	0.30818	0.0119162
ENSMUSG00000047786.13	Lix1	limb and CNS expressed 1	0.175969	0.0119302
ENSMUSG00000050711.8	Scg2	secretogranin II	-0.37935	0.0119769
ENSMUSG00000035486.15	Plk5	polo like kinase 5	0.406958	0.0119984
ENSMUSG00000029672.17	Fam3c	FAM3 metabolism regulating signaling molecule C	-0.226496	0.0120208
ENSMUSG00000028436.9	Dcaf12	DDB1 and CUL4 associated factor 12	0.19013	0.012031
ENSMUSG00000018841.18	Rad51d	RAD51 paralog D	0.377916	0.0121442
ENSMUSG00000078875.11	NA	NA	0.540469	0.0121544
ENSMUSG00000048696.12	Mex3d	mex3 RNA binding family member D	0.353079	0.0121596
ENSMUSG00000005547.15	Cyp2a5	cytochrome P450, family 2, subfamily a, polypeptide 5	1.36536	0.0122516
ENSMUSG00000025226.12	Fbxl15	F-box and leucine-rich repeat protein 15	0.383483	0.0122854
ENSMUSG00000042082.8	Arsb	arylsulfatase B	-0.302121	0.0123198
ENSMUSG00000101431.2	Gm7901	3-phosphoglycerate dehydrogenase pseudogene	0.849723	0.0123336
ENSMUSG00000002580.8	Mien1	migration and invasion enhancer 1	0.388092	0.0123497
ENSMUSG00000029860.17	Zyx	zyxin	0.333748	0.012362
ENSMUSG00000002332.17	Dhrs1	dehydrogenase/reductase (SDR family) member 1	0.257622	0.0123644
ENSMUSG00000051379.13	Flrt3	fibronectin leucine rich transmembrane protein 3	-0.357643	0.0124183
ENSMUSG00000104413.2	Gm37065	predicted gene, 37065	-0.632947	0.0124705
ENSMUSG00000116525.2	NA	NA	0.596895	0.0125508
ENSMUSG00000055409.15	Nell1	NEL-like 1	-0.309976	0.0125584
ENSMUSG00000025956.11	Mettl21a	methyltransferase like 21A	-0.480382	0.0125997
ENSMUSG00000063801.8	Ap3s2	adaptor-related protein complex 3, sigma 2 subunit	0.294619	0.012649
ENSMUSG00000006517.6	Mvd	mevalonate (diphospho) decarboxylase	0.305151	0.0126907
ENSMUSG00000104713.5	Gbp6	guanylate binding protein 6	0.632338	0.0127002
ENSMUSG00000033342.16	Plppr5	phospholipid phosphatase related 5	-0.288474	0.0128259
ENSMUSG00000006435.17	Neurl1a	neuralized E3 ubiquitin protein ligase 1A	0.292437	0.0128302
ENSMUSG00000026883.18	Dab2ip	disabled 2 interacting protein	0.132822	0.0128303
ENSMUSG00000071068.8	Treml2	triggering receptor expressed on myeloid cells-like 2	1.21712	0.0128733
ENSMUSG00000027488.13	Snta1	syntrophin, acidic 1	0.324298	0.0129218
ENSMUSG00000026944.19	Abca2	ATP-binding cassette, sub-family A (ABC1), member 2	-0.435509	0.0129567
ENSMUSG00000030062.8	Rpn1	ribophorin I	-0.275096	0.0130924
ENSMUSG00000006782.17	Cnp	2',3'-cyclic nucleotide 3' phosphodiesterase	0.240115	0.0131099
ENSMUSG00000071637.6	Cebpd	CCAAT/enhancer binding protein (C/EBP), delta	0.90275	0.0131539
ENSMUSG00000022906.16	Parp9	poly (ADP-ribose) polymerase family, member 9	0.592811	0.0131655
ENSMUSG00000036333.12	Kidins220	kinase D-interacting substrate 220	-0.272253	0.0131922
ENSMUSG00000054364.6	Rhob	ras homolog family member B	0.186797	0.0133158
ENSMUSG00000026667.15	Uhmk1	U2AF homology motif (UHM) kinase 1	0.142972	0.0133803
ENSMUSG00000022372.15	Sla	src-like adaptor	0.276727	0.013393
ENSMUSG00000084071.2	Gm13378	PHD finger protein 3 pseudogene	-0.884366	0.0134503
ENSMUSG00000058672.8	Tubb2a	tubulin, beta 2A class IIA	0.22878	0.0134649
ENSMUSG00000025283.16	Sat1	spermidine/spermine N1-acetyl transferase 1	0.34113	0.0137752
ENSMUSG00000024561.12	Mbd1	methyl-CpG binding domain protein 1	0.202142	0.0138005
ENSMUSG00000020436.18	Gabrg2	gamma-aminobutyric acid (GABA) A receptor, subunit gamma 2	-0.246669	0.0138098
ENSMUSG00000027312.15	Atrn	attractin	-0.214351	0.0138212
ENSMUSG00000051007.16	Gatd1	glutamine amidotransferase like class 1 domain containing 1	0.399318	0.0138351
ENSMUSG00000017740.18	Slc12a5	solute carrier family 12, member 5	-0.156173	0.0138755
ENSMUSG00000064941.3	Gm23238	predicted gene, 23238	-1.20566	0.0138996
ENSMUSG00000058715.12	Fcer1g	Fc receptor, IgE, high affinity I, gamma polypeptide	0.422773	0.0139613
ENSMUSG00000022003.8	Slc25a30	solute carrier family 25, member 30	0.579801	0.0140144
ENSMUSG00000021068.18	Nin	ninein	0.24075	0.0140461
ENSMUSG00000000168.11	Dlat	dihydrolipoamide S-acetyltransferase (E2 component of pyruvate dehydrogenase complex)	0.179386	0.0141528
ENSMUSG00000028152.11	Tspan5	tetraspanin 5	-0.212813	0.0141629
ENSMUSG00000022024.11	Sugt1	SGT1, suppressor of G2 allele of SKP1 (S. cerevisiae)	0.179542	0.0141681
ENSMUSG00000044067.8	Gpr22	G protein-coupled receptor 22	-0.418039	0.0142118
ENSMUSG00000045180.14	Shroom2	shroom family member 2	0.225036	0.0142569
ENSMUSG00000020921.7	Tmem101	transmembrane protein 101	-0.273899	0.0143961
ENSMUSG00000027957.14	Slc35a3	solute carrier family 35 (UDP-N-acetylglucosamine (UDP-GlcNAc) transporter), member 3	-0.290803	0.0144014
ENSMUSG00000090394.9	4930523C07Rik	RIKEN cDNA 4930523C07 gene	0.925745	0.0144387
ENSMUSG00000021102.5	Glrx5	glutaredoxin 5	0.389789	0.0144554
ENSMUSG00000018068.14	Ints2	integrator complex subunit 2	-0.330754	0.0144662
ENSMUSG00000056755.14	Grm7	glutamate receptor, metabotropic 7	-0.208901	0.0145465
ENSMUSG00000020475.4	Pgam2	phosphoglycerate mutase 2	0.457994	0.0145709
ENSMUSG00000055320.19	Tead1	TEA domain family member 1	0.426111	0.0145735
ENSMUSG00000086181.2	NA	NA	0.698006	0.0145777
ENSMUSG00000034116.18	Vav1	vav 1 oncogene	0.449195	0.0145906
ENSMUSG00000030022.15	Adamts9	a disintegrin-like and metallopeptidase (reprolysin type) with thrombospondin type 1 motif, 9	0.536573	0.0145939
ENSMUSG00000000632.14	Sez6	seizure related gene 6	-0.437694	0.0146235
ENSMUSG00000033808.17	Tmem87a	transmembrane protein 87A	-0.282985	0.014681
ENSMUSG00000037190.13	Cyb561d2	cytochrome b-561 domain containing 2	-0.417268	0.0147194
ENSMUSG00000000605.10	Clcn4	chloride channel, voltage-sensitive 4	-0.177071	0.0147537
ENSMUSG00000001983.8	Taco1	translational activator of mitochondrially encoded cytochrome c oxidase I	0.260185	0.0147698
ENSMUSG00000091474.3	NA	NA	-0.29548	0.0149322
ENSMUSG00000070337.5	Gpr179	G protein-coupled receptor 179	-1.10184	0.0149583
ENSMUSG00000048546.9	Tob2	transducer of ERBB2, 2	0.239172	0.0149766
ENSMUSG00000034111.7	Tmed8	transmembrane p24 trafficking protein 8	0.152236	0.0150006
ENSMUSG00000039542.17	Ncam1	neural cell adhesion molecule 1	-0.238165	0.0152645
ENSMUSG00000024924.15	Vldlr	very low density lipoprotein receptor	-0.236306	0.0153364
ENSMUSG00000102307.2	NA	NA	-0.309523	0.0153577
ENSMUSG00000046718.9	Bst2	bone marrow stromal cell antigen 2	0.969919	0.01543
ENSMUSG00000043999.7	Gpr75	G protein-coupled receptor 75	-0.295204	0.0154378
ENSMUSG00000029475.18	Kdm2b	lysine (K)-specific demethylase 2B	0.388571	0.0154547
ENSMUSG00000043008.10	Klhl6	kelch-like 6	1.02084	0.0154733
ENSMUSG00000007655.17	Cav1	caveolin 1, caveolae protein	0.62673	0.0155063
ENSMUSG00000057596.14	Trim30d	tripartite motif-containing 30D	0.719167	0.0155297
ENSMUSG00000007610.16	Gtpbp3	GTP binding protein 3	0.40601	0.0155641
ENSMUSG00000041986.17	Elmod1	ELMO/CED-12 domain containing 1	-0.287606	0.0156057
ENSMUSG00000041596.13	Nlrp5-ps	NLR family, pyrin domain containing 5, pseudogene	0.53055	0.015758
ENSMUSG00000040537.18	Adam22	a disintegrin and metallopeptidase domain 22	-0.340731	0.0157649
ENSMUSG00000025993.11	Slc40a1	solute carrier family 40 (iron-regulated transporter), member 1	0.573154	0.0157821
ENSMUSG00000025544.14	Tm9sf2	transmembrane 9 superfamily member 2	-0.267462	0.0158075
ENSMUSG00000030579.11	Tyrobp	TYRO protein tyrosine kinase binding protein	0.536973	0.0158704
ENSMUSG00000045934.16	Mtmr11	myotubularin related protein 11	0.589849	0.0159028
ENSMUSG00000031391.19	L1cam	L1 cell adhesion molecule	-0.258883	0.0159106
ENSMUSG00000089929.2	Bcl2a1b	B cell leukemia/lymphoma 2 related protein A1b	0.923626	0.0159187
ENSMUSG00000028962.15	Slc4a2	solute carrier family 4 (anion exchanger), member 2	0.307646	0.0159347
ENSMUSG00000056600.5	Olfr90	olfactory receptor 90	-0.697753	0.0159612
ENSMUSG00000026235.15	Epha4	Eph receptor A4	-0.302893	0.0160024
ENSMUSG00000022742.7	Cpox	coproporphyrinogen oxidase	-0.205512	0.0160841
ENSMUSG00000023572.17	Ccndbp1	cyclin D-type binding-protein 1	0.214994	0.0162567
ENSMUSG00000029190.20	D5Ertd579e	DNA segment, Chr 5, ERATO Doi 579, expressed	-0.235639	0.0163722
ENSMUSG00000030075.11	Cntn3	contactin 3	-0.271761	0.0163887
ENSMUSG00000031901.13	Dus2	dihydrouridine synthase 2	0.289143	0.016397
ENSMUSG00000029917.16	Qrfprl	pyroglutamylated RFamide peptide receptor like	-0.968481	0.0165829
ENSMUSG00000049252.18	Lrp1b	low density lipoprotein-related protein 1B	-0.257684	0.0167595
ENSMUSG00000033208.8	S100b	S100 protein, beta polypeptide, neural	0.242442	0.0167852
ENSMUSG00000025666.17	Tmem47	transmembrane protein 47	-0.52137	0.0167995
ENSMUSG00000023020.4	Cox14	cytochrome c oxidase assembly protein 14	0.329328	0.0168469
ENSMUSG00000033021.17	Gmppa	GDP-mannose pyrophosphorylase A	0.256422	0.0168807
ENSMUSG00000028822.12	Tmem50a	transmembrane protein 50A	-0.209304	0.0168943
ENSMUSG00000038400.16	Pmepa1	prostate transmembrane protein, androgen induced 1	-0.339172	0.0169292
ENSMUSG00000100750.2	NA	NA	-0.302466	0.0170584
ENSMUSG00000018126.16	Baiap2l2	BAI1-associated protein 2-like 2	1.01555	0.0170662
ENSMUSG00000040187.16	Arntl2	aryl hydrocarbon receptor nuclear translocator-like 2	0.689134	0.0170788
ENSMUSG00000032570.18	Atp2c1	ATPase, Ca++-sequestering	-0.179749	0.0171272
ENSMUSG00000028691.13	Prdx1	peroxiredoxin 1	0.214702	0.0171991
ENSMUSG00000028601.19	Echdc2	enoyl Coenzyme A hydratase domain containing 2	0.576451	0.0172805
ENSMUSG00000060621.7	Nkpd1	NTPase, KAP family P-loop domain containing 1	-0.914938	0.0172858
ENSMUSG00000059742.11	Kcnh7	potassium voltage-gated channel, subfamily H (eag-related), member 7	-0.232847	0.0173058
ENSMUSG00000001376.18	Vps50	VPS50 EARP/GARPII complex subunit	-0.217913	0.0173909
ENSMUSG00000034041.6	Lyl1	lymphoblastomic leukemia 1	0.970451	0.0174393
ENSMUSG00000036661.15	Dennd3	DENN/MADD domain containing 3	0.897448	0.0175468
ENSMUSG00000035725.14	Prkx	protein kinase, X-linked	0.208579	0.0175583
ENSMUSG00000074896.4	Ifit3	interferon-induced protein with tetratricopeptide repeats 3	0.51336	0.0175782
ENSMUSG00000033434.16	Gtpbp6	GTP binding protein 6 (putative)	0.429968	0.017611
ENSMUSG00000038520.16	Tbc1d17	TBC1 domain family, member 17	0.376624	0.017632
ENSMUSG00000029782.21	Tmem209	transmembrane protein 209	-0.283339	0.0176816
ENSMUSG00000035992.16	Fnip1	folliculin interacting protein 1	-0.227498	0.0176834
ENSMUSG00000027900.16	Dram2	DNA-damage regulated autophagy modulator 2	-0.293789	0.0176851
ENSMUSG00000023495.14	Pcbp4	poly(rC) binding protein 4	0.289031	0.0176945
ENSMUSG00000023830.15	Igf2r	insulin-like growth factor 2 receptor	-0.227409	0.0177138
ENSMUSG00000013698.13	Pea15a	proliferation and apoptosis adaptor protein 15A	0.207196	0.0177455
ENSMUSG00000020458.17	Rtn4	reticulon 4	-0.194625	0.0177545
ENSMUSG00000011884.14	Gltp	glycolipid transfer protein	0.248157	0.0177954
ENSMUSG00000020257.14	Wdr82	WD repeat domain containing 82	0.191648	0.0178265
ENSMUSG00000056121.17	Fez2	fasciculation and elongation protein zeta 2 (zygin II)	0.17451	0.0178666
ENSMUSG00000031596.16	Slc7a2	solute carrier family 7 (cationic amino acid transporter, y+ system), member 2	-0.227428	0.0179631
ENSMUSG00000063455.17	D630045J12Rik	RIKEN cDNA D630045J12 gene	-0.25945	0.0180053
ENSMUSG00000031609.4	Sap30	sin3 associated polypeptide	0.519915	0.0180481
ENSMUSG00000053644.14	Aldh7a1	aldehyde dehydrogenase family 7, member A1	0.286885	0.018049
ENSMUSG00000111485.2	NA	NA	-0.52545	0.0180536
ENSMUSG00000032328.13	Tmem30a	transmembrane protein 30A	-0.249976	0.0180555
ENSMUSG00000004263.16	Atn1	atrophin 1	0.240855	0.0180768
ENSMUSG00000029309.8	Sparcl1	SPARC-like 1	-0.25584	0.0180839
ENSMUSG00000071424.11	Grid2	glutamate receptor, ionotropic, delta 2	-0.305718	0.0181293
ENSMUSG00000073542.4	Cep76	centrosomal protein 76	0.772381	0.018135
ENSMUSG00000052605.13	Isoc2b	isochorismatase domain containing 2b	0.620229	0.0181479
ENSMUSG00000005373.14	Mlxipl	MLX interacting protein-like	-1.30198	0.0181759
ENSMUSG00000025892.17	Gria4	glutamate receptor, ionotropic, AMPA4 (alpha 4)	-0.196689	0.0182876
ENSMUSG00000020427.12	Igfbp3	insulin-like growth factor binding protein 3	0.352673	0.0183201
ENSMUSG00000103088.2	Pcdhgb6	protocadherin gamma subfamily B, 6	-0.313776	0.0183299
ENSMUSG00000022636.14	Alcam	activated leukocyte cell adhesion molecule	-0.342297	0.0184443
ENSMUSG00000033355.7	Rtp4	receptor transporter protein 4	0.97484	0.0185071
ENSMUSG00000046093.10	Hpcal4	hippocalcin-like 4	0.229141	0.0185371
ENSMUSG00000019944.15	Rhobtb1	Rho-related BTB domain containing 1	-0.710443	0.0185697
ENSMUSG00000032508.9	Myd88	myeloid differentiation primary response gene 88	0.432448	0.0185816
ENSMUSG00000100789.7	Gm29508	predicted gene 29508	0.961601	0.0186326
ENSMUSG00000023991.17	Foxp4	forkhead box P4	0.247201	0.0186585
ENSMUSG00000059540.16	Tcea2	transcription elongation factor A (SII), 2	0.353307	0.0186751
ENSMUSG00000050244.10	Heatr1	HEAT repeat containing 1	-0.426637	0.0187524
ENSMUSG00000070348.6	Ccnd1	cyclin D1	0.270256	0.0187616
ENSMUSG00000056602.14	Fry	FRY microtubule binding protein	-0.246026	0.0188049
ENSMUSG00000090698.3	Apold1	apolipoprotein L domain containing 1	-0.575697	0.018968
ENSMUSG00000039633.8	Lonrf1	LON peptidase N-terminal domain and ring finger 1	-0.290955	0.0189891
ENSMUSG00000118401.2	Gpr52	G protein-coupled receptor 52	-0.346762	0.0190468
ENSMUSG00000015189.13	Casd1	CAS1 domain containing 1	-0.301981	0.0190502
ENSMUSG00000102234.2	NA	NA	0.295757	0.0190594
ENSMUSG00000059436.14	Max	Max protein	-0.256015	0.0190932
ENSMUSG00000031983.8	2310022B05Rik	RIKEN cDNA 2310022B05 gene	0.296701	0.0191087
ENSMUSG00000037818.17	Abhd18	abhydrolase domain containing 18	0.47577	0.0191166
ENSMUSG00000028345.16	Tex10	testis expressed gene 10	-0.432672	0.0191516
ENSMUSG00000040373.13	Cacng5	calcium channel, voltage-dependent, gamma subunit 5	-0.415807	0.0192022
ENSMUSG00000039634.13	Zfp189	zinc finger protein 189	0.408149	0.0192836
ENSMUSG00000026640.13	Plxna2	plexin A2	-0.230954	0.019341
ENSMUSG00000075470.3	Alg10b	asparagine-linked glycosylation 10B (alpha-1,2-glucosyltransferase)	-0.205731	0.0194123
ENSMUSG00000070639.6	Lrrc8b	leucine rich repeat containing 8 family, member B	-0.187702	0.0194381
ENSMUSG00000028517.9	Plpp3	phospholipid phosphatase 3	-0.166075	0.0194921
ENSMUSG00000027006.14	Dnajc10	DnaJ heat shock protein family (Hsp40) member C10	-0.223212	0.0194995
ENSMUSG00000032586.10	Traip	TRAF-interacting protein	0.43614	0.0195393
ENSMUSG00000002763.17	Pex6	peroxisomal biogenesis factor 6	0.263653	0.0196049
ENSMUSG00000049764.9	Zfp280b	zinc finger protein 280B	0.243336	0.0196085
ENSMUSG00000041133.12	Smc1a	structural maintenance of chromosomes 1A	-0.39309	0.0196218
ENSMUSG00000027984.9	Hadh	hydroxyacyl-Coenzyme A dehydrogenase	0.218629	0.0196347
ENSMUSG00000016520.8	Lnx2	ligand of numb-protein X 2	0.526278	0.0197637
ENSMUSG00000034109.16	Golim4	golgi integral membrane protein 4	-0.437072	0.0197869
ENSMUSG00000021686.7	Ap3b1	adaptor-related protein complex 3, beta 1 subunit	-0.184707	0.0197958
ENSMUSG00000002996.18	Hbp1	high mobility group box transcription factor 1	0.206785	0.0198031
ENSMUSG00000004071.14	Cdip1	cell death inducing Trp53 target 1	0.248434	0.0198622
ENSMUSG00000004266.16	Ptpn6	protein tyrosine phosphatase, non-receptor type 6	0.757982	0.0199217
ENSMUSG00000028832.12	Stmn1	stathmin 1	0.15076	0.0199225
ENSMUSG00000026594.15	Ralgps2	Ral GEF with PH domain and SH3 binding motif 2	-0.387735	0.0199803
ENSMUSG00000028743.8	Akr7a5	aldo-keto reductase family 7, member A5 (aflatoxin aldehyde reductase)	0.302161	0.019995
ENSMUSG00000045594.11	Glb1	galactosidase, beta 1	-0.235501	0.0200385
ENSMUSG00000027935.15	Rab13	RAB13, member RAS oncogene family	0.469165	0.0200523
ENSMUSG00000046668.10	Cxxc5	CXXC finger 5	0.248369	0.020067
ENSMUSG00000028312.20	Smc2	structural maintenance of chromosomes 2	-0.519856	0.020099
ENSMUSG00000054519.9	Zfp867	zinc finger protein 867	-0.3653	0.0201291
ENSMUSG00000050188.9	Lsm10	U7 snRNP-specific Sm-like protein LSM10	0.551852	0.0202044
ENSMUSG00000078235.4	Fam43b	family with sequence similarity 43, member B	0.452745	0.0202316
ENSMUSG00000024122.17	Pdpk1	3-phosphoinositide dependent protein kinase 1	0.250052	0.0203272
ENSMUSG00000050272.11	Dscam	DS cell adhesion molecule	-0.191855	0.0203742
ENSMUSG00000062510.13	Nsl1	NSL1, MIS12 kinetochore complex component	0.858077	0.0204931
ENSMUSG00000018927.4	Ccl6	chemokine (C-C motif) ligand 6	0.948591	0.0204972
ENSMUSG00000043313.7	Pcdhb19	protocadherin beta 19	-0.288749	0.0205502
ENSMUSG00000020120.16	Plek	pleckstrin	0.460788	0.0205828
ENSMUSG00000055560.9	Zfp459	zinc finger protein 459	0.830543	0.0206367
ENSMUSG00000034781.6	Gna11	guanine nucleotide binding protein, alpha 11	0.153105	0.0206377
ENSMUSG00000045136.7	Tubb2b	tubulin, beta 2B class IIB	0.312045	0.0206401
ENSMUSG00000034723.12	Tmx4	thioredoxin-related transmembrane protein 4	-0.216872	0.0206603
ENSMUSG00000074771.11	Ankef1	ankyrin repeat and EF-hand domain containing 1	-0.392997	0.0207181
ENSMUSG00000052516.20	Robo2	roundabout guidance receptor 2	-0.197507	0.0207319
ENSMUSG00000028101.19	Pias3	protein inhibitor of activated STAT 3	0.333115	0.0208486
ENSMUSG00000107008.4	Gm2762	predicted gene 2762	0.870643	0.0208801
ENSMUSG00000066568.13	Lsm14a	LSM14A mRNA processing body assembly factor	-0.320898	0.0209189
ENSMUSG00000018572.11	Phf23	PHD finger protein 23	0.214827	0.0209982
ENSMUSG00000004319.16	Clcn3	chloride channel, voltage-sensitive 3	-0.183005	0.0210449
ENSMUSG00000052688.13	Rab7b	RAB7B, member RAS oncogene family	0.885393	0.0210459
ENSMUSG00000026527.14	Rgs7	regulator of G protein signaling 7	-0.166415	0.0210675
ENSMUSG00000086784.3	Isoc2a	isochorismatase domain containing 2a	0.336484	0.0210678
ENSMUSG00000021785.9	Ngly1	N-glycanase 1	0.230875	0.0210962
ENSMUSG00000001524.15	Gtf2h4	general transcription factor II H, polypeptide 4	0.418636	0.0210967
ENSMUSG00000010608.16	Rbm25	RNA binding motif protein 25	-0.576864	0.0211266
ENSMUSG00000029754.14	Dlx6	distal-less homeobox 6	-0.521727	0.0211719
ENSMUSG00000028247.3	Coq3	coenzyme Q3 methyltransferase	0.22663	0.0211765
ENSMUSG00000047044.8	D030056L22Rik	RIKEN cDNA D030056L22 gene	0.221081	0.0211987
ENSMUSG00000008450.9	Nutf2	nuclear transport factor 2	0.947876	0.0213217
ENSMUSG00000055128.16	Cgrrf1	cell growth regulator with ring finger domain 1	-0.338907	0.0213369
ENSMUSG00000046959.17	Slc26a1	solute carrier family 26 (sulfate transporter), member 1	-0.842802	0.0214028
ENSMUSG00000000627.16	Sema4f	sema domain, immunoglobulin domain (Ig), TM domain, and short cytoplasmic domain	-0.186238	0.0214057
ENSMUSG00000022360.9	Atad2	ATPase family, AAA domain containing 2	-0.264579	0.0214103
ENSMUSG00000027340.16	Slc23a2	solute carrier family 23 (nucleobase transporters), member 2	-0.216517	0.0215065
ENSMUSG00000026471.15	Mr1	major histocompatibility complex, class I-related	-0.32204	0.0215335
ENSMUSG00000021916.17	Glt8d1	glycosyltransferase 8 domain containing 1	-0.390863	0.0216152
ENSMUSG00000036672.6	Cenpt	centromere protein T	0.376258	0.0216256
ENSMUSG00000045414.8	Dipk2a	divergent protein kinase domain 2A	-0.283738	0.0217411
ENSMUSG00000022132.16	Cldn10	claudin 10	-0.245134	0.0217897
ENSMUSG00000004328.16	Hif3a	hypoxia inducible factor 3, alpha subunit	0.932215	0.0218004
ENSMUSG00000092203.8	1110038B12Rik	RIKEN cDNA 1110038B12 gene	0.59309	0.0218097
ENSMUSG00000071281.13	Zfp65	zinc finger protein 65	-0.365508	0.0218188
ENSMUSG00000063142.16	Kcnma1	potassium large conductance calcium-activated channel, subfamily M, alpha member 1	-0.166285	0.021858
ENSMUSG00000054226.14	Tprkb	Tp53rk binding protein	0.196437	0.0218589
ENSMUSG00000010721.16	Lmbr1	limb region 1	-0.264264	0.021903
ENSMUSG00000059974.11	Ntm	neurotrimin	-0.247578	0.0219336
ENSMUSG00000038888.9	Ctu1	cytosolic thiouridylase subunit 1	0.289227	0.0219407
ENSMUSG00000030905.6	Crym	crystallin, mu	0.344411	0.0219825
ENSMUSG00000019853.7	Hebp2	heme binding protein 2	0.638419	0.0220253
ENSMUSG00000019802.14	Sec63	SEC63-like (S. cerevisiae)	-0.354427	0.0220376
ENSMUSG00000030092.15	Cntn6	contactin 6	-0.313451	0.0220545
ENSMUSG00000033685.14	Ucp2	uncoupling protein 2 (mitochondrial, proton carrier)	0.4378	0.0221077
ENSMUSG00000024566.11	Atp9b	ATPase, class II, type 9B	-0.416035	0.0221225
ENSMUSG00000055022.15	Cntn1	contactin 1	-0.163352	0.022126
ENSMUSG00000046380.4	Jrk	jerky	0.23321	0.022197
ENSMUSG00000022548.15	Apod	apolipoprotein D	-0.257108	0.0222938
ENSMUSG00000000538.19	Tom1l2	target of myb1-like 2 (chicken)	0.150313	0.0223784
ENSMUSG00000007872.4	Id3	inhibitor of DNA binding 3	0.415986	0.0224114
ENSMUSG00000066392.13	Nrxn3	neurexin III	-0.233321	0.0224214
ENSMUSG00000021313.17	Ryr2	ryanodine receptor 2, cardiac	-0.251301	0.0224559
ENSMUSG00000068290.12	Ddrgk1	DDRGK domain containing 1	-0.207882	0.0224853
ENSMUSG00000034912.19	Mdga2	MAM domain containing glycosylphosphatidylinositol anchor 2	-0.253127	0.0226548
ENSMUSG00000089669.8	Tnfsf13	tumor necrosis factor (ligand) superfamily, member 13	-0.767541	0.0227175
ENSMUSG00000056529.8	Ptafr	platelet-activating factor receptor	0.839962	0.0227694
ENSMUSG00000007653.13	Gabrb2	gamma-aminobutyric acid (GABA) A receptor, subunit beta 2	-0.148804	0.0229453
ENSMUSG00000022235.16	Cmbl	carboxymethylenebutenolidase-like (Pseudomonas)	0.476787	0.0229611
ENSMUSG00000063849.7	Ppcdc	phosphopantothenoylcysteine decarboxylase	0.385532	0.0230242
ENSMUSG00000033900.14	Map9	microtubule-associated protein 9	-0.382034	0.023043
ENSMUSG00000030213.13	Atf7ip	activating transcription factor 7 interacting protein	-0.497966	0.0230587
ENSMUSG00000028641.17	P3h1	prolyl 3-hydroxylase 1	-0.780804	0.0232268
ENSMUSG00000086629.9	2810403D21Rik	RIKEN cDNA 2810403D21 gene	-0.749404	0.0232495
ENSMUSG00000050199.14	Lgr4	leucine-rich repeat-containing G protein-coupled receptor 4	-0.185701	0.0232772
ENSMUSG00000035067.10	Xkr6	X-linked Kx blood group related 6	-0.450911	0.0232774
ENSMUSG00000064373.14	Selenop	selenoprotein P	-0.239317	0.0232795
ENSMUSG00000004460.18	Dnajb11	DnaJ heat shock protein family (Hsp40) member B11	-0.20952	0.0232876
ENSMUSG00000044043.5	Pcdhb14	protocadherin beta 14	-0.33591	0.0234063
ENSMUSG00000007987.13	Ift22	intraflagellar transport 22	0.346085	0.0234155
ENSMUSG00000021794.17	Glud1	glutamate dehydrogenase 1	0.156854	0.0234532
ENSMUSG00000060477.15	Irak2	interleukin-1 receptor-associated kinase 2	0.380865	0.0234859
ENSMUSG00000020333.18	Acsl6	acyl-CoA synthetase long-chain family member 6	-0.173724	0.0234916
ENSMUSG00000024873.8	Cnih2	cornichon family AMPA receptor auxiliary protein 2	0.275209	0.0235336
ENSMUSG00000005087.18	Cd44	CD44 antigen	0.602814	0.0236153
ENSMUSG00000076432.14	Ywhaq	tyrosine 3-monooxygenase/tryptophan 5-monooxygenase activation protein theta	0.129184	0.0237101
ENSMUSG00000034997.6	Htr2a	5-hydroxytryptamine (serotonin) receptor 2A	-0.340203	0.0238107
ENSMUSG00000006412.11	Pfdn2	prefoldin 2	-0.487836	0.0238718
ENSMUSG00000045573.10	Penk	preproenkephalin	-0.724702	0.0239764
ENSMUSG00000091387.3	Gcnt4	glucosaminyl (N-acetyl) transferase 4, core 2 (beta-1,6-N-acetylglucosaminyltransferase)	-0.314879	0.0239889
ENSMUSG00000024900.6	Cpt1a	carnitine palmitoyltransferase 1a, liver	-0.183372	0.0239937
ENSMUSG00000008398.17	Elk3	ELK3, member of ETS oncogene family	0.492578	0.0240662
ENSMUSG00000036242.16	Armh4	armadillo-like helical domain containing 4	-0.232958	0.0241189
ENSMUSG00000003458.13	Ncstn	nicastrin	-0.179809	0.0241693
ENSMUSG00000031433.16	Rbm41	RNA binding motif protein 41	-0.464065	0.0241829
ENSMUSG00000026932.15	Nacc2	nucleus accumbens associated 2, BEN and BTB (POZ) domain containing	0.159456	0.0242348
ENSMUSG00000049092.12	Gpr137c	G protein-coupled receptor 137C	-0.287574	0.0243036
ENSMUSG00000032519.12	Slc25a38	solute carrier family 25, member 38	0.369355	0.0243228
ENSMUSG00000074766.11	Ism1	isthmin 1, angiogenesis inhibitor	-0.403096	0.0243325
ENSMUSG00000019888.17	Mgat4c	MGAT4 family, member C	-0.385702	0.0243555
ENSMUSG00000024712.10	Rfk	riboflavin kinase	0.189808	0.0244026
ENSMUSG00000028017.8	Egf	epidermal growth factor	-1.19556	0.0244135
ENSMUSG00000040997.15	Abhd4	abhydrolase domain containing 4	0.259125	0.0244361
ENSMUSG00000044986.11	Tst	thiosulfate sulfurtransferase, mitochondrial	0.430372	0.0245061
ENSMUSG00000001741.13	Il16	interleukin 16	0.727927	0.0245128
ENSMUSG00000015341.18	Golga7	golgi autoantigen, golgin subfamily a, 7	0.250389	0.0245437
ENSMUSG00000041117.9	Ccdc8	coiled-coil domain containing 8	0.412014	0.0245549
ENSMUSG00000043336.15	Filip1l	filamin A interacting protein 1-like	-0.817974	0.0245735
ENSMUSG00000040462.14	Os9	amplified in osteosarcoma	-0.185492	0.0245934
ENSMUSG00000024811.12	Tnks2	tankyrase, TRF1-interacting ankyrin-related ADP-ribose polymerase 2	-0.160435	0.0246576
ENSMUSG00000041879.14	Ipo9	importin 9	0.235823	0.0247454
ENSMUSG00000020102.16	Slc16a7	solute carrier family 16 (monocarboxylic acid transporters), member 7	-0.252697	0.0247567
ENSMUSG00000022412.15	Mief1	mitochondrial elongation factor 1	0.210311	0.0248099
ENSMUSG00000019143.16	Hars2	histidyl-tRNA synthetase 2	0.447004	0.0248202
ENSMUSG00000028226.16	Mmp16	matrix metallopeptidase 16	-0.230656	0.0248241
ENSMUSG00000064368.1	ND6	NADH dehydrogenase subunit 6	-1.09338	0.0248454
ENSMUSG00000018899.18	Irf1	interferon regulatory factor 1	0.425205	0.0248539
ENSMUSG00000035397.9	Klf16	Kruppel-like factor 16	0.215317	0.0249366
ENSMUSG00000027879.10	Sec22b	SEC22 homolog B, vesicle trafficking protein	0.218316	0.0249621
ENSMUSG00000027963.15	Extl2	exostosin-like glycosyltransferase 2	-0.211301	0.0250104
ENSMUSG00000043279.10	Trim56	tripartite motif-containing 56	0.459532	0.0250435
ENSMUSG00000025816.16	Sec61a2	Sec61, alpha subunit 2 (S. cerevisiae)	-0.235671	0.0250741
ENSMUSG00000035228.16	Ccdc106	coiled-coil domain containing 106	0.286251	0.025075
ENSMUSG00000022762.19	Ncam2	neural cell adhesion molecule 2	-0.299486	0.0251635
ENSMUSG00000036896.6	C1qc	complement component 1, q subcomponent, C chain	0.353302	0.0251636
ENSMUSG00000024597.12	Slc12a2	solute carrier family 12, member 2	-0.201746	0.0251783
ENSMUSG00000036733.17	Rbm42	RNA binding motif protein 42	0.237767	0.0252016
ENSMUSG00000025137.16	Pcyt2	phosphate cytidylyltransferase 2, ethanolamine	0.242525	0.0252677
ENSMUSG00000051242.2	Pcdhb9	protocadherin beta 9	-0.264553	0.0253023
ENSMUSG00000022831.15	Hcls1	hematopoietic cell specific Lyn substrate 1	0.453356	0.0253024
ENSMUSG00000046387.6	Pcdhb17	protocadherin beta 17	-0.258028	0.0253271
ENSMUSG00000018800.15	Abca5	ATP-binding cassette, sub-family A (ABC1), member 5	-0.293436	0.0254224
ENSMUSG00000032340.9	Neo1	neogenin	-0.172826	0.0254497
ENSMUSG00000026615.15	Eprs	glutamyl-prolyl-tRNA synthetase	-0.179131	0.0254687
ENSMUSG00000024725.14	Ostf1	osteoclast stimulating factor 1	0.283786	0.0255545
ENSMUSG00000036918.17	Ttc7	tetratricopeptide repeat domain 7	0.600276	0.0255596
ENSMUSG00000022016.18	Akap11	A kinase (PRKA) anchor protein 11	-0.166042	0.0256413
ENSMUSG00000000568.16	Hnrnpd	heterogeneous nuclear ribonucleoprotein D	-0.542395	0.0258015
ENSMUSG00000054693.15	Adam10	a disintegrin and metallopeptidase domain 10	-0.202436	0.0258244
ENSMUSG00000000552.11	Zfp385a	zinc finger protein 385A	0.227489	0.0258551
ENSMUSG00000018581.16	Dnah11	dynein, axonemal, heavy chain 11	-1.05311	0.0258682
ENSMUSG00000020537.10	Drg2	developmentally regulated GTP binding protein 2	0.187405	0.025911
ENSMUSG00000095362.8	Gm14325	predicted gene 14325	0.431923	0.0259196
ENSMUSG00000038351.15	Sgsm2	small G protein signaling modulator 2	0.209994	0.0259266
ENSMUSG00000032437.11	Stt3b	STT3, subunit of the oligosaccharyltransferase complex, homolog B (S. cerevisiae)	-0.193072	0.0260166
ENSMUSG00000039278.11	Pcsk1n	proprotein convertase subtilisin/kexin type 1 inhibitor	0.356004	0.0261411
ENSMUSG00000070284.11	Gmppb	GDP-mannose pyrophosphorylase B	0.418837	0.0261543
ENSMUSG00000024030.8	Abcg1	ATP binding cassette subfamily G member 1	-0.212503	0.026175
ENSMUSG00000064293.15	Cntn4	contactin 4	-0.267777	0.0261785
ENSMUSG00000069763.4	Tmem100	transmembrane protein 100	0.292263	0.0261833
ENSMUSG00000078348.5	Sf3b5	splicing factor 3b, subunit 5	0.410306	0.0261924
ENSMUSG00000047181.13	Samd14	sterile alpha motif domain containing 14	0.278513	0.0262101
ENSMUSG00000048970.10	C1galt1c1	C1GALT1-specific chaperone 1	-0.281639	0.0262143
ENSMUSG00000017615.13	Tnfaip1	tumor necrosis factor, alpha-induced protein 1 (endothelial)	0.197952	0.0262244
ENSMUSG00000019988.8	Nedd1	neural precursor cell expressed, developmentally down-regulated gene 1	0.436678	0.02626
ENSMUSG00000101249.2	NA	NA	-0.292261	0.0262676
ENSMUSG00000053931.12	Cnn3	calponin 3, acidic	0.242405	0.0263722
ENSMUSG00000074925.5	Ptar1	protein prenyltransferase alpha subunit repeat containing 1	0.243	0.0263894
ENSMUSG00000035623.15	Rsf1	remodeling and spacing factor 1	-0.346636	0.0264768
ENSMUSG00000048163.14	Selplg	selectin, platelet (p-selectin) ligand	0.297174	0.0264874
ENSMUSG00000116692.2	NA	NA	-0.523209	0.0265169
ENSMUSG00000039450.12	Dcxr	dicarbonyl L-xylulose reductase	0.397115	0.0265284
ENSMUSG00000026675.13	Hsd17b7	hydroxysteroid (17-beta) dehydrogenase 7	0.313694	0.0266207
ENSMUSG00000036256.14	Igfbp7	insulin-like growth factor binding protein 7	-0.564409	0.0268316
ENSMUSG00000079037.10	Prnp	prion protein	0.49059	0.0268445
ENSMUSG00000112049.2	NA	NA	-1.13654	0.0268753
ENSMUSG00000034936.3	Arl4d	ADP-ribosylation factor-like 4D	0.58874	0.0268811
ENSMUSG00000021281.16	Tnfaip2	tumor necrosis factor, alpha-induced protein 2	-0.988022	0.0269085
ENSMUSG00000002393.15	Nr2f6	nuclear receptor subfamily 2, group F, member 6	0.423354	0.0269291
ENSMUSG00000110249.2	NA	NA	-0.388173	0.0269794
ENSMUSG00000028060.15	Khdc4	KH domain containing 4, pre-mRNA splicing factor	0.196719	0.0269838
ENSMUSG00000090667.3	Mdfic2	MyoD family inhibitor domain containing 2	-0.658274	0.02706
ENSMUSG00000042606.10	Hirip3	HIRA interacting protein 3	-0.544682	0.0273367
ENSMUSG00000017210.15	Med24	mediator complex subunit 24	-0.231554	0.0274005
ENSMUSG00000031703.9	Itfg1	integrin alpha FG-GAP repeat containing 1	-0.223032	0.0274262
ENSMUSG00000063446.5	Plppr1	phospholipid phosphatase related 1	-0.473283	0.0274321
ENSMUSG00000029752.13	Asns	asparagine synthetase	-0.143535	0.0274365
ENSMUSG00000039100.11	Marchf6	membrane associated ring-CH-type finger 6	-0.181829	0.0274385
ENSMUSG00000040584.9	Abcb1a	ATP-binding cassette, sub-family B (MDR/TAP), member 1A	-0.613354	0.0275241
ENSMUSG00000036087.19	Slain2	SLAIN motif family, member 2	-0.428973	0.027627
ENSMUSG00000033610.17	Pank1	pantothenate kinase 1	0.142994	0.0276408
ENSMUSG00000022960.14	Donson	downstream neighbor of SON	0.583503	0.0276929
ENSMUSG00000000290.14	Itgb2	integrin beta 2	0.49491	0.027726
ENSMUSG00000042298.19	Ttc19	tetratricopeptide repeat domain 19	-0.196794	0.0277274
ENSMUSG00000020467.16	Efemp1	epidermal growth factor-containing fibulin-like extracellular matrix protein 1	-0.275285	0.0277789
ENSMUSG00000025016.12	Tm9sf3	transmembrane 9 superfamily member 3	-0.174755	0.0278267
ENSMUSG00000009741.16	Ubp1	upstream binding protein 1	0.220853	0.027949
ENSMUSG00000035649.18	Zcchc7	zinc finger, CCHC domain containing 7	-0.382444	0.0280049
ENSMUSG00000029204.8	Rhoh	ras homolog family member H	1.05024	0.0280193
ENSMUSG00000029723.17	Spacdr	sperm acrosome developmental regulator	0.369434	0.0280473
ENSMUSG00000008855.18	Hdac5	histone deacetylase 5	0.270983	0.0281071
ENSMUSG00000038065.14	Mturn	maturin, neural progenitor differentiation regulator homolog (Xenopus)	0.220492	0.0281325
ENSMUSG00000001525.11	Tubb5	tubulin, beta 5 class I	0.168541	0.0281922
ENSMUSG00000051499.8	Zfp786	zinc finger protein 786	0.449143	0.028241
ENSMUSG00000047205.13	Dusp18	dual specificity phosphatase 18	0.273283	0.028259
ENSMUSG00000042498.17	Radx	RPA1 related single stranded DNA binding protein, X-linked	-1.08612	0.0282719
ENSMUSG00000031165.7	Was	Wiskott-Aldrich syndrome	0.640094	0.0283105
ENSMUSG00000033799.11	Tasor2	transcription activation suppressor family member 2	-0.242067	0.0283447
ENSMUSG00000046191.8	Pcdhb20	protocadherin beta 20	-0.337003	0.0284077
ENSMUSG00000003752.10	Itpkc	inositol 1,4,5-trisphosphate 3-kinase C	0.302254	0.0284243
ENSMUSG00000042133.17	Ppig	peptidyl-prolyl isomerase G (cyclophilin G)	-0.510611	0.0284739
ENSMUSG00000021186.10	Fbln5	fibulin 5	-0.512047	0.0285088
ENSMUSG00000015947.11	Fcgr1	Fc receptor, IgG, high affinity I	0.766705	0.028541
ENSMUSG00000082896.2	NA	NA	-0.778743	0.0286744
ENSMUSG00000037166.6	Ppp1r14a	protein phosphatase 1, regulatory inhibitor subunit 14A	0.386033	0.0286922
ENSMUSG00000039385.6	Cdh6	cadherin 6	-0.277091	0.0287956
ENSMUSG00000104222.2	NA	NA	-1.25853	0.028809
ENSMUSG00000030862.14	Cpxm2	carboxypeptidase X 2 (M14 family)	0.696727	0.0288258
ENSMUSG00000048234.14	Rnf149	ring finger protein 149	-0.27049	0.0288923
ENSMUSG00000029596.14	Sdsl	serine dehydratase-like	0.625572	0.0289294
ENSMUSG00000026749.12	Nek6	NIMA (never in mitosis gene a)-related expressed kinase 6	0.357096	0.0289545
ENSMUSG00000118668.1	Rps6ka4	ribosomal protein S6 kinase, polypeptide 4	0.263151	0.0290909
ENSMUSG00000046613.20	Vwa5b2	von Willebrand factor A domain containing 5B2	0.393409	0.0291412
ENSMUSG00000040396.13	Abhd13	abhydrolase domain containing 13	-0.170366	0.0291719
ENSMUSG00000043460.8	Elfn2	leucine rich repeat and fibronectin type III, extracellular 2	0.283206	0.0292632
ENSMUSG00000059743.13	Fdps	farnesyl diphosphate synthetase	0.222022	0.0292743
ENSMUSG00000013465.20	Nelfb	negative elongation factor complex member B	0.210953	0.0293068
ENSMUSG00000029501.15	Ankle2	ankyrin repeat and LEM domain containing 2	-0.208196	0.0293082
ENSMUSG00000068856.4	Sf3b4	splicing factor 3b, subunit 4	0.259644	0.0293297
ENSMUSG00000026939.13	Tmem141	transmembrane protein 141	0.503313	0.029387
ENSMUSG00000029722.16	Agfg2	ArfGAP with FG repeats 2	0.186387	0.0293903
ENSMUSG00000041577.6	Prelp	proline arginine-rich end leucine-rich repeat	-0.425531	0.0294139
ENSMUSG00000040520.8	Manea	mannosidase, endo-alpha	-0.261946	0.0294188
ENSMUSG00000110051.2	NA	NA	-0.220549	0.0297266
ENSMUSG00000057378.16	Ryr3	ryanodine receptor 3	-0.531968	0.0297532
ENSMUSG00000015133.18	Lrrk1	leucine-rich repeat kinase 1	0.713721	0.0298751
ENSMUSG00000048332.14	Lhfp	lipoma HMGIC fusion partner	-0.243762	0.0298818
ENSMUSG00000034501.8	Pcnx4	pecanex homolog 4	-0.205038	0.0300009
ENSMUSG00000014776.8	Nol3	nucleolar protein 3 (apoptosis repressor with CARD domain)	0.289366	0.03005
ENSMUSG00000028165.10	Cisd2	CDGSH iron sulfur domain 2	-0.246554	0.0300816
ENSMUSG00000037266.19	Rsrp1	arginine/serine rich protein 1	0.513876	0.0300829
ENSMUSG00000064337.1	NA	NA	-1.611	0.030099
ENSMUSG00000058297.17	Spock2	sparc/osteonectin, cwcv and kazal-like domains proteoglycan 2	-0.223149	0.0301048
ENSMUSG00000017307.17	Acot8	acyl-CoA thioesterase 8	0.482634	0.0301404
ENSMUSG00000024981.7	Acsl5	acyl-CoA synthetase long-chain family member 5	-0.335382	0.0302493
ENSMUSG00000021928.10	Ebpl	emopamil binding protein-like	0.43455	0.0302746
ENSMUSG00000028779.17	Pef1	penta-EF hand domain containing 1	0.335388	0.0302958
ENSMUSG00000030528.13	Blm	Bloom syndrome, RecQ like helicase	0.533345	0.0305338
ENSMUSG00000071042.13	Rasgrp3	RAS, guanyl releasing protein 3	0.533806	0.0306074
ENSMUSG00000078622.9	Ccdc47	coiled-coil domain containing 47	-0.28991	0.0306304
ENSMUSG00000048138.11	Dmrt2	doublesex and mab-3 related transcription factor 2	0.695743	0.03069
ENSMUSG00000063297.8	Luzp2	leucine zipper protein 2	-0.281792	0.0307502
ENSMUSG00000019892.14	Lrriq1	leucine-rich repeats and IQ motif containing 1	-0.623579	0.0308113
ENSMUSG00000053063.12	Clec12a	C-type lectin domain family 12, member a	-1.01799	0.0309071
ENSMUSG00000107134.2	NA	NA	-0.507504	0.0309091
ENSMUSG00000043458.6	Pcdhb12	protocadherin beta 12	-0.437437	0.0309676
ENSMUSG00000117183.2	Gm20008	zinc finger protein 945 pseudogene	-0.608615	0.0309695
ENSMUSG00000041220.11	Elovl6	ELOVL family member 6, elongation of long chain fatty acids (yeast)	-0.283815	0.0310704
ENSMUSG00000026986.15	Hnmt	histamine N-methyltransferase	-0.264025	0.0311531
ENSMUSG00000043614.14	Vps37d	vacuolar protein sorting 37D	0.36679	0.031186
ENSMUSG00000031660.14	Brd7	bromodomain containing 7	-0.4373	0.0312054
ENSMUSG00000110080.2	Gm6145	predicted gene 6145	0.291524	0.0313305
ENSMUSG00000005533.11	Igf1r	insulin-like growth factor I receptor	-0.175502	0.0313489
ENSMUSG00000032558.20	Nphp3	nephronophthisis 3 (adolescent)	-0.767109	0.0314323
ENSMUSG00000003929.12	Zfp81	zinc finger protein 81	-0.323718	0.031473
ENSMUSG00000055421.9	Pcdh9	protocadherin 9	-0.16128	0.0315503
ENSMUSG00000113424.2	NA	NA	-0.27575	0.0317156
ENSMUSG00000093445.8	Lrch4	leucine-rich repeats and calponin homology (CH) domain containing 4	0.347985	0.0317836
ENSMUSG00000034612.8	Chst11	carbohydrate sulfotransferase 11	-0.236097	0.0318028
ENSMUSG00000038178.17	Slc43a2	solute carrier family 43, member 2	-0.195991	0.0318288
ENSMUSG00000033096.8	Apmap	adipocyte plasma membrane associated protein	-0.239599	0.0318725
ENSMUSG00000024261.7	Syt4	synaptotagmin IV	-0.242645	0.0319051
ENSMUSG00000031403.15	Dkc1	dyskeratosis congenita 1, dyskerin	-0.402024	0.0319521
ENSMUSG00000040289.9	Hey1	hairy/enhancer-of-split related with YRPW motif 1	0.188565	0.0319928
ENSMUSG00000047407.18	Tgif1	TGFB-induced factor homeobox 1	0.802408	0.0320817
ENSMUSG00000024039.16	Cbs	cystathionine beta-synthase	0.322584	0.0320971
ENSMUSG00000047824.14	Pygo2	pygopus 2	0.293114	0.0322163
ENSMUSG00000062116.11	Zfp954	zinc finger protein 954	0.343955	0.0322672
ENSMUSG00000019935.17	Slc17a8	solute carrier family 17 (sodium-dependent inorganic phosphate cotransporter), member 8	-0.400768	0.0323283
ENSMUSG00000053111.14	Fank1	fibronectin type 3 and ankyrin repeat domains 1	0.454885	0.0323369
ENSMUSG00000022044.15	Stmn4	stathmin-like 4	-0.285282	0.0323803
ENSMUSG00000029674.14	Limk1	LIM-domain containing, protein kinase	0.20085	0.0323865
ENSMUSG00000018770.10	Atp5g3	ATP synthase, H+ transporting, mitochondrial F0 complex, subunit C3 (subunit 9)	0.254479	0.0326077
ENSMUSG00000040711.9	Sh3pxd2b	SH3 and PX domains 2B	0.281548	0.032618
ENSMUSG00000040675.18	Mthfd1l	methylenetetrahydrofolate dehydrogenase (NADP+ dependent) 1-like	-0.32521	0.0326549
ENSMUSG00000020153.15	Ndufs7	NADH:ubiquinone oxidoreductase core subunit S7	0.25455	0.0326728
ENSMUSG00000029622.17	Arpc1b	actin related protein 2/3 complex, subunit 1B	0.614529	0.0328605
ENSMUSG00000024640.10	Psat1	phosphoserine aminotransferase 1	0.193808	0.0329223
ENSMUSG00000025139.15	Tollip	toll interacting protein	0.180504	0.0329258
ENSMUSG00000020832.15	Eral1	Era (G-protein)-like 1 (E. coli)	0.259767	0.0330243
ENSMUSG00000027284.17	Cdan1	congenital dyserythropoietic anemia, type I (human)	0.354511	0.0330431
ENSMUSG00000038072.15	Galnt11	polypeptide N-acetylgalactosaminyltransferase 11	-0.182405	0.0330645
ENSMUSG00000082809.4	Gm14150	tubulin, alpha 1B pseudogene	1.00329	0.0331229
ENSMUSG00000042167.7	Tent2	terminal nucleotidyltransferase 2	-0.292863	0.0331354
ENSMUSG00000025871.19	4833439L19Rik	RIKEN cDNA 4833439L19 gene	0.139929	0.0331826
ENSMUSG00000041258.19	Zfp236	zinc finger protein 236	-0.489662	0.0331858
ENSMUSG00000037475.16	Thoc2	THO complex 2	-0.725122	0.0332602
ENSMUSG00000024236.19	Svil	supervillin	0.30698	0.0333262
ENSMUSG00000027722.15	Spata5	spermatogenesis associated 5	-0.263886	0.0333599
ENSMUSG00000029211.12	Gabra4	gamma-aminobutyric acid (GABA) A receptor, subunit alpha 4	-0.161594	0.033426
ENSMUSG00000025986.7	Slc39a10	solute carrier family 39 (zinc transporter), member 10	-0.185479	0.0334745
ENSMUSG00000037071.4	Scd1	stearoyl-Coenzyme A desaturase 1	-0.369898	0.0335309
ENSMUSG00000027997.10	Casp6	caspase 6	0.738123	0.0335344
ENSMUSG00000024298.16	Zfp871	zinc finger protein 871	-0.159793	0.0336269
ENSMUSG00000041297.9	Cdk13	cyclin-dependent kinase 13	-0.219143	0.0337193
ENSMUSG00000051343.12	Rab11fip5	RAB11 family interacting protein 5 (class I)	0.161089	0.0337237
ENSMUSG00000027715.10	Ccna2	cyclin A2	0.752349	0.0337735
ENSMUSG00000025780.8	Itih5	inter-alpha (globulin) inhibitor H5	-0.239867	0.0339098
ENSMUSG00000071180.6	Smim15	small integral membrane protein 15	-0.24631	0.0339938
ENSMUSG00000005583.17	Mef2c	myocyte enhancer factor 2C	-0.290882	0.0340395
ENSMUSG00000034007.11	Scaper	S phase cyclin A-associated protein in the ER	-0.286657	0.0340423
ENSMUSG00000024081.10	Cebpz	CCAAT/enhancer binding protein zeta	-0.399912	0.0340982
ENSMUSG00000060032.7	H2aj	H2J.A histone	0.398896	0.0341073
ENSMUSG00000037994.15	Slc9b2	solute carrier family 9, subfamily B (NHA2, cation proton antiporter 2), member 2	-0.817606	0.0341761
ENSMUSG00000101013.2	A630072M18Rik	RIKEN cDNA A630072M18 gene	0.336833	0.0342442
ENSMUSG00000096753.8	Fam181a	family with sequence similarity 181, member A	0.652933	0.0343591
ENSMUSG00000026116.12	Tmem131	transmembrane protein 131	-0.247161	0.0344064
ENSMUSG00000032076.21	Cadm1	cell adhesion molecule 1	-0.197054	0.034458
ENSMUSG00000030659.15	Nucb2	nucleobindin 2	-0.387355	0.0345245
ENSMUSG00000063887.14	Nlgn1	neuroligin 1	-0.190665	0.0345449
ENSMUSG00000032215.16	Rsl24d1	ribosomal L24 domain containing 1	0.301779	0.0345485
ENSMUSG00000021974.16	Fgf9	fibroblast growth factor 9	-0.207635	0.0345705
ENSMUSG00000069516.9	Lyz2	lysozyme 2	0.486141	0.0346297
ENSMUSG00000016831.13	Tox4	TOX high mobility group box family member 4	0.218973	0.0346344
ENSMUSG00000037280.13	Galnt6	polypeptide N-acetylgalactosaminyltransferase 6	-0.286418	0.0346378
ENSMUSG00000025492.7	Ifitm3	interferon induced transmembrane protein 3	0.675273	0.0347984
ENSMUSG00000066607.6	Insyn1	inhibitory synaptic factor 1	0.167956	0.0348703
ENSMUSG00000036298.11	Slc2a13	solute carrier family 2 (facilitated glucose transporter), member 13	-0.231984	0.0350736
ENSMUSG00000057506.6	Bloc1s2	biogenesis of lysosomal organelles complex-1, subunit 2	0.357624	0.0350981
ENSMUSG00000035172.16	Plekhh3	pleckstrin homology domain containing, family H (with MyTH4 domain) member 3	0.313803	0.0351767
ENSMUSG00000005078.17	Jkamp	JNK1/MAPK8-associated membrane protein	-0.217773	0.0353225
ENSMUSG00000066278.7	Vps37b	vacuolar protein sorting 37B	0.278715	0.0353774
ENSMUSG00000048834.17	Vstm2a	V-set and transmembrane domain containing 2A	-0.230879	0.0356052
ENSMUSG00000037465.11	Klf10	Kruppel-like factor 10	0.471498	0.0356869
ENSMUSG00000026201.13	Stk16	serine/threonine kinase 16	0.278703	0.0357638
ENSMUSG00000060090.17	Rp2	retinitis pigmentosa 2 homolog	0.236635	0.0357916
ENSMUSG00000043289.13	Mei4	meiotic double-stranded break formation protein 4	-0.560234	0.0358168
ENSMUSG00000039047.18	Pigk	phosphatidylinositol glycan anchor biosynthesis, class K	-0.19601	0.0358403
ENSMUSG00000056091.13	St3gal5	ST3 beta-galactoside alpha-2,3-sialyltransferase 5	-0.173982	0.035894
ENSMUSG00000031485.16	Plpbp	pyridoxal phosphate binding protein	0.267265	0.0358965
ENSMUSG00000022519.15	Srl	sarcalumenin	0.42687	0.0360211
ENSMUSG00000063362.14	Alg11	asparagine-linked glycosylation 11 (alpha-1,2-mannosyltransferase)	0.262127	0.0360684
ENSMUSG00000025898.7	Cwf19l2	CWF19-like 2, cell cycle control (S. pombe)	-0.298078	0.0361221
ENSMUSG00000033220.8	Rac2	Rac family small GTPase 2	1.05342	0.0361357
ENSMUSG00000034620.18	Rxylt1	ribitol xylosyltransferase 1	-0.252557	0.0362115
ENSMUSG00000074794.11	Arrdc3	arrestin domain containing 3	0.210421	0.0362416
ENSMUSG00000051184.8	Zfp524	zinc finger protein 524	0.410073	0.0362611
ENSMUSG00000031517.9	Gpm6a	glycoprotein m6a	-0.181868	0.0363496
ENSMUSG00000001642.19	Akr1b3	aldo-keto reductase family 1, member B3 (aldose reductase)	0.162508	0.0363741
ENSMUSG00000102440.2	Pcdhga9	protocadherin gamma subfamily A, 9	-0.350242	0.0364281
ENSMUSG00000033569.18	Adgrb3	adhesion G protein-coupled receptor B3	-0.16345	0.0364329
ENSMUSG00000113149.2	NA	NA	0.751616	0.0364378
ENSMUSG00000103839.2	NA	NA	-1.15953	0.0365256
ENSMUSG00000069266.6	H4c2	H4 clustered histone 2	0.597022	0.0365633
ENSMUSG00000034157.13	Cipc	CLOCK interacting protein, circadian	0.117272	0.0365783
ENSMUSG00000031935.10	Med17	mediator complex subunit 17	-0.287974	0.036597
ENSMUSG00000037270.19	4932438A13Rik	RIKEN cDNA 4932438A13 gene	-0.239305	0.0366459
ENSMUSG00000063888.8	Rpl7l1	ribosomal protein L7-like 1	0.35681	0.0366906
ENSMUSG00000020491.16	2810021J22Rik	RIKEN cDNA 2810021J22 gene	0.298991	0.0367077
ENSMUSG00000040877.17	Wdr25	WD repeat domain 25	0.410183	0.036837
ENSMUSG00000039810.12	Zc3h10	zinc finger CCCH type containing 10	0.218969	0.0368901
ENSMUSG00000039515.12	Ptpa	protein phosphatase 2 protein activator	0.28444	0.0369224
ENSMUSG00000020650.16	Bcap29	B cell receptor associated protein 29	-0.292065	0.0369469
ENSMUSG00000029250.6	Polr2b	polymerase (RNA) II (DNA directed) polypeptide B	-0.359098	0.0369614
ENSMUSG00000114547.2	Gm3226	tubulin, alpha 1B pseudogene	1.25034	0.0371232
ENSMUSG00000022090.11	Pdlim2	PDZ and LIM domain 2	0.475092	0.0371538
ENSMUSG00000039485.9	Tspyl4	TSPY-like 4	0.104329	0.0372375
ENSMUSG00000068744.13	Psrc1	proline/serine-rich coiled-coil 1	0.540028	0.0373072
ENSMUSG00000034839.6	Larp6	La ribonucleoprotein domain family, member 6	0.161441	0.0373807
ENSMUSG00000097589.10	Dleu2	deleted in lymphocytic leukemia, 2	0.541282	0.0373845
ENSMUSG00000064351.1	COX1	cytochrome c oxidase subunit I	-0.273443	0.0374576
ENSMUSG00000040249.16	Lrp1	low density lipoprotein receptor-related protein 1	-0.193627	0.0375029
ENSMUSG00000022516.11	Nudt16l1	nudix (nucleoside diphosphate linked moiety X)-type motif 16-like 1	0.251366	0.037625
ENSMUSG00000032116.19	Stt3a	STT3, subunit of the oligosaccharyltransferase complex, homolog A (S. cerevisiae)	-0.325534	0.0378507
ENSMUSG00000013662.7	Atad1	ATPase family, AAA domain containing 1	-0.219492	0.0378522
ENSMUSG00000039809.11	Gabbr2	gamma-aminobutyric acid (GABA) B receptor, 2	-0.22838	0.0378646
ENSMUSG00000021559.15	Dapk1	death associated protein kinase 1	-0.358006	0.037926
ENSMUSG00000025579.15	Gaa	glucosidase, alpha, acid	-0.219104	0.0379758
ENSMUSG00000030733.11	Sh2b1	SH2B adaptor protein 1	0.20603	0.0380326
ENSMUSG00000044308.18	Ubr3	ubiquitin protein ligase E3 component n-recognin 3	-0.212883	0.0380768
ENSMUSG00000036578.8	Fxyd7	FXYD domain-containing ion transport regulator 7	0.295943	0.0381228
ENSMUSG00000069268.5	H2bc7	H2B clustered histone 7	0.693711	0.0382078
ENSMUSG00000027223.16	Mapk8ip1	mitogen-activated protein kinase 8 interacting protein 1	0.183196	0.0382359
ENSMUSG00000046792.9	Zfp787	zinc finger protein 787	0.321451	0.038278
ENSMUSG00000022488.10	Nckap1l	NCK associated protein 1 like	0.350355	0.0383958
ENSMUSG00000037295.8	Ldlrap1	low density lipoprotein receptor adaptor protein 1	0.766544	0.0384259
ENSMUSG00000080059.5	Rps19-ps3	ribosomal protein S19, pseudogene 3	-0.927634	0.0384744
ENSMUSG00000019894.15	Slc6a15	solute carrier family 6 (neurotransmitter transporter), member 15	-0.223193	0.0384884
ENSMUSG00000031007.3	Atp6ap2	ATPase, H+ transporting, lysosomal accessory protein 2	-0.241855	0.0385841
ENSMUSG00000096054.4	Syne1	spectrin repeat containing, nuclear envelope 1	-0.177138	0.0385858
ENSMUSG00000003464.14	Pex19	peroxisomal biogenesis factor 19	0.20654	0.038595
ENSMUSG00000025889.14	Snca	synuclein, alpha	0.15786	0.0386518
ENSMUSG00000038342.16	Mlxip	MLX interacting protein	0.201042	0.0389571
ENSMUSG00000103585.2	Pcdhgb4	protocadherin gamma subfamily B, 4	-0.317574	0.0389634
ENSMUSG00000037411.11	Serpine1	serine (or cysteine) peptidase inhibitor, clade E, member 1	0.716039	0.0391572
ENSMUSG00000010517.8	Faf1	Fas-associated factor 1	-0.209154	0.0392909
ENSMUSG00000000149.11	Gna12	guanine nucleotide binding protein, alpha 12	0.17856	0.0393289
ENSMUSG00000028657.15	Ppt1	palmitoyl-protein thioesterase 1	-0.151445	0.0394004
ENSMUSG00000038502.18	Ptov1	prostate tumor over expressed gene 1	0.251783	0.039532
ENSMUSG00000032120.12	C2cd2l	C2 calcium-dependent domain containing 2-like	-0.268849	0.0395392
ENSMUSG00000119427.1	Gm24830	predicted gene, 24830	-0.667391	0.0398051
ENSMUSG00000024787.15	Snx15	sorting nexin 15	0.349561	0.0398554
ENSMUSG00000022982.11	Sod1	superoxide dismutase 1, soluble	0.177438	0.0398622
ENSMUSG00000006764.9	Tph2	tryptophan hydroxylase 2	0.854685	0.0399281
ENSMUSG00000032011.6	Thy1	thymus cell antigen 1, theta	-0.211331	0.0399781
ENSMUSG00000052133.17	Sema5b	sema domain, seven thrombospondin repeats (type 1 and type 1-like), transmembrane domain (TM) and short cytoplasmic domain, (semaphorin) 5B	-0.471206	0.0400538
ENSMUSG00000021147.18	Wdr37	WD repeat domain 37	0.184785	0.0400558
ENSMUSG00000042046.16	Dstyk	dual serine/threonine and tyrosine protein kinase	-0.190061	0.0400991
ENSMUSG00000052419.8	Smim30	small integral membrane protein 30	0.274499	0.0401141
ENSMUSG00000026605.15	Cenpf	centromere protein F	0.951814	0.0402154
ENSMUSG00000028572.14	Hook1	hook microtubule tethering protein 1	-0.288573	0.0402699
ENSMUSG00000030788.17	Rnf141	ring finger protein 141	0.291358	0.0403231
ENSMUSG00000054484.15	Tmem62	transmembrane protein 62	-0.320352	0.0403341
ENSMUSG00000044749.14	Abca6	ATP-binding cassette, sub-family A (ABC1), member 6	-0.402714	0.0403848
ENSMUSG00000030754.10	Copb1	coatomer protein complex, subunit beta 1	-0.208028	0.0404279
ENSMUSG00000028826.15	Maco1	macoilin 1	-0.160467	0.0404464
ENSMUSG00000007670.11	Khsrp	KH-type splicing regulatory protein	0.216448	0.0406325
ENSMUSG00000056941.18	Commd7	COMM domain containing 7	0.27433	0.0406423
ENSMUSG00000035278.10	Plekhj1	pleckstrin homology domain containing, family J member 1	0.377464	0.0406988
ENSMUSG00000003721.15	Insig2	insulin induced gene 2	0.215957	0.0407423
ENSMUSG00000031558.16	Slit2	slit guidance ligand 2	-0.234369	0.0407521
ENSMUSG00000016200.15	Syt14	synaptotagmin XIV	-0.225636	0.0408478
ENSMUSG00000084350.2	NA	NA	-0.603718	0.0408662
ENSMUSG00000004393.11	Ddx56	DEAD box helicase 56	0.253994	0.0408801
ENSMUSG00000024843.16	Chka	choline kinase alpha	0.199531	0.0408922
ENSMUSG00000028051.11	Hcn3	hyperpolarization-activated, cyclic nucleotide-gated K+ 3	0.510103	0.0409289
ENSMUSG00000035629.20	Rubcn	RUN domain and cysteine-rich domain containing, Beclin 1-interacting protein	0.176698	0.0409302
ENSMUSG00000095959.3	Gm10845	predicted gene 10845	-0.441756	0.0410629
ENSMUSG00000061132.14	Blnk	B cell linker	0.369052	0.0411034
ENSMUSG00000020546.15	Stxbp4	syntaxin binding protein 4	0.204523	0.0411104
ENSMUSG00000115662.2	Gm7232	heat shock protein 8 pseudogene	0.62638	0.0412727
ENSMUSG00000022261.7	Sdc2	syndecan 2	-0.207078	0.0412941
ENSMUSG00000003660.11	Snrnp200	small nuclear ribonucleoprotein 200 (U5)	-0.219168	0.0413107
ENSMUSG00000026154.5	Sdhaf4	succinate dehydrogenase complex assembly factor 4	0.539164	0.041331
ENSMUSG00000036430.9	Tbcc	tubulin-specific chaperone C	0.291699	0.041456
ENSMUSG00000022948.17	Setd4	SET domain containing 4	-0.54545	0.0414742
ENSMUSG00000005483.11	Dnajb1	DnaJ heat shock protein family (Hsp40) member B1	0.249012	0.0414889
ENSMUSG00000084842.4	NA	NA	0.358637	0.0414934
ENSMUSG00000038507.7	Parp12	poly (ADP-ribose) polymerase family, member 12	0.270776	0.0415256
ENSMUSG00000028149.13	Rap1gds1	RAP1, GTP-GDP dissociation stimulator 1	0.107001	0.0415354
ENSMUSG00000057133.15	Chd6	chromodomain helicase DNA binding protein 6	-0.205548	0.0416402
ENSMUSG00000025875.15	Tspan17	tetraspanin 17	0.342103	0.0416879
ENSMUSG00000020841.6	Cpd	carboxypeptidase D	-0.145386	0.041738
ENSMUSG00000024085.14	Man2a1	mannosidase 2, alpha 1	-0.275008	0.0417419
ENSMUSG00000029569.10	Tmem168	transmembrane protein 168	-0.239834	0.0417534
ENSMUSG00000059005.14	Hnrnpa3	heterogeneous nuclear ribonucleoprotein A3	-0.449008	0.0418918
ENSMUSG00000033849.4	B3galt2	UDP-Gal:betaGlcNAc beta 1,3-galactosyltransferase, polypeptide 2	-0.317782	0.0419133
ENSMUSG00000019818.16	Cd164	CD164 antigen	-0.241305	0.0420866
ENSMUSG00000007950.10	Abhd8	abhydrolase domain containing 8	0.337643	0.0421596
ENSMUSG00000025260.11	Hsd17b10	hydroxysteroid (17-beta) dehydrogenase 10	0.207143	0.0422032
ENSMUSG00000035637.15	Grhpr	glyoxylate reductase/hydroxypyruvate reductase	0.210593	0.0422401
ENSMUSG00000052727.7	Map1b	microtubule-associated protein 1B	-0.389041	0.0422476
ENSMUSG00000021033.12	Gstz1	glutathione transferase zeta 1 (maleylacetoacetate isomerase)	0.255293	0.0423118
ENSMUSG00000025407.8	Gli1	GLI-Kruppel family member GLI1	-0.754184	0.042356
ENSMUSG00000005718.9	Tfap4	transcription factor AP4	0.516877	0.0423634
ENSMUSG00000011096.18	Akt1s1	AKT1 substrate 1 (proline-rich)	0.260229	0.0423913
ENSMUSG00000022702.17	Hira	histone cell cycle regulator	-0.211494	0.04259
ENSMUSG00000035027.19	Map2k2	mitogen-activated protein kinase kinase 2	0.370487	0.0426013
ENSMUSG00000028833.14	Ncdn	neurochondrin	0.214158	0.0426916
ENSMUSG00000029307.8	Dmp1	dentin matrix protein 1	-0.306759	0.0427604
ENSMUSG00000078307.4	AI593442	expressed sequence AI593442	-0.264648	0.0427904
ENSMUSG00000038005.16	Hpf1	histone PARylation factor 1	-0.253491	0.0428387
ENSMUSG00000070056.7	Mfhas1	malignant fibrous histiocytoma amplified sequence 1	0.183446	0.0429644
ENSMUSG00000018923.14	Med11	mediator complex subunit 11	0.384659	0.0429753
ENSMUSG00000102712.2	NA	NA	-0.566873	0.0430066
ENSMUSG00000030309.17	Caprin2	caprin family member 2	-0.522878	0.0432338
ENSMUSG00000045664.6	Cdc42ep2	CDC42 effector protein (Rho GTPase binding) 2	0.252433	0.0432975
ENSMUSG00000093942.4	Olfr46	olfactory receptor 46	-1.0858	0.0433513
ENSMUSG00000031967.16	Afg3l1	AFG3-like AAA ATPase 1	0.226566	0.043457
ENSMUSG00000046230.12	Vps13a	vacuolar protein sorting 13A	-0.211594	0.0434656
ENSMUSG00000038695.14	Josd2	Josephin domain containing 2	0.473381	0.043466
ENSMUSG00000017978.19	Cadps2	Ca2+-dependent activator protein for secretion 2	-0.143036	0.0435691
ENSMUSG00000028068.15	Iqgap3	IQ motif containing GTPase activating protein 3	0.64353	0.0436139
ENSMUSG00000070605.5	Zfp992	zinc finger protein 992	-0.523841	0.0437047
ENSMUSG00000056738.12	A730036I17Rik	RIKEN cDNA A730036I17 gene	0.962366	0.0437869
ENSMUSG00000102748.2	Pcdhgb2	protocadherin gamma subfamily B, 2	-0.278167	0.0438087
ENSMUSG00000062980.16	Cped1	cadherin-like and PC-esterase domain containing 1	-0.591727	0.0439313
ENSMUSG00000041119.13	Pde9a	phosphodiesterase 9A	-0.251033	0.0439704
ENSMUSG00000022538.21	Lsg1	large 60S subunit nuclear export GTPase 1	-0.279251	0.0439984
ENSMUSG00000042570.15	Mier2	MIER family member 2	0.364453	0.0440704
ENSMUSG00000097383.2	1500026H17Rik	RIKEN cDNA 1500026H17 gene	0.502209	0.0440963
ENSMUSG00000074886.12	Grk6	G protein-coupled receptor kinase 6	0.208022	0.0442399
ENSMUSG00000008348.10	Ubc	ubiquitin C	0.169042	0.0442404
ENSMUSG00000040751.13	Lat2	linker for activation of T cells family, member 2	0.732031	0.0442653
ENSMUSG00000025533.16	Asl	argininosuccinate lyase	0.281874	0.0443648
ENSMUSG00000025665.17	Rps6ka6	ribosomal protein S6 kinase polypeptide 6	0.443112	0.044367
ENSMUSG00000020143.16	Dock2	dedicator of cyto-kinesis 2	0.375804	0.0446582
ENSMUSG00000020077.15	Srgn	serglycin	0.486187	0.0446686
ENSMUSG00000039917.11	Rhbdd2	rhomboid domain containing 2	0.225692	0.0447018
ENSMUSG00000032841.16	Prr5l	proline rich 5 like	0.423411	0.0447115
ENSMUSG00000022533.15	Atp13a3	ATPase type 13A3	-0.194535	0.0447281
ENSMUSG00000020982.10	Nemf	nuclear export mediator factor	-0.378371	0.0447789
ENSMUSG00000037010.8	Apln	apelin	0.314728	0.0448509
ENSMUSG00000040532.15	Abhd11	abhydrolase domain containing 11	0.32554	0.0448541
ENSMUSG00000111269.2	NA	NA	-1.1044	0.0448714
ENSMUSG00000022711.17	Pmm2	phosphomannomutase 2	-0.2329	0.0448832
ENSMUSG00000028064.18	Sema4a	sema domain, immunoglobulin domain (Ig), transmembrane domain (TM) and short cytoplasmic domain, (semaphorin) 4A	0.315497	0.0449305
ENSMUSG00000056144.15	Trim34a	tripartite motif-containing 34A	0.695676	0.0449447
ENSMUSG00000033722.10	BC034090	cDNA sequence BC034090	-0.342588	0.0449709
ENSMUSG00000002661.15	Alkbh7	alkB homolog 7	0.444772	0.0449777
ENSMUSG00000024073.17	Birc6	baculoviral IAP repeat-containing 6	-0.210361	0.045003
ENSMUSG00000037395.17	Rcor3	REST corepressor 3	-0.311509	0.0450179
ENSMUSG00000052581.14	Lrrtm4	leucine rich repeat transmembrane neuronal 4	-0.258072	0.0450451
ENSMUSG00000024097.12	Srsf7	serine and arginine-rich splicing factor 7	0.186175	0.045065
ENSMUSG00000081058.6	H3c15	H3 clustered histone 15	0.7508	0.0451117
ENSMUSG00000060961.17	Slc4a4	solute carrier family 4 (anion exchanger), member 4	-0.196541	0.045192
ENSMUSG00000003437.15	Paf1	Paf1, RNA polymerase II complex component	-0.301009	0.0452939
ENSMUSG00000049313.9	Sorl1	sortilin-related receptor, LDLR class A repeats-containing	-0.173827	0.0453196
ENSMUSG00000059336.15	Slc14a1	solute carrier family 14 (urea transporter), member 1	0.292973	0.045372
ENSMUSG00000020737.13	Jpt1	Jupiter microtubule associated homolog 1	0.297556	0.0453895
ENSMUSG00000024737.3	Slc15a3	solute carrier family 15, member 3	0.573036	0.0454227
ENSMUSG00000015016.9	Acsf3	acyl-CoA synthetase family member 3	0.225507	0.0454541
ENSMUSG00000026748.14	Plxdc2	plexin domain containing 2	-0.207812	0.0454684
ENSMUSG00000033184.15	Tmed7	transmembrane p24 trafficking protein 7	-0.158182	0.0455582
ENSMUSG00000030055.17	Rab43	RAB43, member RAS oncogene family	0.555341	0.0455663
ENSMUSG00000022311.16	Csmd3	CUB and Sushi multiple domains 3	-0.274919	0.0455688
ENSMUSG00000004837.3	Grap	GRB2-related adaptor protein	0.452335	0.0455717
ENSMUSG00000028100.12	Nudt17	nudix (nucleoside diphosphate linked moiety X)-type motif 17	0.421403	0.0456167
ENSMUSG00000014763.9	Fam120b	family with sequence similarity 120, member B	-0.178617	0.0458937
ENSMUSG00000113679.2	Gm10432	predicted gene 10432	0.525668	0.0458937
ENSMUSG00000024974.11	Smc3	structural maintenance of chromosomes 3	-0.449538	0.0459158
ENSMUSG00000104806.2	NA	NA	-0.648932	0.0460209
ENSMUSG00000060512.8	0610040J01Rik	RIKEN cDNA 0610040J01 gene	0.389192	0.0460704
ENSMUSG00000032254.11	Kif23	kinesin family member 23	-1.18308	0.0460764
ENSMUSG00000022012.10	Enox1	ecto-NOX disulfide-thiol exchanger 1	0.144474	0.0461008
ENSMUSG00000039048.16	Foxred1	FAD-dependent oxidoreductase domain containing 1	0.270731	0.0461611
ENSMUSG00000099964.7	Gm29514	predicted gene 29514	0.483372	0.0462866
ENSMUSG00000022375.7	Lrrc6	leucine rich repeat containing 6 (testis)	-0.367224	0.046355
ENSMUSG00000032112.11	Trappc4	trafficking protein particle complex 4	0.28228	0.0463726
ENSMUSG00000007458.15	M6pr	mannose-6-phosphate receptor, cation dependent	-0.19022	0.0465076
ENSMUSG00000032436.18	Cmtm7	CKLF-like MARVEL transmembrane domain containing 7	0.790888	0.0465826
ENSMUSG00000068699.13	Flnc	filamin C, gamma	0.421347	0.0467127
ENSMUSG00000020167.15	Tcf3	transcription factor 3	0.197249	0.0467316
ENSMUSG00000031930.12	Wwp2	WW domain containing E3 ubiquitin protein ligase 2	0.16255	0.046787
ENSMUSG00000032372.15	Plscr2	phospholipid scramblase 2	0.692124	0.0469239
ENSMUSG00000042684.9	Npl	N-acetylneuraminate pyruvate lyase	0.406436	0.0469569
ENSMUSG00000034858.17	Fam214a	family with sequence similarity 214, member A	-0.24339	0.0470143
ENSMUSG00000029270.11	Dipk1a	divergent protein kinase domain 1A	-0.233223	0.0470275
ENSMUSG00000021629.11	Slc30a5	solute carrier family 30 (zinc transporter), member 5	-0.209878	0.0470337
ENSMUSG00000027303.19	Ptpra	protein tyrosine phosphatase, receptor type, A	-0.158649	0.0470403
ENSMUSG00000031601.17	Cnot7	CCR4-NOT transcription complex, subunit 7	-0.280535	0.0470711
ENSMUSG00000025602.14	Zfp202	zinc finger protein 202	0.347224	0.047111
ENSMUSG00000024521.9	Pmaip1	phorbol-12-myristate-13-acetate-induced protein 1	-0.544001	0.0471131
ENSMUSG00000020241.14	Col6a2	collagen, type VI, alpha 2	-0.382478	0.0471887
ENSMUSG00000103332.2	Pcdhga2	protocadherin gamma subfamily A, 2	-0.318307	0.0472417
ENSMUSG00000029063.17	Nadk	NAD kinase	0.321108	0.0473027
ENSMUSG00000029363.15	Rfc5	replication factor C (activator 1) 5	0.472387	0.0474363
ENSMUSG00000025135.13	Anapc11	anaphase promoting complex subunit 11	0.431706	0.047454
ENSMUSG00000046805.11	Mpeg1	macrophage expressed gene 1	0.358037	0.0474578
ENSMUSG00000019923.15	Zwint	ZW10 interactor	0.114942	0.0474606
ENSMUSG00000022321.16	Cdh10	cadherin 10	-0.206454	0.047483
ENSMUSG00000033720.13	Sfxn5	sideroflexin 5	0.205247	0.0475484
ENSMUSG00000022914.18	Brwd1	bromodomain and WD repeat domain containing 1	-0.175499	0.0475587
ENSMUSG00000002910.12	Arrdc2	arrestin domain containing 2	0.562656	0.0476017
ENSMUSG00000037822.13	Smim14	small integral membrane protein 14	0.21161	0.0476738
ENSMUSG00000039234.12	Sec24d	Sec24 related gene family, member D (S. cerevisiae)	0.201324	0.0477287
ENSMUSG00000031447.8	Lamp1	lysosomal-associated membrane protein 1	-0.139536	0.0477634
ENSMUSG00000020886.18	Dlg4	discs large MAGUK scaffold protein 4	0.135047	0.0477663
ENSMUSG00000024812.12	Tjp2	tight junction protein 2	0.208789	0.0478416
ENSMUSG00000021190.15	Lgmn	legumain	-0.136545	0.0479409
ENSMUSG00000035142.19	Nubpl	nucleotide binding protein-like	-0.294078	0.0479574
ENSMUSG00000021665.10	Hexb	hexosaminidase B	0.300244	0.0480234
ENSMUSG00000021257.15	Angel1	angel homolog 1	0.365619	0.0480945
ENSMUSG00000026433.14	Rab29	RAB29, member RAS oncogene family	0.55169	0.0481498
ENSMUSG00000116875.2	NA	NA	-0.838036	0.0482056
ENSMUSG00000021998.17	Lcp1	lymphocyte cytosolic protein 1	0.340158	0.0482744
ENSMUSG00000078612.10	Fyb2	FYN binding protein 2	0.590144	0.0483199
ENSMUSG00000031232.18	Magt1	magnesium transporter 1	-0.249804	0.0485017
ENSMUSG00000036442.9	Thap11	THAP domain containing 11	0.211917	0.0485399
ENSMUSG00000002190.14	Clgn	calmegin	-0.276909	0.048577
ENSMUSG00000037196.7	Pacrg	PARK2 co-regulated	0.430454	0.048658
ENSMUSG00000062949.14	Atp11c	ATPase, class VI, type 11C	-0.320013	0.0487217
ENSMUSG00000053291.16	Rab4b	RAB4B, member RAS oncogene family	0.256268	0.0488473
ENSMUSG00000044176.13	Spink10	serine peptidase inhibitor, Kazal type 10	-0.681796	0.0489004
ENSMUSG00000066026.15	Dhrs3	dehydrogenase/reductase (SDR family) member 3	0.215387	0.0489763
ENSMUSG00000042502.11	Cd2bp2	CD2 cytoplasmic tail binding protein 2	0.169815	0.0489799
ENSMUSG00000024935.12	Slc1a1	solute carrier family 1 (neuronal/epithelial high affinity glutamate transporter, system Xag), member 1	-0.21403	0.0490962
ENSMUSG00000025588.5	Nat1	N-acetyl transferase 1	0.462719	0.0491138
ENSMUSG00000017707.10	Serinc3	serine incorporator 3	-0.155799	0.0491549
ENSMUSG00000038812.17	Trmt112	tRNA methyltransferase 11-2	0.278477	0.0491718
ENSMUSG00000029017.14	Pmpcb	peptidase (mitochondrial processing) beta	-0.300422	0.0492271
ENSMUSG00000050860.7	Phospho1	phosphatase, orphan 1	0.270648	0.0492999
ENSMUSG00000006273.15	Atp6v1b2	ATPase, H+ transporting, lysosomal V1 subunit B2	0.117324	0.0494716
ENSMUSG00000024487.6	Yipf5	Yip1 domain family, member 5	-0.209032	0.0494879
ENSMUSG00000019362.9	D8Ertd738e	DNA segment, Chr 8, ERATO Doi 738, expressed	0.407526	0.0495076
ENSMUSG00000042613.10	Pbxip1	pre B cell leukemia transcription factor interacting protein 1	-0.214774	0.0495439
ENSMUSG00000031441.16	Atp11a	ATPase, class VI, type 11A	-0.304559	0.0496614
ENSMUSG00000100801.2	Gm15459	heat shock protein 8 pseudogene	0.492581	0.0496858
ENSMUSG00000064115.14	Cadm2	cell adhesion molecule 2	-0.18543	0.0497265
ENSMUSG00000016181.11	Utp25	UTP25 small subunit processome component	0.489568	0.0497907
ENSMUSG00000067455.6	H4c11	H4 clustered histone 11	0.638202	0.0499196
ENSMUSG00000113032.2	NA	NA	0.235154	0.0499851
