# Supplementary material for: mRNA and circRNA mislocalization to synapses are key features of Alzheimer’s disease
Source: PLoS Genet. 2024 Jul 29;20(7):e1011359. doi: 10.1371/journal.pgen.1011359 (PMC11309398; doi:10.1371/journal.pgen.1011359)
Supplement: S16 Table — (XLSX) [file pgen.1011359.s033.xlsx]

## Sheet: Sheet1
Gene	Symbol	GeneName	HomLog2FC	SynLog2FC	HomSE	SynSE	Log2FC	pval
ENSMUSG00000090698.3	Apold1	apolipoprotein L domain containing 1	0.137273	-0.575697	0.260287	0.245378	-0.71297	1.3335e-09
ENSMUSG00000026960.7	Arl6ip6	ADP-ribosylation factor-like 6 interacting protein 6	0.461453	-0.142152	0.201033	0.284373	-0.603605	2.89615e-09
ENSMUSG00000046318.17	Ccbe1	collagen and calcium binding EGF domains 1	0.180545	-0.38961	0.199154	0.221756	-0.570155	8.16038e-08
ENSMUSG00000051159.17	Cited1	Cbp/p300-interacting transactivator with Glu/Asp-rich carboxy-terminal domain 1	-0.73004	0.105288	0.376694	0.317504	0.835329	1.67098e-07
ENSMUSG00000032431.7	Crtap	cartilage associated protein	0.448013	-0.328265	0.283486	0.430295	-0.776278	1.36421e-07
ENSMUSG00000036661.15	Dennd3	DENN/MADD domain containing 3	0.263985	0.897448	0.287958	0.377865	0.633463	2.89336e-07
ENSMUSG00000024501.21	Dpysl3	dihydropyrimidinase-like 3	0.600416	-0.0689866	0.168442	0.197131	-0.669403	3.42275e-07
ENSMUSG00000004947.16	Dtx2	deltex 2, E3 ubiquitin ligase	-0.00610587	0.507324	0.174372	0.172215	0.51343	4.99027e-07
ENSMUSG00000033788.16	Dysf	dysferlin	0.878495	-0.537037	0.401331	0.360975	-1.41553	5.87877e-07
ENSMUSG00000021583.8	Erap1	endoplasmic reticulum aminopeptidase 1	0.337408	-0.239761	0.222146	0.220372	-0.577169	8.49259e-07
ENSMUSG00000036246.15	Gmip	Gem-interacting protein	0.16937	-0.532994	0.248046	0.349653	-0.702365	1.00281e-06
ENSMUSG00000054717.8	Hmgb2	high mobility group box 2	-0.496732	0.569966	0.420485	0.342281	1.0667	1.27961e-06
ENSMUSG00000035273.15	Hpse	heparanase	0.651175	-0.150323	0.360789	0.326674	-0.801499	1.37533e-06
ENSMUSG00000010358.14	Ifi35	interferon-induced protein 35	0.00520406	0.620301	0.348198	0.321637	0.615097	1.26722e-06
ENSMUSG00000002279.20	Lmf1	lipase maturation factor 1	0.157813	-0.401872	0.164348	0.111235	-0.559685	1.23359e-06
ENSMUSG00000015133.18	Lrrk1	leucine-rich repeat kinase 1	0.0830966	0.713721	0.256783	0.32864	0.630624	1.70507e-06
ENSMUSG00000045934.16	Mtmr11	myotubularin related protein 11	-0.321338	0.589849	0.31548	0.244635	0.911187	3.46498e-06
ENSMUSG00000103436.2	NA	NA	-0.242783	1.56389	0.22294	0.585733	1.80667	3.25372e-06
ENSMUSG00000064337.1	NA	NA	0.267167	-1.611	0.835622	0.742812	-1.87816	1.9182e-06
ENSMUSG00000116875.2	NA	NA	0.716613	-0.838036	0.614203	0.424204	-1.55465	2.25774e-06
ENSMUSG00000117171.2	NA	NA	-0.438392	0.733605	0.196975	0.392902	1.172	2.03699e-06
ENSMUSG00000092746.5	NA	NA	-0.0491835	1.46695	0.699171	0.770861	1.51613	3.07673e-06
ENSMUSG00000110040.2	NA	NA	0.827785	-0.525297	0.545949	0.703753	-1.35308	3.42694e-06
ENSMUSG00000117338.2	NA	NA	1.07878	-0.75303	1.32188	1.00664	-1.83181	3.20827e-06
ENSMUSG00000100706.7	NA	NA	-1.28972	-0.167066	0.422297	0.588272	1.12265	3.73085e-06
ENSMUSG00000107230.2	NA	NA	-0.475743	0.429752	0.236379	0.344619	0.905495	3.0366e-06
ENSMUSG00000068200.7	NA	NA	-0.878618	0.508741	0.901248	1.16239	1.38736	2.46537e-06
ENSMUSG00000109517.2	NA	NA	-0.523652	0.335538	0.256538	0.307889	0.859191	2.24527e-06
ENSMUSG00000108033.2	NA	NA	-0.416368	0.446786	0.311876	0.284822	0.863155	3.92043e-06
ENSMUSG00000117789.2	NA	NA	0.524078	-0.952215	1.2501	1.25361	-1.47629	3.02144e-06
ENSMUSG00000097530.2	NA	NA	0.155733	-1.02358	0.788856	0.820878	-1.17931	2.6846e-06
ENSMUSG00000103839.2	NA	NA	-0.137622	-1.15953	0.123324	0.554525	-1.02191	2.99359e-06
ENSMUSG00000064339.1	NA	NA	0.0413791	-0.871093	0.718442	0.46438	-0.912472	2.8972e-06
ENSMUSG00000106628.2	NA	NA	-0.230206	0.604043	0.274341	0.436363	0.834249	5.43404e-06
ENSMUSG00000109108.2	NA	NA	-0.279465	0.471965	0.239187	0.287306	0.75143	5.35787e-06
ENSMUSG00000084792.2	NA	NA	0.202989	-0.562821	0.244641	0.325441	-0.76581	5.30106e-06
ENSMUSG00000113622.2	NA	NA	0.640579	-0.329212	0.744522	0.516065	-0.969791	4.50955e-06
ENSMUSG00000072809.3	NA	NA	-0.373852	0.364038	0.242676	0.322956	0.73789	5.17887e-06
ENSMUSG00000081752.4	NA	NA	0.37792	-0.334139	0.259155	0.212236	-0.712059	4.65313e-06
ENSMUSG00000063245.12	NA	NA	-0.0298861	0.840194	0.386588	0.518392	0.87008	5.07268e-06
ENSMUSG00000085558.8	NA	NA	0.461966	-0.257902	0.229282	0.311817	-0.719868	6.07209e-06
ENSMUSG00000117093.2	NA	NA	-0.478391	0.23783	0.229668	0.337284	0.716221	5.80525e-06
ENSMUSG00000106304.2	NA	NA	0.663419	-0.0587598	0.280232	0.304072	-0.722179	5.96003e-06
ENSMUSG00000102900.2	NA	NA	0.295393	-0.487761	0.358471	0.432574	-0.783154	4.88364e-06
ENSMUSG00000057886.6	NA	NA	0.343496	-0.710167	0.997563	0.847821	-1.05366	5.02043e-06
ENSMUSG00000118458.2	NA	NA	0.425788	-0.279584	0.28803	0.275366	-0.705372	6.66829e-06
ENSMUSG00000113149.2	NA	NA	0.00805599	0.751616	0.382596	0.35928	0.74356	7.13342e-06
ENSMUSG00000100213.2	NA	NA	-0.386869	0.295476	0.170853	0.366282	0.682345	6.58623e-06
ENSMUSG00000085787.4	NA	NA	-0.690104	0.00362775	0.278458	0.295067	0.693732	7.0844e-06
ENSMUSG00000112690.3	NA	NA	-0.523983	0.36555	0.863363	0.475381	0.889533	6.52433e-06
ENSMUSG00000116525.2	NA	NA	-0.0521458	0.596895	0.14171	0.239115	0.64904	7.52644e-06
ENSMUSG00000112666.2	NA	NA	-0.406393	0.307801	0.281669	0.475236	0.714195	7.39838e-06
ENSMUSG00000117725.2	NA	NA	-0.0641781	0.555909	0.307609	0.169043	0.620087	7.0078e-06
ENSMUSG00000053358.3	NA	NA	-0.522	0.166059	0.374849	0.318727	0.688059	7.76664e-06
ENSMUSG00000107868.2	NA	NA	0.339548	-0.355732	0.389104	0.366682	-0.69528	9.19532e-06
ENSMUSG00000106874.2	NA	NA	-0.416878	0.183804	0.190917	0.206652	0.600682	8.165e-06
ENSMUSG00000097535.2	NA	NA	-0.408012	0.271538	0.390515	0.315542	0.67955	8.41024e-06
ENSMUSG00000112049.2	NA	NA	-0.284281	-1.13654	0.128799	0.5135	-0.852259	9.17366e-06
ENSMUSG00000110710.2	NA	NA	-0.180536	0.457001	0.182343	0.334452	0.637538	8.93183e-06
ENSMUSG00000087128.8	NA	NA	-0.37445	0.309608	0.386433	0.376484	0.684058	9.1147e-06
ENSMUSG00000069008.4	NA	NA	0.782092	-0.429617	1.71133	1.10638	-1.21171	9.58436e-06
ENSMUSG00000106321.2	NA	NA	0.146918	-0.482459	0.281384	0.285288	-0.629377	9.91741e-06
ENSMUSG00000093593.2	NA	NA	-0.159257	0.583556	0.248269	0.621689	0.742813	9.7979e-06
ENSMUSG00000114147.2	NA	NA	0.167783	-0.430078	0.247149	0.22523	-0.597861	1.01445e-05
ENSMUSG00000097750.3	NA	NA	-0.333713	0.274908	0.183202	0.364709	0.608621	8.76393e-06
ENSMUSG00000117037.2	NA	NA	0.735527	0.0432432	0.428627	0.312019	-0.692284	8.92617e-06
ENSMUSG00000097375.4	NA	NA	-0.175283	0.482092	0.148108	0.478632	0.657375	1.05922e-05
ENSMUSG00000097239.8	NA	NA	0.614763	-0.049716	0.406275	0.246885	-0.664479	1.22111e-05
ENSMUSG00000116815.2	NA	NA	0.362605	-0.290022	0.331708	0.41731	-0.652628	1.11822e-05
ENSMUSG00000113146.2	NA	NA	-0.155934	0.457404	0.17481	0.331846	0.613339	1.05662e-05
ENSMUSG00000113165.2	NA	NA	-0.319987	0.285554	0.288879	0.266513	0.605541	1.21651e-05
ENSMUSG00000108391.2	NA	NA	-0.532217	0.0828157	0.299657	0.304572	0.615032	1.09082e-05
ENSMUSG00000040838.11	NA	NA	0.0965569	0.829997	0.193021	0.51143	0.73344	1.15843e-05
ENSMUSG00000117098.2	NA	NA	0.144504	1.04534	0.622911	0.876354	0.900832	1.20667e-05
ENSMUSG00000100515.7	NA	NA	-0.227662	0.392435	0.288474	0.360044	0.620097	1.11723e-05
ENSMUSG00000097414.3	NA	NA	-0.532301	0.0439677	0.235549	0.357904	0.576268	1.26731e-05
ENSMUSG00000115650.2	NA	NA	0.468529	-0.143003	0.310076	0.392144	-0.611531	1.20413e-05
ENSMUSG00000112844.2	NA	NA	-0.208638	-0.97242	0.22081	0.541713	-0.763782	1.15604e-05
ENSMUSG00000096006.2	NA	NA	0.412859	-0.210376	0.340036	0.421742	-0.623235	1.19058e-05
ENSMUSG00000104362.2	NA	NA	-0.153788	0.434603	0.149787	0.351298	0.588391	1.3458e-05
ENSMUSG00000097204.3	NA	NA	0.292606	-0.36904	0.325448	0.573144	-0.661646	1.39847e-05
ENSMUSG00000082896.2	NA	NA	-0.161894	-0.778743	0.353128	0.355926	-0.616849	1.38528e-05
ENSMUSG00000111472.2	NA	NA	-0.161302	-0.893954	0.134911	0.498872	-0.732653	1.4884e-05
ENSMUSG00000039617.9	NA	NA	1.17521	0.0500678	1.3813	0.257875	-1.12514	1.48175e-05
ENSMUSG00000097806.4	NA	NA	0.286924	-0.321298	0.420223	0.307235	-0.608222	1.44797e-05
ENSMUSG00000103715.2	NA	NA	0.385408	-0.209544	0.311583	0.372151	-0.594953	1.47413e-05
ENSMUSG00000111269.2	NA	NA	-0.303883	-1.1044	0.115187	0.550585	-0.800513	1.52981e-05
ENSMUSG00000096056.2	NA	NA	0.347134	1.41735	0.85086	1.26484	1.07022	1.55794e-05
ENSMUSG00000114148.2	NA	NA	-0.0831191	-0.740622	0.163865	0.456756	-0.657503	1.72773e-05
ENSMUSG00000032558.20	Nphp3	nephronophthisis 3 (adolescent)	0.31666	-0.767109	0.301108	0.356537	-1.08377	1.71734e-05
ENSMUSG00000028318.15	Polr1e	polymerase (RNA) I polypeptide E	0.253304	-0.334086	0.166288	0.183067	-0.587389	1.648e-05
ENSMUSG00000026433.14	Rab29	RAB29, member RAS oncogene family	-0.0671339	0.55169	0.283457	0.279189	0.618823	1.68843e-05
ENSMUSG00000051735.8	Rinl	Ras and Rab interactor-like	0.639391	0.00795555	0.352738	0.391299	-0.631436	1.7098e-05
ENSMUSG00000030888.15	Rrp8	ribosomal RNA processing 8	-0.641162	0.0520712	0.235672	0.166368	0.693233	1.67625e-05
ENSMUSG00000029381.17	Shroom3	shroom family member 3	0.612967	0.0689617	0.259105	0.240361	-0.544005	1.64271e-05
ENSMUSG00000022003.8	Slc25a30	solute carrier family 25, member 30	-0.160031	0.579801	0.199821	0.23599	0.739832	1.63315e-05
ENSMUSG00000024236.19	Svil	supervillin	-0.211185	0.30698	0.157791	0.144249	0.518165	1.61786e-05
ENSMUSG00000048277.16	Syngr2	synaptogyrin 2	0.282833	-0.336307	0.182955	0.189249	-0.61914	1.79077e-05
ENSMUSG00000045761.17	Togaram2	TOG array regulator of axonemal microtubules 2	-0.581163	0.480931	0.341035	0.324667	1.06209	1.83239e-05
ENSMUSG00000005501.15	Usp40	ubiquitin specific peptidase 40	-0.241938	0.280826	0.131665	0.170992	0.522765	1.83034e-05
ENSMUSG00000035202.9	Lars2	leucyl-tRNA synthetase, mitochondrial	-0.16835	-6.59099	0.507913	1.2755	-6.42264	1.87542e-05
ENSMUSG00000119584.1	Rn18s	18S ribosomal RNA	0.402089	-5.10739	0.817235	1.24958	-5.50948	1.97664e-05
ENSMUSG00000054889.11	Dsp	desmoplakin	-1.25379	1.58423	0.6147	1.07268	2.83802	1.9615e-05
ENSMUSG00000041482.18	Piezo2	piezo-type mechanosensitive ion channel component 2	-0.682016	1.32975	0.338404	0.444089	2.01177	2.02386e-05
ENSMUSG00000096740.9	Lbhd1	LBH domain containing 1	-0.813478	1.29906	0.605026	0.472633	2.11254	2.05292e-05
ENSMUSG00000101337.7	Dnah7c	dynein, axonemal, heavy chain 7C	-1.08709	0.766149	0.37808	0.551757	1.85323	2.14611e-05
ENSMUSG00000004328.16	Hif3a	hypoxia inducible factor 3, alpha subunit	-0.863776	0.932215	0.467065	0.406402	1.79599	2.22516e-05
ENSMUSG00000038242.13	Aox4	aldehyde oxidase 4	0.986378	-0.787996	0.567362	0.493976	-1.77437	2.25865e-05
ENSMUSG00000091736.4	Yy2	Yy2 transcription factor	0.573732	-1.09427	0.288142	0.681266	-1.668	2.21829e-05
ENSMUSG00000016024.10	Lbp	lipopolysaccharide binding protein	-0.717025	0.984174	0.487305	0.770635	1.7012	2.32351e-05
ENSMUSG00000044176.13	Spink10	serine peptidase inhibitor, Kazal type 10	0.72209	-0.681796	0.369213	0.346184	-1.40389	2.28861e-05
ENSMUSG00000036523.17	Greb1	gene regulated by estrogen in breast cancer protein	0.0582155	-1.37638	0.385884	0.452271	-1.4346	2.3185e-05
ENSMUSG00000033826.11	Dnah8	dynein, axonemal, heavy chain 8	-1.13332	0.459478	0.642365	0.625337	1.5928	2.21556e-05
ENSMUSG00000030555.17	Ttc23	tetratricopeptide repeat domain 23	-0.408058	0.85785	0.399816	0.275278	1.26591	2.3942e-05
ENSMUSG00000118506.2	Cfap141	cilia and flagella associated protein 141	0.352709	-1.1038	0.39189	0.583519	-1.45651	2.42317e-05
ENSMUSG00000005373.14	Mlxipl	MLX interacting protein-like	0.142398	-1.30198	0.290422	0.551217	-1.44438	2.44752e-05
ENSMUSG00000024338.16	Psmb8	proteasome (prosome, macropain) subunit, beta type 8 (large multifunctional peptidase 7)	-0.228018	0.962668	0.258585	0.272913	1.19069	2.49693e-05
ENSMUSG00000045980.14	Tmem104	transmembrane protein 104	0.732925	-0.444207	0.264639	0.283176	-1.17713	2.54319e-05
ENSMUSG00000079227.11	Ccr5	chemokine (C-C motif) receptor 5	0.481871	-0.96871	0.53191	0.612328	-1.45058	2.71739e-05
ENSMUSG00000053063.12	Clec12a	C-type lectin domain family 12, member a	0.288775	-1.01799	0.317229	0.471671	-1.30677	2.70979e-05
ENSMUSG00000024164.16	C3	complement component 3	-0.508945	0.994858	0.599102	0.682097	1.5038	2.5393e-05
ENSMUSG00000062510.13	Nsl1	NSL1, MIS12 kinetochore complex component	-0.33887	0.858077	0.198083	0.370309	1.19695	2.75451e-05
ENSMUSG00000041653.6	Pnpla3	patatin-like phospholipase domain containing 3	-0.722534	0.441033	0.265947	0.310539	1.16357	2.69513e-05
ENSMUSG00000048120.17	Entpd1	ectonucleoside triphosphate diphosphohydrolase 1	-0.48419	0.646092	0.254416	0.252876	1.13028	2.67598e-05
ENSMUSG00000033177.14	Tmprss7	transmembrane serine protease 7	-0.412369	0.898879	0.410587	0.479727	1.31125	2.66626e-05
ENSMUSG00000030213.13	Atf7ip	activating transcription factor 7 interacting protein	0.558483	-0.497966	0.156265	0.219131	-1.05645	2.62931e-05
ENSMUSG00000030528.13	Blm	Bloom syndrome, RecQ like helicase	-0.539521	0.533345	0.188608	0.246566	1.07287	2.87545e-05
ENSMUSG00000036718.18	Micall2	MICAL-like 2	-0.979749	0.237103	0.414566	0.297794	1.21685	2.66365e-05
ENSMUSG00000071550.15	Cfap44	cilia and flagella associated protein 44	0.292371	-0.969681	0.311247	0.538261	-1.26205	2.6228e-05
ENSMUSG00000079022.11	Col22a1	collagen, type XXII, alpha 1	0.254729	-1.0045	0.288962	0.546298	-1.25923	2.86993e-05
ENSMUSG00000058351.12	Smim4	small integral membrane protein 4	-0.226125	0.886446	0.266622	0.335113	1.11257	2.85925e-05
ENSMUSG00000086645.3	Gm15743	predicted gene 15743	1.93509	0.558946	0.549762	0.357791	-1.37614	2.97839e-05
ENSMUSG00000064368.1	ND6	NADH dehydrogenase subunit 6	0.151786	-1.09338	0.510236	0.487288	-1.24516	2.84676e-05
ENSMUSG00000025572.19	Tmc6	transmembrane channel-like gene family 6	0.825315	-0.238352	0.256218	0.347261	-1.06367	2.96203e-05
ENSMUSG00000040690.16	Col16a1	collagen, type XVI, alpha 1	0.699816	-0.365918	0.32457	0.230358	-1.06573	2.9616e-05
ENSMUSG00000050737.14	Ptges	prostaglandin E synthase	0.634016	-0.398733	0.268237	0.236018	-1.03275	3.09686e-05
ENSMUSG00000097412.3	1810014B01Rik	RIKEN cDNA 1810014B01 gene	0.820403	-0.45418	0.589591	0.493393	-1.27458	3.07777e-05
ENSMUSG00000058498.13	Rnf207	ring finger protein 207	-0.717335	0.331413	0.273604	0.334882	1.04875	3.15446e-05
ENSMUSG00000028036.7	Ptgfr	prostaglandin F receptor	-0.290487	1.10461	0.472695	0.801635	1.39509	3.24539e-05
ENSMUSG00000089669.8	Tnfsf13	tumor necrosis factor (ligand) superfamily, member 13	0.308461	-0.767541	0.348254	0.336914	-1.076	3.24506e-05
ENSMUSG00000024049.16	Myom1	myomesin 1	-0.418451	0.687182	0.387524	0.376587	1.10563	3.35996e-05
ENSMUSG00000104413.2	Gm37065	predicted gene, 37065	0.365302	-0.632947	0.26238	0.253326	-0.998248	3.33948e-05
ENSMUSG00000092167.9	Gm3696	predicted gene 3696	0.734839	-0.348202	0.371434	0.366291	-1.08304	3.33584e-05
ENSMUSG00000040274.12	Cdk6	cyclin-dependent kinase 6	-0.698522	0.319017	0.256255	0.394623	1.01754	3.55851e-05
ENSMUSG00000030055.17	Rab43	RAB43, member RAS oncogene family	-0.474709	0.555341	0.369236	0.277755	1.03005	3.51179e-05
ENSMUSG00000108621.2	Gm33989	predicted gene, 33989	0.675345	-0.303167	0.182682	0.475334	-0.978512	3.5372e-05
ENSMUSG00000025350.16	Rdh5	retinol dehydrogenase 5	-0.628771	0.399333	0.27004	0.429707	1.0281	3.49091e-05
ENSMUSG00000005917.16	Otx1	orthodenticle homeobox 1	0.671918	-0.341335	0.312265	0.313119	-1.01325	3.60634e-05
ENSMUSG00000029816.11	Gpnmb	glycoprotein (transmembrane) nmb	0.748754	-0.300168	0.381085	0.310331	-1.04892	3.63183e-05
ENSMUSG00000008496.20	Pou2f2	POU domain, class 2, transcription factor 2	-0.92266	0.121016	0.341299	0.456815	1.04368	3.71074e-05
ENSMUSG00000089633.3	A230009B12Rik	RIKEN cDNA A230009B12 gene	-0.562436	0.481084	0.311397	0.426271	1.04352	3.7416e-05
ENSMUSG00000011171.12	Vipr2	vasoactive intestinal peptide receptor 2	0.0847084	-1.12778	0.672276	0.581729	-1.21249	3.85909e-05
ENSMUSG00000034522.11	Zfp395	zinc finger protein 395	-0.591626	0.399553	0.297162	0.304954	0.991178	3.93506e-05
ENSMUSG00000040734.15	Ppp1r13l	protein phosphatase 1, regulatory subunit 13 like	-1.35038	-0.117654	0.599945	0.395279	1.23272	3.92081e-05
ENSMUSG00000040312.15	Cchcr1	coiled-coil alpha-helical rod protein 1	-0.66607	0.359617	0.379316	0.321313	1.02569	3.85684e-05
ENSMUSG00000026043.19	Col3a1	collagen, type III, alpha 1	1.54907	0.551319	0.386417	0.520741	-0.997752	3.91275e-05
ENSMUSG00000096351.3	Samd11	sterile alpha motif domain containing 11	-0.754034	0.293539	0.37101	0.456914	1.04757	4.0846e-05
ENSMUSG00000078627.10	Marchf10	membrane associated ring-CH-type finger 10	0.360878	-0.643347	0.348178	0.33726	-1.00422	4.14118e-05
ENSMUSG00000032419.9	Tbx18	T-box18	-0.212509	0.903496	0.317551	0.538177	1.116	4.30084e-05
ENSMUSG00000027883.16	Gpsm2	G-protein signalling modulator 2 (AGS3-like, C. elegans)	0.673918	-0.264343	0.260391	0.257268	-0.938262	4.36649e-05
ENSMUSG00000029337.3	Fgf5	fibroblast growth factor 5	-0.626846	0.357576	0.331085	0.306059	0.984422	4.33995e-05
ENSMUSG00000024036.17	Slc37a1	solute carrier family 37 (glycerol-3-phosphate transporter), member 1	-1.03387	0.0627389	0.489135	0.324142	1.09661	4.4417e-05
ENSMUSG00000097899.3	Gm16894	predicted gene, 16894	0.703166	-0.286585	0.340073	0.328802	-0.989751	4.42062e-05
ENSMUSG00000021010.10	Npas3	neuronal PAS domain protein 3	-0.573413	0.406388	0.397898	0.231615	0.979801	4.67188e-05
ENSMUSG00000061322.16	Dnai1	dynein axonemal intermediate chain 1	-0.222804	0.685792	0.273328	0.215341	0.908595	4.66711e-05
ENSMUSG00000037437.19	Adam32	a disintegrin and metallopeptidase domain 32	0.364276	-0.637529	0.351098	0.358695	-1.00181	4.75045e-05
ENSMUSG00000097177.9	9330159M07Rik	RIKEN cDNA 9330159M07 gene	-0.789847	0.130714	0.250643	0.266979	0.920562	4.65129e-05
ENSMUSG00000056687.10	Gm11696	predicted gene 11696	-0.311391	0.677813	0.384093	0.347189	0.989204	4.73754e-05
ENSMUSG00000078606.9	Gvin2	GTPase, very large interferon inducible, family member 2	0.0437531	1.359	0.392961	0.796776	1.31525	4.60042e-05
ENSMUSG00000099907.2	Gm10421	predicted gene 10421	-0.502517	0.48499	0.30252	0.434418	0.987507	4.5766e-05
ENSMUSG00000029456.13	Acad10	acyl-Coenzyme A dehydrogenase family, member 10	-0.201571	0.787284	0.252252	0.407972	0.988856	4.63649e-05
ENSMUSG00000054520.16	Sh3bp2	SH3-domain binding protein 2	-3.3998e-06	0.905955	0.236117	0.262433	0.905959	4.55489e-05
ENSMUSG00000075256.10	Cerkl	ceramide kinase-like	0.565751	-0.449153	0.399053	0.436075	-1.0149	4.90281e-05
ENSMUSG00000036918.17	Ttc7	tetratricopeptide repeat domain 7	-0.300116	0.600276	0.244817	0.26884	0.900392	4.93344e-05
ENSMUSG00000040084.10	Bub1b	BUB1B, mitotic checkpoint serine/threonine kinase	0.431261	-0.540786	0.367614	0.362577	-0.972047	4.97181e-05
ENSMUSG00000019143.16	Hars2	histidyl-tRNA synthetase 2	-0.38582	0.447004	0.15026	0.199183	0.832825	4.90102e-05
ENSMUSG00000032308.10	Ulk3	unc-51-like kinase 3	-0.711275	0.167818	0.266054	0.154439	0.879093	4.88769e-05
ENSMUSG00000040187.16	Arntl2	aryl hydrocarbon receptor nuclear translocator-like 2	-0.21012	0.689134	0.222343	0.288944	0.899254	5.48632e-05
ENSMUSG00000032596.15	Uba7	ubiquitin-like modifier activating enzyme 7	0.531828	-0.441792	0.373861	0.384485	-0.97362	5.48132e-05
ENSMUSG00000079494.3	Nat8f5	N-acetyltransferase 8 (GCN5-related) family member 5	-0.661419	0.281425	0.333843	0.354628	0.942845	5.47516e-05
ENSMUSG00000021411.17	Pxdc1	PX domain containing 1	-0.598531	0.378824	0.444048	0.316236	0.977355	5.46952e-05
ENSMUSG00000029917.16	Qrfprl	pyroglutamylated RFamide peptide receptor like	0.0169504	-0.968481	0.396444	0.404237	-0.985431	5.45356e-05
ENSMUSG00000026655.16	Fam107b	family with sequence similarity 107, member B	-0.721205	0.144975	0.243467	0.196276	0.866179	5.63201e-05
ENSMUSG00000028976.11	Slc2a5	solute carrier family 2 (facilitated glucose transporter), member 5	0.86685	-0.0689491	0.346938	0.338236	-0.935799	5.61591e-05
ENSMUSG00000052384.15	Nrros	negative regulator of reactive oxygen species	0.391264	-0.524703	0.256305	0.368071	-0.915967	5.70715e-05
ENSMUSG00000032598.9	Nckipsd	NCK interacting protein with SH3 domain	-0.216286	0.649548	0.240705	0.253437	0.865834	5.41873e-05
ENSMUSG00000040998.19	Npnt	nephronectin	-0.0975523	-0.97804	0.276951	0.279749	-0.880487	5.39242e-05
ENSMUSG00000035783.10	Acta2	actin alpha 2, smooth muscle, aorta	0.299471	-0.701123	0.584535	0.407729	-1.00059	5.45059e-05
ENSMUSG00000057836.13	Xlr3a	X-linked lymphocyte-regulated 3A	-0.046883	0.996751	0.468785	0.527177	1.04363	5.69447e-05
ENSMUSG00000040372.3	Gpr63	G protein-coupled receptor 63	0.194038	-0.643875	0.191788	0.237496	-0.837914	5.35417e-05
ENSMUSG00000042286.14	Stab1	stabilin 1	0.426109	-0.421932	0.253701	0.245912	-0.848042	5.38557e-05
ENSMUSG00000002699.14	Lcp2	lymphocyte cytosolic protein 2	0.14487	1.05455	0.267469	0.335614	0.90968	5.24403e-05
ENSMUSG00000064941.3	Gm23238	predicted gene, 23238	-0.162269	-1.20566	0.211345	0.490137	-1.04339	5.33285e-05
ENSMUSG00000054484.15	Tmem62	transmembrane protein 62	0.455609	-0.320352	0.145443	0.156245	-0.775961	5.2259e-05
ENSMUSG00000031245.9	Hmgn5	high-mobility group nucleosome binding domain 5	0.17103	-0.826081	0.542854	0.472271	-0.997111	5.79107e-05
ENSMUSG00000061544.14	Zfp229	zinc finger protein 229	-0.431727	0.402731	0.261802	0.226079	0.834459	5.33097e-05
ENSMUSG00000031074.15	Fgf3	fibroblast growth factor 3	0.442014	-0.452377	0.314549	0.353796	-0.894391	5.22482e-05
ENSMUSG00000032372.15	Plscr2	phospholipid scramblase 2	-0.204692	0.692124	0.32885	0.348328	0.896815	5.32053e-05
ENSMUSG00000087165.8	2010001A14Rik	RIKEN cDNA 2010001A14 gene	0.596986	-0.264391	0.285555	0.310438	-0.861377	5.89177e-05
ENSMUSG00000046794.10	Ppp1r3b	protein phosphatase 1, regulatory subunit 3B	-0.0784108	0.761207	0.323665	0.260549	0.839618	5.86553e-05
ENSMUSG00000053111.14	Fank1	fibronectin type 3 and ankyrin repeat domains 1	-0.368418	0.454885	0.286996	0.212541	0.823302	5.95763e-05
ENSMUSG00000002227.16	Mov10	Mov10 RISC complex RNA helicase	0.240601	-0.681228	0.27262	0.442674	-0.921829	6.08848e-05
ENSMUSG00000004043.15	Stat5a	signal transducer and activator of transcription 5A	-0.875298	0.04848	0.414338	0.233978	0.923778	5.94982e-05
ENSMUSG00000026622.16	Nek2	NIMA (never in mitosis gene a)-related expressed kinase 2	-0.888579	-0.0275995	0.306488	0.242473	0.860979	6.0871e-05
ENSMUSG00000103800.2	Pcdha8	protocadherin alpha 8	-0.233072	-1.2261	0.214117	0.444876	-0.993026	6.5954e-05
ENSMUSG00000020534.15	Shmt1	serine hydroxymethyltransferase 1 (soluble)	-0.645066	0.309428	0.430468	0.505222	0.954494	6.53887e-05
ENSMUSG00000032343.16	Impg1	interphotoreceptor matrix proteoglycan 1	0.328852	-0.589285	0.441963	0.376528	-0.918137	6.51092e-05
ENSMUSG00000001864.14	Aif1l	allograft inflammatory factor 1-like	-0.52552	0.275529	0.255056	0.166615	0.801048	6.57325e-05
ENSMUSG00000016995.18	Matn4	matrilin 4	0.497113	-0.297082	0.201341	0.233616	-0.794195	6.45682e-05
ENSMUSG00000036492.13	Rnf39	ring finger protein 39	-0.41862	0.422029	0.315126	0.259947	0.840648	6.07165e-05
ENSMUSG00000018126.16	Baiap2l2	BAI1-associated protein 2-like 2	0.0925663	1.01555	0.48598	0.425759	0.922987	6.17018e-05
ENSMUSG00000005983.16	1700037C18Rik	RIKEN cDNA 1700037C18 gene	-0.282589	0.622467	0.382326	0.398387	0.905057	6.26406e-05
ENSMUSG00000028164.16	Manba	mannosidase, beta A, lysosomal	0.486101	-0.343773	0.266342	0.296567	-0.829874	6.50599e-05
ENSMUSG00000019297.10	Nop9	NOP9 nucleolar protein	0.551917	-0.214178	0.175548	0.212858	-0.766095	6.44837e-05
ENSMUSG00000020053.19	Igf1	insulin-like growth factor 1	0.36521	-0.448281	0.217199	0.295492	-0.813491	6.06758e-05
ENSMUSG00000036864.17	Proser3	proline and serine rich 3	-0.369611	0.550813	0.399427	0.444134	0.920424	6.43038e-05
ENSMUSG00000031490.7	Eif4ebp1	eukaryotic translation initiation factor 4E binding protein 1	0.722542	-0.113856	0.289066	0.39211	-0.836399	6.34182e-05
ENSMUSG00000029191.17	Rfc1	replication factor C (activator 1) 1	0.332805	-0.3928	0.112577	0.146637	-0.725605	6.37571e-05
ENSMUSG00000020359.14	Phykpl	5-phosphohydroxy-L-lysine phospholyase	-0.294985	0.513974	0.163307	0.33044	0.808958	6.26035e-05
ENSMUSG00000032380.10	Dapk2	death-associated protein kinase 2	-0.294308	0.578591	0.502837	0.311121	0.872899	6.32601e-05
ENSMUSG00000027435.9	Cd93	CD93 antigen	0.191226	-0.669728	0.244352	0.385327	-0.860955	6.2474e-05
ENSMUSG00000031740.9	Mmp2	matrix metallopeptidase 2	0.418654	-0.416868	0.271415	0.366039	-0.835522	6.42772e-05
ENSMUSG00000049643.16	2310022A10Rik	RIKEN cDNA 2310022A10 gene	0.132522	-0.662111	0.264822	0.250289	-0.794632	6.76256e-05
ENSMUSG00000099517.3	H3c8	H3 clustered histone 8	-0.477259	0.404537	0.361519	0.428376	0.881795	6.92423e-05
ENSMUSG00000043424.11	Eif3j2	eukaryotic translation initiation factor 3, subunit J2	0.356548	-0.46612	0.329517	0.288079	-0.822668	6.91943e-05
ENSMUSG00000026970.17	Rbms1	RNA binding motif, single stranded interacting protein 1	0.351595	-0.440364	0.136314	0.375886	-0.79196	7.00848e-05
ENSMUSG00000027661.5	Slc2a10	solute carrier family 2 (facilitated glucose transporter), member 10	0.0185074	-0.804414	0.305968	0.30882	-0.822921	7.08624e-05
ENSMUSG00000028573.19	Fggy	FGGY carbohydrate kinase domain containing	-0.365863	0.389221	0.202865	0.201136	0.755083	7.05965e-05
ENSMUSG00000052133.17	Sema5b	sema domain, seven thrombospondin repeats (type 1 and type 1-like), transmembrane domain (TM) and short cytoplasmic domain, (semaphorin) 5B	0.296027	-0.471206	0.214875	0.229499	-0.767234	7.13618e-05
ENSMUSG00000107741.3	Gm2011	predicted gene 2011	0.172319	-0.684584	0.241676	0.404378	-0.856903	7.21577e-05
ENSMUSG00000006281.9	Tep1	telomerase associated protein 1	-0.354505	0.444432	0.258931	0.297266	0.798937	7.19437e-05
ENSMUSG00000061653.5	Vmn1r46	vomeronasal 1 receptor 46	-0.221617	0.578242	0.16645	0.343168	0.799859	7.53776e-05
ENSMUSG00000073542.4	Cep76	centrosomal protein 76	-0.0484503	0.772381	0.26365	0.326885	0.820832	7.59865e-05
ENSMUSG00000038151.14	Prdm1	PR domain containing 1, with ZNF domain	-0.387847	0.496993	0.410334	0.444218	0.884839	7.83196e-05
ENSMUSG00000019929.17	Dcn	decorin	0.815112	-0.0583411	0.432809	0.173893	-0.873453	7.87444e-05
ENSMUSG00000062683.12	Atp5g2	ATP synthase, H+ transporting, mitochondrial F0 complex, subunit C2 (subunit 9)	-0.182506	0.661452	0.315397	0.388699	0.843958	7.81951e-05
ENSMUSG00000087396.8	4933407K13Rik	RIKEN cDNA 4933407K13 gene	0.0695297	-0.792992	0.294934	0.415893	-0.862522	7.67052e-05
ENSMUSG00000103442.6	Pcdha1	protocadherin alpha 1	0.477596	-0.335111	0.31995	0.353861	-0.812707	7.77308e-05
ENSMUSG00000087088.3	Gm16638	predicted gene, 16638	0.180721	-0.539531	0.146679	0.195832	-0.720252	7.74361e-05
ENSMUSG00000043051.18	Disc1	disrupted in schizophrenia 1	-0.547855	0.303902	0.418978	0.371796	0.851757	7.81666e-05
ENSMUSG00000020773.12	Trim47	tripartite motif-containing 47	-0.464926	0.359745	0.286555	0.463511	0.824671	7.73024e-05
ENSMUSG00000054626.12	Xlr	X-linked lymphocyte-regulated	0.871632	0.0410342	0.370928	0.325311	-0.830598	8.10304e-05
ENSMUSG00000028780.14	Sema3c	sema domain, immunoglobulin domain (Ig), short basic domain, secreted, (semaphorin) 3C	0.0690685	-0.6422	0.123268	0.182899	-0.711269	8.1397e-05
ENSMUSG00000032221.15	Mns1	meiosis-specific nuclear structural protein 1	-0.354128	0.482913	0.42053	0.36179	0.837041	8.19178e-05
ENSMUSG00000070336.4	Fbxo47	F-box protein 47	0.427587	-0.370431	0.299406	0.351345	-0.798018	8.25546e-05
ENSMUSG00000049690.16	Nckap5	NCK-associated protein 5	0.809326	0.0585099	0.247834	0.280387	-0.750816	8.42713e-05
ENSMUSG00000113262.2	Gm48551	predicted gene, 48551	0.91222	0.0982815	0.360491	0.446689	-0.813938	8.39497e-05
ENSMUSG00000031433.16	Rbm41	RNA binding motif protein 41	0.251589	-0.464065	0.164269	0.205866	-0.715654	8.36789e-05
ENSMUSG00000069893.11	9930111J21Rik1	RIKEN cDNA 9930111J21 gene 1	0.192193	1.04778	0.270185	0.397769	0.855588	8.73876e-05
ENSMUSG00000098789.8	Jmjd7	jumonji domain containing 7	-0.360553	0.418374	0.312389	0.294007	0.778927	8.8115e-05
ENSMUSG00000034311.4	Kif4	kinesin family member 4	-0.533336	0.306662	0.478109	0.292894	0.839998	8.85618e-05
ENSMUSG00000044876.16	Zfp444	zinc finger protein 444	-0.273173	0.413967	0.150608	0.149833	0.68714	8.51656e-05
ENSMUSG00000057751.15	Megf6	multiple EGF-like-domains 6	0.460372	-0.326332	0.273107	0.387984	-0.786705	8.79542e-05
ENSMUSG00000031387.15	Renbp	renin binding protein	0.0212761	0.731394	0.245797	0.200482	0.710118	8.69334e-05
ENSMUSG00000117994.2	Gm5820	predicted gene 5820	-0.628759	0.165567	0.331519	0.399538	0.794327	8.66398e-05
ENSMUSG00000006931.16	P3h4	prolyl 3-hydroxylase family member 4 (non-enzymatic)	0.614599	-0.150099	0.320536	0.201572	-0.764698	8.63146e-05
ENSMUSG00000024066.10	Xdh	xanthine dehydrogenase	-0.550147	0.210683	0.250089	0.402531	0.76083	8.90564e-05
ENSMUSG00000047676.7	Rpsa-ps10	ribosomal protein SA, pseudogene 10	-0.206522	0.665467	0.378387	0.512047	0.871989	8.73615e-05
ENSMUSG00000026873.10	Phf19	PHD finger protein 19	-0.199887	0.696908	0.634025	0.492059	0.896794	8.95253e-05
ENSMUSG00000021390.7	Ogn	osteoglycin	0.275258	-0.506256	0.421955	0.279353	-0.781514	8.61874e-05
ENSMUSG00000090394.9	4930523C07Rik	RIKEN cDNA 4930523C07 gene	0.0995836	0.925745	0.2036	0.378448	0.826161	8.60717e-05
ENSMUSG00000027887.12	Sypl2	synaptophysin-like 2	-0.406941	0.396791	0.360982	0.371519	0.803732	9.16754e-05
ENSMUSG00000022211.10	Carmil3	capping protein regulator and myosin 1 linker 3	-0.266122	0.41393	0.17364	0.144988	0.680052	9.16404e-05
ENSMUSG00000030170.15	Wnt5b	wingless-type MMTV integration site family, member 5B	0.233639	-0.571042	0.347632	0.377239	-0.804681	9.61433e-05
ENSMUSG00000049929.8	Lpar4	lysophosphatidic acid receptor 4	0.302361	-0.468561	0.266298	0.342085	-0.770922	9.65163e-05
ENSMUSG00000037295.8	Ldlrap1	low density lipoprotein receptor adaptor protein 1	-0.038272	0.766544	0.348208	0.370261	0.804816	9.87046e-05
ENSMUSG00000047502.15	Mroh7	maestro heat-like repeat family member 7	-0.0853568	0.780455	0.278998	0.504162	0.865812	9.99188e-05
ENSMUSG00000042606.10	Hirip3	HIRA interacting protein 3	0.185762	-0.544682	0.25101	0.246834	-0.730444	0.000101219
ENSMUSG00000003418.12	St8sia6	ST8 alpha-N-acetyl-neuraminide alpha-2,8-sialyltransferase 6	0.13894	-0.711604	0.319546	0.486071	-0.850544	0.000101631
ENSMUSG00000073077.8	Cfap47	cilia and flagella associated protein 47	-0.444134	0.317863	0.238681	0.417322	0.761997	0.000100966
ENSMUSG00000020330.17	Hmmr	hyaluronan mediated motility receptor (RHAMM)	-0.152953	0.60927	0.210724	0.338054	0.762223	0.000107926
ENSMUSG00000074867.5	Zfp808	zinc finger protein 808	0.0710604	-0.754036	0.189779	0.445775	-0.825097	0.000104497
ENSMUSG00000060441.16	Trim5	tripartite motif-containing 5	-0.356532	0.494939	0.389974	0.528127	0.851471	0.000106942
ENSMUSG00000032845.17	Alpk2	alpha-kinase 2	-0.192883	0.650975	0.311844	0.502579	0.843858	0.000108546
ENSMUSG00000034177.16	Rnf43	ring finger protein 43	0.23117	-0.490494	0.219823	0.260532	-0.721665	0.000107798
ENSMUSG00000086587.8	Gm11837	predicted gene 11837	-0.318648	0.444806	0.34214	0.304713	0.763454	0.000109433
ENSMUSG00000032420.9	Nt5e	5' nucleotidase, ecto	0.062745	-0.633881	0.175084	0.207567	-0.696626	0.000110257
ENSMUSG00000024371.15	C2	complement component 2 (within H-2S)	0.421641	-0.41576	0.502047	0.402626	-0.837401	0.000109874
ENSMUSG00000032443.18	Zcwpw2	zinc finger, CW type with PWWP domain 2	0.188558	-0.571085	0.218811	0.3561	-0.759643	0.00010448
ENSMUSG00000032179.8	Bmp5	bone morphogenetic protein 5	-0.767824	-0.0125213	0.315272	0.376001	0.755302	0.000107577
ENSMUSG00000025588.5	Nat1	N-acetyl transferase 1	-0.260623	0.462719	0.305853	0.235169	0.723342	0.000105291
ENSMUSG00000060063.10	Alox5ap	arachidonate 5-lipoxygenase activating protein	-0.256945	0.491995	0.335057	0.291266	0.748939	0.000105684
ENSMUSG00000097589.10	Dleu2	deleted in lymphocytic leukemia, 2	-0.167291	0.541282	0.162838	0.260039	0.708573	0.000106921
ENSMUSG00000028407.5	Smim27	small integral membrane protein 27	0.655541	-0.170205	0.445216	0.423139	-0.825746	0.000111194
ENSMUSG00000042106.6	Inka1	inka box actin regulator 1	0.142266	0.926364	0.367483	0.368115	0.784098	0.000112357
ENSMUSG00000034349.15	Smc4	structural maintenance of chromosomes 4	0.241956	-0.492187	0.190199	0.333686	-0.734143	0.000112091
ENSMUSG00000070284.11	Gmppb	GDP-mannose pyrophosphorylase B	1.25037	0.418837	0.352617	0.188333	-0.831536	0.000109432
ENSMUSG00000020258.17	Glyctk	glycerate kinase	-0.570576	0.147192	0.287129	0.171179	0.717768	0.000106797
ENSMUSG00000024206.16	Rfx2	regulatory factor X, 2 (influences HLA class II expression)	-0.300799	0.409117	0.283432	0.230145	0.709917	0.000111864
ENSMUSG00000078773.12	Rad54b	RAD54 homolog B (S. cerevisiae)	0.0656249	-0.857915	0.405072	0.652648	-0.92354	0.000111101
ENSMUSG00000036915.18	Kirrel2	kirre like nephrin family adhesion molecule 2	-0.15834	-0.852828	0.233673	0.229692	-0.694488	0.000113862
ENSMUSG00000028647.14	Mycbp	MYC binding protein	0.280743	1.06546	0.242457	0.347305	0.784718	0.000106567
ENSMUSG00000021186.10	Fbln5	fibulin 5	0.189031	-0.512047	0.266845	0.233789	-0.701078	0.000114376
ENSMUSG00000032327.15	Stra6	stimulated by retinoic acid gene 6	-0.270319	0.496091	0.294125	0.41513	0.766411	0.000113621
ENSMUSG00000025993.11	Slc40a1	solute carrier family 40 (iron-regulated transporter), member 1	-0.115407	0.573154	0.207627	0.237437	0.688561	0.00011344
ENSMUSG00000057278.9	Snrpg	small nuclear ribonucleoprotein polypeptide G	-0.2389	0.451581	0.180235	0.272662	0.690482	0.000115275
ENSMUSG00000039899.6	Fgl2	fibrinogen-like protein 2	0.320574	-0.416695	0.361887	0.29525	-0.737269	0.000115996
ENSMUSG00000051977.17	Prdm9	PR domain containing 9	0.349477	-0.441657	0.352689	0.480023	-0.791134	0.000117438
ENSMUSG00000020205.9	Phlda1	pleckstrin homology like domain, family A, member 1	0.382434	-0.302576	0.240675	0.220036	-0.68501	0.000118815
ENSMUSG00000058883.17	Zfp708	zinc finger protein 708	0.0349992	-1.05054	0.161407	0.997292	-1.08553	0.000119437
ENSMUSG00000049881.14	2810025M15Rik	RIKEN cDNA 2810025M15 gene	-0.169056	0.528067	0.202057	0.272429	0.697123	0.000121913
ENSMUSG00000047369.18	Dnah14	dynein, axonemal, heavy chain 14	1.19908	0.179639	0.862271	0.980339	-1.01944	0.000120737
ENSMUSG00000028859.15	Csf3r	colony stimulating factor 3 receptor (granulocyte)	0.292389	1.07743	0.272947	0.376953	0.785042	0.000121572
ENSMUSG00000029863.14	Casp2	caspase 2	-0.127124	0.525607	0.177462	0.183093	0.652731	0.00012146
ENSMUSG00000037469.12	Acp7	acid phosphatase 7, tartrate resistant	1.03799	0.34987	0.311064	0.456871	-0.688118	0.000123496
ENSMUSG00000000402.3	Egfl6	EGF-like-domain, multiple 6	0.336312	-0.327063	0.236752	0.174514	-0.663375	0.000126219
ENSMUSG00000035606.9	Ky	kyphoscoliosis peptidase	0.601941	-0.118112	0.302983	0.339912	-0.720053	0.00012595
ENSMUSG00000034758.13	Tle6	transducin-like enhancer of split 6	0.364923	-0.333971	0.302369	0.242981	-0.698894	0.000124907
ENSMUSG00000028333.11	Anp32b	acidic (leucine-rich) nuclear phosphoprotein 32 family, member B	0.15947	-0.57465	0.487607	0.303715	-0.73412	0.000125479
ENSMUSG00000051747.16	Ttn	titin	-0.865687	0.0463249	0.657712	0.806398	0.912012	0.000125887
ENSMUSG00000033450.9	Tagap	T cell activation Rho GTPase activating protein	0.129921	0.815549	0.283114	0.256642	0.685628	0.00012479
ENSMUSG00000040113.15	Mettl11b	methyltransferase like 11B	-0.225623	0.529652	0.387261	0.376525	0.755276	0.000128349
ENSMUSG00000004266.16	Ptpn6	protein tyrosine phosphatase, non-receptor type 6	0.0333342	0.757982	0.328575	0.325619	0.724648	0.000128203
ENSMUSG00000017713.10	Tha1	threonine aldolase 1	-0.513241	0.180282	0.270611	0.267859	0.693523	0.000127852
ENSMUSG00000004788.12	Eif2b2	eukaryotic translation initiation factor 2B, subunit 2 beta	-0.199412	0.447946	0.233989	0.165399	0.647358	0.000129092
ENSMUSG00000046637.4	Ttc34	tetratricopeptide repeat domain 34	-0.471878	0.242356	0.299084	0.329439	0.714234	0.000131201
ENSMUSG00000028345.16	Tex10	testis expressed gene 10	0.207073	-0.432672	0.151386	0.1847	-0.639745	0.000132197
ENSMUSG00000021532.12	Fastkd3	FAST kinase domains 3	-0.449865	0.209755	0.231057	0.170602	0.65962	0.000131957
ENSMUSG00000029925.14	Tbxas1	thromboxane A synthase 1, platelet	-0.271927	0.477943	0.370182	0.388694	0.74987	0.000135018
ENSMUSG00000026162.9	Nhej1	non-homologous end joining factor 1	-0.350305	0.323822	0.242335	0.262022	0.674127	0.000136903
ENSMUSG00000113750.2	Gm5628	G patch domain and ankyrin repeats 1 pseudogene	0.354821	-0.357298	0.28383	0.364464	-0.712119	0.00013742
ENSMUSG00000097745.2	AI115009	expressed sequence AI115009	-0.0312849	0.739941	0.362163	0.441315	0.771226	0.000138202
ENSMUSG00000070604.6	Vsig10l	V-set and immunoglobulin domain containing 10 like	-0.260077	0.506966	0.496741	0.40218	0.767043	0.000145618
ENSMUSG00000032776.10	Mctp2	multiple C2 domains, transmembrane 2	0.347679	-0.349863	0.360334	0.254625	-0.697542	0.000145294
ENSMUSG00000094306.3	Gm24924	predicted gene, 24924	-0.122892	-0.96266	0.203756	0.512849	-0.839768	0.000146245
ENSMUSG00000101431.2	Gm7901	3-phosphoglycerate dehydrogenase pseudogene	0.144308	0.849723	0.436753	0.339556	0.705415	0.000142036
ENSMUSG00000071637.6	Cebpd	CCAAT/enhancer binding protein (C/EBP), delta	0.178277	0.90275	0.368975	0.364075	0.724472	0.000145187
ENSMUSG00000086022.2	Rad51ap2	RAD51 associated protein 2	-0.610945	0.0549412	0.242502	0.378433	0.665886	0.000145056
ENSMUSG00000049571.19	Cfap46	cilia and flagella associated protein 46	-0.574504	0.0652637	0.202595	0.22652	0.639768	0.000143744
ENSMUSG00000028068.15	Iqgap3	IQ motif containing GTPase activating protein 3	-0.0589702	0.64353	0.4038	0.318929	0.7025	0.000144229
ENSMUSG00000037818.17	Abhd18	abhydrolase domain containing 18	-0.156993	0.47577	0.169209	0.203039	0.632763	0.000143035
ENSMUSG00000074802.12	Gas2l3	growth arrest-specific 2 like 3	-0.129865	-0.843696	0.204758	0.323564	-0.713831	0.00014348
ENSMUSG00000045328.12	Cenpe	centromere protein E	0.283327	-0.500712	0.432394	0.508923	-0.784038	0.000145012
ENSMUSG00000049154.13	Fam183b	family with sequence similarity 183, member B	0.0736101	-0.642932	0.317086	0.358543	-0.716542	0.000149678
ENSMUSG00000022865.15	Cxadr	coxsackie virus and adenovirus receptor	-0.0225102	-0.620313	0.103836	0.129355	-0.597803	0.000149384
ENSMUSG00000025161.17	Slc16a3	solute carrier family 16 (monocarboxylic acid transporters), member 3	0.865521	0.214577	0.256805	0.338812	-0.650945	0.000155724
ENSMUSG00000026656.16	Fcgr2b	Fc receptor, IgG, low affinity IIb	0.151227	-0.50865	0.21889	0.26013	-0.659877	0.000155671
ENSMUSG00000032436.18	Cmtm7	CKLF-like MARVEL transmembrane domain containing 7	0.0515954	0.790888	0.349022	0.397416	0.739292	0.000150996
ENSMUSG00000038515.11	Grtp1	GH regulated TBC protein 1	-0.762835	-0.0754073	0.302734	0.289683	0.687428	0.000155508
ENSMUSG00000008398.17	Elk3	ELK3, member of ETS oncogene family	-0.149044	0.492578	0.220086	0.218334	0.641621	0.000155379
ENSMUSG00000008450.9	Nutf2	nuclear transport factor 2	0.187241	0.947876	0.290955	0.411719	0.760635	0.000155098
ENSMUSG00000038618.13	Rassf7	Ras association (RalGDS/AF-6) domain family (N-terminal) member 7	-0.330274	0.407341	0.368461	0.431536	0.737614	0.000157515
ENSMUSG00000028943.19	Espn	espin	-0.560447	0.131654	0.31859	0.310043	0.692101	0.000152151
ENSMUSG00000019944.15	Rhobtb1	Rho-related BTB domain containing 1	-0.0260907	-0.710443	0.24219	0.301795	-0.684352	0.000154916
ENSMUSG00000070305.11	Mpzl3	myelin protein zero-like 3	0.359488	-0.281027	0.192632	0.260173	-0.640515	0.0001549
ENSMUSG00000107008.4	Gm2762	predicted gene 2762	0.152139	0.870643	0.405137	0.376878	0.718504	0.000154722
ENSMUSG00000072487.12	Mroh5	maestro heat-like repeat family member 5	-0.456537	0.215147	0.288759	0.271808	0.671684	0.000154589
ENSMUSG00000041577.6	Prelp	proline arginine-rich end leucine-rich repeat	0.211505	-0.425531	0.267104	0.195386	-0.637036	0.000154308
ENSMUSG00000019312.11	Grb7	growth factor receptor bound protein 7	0.442146	-0.229573	0.296936	0.275369	-0.671719	0.000159465
ENSMUSG00000058006.13	Mdn1	midasin AAA ATPase 1	0.162848	-0.43517	0.121051	0.159747	-0.598018	0.000154226
ENSMUSG00000029204.8	Rhoh	ras homolog family member H	0.247481	1.05024	0.295958	0.47803	0.802757	0.000164155
ENSMUSG00000067455.6	H4c11	H4 clustered histone 11	-0.0486515	0.638202	0.292716	0.325505	0.686853	0.000163912
ENSMUSG00000038677.15	Scube3	signal peptide, CUB domain, EGF-like 3	-0.300365	0.371287	0.296811	0.291795	0.671653	0.000165042
ENSMUSG00000018932.10	Map2k3	mitogen-activated protein kinase kinase 3	-0.379631	0.24259	0.193411	0.208701	0.622221	0.00016387
ENSMUSG00000025407.8	Gli1	GLI-Kruppel family member GLI1	-0.0458706	-0.754184	0.427316	0.371518	-0.708313	0.000165744
ENSMUSG00000038463.9	Olfml2b	olfactomedin-like 2B	0.560717	-0.110523	0.300873	0.287107	-0.671239	0.000161724
ENSMUSG00000021572.10	Cep72	centrosomal protein 72	-0.112952	0.620335	0.295893	0.443774	0.733287	0.000162349
ENSMUSG00000074825.5	Itpripl1	inositol 1,4,5-triphosphate receptor interacting protein-like 1	0.500559	-0.14833	0.21926	0.400557	-0.648889	0.000163869
ENSMUSG00000042498.17	Radx	RPA1 related single stranded DNA binding protein, X-linked	-0.293019	-1.08612	0.393723	0.495157	-0.793104	0.000166779
ENSMUSG00000042138.10	Msantd2	Myb/SANT-like DNA-binding domain containing 2	-0.304137	0.367597	0.230511	0.366625	0.671734	0.00016366
ENSMUSG00000103114.2	Gm32200	predicted gene, 32200	-0.279993	0.406796	0.308783	0.346839	0.686789	0.000167766
ENSMUSG00000023882.16	Zfp54	zinc finger protein 54	-0.469327	0.180326	0.19644	0.470194	0.649652	0.000163603
ENSMUSG00000022014.16	Epsti1	epithelial stromal interaction 1 (breast)	0.565744	-0.123001	0.343196	0.315415	-0.688745	0.000168767
ENSMUSG00000019935.17	Slc17a8	solute carrier family 17 (sodium-dependent inorganic phosphate cotransporter), member 8	0.217265	-0.400768	0.227163	0.187246	-0.618033	0.000169742
ENSMUSG00000033318.8	Gstt2	glutathione S-transferase, theta 2	-0.10921	0.59194	0.412701	0.355075	0.70115	0.000169406
ENSMUSG00000030309.17	Caprin2	caprin family member 2	0.113019	-0.522878	0.16037	0.258665	-0.635897	0.000170784
ENSMUSG00000044702.14	Palb2	partner and localizer of BRCA2	-0.169138	0.502066	0.277954	0.32121	0.671204	0.000174831
ENSMUSG00000070337.5	Gpr179	G protein-coupled receptor 179	-0.352557	-1.10184	0.431907	0.4528	-0.74928	0.000172326
ENSMUSG00000037190.13	Cyb561d2	cytochrome b-561 domain containing 2	0.176755	-0.417268	0.146395	0.171067	-0.594023	0.00017471
ENSMUSG00000035000.9	Dpp4	dipeptidylpeptidase 4	-0.340576	0.318567	0.312797	0.274523	0.659143	0.000173484
ENSMUSG00000009585.19	Apobec3	apolipoprotein B mRNA editing enzyme, catalytic polypeptide 3	-0.335276	0.32092	0.267107	0.312695	0.656196	0.000172091
ENSMUSG00000045312.13	Lhfpl2	lipoma HMGIC fusion partner-like 2	0.559724	-0.0656287	0.227362	0.248217	-0.625353	0.000173053
ENSMUSG00000028010.17	Gar1	GAR1 ribonucleoprotein	0.368467	-0.266803	0.261179	0.245271	-0.63527	0.000174002
ENSMUSG00000028607.17	Cpt2	carnitine palmitoyltransferase 2	-0.620452	0.0267866	0.27905	0.290118	0.647238	0.000174642
ENSMUSG00000042961.14	Egflam	EGF-like, fibronectin type III and laminin G domains	0.142962	-0.553914	0.301355	0.400195	-0.696876	0.000176671
ENSMUSG00000045730.5	Adrb2	adrenergic receptor, beta 2	0.0637091	-0.612258	0.261555	0.346559	-0.675967	0.000178096
ENSMUSG00000015966.18	Il17rb	interleukin 17 receptor B	-0.0210713	-0.719431	0.401993	0.384108	-0.698359	0.000178618
ENSMUSG00000097383.2	1500026H17Rik	RIKEN cDNA 1500026H17 gene	-0.127706	0.502209	0.24333	0.249461	0.629915	0.00017739
ENSMUSG00000103092.2	Pcdha5	protocadherin alpha 5	0.224765	-0.385211	0.228523	0.19765	-0.609976	0.000177957
ENSMUSG00000021555.16	Naa35	N(alpha)-acetyltransferase 35, NatC auxiliary subunit	-0.448605	0.153764	0.198062	0.183038	0.602369	0.000180552
ENSMUSG00000026972.16	Arrdc1	arrestin domain containing 1	-0.401262	0.220814	0.236456	0.229851	0.622076	0.000182675
ENSMUSG00000023031.9	Cela1	chymotrypsin-like elastase family, member 1	-0.00976619	0.685137	0.347721	0.384197	0.694903	0.000182363
ENSMUSG00000022978.12	Mis18a	MIS18 kinetochore protein A	0.33883	-0.267319	0.211968	0.20442	-0.606149	0.000183704
ENSMUSG00000043923.9	Ccdc84	coiled-coil domain containing 84	-0.257875	0.408778	0.195967	0.432852	0.666653	0.000182296
ENSMUSG00000052616.11	Terb1	telomere repeat binding bouquet formation protein 1	0.599145	-0.055446	0.299959	0.425517	-0.654591	0.000184956
ENSMUSG00000087231.8	E230016M11Rik	RIKEN cDNA E230016M11 gene	-0.0734833	0.56418	0.189273	0.288501	0.637663	0.000187556
ENSMUSG00000005951.14	Shpk	sedoheptulokinase	-0.319622	0.298491	0.260124	0.214153	0.618113	0.000188589
ENSMUSG00000041828.16	Abca8a	ATP-binding cassette, sub-family A (ABC1), member 8a	0.549429	-0.0550789	0.209295	0.220179	-0.604508	0.000188223
ENSMUSG00000024397.15	Aif1	allograft inflammatory factor 1	0.847094	0.242291	0.212791	0.217043	-0.604803	0.000187449
ENSMUSG00000032289.16	Thsd4	thrombospondin, type I, domain containing 4	0.387876	-0.2435	0.245011	0.297306	-0.631376	0.000189954
ENSMUSG00000022144.5	Gdnf	glial cell line derived neurotrophic factor	-0.906113	-0.232482	0.352496	0.361281	0.673631	0.000189697
ENSMUSG00000020695.15	Mrc2	mannose receptor, C type 2	0.234864	-0.375563	0.203321	0.235873	-0.610427	0.000192895
ENSMUSG00000021255.18	Esrrb	estrogen related receptor, beta	-0.676891	-0.0149095	0.32749	0.269346	0.661982	0.00019243
ENSMUSG00000058400.14	Qrfpr	pyroglutamylated RFamide peptide receptor	0.538075	-0.138998	0.36862	0.350564	-0.677073	0.000191543
ENSMUSG00000031023.6	Akip1	A kinase (PRKA) interacting protein 1	-0.197434	0.440867	0.263501	0.298557	0.638301	0.000192175
ENSMUSG00000060591.10	Ifitm2	interferon induced transmembrane protein 2	-0.225724	0.420789	0.183706	0.382185	0.646513	0.000193909
ENSMUSG00000027459.17	Fam110a	family with sequence similarity 110, member A	-0.195724	0.416543	0.235228	0.237583	0.612267	0.000197755
ENSMUSG00000001517.15	Foxm1	forkhead box M1	0.245851	-0.440582	0.471231	0.343551	-0.686433	0.000198372
ENSMUSG00000096768.9	Erdr1	erythroid differentiation regulator 1	0.188789	0.801487	0.307074	0.254473	0.612698	0.000200357
ENSMUSG00000024299.18	Adamts10	a disintegrin-like and metallopeptidase (reprolysin type) with thrombospondin type 1 motif, 10	-0.306253	0.310886	0.184896	0.319163	0.617138	0.000200944
ENSMUSG00000032842.14	Abcc10	ATP-binding cassette, sub-family C (CFTR/MRP), member 10	0.0694371	-0.580195	0.291921	0.318941	-0.649632	0.000202151
ENSMUSG00000031520.7	Vegfc	vascular endothelial growth factor C	-0.023064	0.639892	0.339807	0.344415	0.662956	0.000200163
ENSMUSG00000084771.9	A230072E10Rik	RIKEN cDNA A230072E10 gene	0.148011	-0.58486	0.283107	0.549889	-0.732871	0.000202079
ENSMUSG00000031380.11	Vegfd	vascular endothelial growth factor D	0.0724676	-0.605508	0.345312	0.381207	-0.677976	0.000206863
ENSMUSG00000021278.8	Amn	amnionless	-0.216676	0.463088	0.436235	0.358376	0.679764	0.000207481
ENSMUSG00000027981.15	Rnpc3	RNA-binding region (RNP1, RRM) containing 3	-0.178334	0.432802	0.152071	0.286629	0.611136	0.000206554
ENSMUSG00000035112.18	Wnk4	WNK lysine deficient protein kinase 4	0.0253526	-0.707908	0.478583	0.493713	-0.733261	0.000205621
ENSMUSG00000028100.12	Nudt17	nudix (nucleoside diphosphate linked moiety X)-type motif 17	-0.173157	0.421403	0.213356	0.210815	0.59456	0.00020631
ENSMUSG00000026594.15	Ralgps2	Ral GEF with PH domain and SH3 binding motif 2	0.184033	-0.387735	0.163322	0.166644	-0.571768	0.000205564
ENSMUSG00000066443.6	Gm10163	60S ribosomal protein L21 pseudogene	-0.226231	0.506152	0.209517	0.668979	0.732383	0.000208892
ENSMUSG00000023206.17	Il15ra	interleukin 15 receptor, alpha chain	-0.181639	0.459644	0.259903	0.329118	0.641283	0.000212219
ENSMUSG00000007655.17	Cav1	caveolin 1, caveolae protein	0.00919767	0.62673	0.167115	0.258944	0.617532	0.000211915
ENSMUSG00000036972.15	Zic4	zinc finger protein of the cerebellum 4	-0.452997	-1.13831	0.301984	0.359903	-0.685311	0.00021566
ENSMUSG00000033082.11	Clec1a	C-type lectin domain family 1, member a	-0.438076	0.229519	0.325331	0.450228	0.667595	0.000217782
ENSMUSG00000017146.13	Brca1	breast cancer 1, early onset	-0.525342	0.101052	0.269129	0.354273	0.626394	0.000219054
ENSMUSG00000093942.4	Olfr46	olfactory receptor 46	-0.249461	-1.0858	0.145676	0.537441	-0.836336	0.000221167
ENSMUSG00000037003.17	Tns2	tensin 2	-0.127343	-0.728541	0.269709	0.237838	-0.601198	0.000223365
ENSMUSG00000095681.8	Gm8281	predicted pseudogene 8281	0.160697	-0.507171	0.317943	0.39047	-0.667868	0.000222998
ENSMUSG00000043633.7	Fam221b	family with sequence similarity 221, member B	-0.243579	0.416618	0.372032	0.347764	0.660197	0.000222073
ENSMUSG00000040165.15	Cd209c	CD209c antigen	-0.314917	0.28216	0.181017	0.283318	0.597077	0.000222995
ENSMUSG00000070780.12	Rbm47	RNA binding motif protein 47	-0.548727	0.206985	0.579844	0.491786	0.755712	0.000226333
ENSMUSG00000055048.8	Gm9962	predicted gene 9962	-0.439185	0.209908	0.322855	0.376317	0.649093	0.000226915
ENSMUSG00000052605.13	Isoc2b	isochorismatase domain containing 2b	0.00823621	0.620229	0.212124	0.262521	0.611993	0.000226311
ENSMUSG00000063320.12	1190007I07Rik	RIKEN cDNA 1190007I07 gene	-0.172768	0.466352	0.295851	0.329135	0.63912	0.000228478
ENSMUSG00000119427.1	Gm24830	predicted gene, 24830	-0.02383	-0.667391	0.204449	0.324644	-0.643561	0.00022816
ENSMUSG00000061414.9	Cracr2a	calcium release activated channel regulator 2A	0.53334	-0.13324	0.379857	0.383304	-0.66658	0.000229796
ENSMUSG00000053930.14	Shisa6	shisa family member 6	0.767332	0.0423717	0.504402	0.542264	-0.72496	0.000232374
ENSMUSG00000029622.17	Arpc1b	actin related protein 2/3 complex, subunit 1B	-0.00679995	0.614529	0.26802	0.287999	0.621328	0.000231936
ENSMUSG00000054944.8	5330416C01Rik	RIKEN cDNA 5330416C01 gene	0.34402	-0.285664	0.273946	0.345876	-0.629684	0.000233026
ENSMUSG00000070366.6	Plpp4	phospholipid phosphatase 4	-0.128362	0.487004	0.248747	0.289798	0.615366	0.000231553
ENSMUSG00000042745.10	Id1	inhibitor of DNA binding 1, HLH protein	-0.379754	0.214941	0.222434	0.268231	0.594695	0.000231019
ENSMUSG00000028494.13	Plin2	perilipin 2	-0.199843	0.386025	0.237505	0.21409	0.585868	0.000236072
ENSMUSG00000045573.10	Penk	preproenkephalin	-0.0922355	-0.724702	0.33239	0.321019	-0.632467	0.000235861
ENSMUSG00000063953.4	Amd2	S-adenosylmethionine decarboxylase 2	-1.55914	-0.882257	0.57195	0.720776	0.676885	0.000238617
ENSMUSG00000106791.2	4930553P18Rik	RIKEN cDNA 4930553P18 gene	0.339675	-0.322191	0.36937	0.397002	-0.661866	0.000240491
ENSMUSG00000039410.17	Prdm16	PR domain containing 16	0.356918	-0.233742	0.24951	0.218987	-0.590661	0.000240053
ENSMUSG00000043541.17	Casc1	cancer susceptibility candidate 1	-0.590281	0.000383571	0.237159	0.53082	0.590664	0.00024128
ENSMUSG00000037343.9	Taf2	TATA-box binding protein associated factor 2	-0.0248529	-0.588425	0.17591	0.18097	-0.563572	0.000239833
ENSMUSG00000040584.9	Abcb1a	ATP-binding cassette, sub-family B (MDR/TAP), member 1A	-0.00383566	-0.613354	0.222595	0.278291	-0.609519	0.000245689
ENSMUSG00000019988.8	Nedd1	neural precursor cell expressed, developmentally down-regulated gene 1	-0.131673	0.436678	0.195892	0.196494	0.568351	0.000246525
ENSMUSG00000028212.17	Ccne2	cyclin E2	0.0155234	-0.563461	0.200659	0.219533	-0.578985	0.00024792
ENSMUSG00000028977.18	Casz1	castor zinc finger 1	0.222815	-0.406073	0.247405	0.385011	-0.628888	0.000249315
ENSMUSG00000038215.16	Cep44	centrosomal protein 44	-0.0434441	0.5135	0.168898	0.182264	0.556944	0.000249069
ENSMUSG00000033855.16	Ston1	stonin 1	-0.421281	0.237415	0.368269	0.453895	0.658695	0.000250526
ENSMUSG00000092074.3	Dynlt1a	dynein light chain Tctex-type 1A	-0.173131	0.411222	0.174612	0.270012	0.584353	0.000252146
ENSMUSG00000066197.6	Gpr139	G protein-coupled receptor 139	0.0680912	-0.53785	0.30141	0.287498	-0.605941	0.000254511
ENSMUSG00000104318.2	Pcdha7	protocadherin alpha 7	0.269189	-0.295427	0.142566	0.260022	-0.564616	0.00025531
ENSMUSG00000005251.16	Ripk4	receptor-interacting serine-threonine kinase 4	-0.228241	0.376349	0.317986	0.268475	0.604589	0.000257539
ENSMUSG00000057098.15	Ebf1	early B cell factor 1	-0.471855	0.125913	0.220661	0.520856	0.597768	0.000257102
ENSMUSG00000031698.15	Mylk3	myosin light chain kinase 3	-0.730055	-0.0848497	0.369954	0.325948	0.645205	0.000259957
ENSMUSG00000078995.11	Zfp456	zinc finger protein 456	0.199719	-0.393441	0.247406	0.275732	-0.59316	0.000259455
ENSMUSG00000000568.16	Hnrnpd	heterogeneous nuclear ribonucleoprotein D	0.0378657	-0.542395	0.180036	0.243315	-0.580261	0.000259333
ENSMUSG00000058488.8	Kl	klotho	0.044649	-0.609423	0.658705	0.382098	-0.654072	0.000261375
ENSMUSG00000059864.3	Olfr1393	olfactory receptor 1393	-0.124702	-0.797273	0.330971	0.42225	-0.672571	0.000262966
ENSMUSG00000064267.14	Hvcn1	hydrogen voltage-gated channel 1	0.327347	-0.261346	0.283278	0.238694	-0.588693	0.00026285
ENSMUSG00000027284.17	Cdan1	congenital dyserythropoietic anemia, type I (human)	-0.192521	0.354511	0.190376	0.166315	0.547032	0.000264217
ENSMUSG00000020895.15	Tmem107	transmembrane protein 107	-0.21284	0.376595	0.217373	0.295099	0.589435	0.000267099
ENSMUSG00000005107.14	Slc2a9	solute carrier family 2 (facilitated glucose transporter), member 9	-0.0419849	-0.757853	0.481631	0.539681	-0.715868	0.000266592
ENSMUSG00000027510.18	Rbm38	RNA binding motif protein 38	-0.291218	0.415929	0.519203	0.529535	0.707147	0.000271622
ENSMUSG00000051022.8	Hs3st1	heparan sulfate (glucosamine) 3-O-sulfotransferase 1	0.143695	-0.377074	0.135304	0.121295	-0.520769	0.000272851
ENSMUSG00000009731.5	Kcnd1	potassium voltage-gated channel, Shal-related family, member 1	0.375664	-0.189757	0.207581	0.250929	-0.56542	0.000279535
ENSMUSG00000029499.12	Pxmp2	peroxisomal membrane protein 2	0.471709	-0.0958619	0.240618	0.166254	-0.567571	0.000279484
ENSMUSG00000035840.8	Lysmd3	LysM, putative peptidoglycan-binding, domain containing 3	0.362342	-0.170539	0.147657	0.166377	-0.532881	0.000279241
ENSMUSG00000026479.14	Lamc2	laminin, gamma 2	0.203941	-0.369428	0.222101	0.255019	-0.573369	0.000275779
ENSMUSG00000110444.3	Gm10033	predicted gene 10033	-0.120321	0.509007	0.209142	0.408064	0.629329	0.000278183
ENSMUSG00000067931.7	Zfp948	zinc finger protein 948	0.126802	-0.42595	0.117361	0.227526	-0.552752	0.000279046
ENSMUSG00000118559.3	A930007A09Rik	RIKEN cDNA A930007A09 gene	-0.346768	0.22248	0.207053	0.289599	0.569248	0.000275515
ENSMUSG00000001542.8	Ell2	elongation factor for RNA polymerase II 2	0.160763	-0.364799	0.163104	0.134888	-0.525562	0.000282081
ENSMUSG00000056531.12	Ccdc18	coiled-coil domain containing 18	0.200355	-0.402303	0.196162	0.378901	-0.602658	0.000278011
ENSMUSG00000043587.16	Pxylp1	2-phosphoxylose phosphatase 1	0.222017	-0.307416	0.123243	0.177032	-0.529433	0.000281692
ENSMUSG00000072955.15	Tmsb15l	thymosin beta 15b like	-0.164508	0.467772	0.32712	0.396983	0.632281	0.00027542
ENSMUSG00000031158.12	Timm17b	translocase of inner mitochondrial membrane 17b	0.529568	0.00387226	0.147174	0.218674	-0.525696	0.000277825
ENSMUSG00000089281.3	Scarna6	small Cajal body-specific RNA 6	-0.041314	0.614025	0.211941	0.449207	0.655339	0.000277463
ENSMUSG00000051617.4	Krt9	keratin 9	0.375032	-0.211886	0.289594	0.27006	-0.586918	0.000284234
ENSMUSG00000040055.10	Gjb6	gap junction protein, beta 6	0.531945	-0.00714464	0.181739	0.140746	-0.539089	0.000285829
ENSMUSG00000000194.14	Gpr107	G protein-coupled receptor 107	0.157982	-0.356376	0.159648	0.117011	-0.514357	0.000286741
ENSMUSG00000034121.13	Mks1	MKS transition zone complex subunit 1	-0.384722	0.201867	0.290108	0.288919	0.586589	0.000293652
ENSMUSG00000021760.6	Gpx8	glutathione peroxidase 8 (putative)	0.384699	-0.214617	0.297147	0.356988	-0.599316	0.000291526
ENSMUSG00000049600.9	Zbtb45	zinc finger and BTB domain containing 45	0.362107	-0.181864	0.196873	0.195756	-0.543971	0.000297163
ENSMUSG00000034009.15	Rxfp1	relaxin/insulin-like family peptide receptor 1	0.26488	-0.277682	0.164207	0.223877	-0.542562	0.000293527
ENSMUSG00000096956.3	Snhg18	small nucleolar RNA host gene 18	-0.219813	0.358378	0.272	0.27289	0.57819	0.000292945
ENSMUSG00000021098.15	4930447C04Rik	RIKEN cDNA 4930447C04 gene	-0.239161	0.350209	0.162149	0.409372	0.58937	0.000292474
ENSMUSG00000028641.17	P3h1	prolyl 3-hydroxylase 1	-0.161321	-0.780804	0.261298	0.344015	-0.619483	0.000296195
ENSMUSG00000022751.10	Nit2	nitrilase family, member 2	-0.136225	0.420093	0.203783	0.237486	0.556318	0.000299311
ENSMUSG00000100417.3	Gm29595	predicted gene 29595	0.391408	-0.18622	0.271223	0.288688	-0.577628	0.000298738
ENSMUSG00000013629.17	Cad	carbamoyl-phosphate synthetase 2, aspartate transcarbamylase, and dihydroorotase	0.501696	-0.0604236	0.254556	0.178153	-0.56212	0.000299964
ENSMUSG00000079330.10	Lemd1	LEM domain containing 1	-0.493908	0.0656142	0.233115	0.301583	0.559522	0.000296942
ENSMUSG00000051043.17	Gprc5c	G protein-coupled receptor, family C, group 5, member C	0.325955	-0.271285	0.267941	0.400136	-0.597239	0.000295917
ENSMUSG00000044749.14	Abca6	ATP-binding cassette, sub-family A (ABC1), member 6	0.133101	-0.402714	0.166867	0.196466	-0.535815	0.000298657
ENSMUSG00000022130.11	Tgds	TDP-glucose 4,6-dehydratase	-0.383834	0.199369	0.344985	0.209847	0.583203	0.000295592
ENSMUSG00000024990.14	Rbp4	retinol binding protein 4, plasma	0.225135	-0.314792	0.23997	0.172303	-0.539928	0.000301936
ENSMUSG00000034175.14	Rhbdd3	rhomboid domain containing 3	-0.0791576	0.473346	0.136578	0.244419	0.552504	0.000305614
ENSMUSG00000020782.19	Llgl2	LLGL2 scribble cell polarity complex component	0.549304	1.16781	0.55508	0.454191	0.61851	0.000304652
ENSMUSG00000028601.19	Echdc2	enoyl Coenzyme A hydratase domain containing 2	0.0173154	0.576451	0.211017	0.242137	0.559136	0.000305279
ENSMUSG00000074796.11	Slc4a11	solute carrier family 4, sodium bicarbonate transporter-like, member 11	-0.421519	0.160904	0.288233	0.316648	0.582424	0.000306818
ENSMUSG00000034708.13	Grn	granulin	0.219667	-0.303843	0.167394	0.163141	-0.52351	0.000311973
ENSMUSG00000010051.16	Hyal1	hyaluronoglucosaminidase 1	0.0917284	-0.43852	0.251967	0.166316	-0.530248	0.000311729
ENSMUSG00000078495.11	Zfp984	zinc finger protein 984	0.115539	-0.487627	0.201057	0.381779	-0.603165	0.000314278
ENSMUSG00000075502.3	Kbtbd6	kelch repeat and BTB (POZ) domain containing 6	0.789292	0.173948	0.36336	0.334828	-0.615343	0.000313857
ENSMUSG00000095315.3	Gm10130	predicted gene 10130	0.280014	-0.264663	0.207396	0.225028	-0.544677	0.000311385
ENSMUSG00000046500.9	Tafa4	TAFA chemokine like family member 4	-0.719649	-0.129284	0.344559	0.47755	0.590366	0.000309585
ENSMUSG00000023051.12	Tarbp2	TARBP2, RISC loading complex RNA binding subunit	-0.0513226	0.52599	0.204254	0.299296	0.577313	0.000313484
ENSMUSG00000000409.15	Lck	lymphocyte protein tyrosine kinase	0.0461976	-0.576305	0.448104	0.389061	-0.622503	0.000310992
ENSMUSG00000038732.16	Mboat1	membrane bound O-acyltransferase domain containing 1	-0.324567	0.260844	0.325534	0.293854	0.585411	0.000310558
ENSMUSG00000003812.14	Dnase2a	deoxyribonuclease II alpha	0.178802	0.76972	0.246563	0.305222	0.590918	0.000323088
ENSMUSG00000000901.18	Mmp11	matrix metallopeptidase 11	0.200696	-0.395244	0.304685	0.351706	-0.59594	0.000322658
ENSMUSG00000036572.17	Upf3b	UPF3 regulator of nonsense transcripts homolog B (yeast)	-0.0189577	-0.642033	0.152203	0.388681	-0.623075	0.000322114
ENSMUSG00000090812.9	Samd15	sterile alpha motif domain containing 15	0.00261284	-0.607529	0.221228	0.369377	-0.610142	0.00032154
ENSMUSG00000041429.4	Nthl1	nth (endonuclease III)-like 1 (E.coli)	-0.31047	0.240385	0.246532	0.222535	0.550855	0.000321531
ENSMUSG00000054404.14	Slfn5	schlafen 5	0.0214007	0.616904	0.209649	0.336072	0.595503	0.000328053
ENSMUSG00000033722.10	BC034090	cDNA sequence BC034090	0.183646	-0.342588	0.212628	0.170873	-0.526233	0.000327666
ENSMUSG00000032204.14	Aqp9	aquaporin 9	0.474832	-0.153732	0.401724	0.461915	-0.628564	0.0003275
ENSMUSG00000073530.12	Pappa2	pappalysin 2	0.680783	0.0808429	0.338683	0.248298	-0.59994	0.000327031
ENSMUSG00000020256.15	Aldh1l2	aldehyde dehydrogenase 1 family, member L2	0.0274608	0.573928	0.148905	0.227419	0.546467	0.000330608
ENSMUSG00000073856.12	Iqck	IQ motif containing K	-0.10622	0.453094	0.15154	0.29246	0.559315	0.000330022
ENSMUSG00000027997.10	Casp6	caspase 6	0.1401	0.738123	0.332151	0.34725	0.598023	0.000332885
ENSMUSG00000117183.2	Gm20008	zinc finger protein 945 pseudogene	-0.0347781	-0.608615	0.0856713	0.282097	-0.573837	0.000332606
ENSMUSG00000034401.17	Spata6	spermatogenesis associated 6	0.0097604	-0.567534	0.190579	0.306523	-0.577295	0.000336615
ENSMUSG00000080717.11	B230307C23Rik	RIKEN cDNA B230307C23 gene	0.255199	-0.335253	0.217814	0.441355	-0.590452	0.000336477
ENSMUSG00000022219.11	Cideb	cell death-inducing DNA fragmentation factor, alpha subunit-like effector B	-0.206445	0.335103	0.257213	0.206215	0.541549	0.000336314
ENSMUSG00000074771.11	Ankef1	ankyrin repeat and EF-hand domain containing 1	0.127294	-0.392997	0.20471	0.169902	-0.520291	0.000335773
ENSMUSG00000047146.18	Tet1	tet methylcytosine dioxygenase 1	0.0861247	-0.408414	0.152102	0.113535	-0.494538	0.000339697
ENSMUSG00000030722.8	Nfatc2ip	nuclear factor of activated T cells, cytoplasmic, calcineurin dependent 2 interacting protein	0.349339	-0.207107	0.264995	0.257142	-0.556446	0.000339464
ENSMUSG00000031609.4	Sap30	sin3 associated polypeptide	-0.0180979	0.519915	0.241089	0.219872	0.538013	0.000341191
ENSMUSG00000102752.2	Gm7694	predicted gene 7694	-0.137355	0.396916	0.219135	0.209792	0.534271	0.00034316
ENSMUSG00000028584.4	Lrrc38	leucine rich repeat containing 38	0.305487	-0.262198	0.287198	0.289107	-0.567685	0.00035221
ENSMUSG00000037443.14	Cep85	centrosomal protein 85	-0.19535	0.310591	0.125966	0.164923	0.505941	0.00034836
ENSMUSG00000094942.8	Gm3604	predicted gene 3604	-0.318794	0.238177	0.187716	0.387522	0.556971	0.00035187
ENSMUSG00000013736.17	Trnt1	tRNA nucleotidyl transferase, CCA-adding, 1	0.156192	-0.33774	0.127119	0.122962	-0.493933	0.000350038
ENSMUSG00000097055.3	Gm4419	predicted gene 4419	0.187936	-0.386777	0.193937	0.378883	-0.574713	0.000349642
ENSMUSG00000109588.2	Lnp1	leukemia NUP98 fusion partner 1	-0.535763	0.072504	0.378477	0.479177	0.608267	0.000351705
ENSMUSG00000041460.17	Cacna2d4	calcium channel, voltage-dependent, alpha 2/delta subunit 4	-0.106513	0.498289	0.379534	0.382757	0.604802	0.000353721
ENSMUSG00000107068.2	Pagr1a	PAXIP1 associated glutamate rich protein 1A	-0.287102	0.357677	0.326877	0.617276	0.644779	0.000351161
ENSMUSG00000020067.9	Mypn	myopalladin	0.503119	-0.0299837	0.217865	0.231392	-0.533103	0.00035456
ENSMUSG00000069268.5	H2bc7	H2B clustered histone 7	0.110331	0.693711	0.335863	0.334703	0.58338	0.000356151
ENSMUSG00000022297.16	Fzd6	frizzled class receptor 6	-0.1111	0.459691	0.20521	0.33443	0.570791	0.000359036
ENSMUSG00000105987.5	AI506816	expressed sequence AI506816	0.555822	0.0219546	0.22699	0.298596	-0.533868	0.000361549
ENSMUSG00000021645.17	Smn1	survival motor neuron 1	0.177706	-0.350988	0.206325	0.217018	-0.528694	0.000361092
ENSMUSG00000020953.18	Coch	cochlin	0.100719	-0.39551	0.126979	0.142065	-0.496229	0.000360938
ENSMUSG00000013465.20	Nelfb	negative elongation factor complex member B	-0.27228	0.210953	0.119318	0.0967971	0.483234	0.000366405
ENSMUSG00000092203.8	1110038B12Rik	RIKEN cDNA 1110038B12 gene	0.0435942	0.59309	0.19881	0.258577	0.549495	0.00036576
ENSMUSG00000028051.11	Hcn3	hyperpolarization-activated, cyclic nucleotide-gated K+ 3	-0.0314415	0.510103	0.185195	0.249531	0.541544	0.000365199
ENSMUSG00000053552.15	Ebf4	early B cell factor 4	-0.201277	0.318913	0.178403	0.208764	0.520189	0.000368867
ENSMUSG00000039263.17	Npepl1	aminopeptidase-like 1	-0.10631	0.423425	0.227511	0.218299	0.529735	0.000371522
ENSMUSG00000003476.17	Crhr2	corticotropin releasing hormone receptor 2	-0.145874	-0.758391	0.455715	0.420588	-0.612517	0.000373539
ENSMUSG00000009378.5	Slc16a12	solute carrier family 16 (monocarboxylic acid transporters), member 12	0.373582	-0.221991	0.325012	0.467054	-0.595573	0.000378484
ENSMUSG00000015943.12	Bola1	bolA-like 1 (E. coli)	-0.138661	0.383227	0.183122	0.215746	0.521888	0.000378
ENSMUSG00000024940.12	Ltbp3	latent transforming growth factor beta binding protein 3	0.335277	-0.210862	0.346787	0.149851	-0.546139	0.000384384
