# Supplementary material for: mRNA and circRNA mislocalization to synapses are key features of Alzheimer’s disease
Source: PLoS Genet. 2024 Jul 29;20(7):e1011359. doi: 10.1371/journal.pgen.1011359 (PMC11309398; doi:10.1371/journal.pgen.1011359)
Supplement: S17 Table — (XLSX) [file pgen.1011359.s034.xlsx]

## Sheet: Sheet1
miRNA_family_ID	Log2FC	Chisq pval
miR-296-5p	-0.606784	3.20848e-18
miR-1293	-0.473633	3.52104e-18
miR-637	-0.399278	6.5299e-17
miR-1207-5p	-0.359193	2.97303e-16
miR-650	-0.376327	1.00356e-15
miR-541/654-5p	-0.37309	5.7714e-14
miR-663	-0.684687	6.33177e-14
miR-1225-3p	-0.53008	9.47604e-14
miR-1233	-0.53008	9.47604e-14
miR-1254	-0.325952	3.63269e-13
miR-661	-0.325952	3.63269e-13
miR-342-5p	-0.411732	7.91841e-12
miR-608	-0.411732	7.91841e-12
miR-491/491-5p	-0.366659	1.12729e-11
miR-612/1285	-0.306161	1.25136e-11
miR-920	-0.456294	2.95441e-11
miR-146b-3p	-0.366443	1.13256e-10
miR-331/331-3p	-0.376762	1.04221e-09
miR-485/485-5p	-0.300192	3.51607e-09
miR-641	0.230455	1.22672e-08
miR-548n	0.200507	1.66519e-08
miR-939	-0.289892	1.94107e-08
miR-486-3p	-0.326058	2.76152e-08
miR-423a/423-5p	-0.300944	2.93123e-08
miR-615-5p	-0.416324	4.09946e-08
miR-337-3p	0.326999	6.21611e-08
miR-361-3p	-0.283185	8.12497e-08
miR-744	-0.533791	9.26715e-08
miR-665	-0.239317	1.00981e-07
miR-125a-3p	-0.260217	1.14624e-07
miR-566	-0.656842	1.60849e-07
miR-548o/1323	0.204056	1.69212e-07
miR-548a-5p/548b-5p/548c-5p/548d-5p/548hij/559	0.216031	1.73786e-07
miR-548k	0.216031	1.73786e-07
miR-548l	0.216031	1.73786e-07
miR-885-3p	-0.278654	2.06566e-07
miR-570	0.212086	2.31111e-07
miR-340/340-5p	0.176903	2.9068e-07
miR-124/506	0.211983	3.2386e-07
miR-548a-3p/548ef	0.182559	3.50028e-07
miR-520d-5p/524-5p	0.174968	3.50563e-07
miR-1234	-0.512001	8.96188e-07
miR-548b-3p	0.233658	9.08006e-07
miR-596	-0.229288	9.27357e-07
miR-548c-3p	0.115217	1.05849e-06
miR-495/1192	0.145606	1.10372e-06
miR-518a-5p/527	0.199336	1.2155e-06
miR-604	-0.260191	1.3617e-06
miR-338/338-3p	-0.216247	2.17304e-06
miR-765	-0.230917	2.52018e-06
miR-105.h	0.194326	3.126e-06
miR-605	0.219853	3.39596e-06
miR-328	-0.287797	4.14862e-06
miR-548d-3p	0.145904	4.27083e-06
miR-766	-0.192773	4.90982e-06
miR-1291	-0.292131	5.38122e-06
miR-344-5p/484	-0.199769	6.37835e-06
miR-663b	-0.297784	7.18967e-06
miR-208/208ab	0.279421	8.32956e-06
miR-499/499-5p	0.279421	8.32956e-06
miR-1275	-0.223179	9.8495e-06
miR-940	-0.173105	1.50253e-05
miR-1321	-0.20026	2.10394e-05
miR-575	-0.205104	2.18006e-05
miR-709/1827	-0.201109	2.51926e-05
miR-763/1207-3p	-0.188081	2.66309e-05
miR-1266	-0.203637	2.67531e-05
miR-588	-0.200959	2.95249e-05
miR-320/320abcd	0.179057	4.13136e-05
miR-125/351	-0.244839	4.16651e-05
miR-888	0.216052	4.60187e-05
miR-576-5p	0.176664	4.92167e-05
miR-324-3p.h	-0.20162	5.21133e-05
miR-101	0.199451	5.29283e-05
miR-144	0.199451	5.29283e-05
miR-1307	-0.373293	5.63148e-05
miR-1203	-0.532384	7.1501e-05
miR-607	0.138634	7.2023e-05
miR-26ab/1297	0.195471	7.22329e-05
miR-488	0.178438	7.47718e-05
miR-365	0.220936	7.90704e-05
miR-409-3p	0.164742	8.81136e-05
miR-1250	-0.591202	9.51255e-05
miR-561	0.158957	9.65487e-05
miR-122	-0.235601	0.000103881
miR-548p	0.155669	0.000105846
miR-1262	-0.209814	0.000111312
miR-1208	0.175879	0.000117199
miR-452.h	0.195657	0.000125681
miR-151-3p	0.267949	0.000140208
miR-384/384-3p	0.195261	0.000143377
miR-221/222	0.240348	0.000148025
miR-1287	-0.190489	0.000149215
miR-142-5p	0.163602	0.000164131
miR-658	-0.435976	0.000167611
miR-138	-0.21069	0.000188998
miR-548g	0.152644	0.000201191
miR-28/28-5p/708	-0.216454	0.000218117
miR-520gh	0.151442	0.000240561
miR-339-5p	-0.223226	0.000252781
miR-1274b	-0.223226	0.000252781
miR-513a-3p	0.118219	0.000259929
miR-139-3p	-0.383708	0.000299232
miR-224	0.167198	0.000324262
miR-558	-0.18871	0.000332168
miR-1227	-0.230519	0.000341523
miR-802.h	0.222405	0.00038583
miR-423/423-3p	-0.475596	0.000389241
miR-150	-0.149813	0.000439699
miR-532-3p	-0.149813	0.000439699
miR-1286	-0.166955	0.000484994
miR-1264	0.175673	0.000494313
miR-193a/193a-5p	-0.23097	0.000534728
miR-380	0.166593	0.000540224
miR-15/16/195/424/497	-0.162063	0.000591833
miR-503	-0.162063	0.000591833
miR-646	-0.162063	0.000591833
miR-10	-0.203997	0.000600704
miR-606	0.215456	0.000628443
miR-769-5p	-0.222878	0.000641736
miR-1283	0.186926	0.000664351
miR-569	0.210405	0.000714892
miR-203	0.131045	0.000804467
miR-103/107	-0.159386	0.00081755
miR-1305	0.122254	0.000838875
miR-194	0.191383	0.000845293
miR-524-3p/525-3p	-0.44556	0.000951236
miR-562	0.181953	0.000953098
miR-542-5p.h	-0.354667	0.000973993
miR-657	-0.193903	0.00102282
miR-1289	-0.235998	0.00102321
miR-498	0.144736	0.0010467
miR-941	-0.397211	0.00117643
miR-768-3p	0.159335	0.00127676
miR-615-3p	-0.475482	0.00127738
miR-922	-0.129474	0.00136255
miR-214/761	-0.129474	0.00136255
miR-675/675-5p	-0.450702	0.00137051
miR-24	-0.159659	0.00138958
miR-656	0.141085	0.0015269
miR-186	0.0955697	0.00153371
miR-1280	-0.152185	0.00160256
miR-1224-3p	-0.152185	0.00160256
miR-300	0.127256	0.00169032
miR-28/28-3p	0.200362	0.00177479
miR-129-3p	-0.182164	0.00196494
miR-450b/450b-5p	0.141747	0.00200618
miR-507/557	0.141747	0.00200618
miR-653	0.17515	0.00201219
miR-1279	0.145321	0.0020347
miR-1183	0.160236	0.00213558
miR-323/323-3p	0.146618	0.00217412
miR-518d-5p/519b-5p/519c-5p/520c-5p/526a	0.180213	0.00219083
miR-216/216a	0.163987	0.00223247
miR-216/216b	0.163987	0.00223247
miR-885-5p	0.183394	0.00231781
miR-1298	0.153743	0.00254894
miR-600	0.170868	0.00258837
miR-490/490-3p	0.164593	0.00259371
miR-649	0.164593	0.00259371
miR-410	0.122087	0.00265822
miR-935	0.168779	0.00296861
miR-517ac	-0.476531	0.00311479
miR-483/483-5p	-0.303596	0.00322094
miR-1281	-0.292495	0.00329781
miR-522	0.124036	0.00355967
miR-1301	-0.153839	0.00381661
miR-1265	-0.159148	0.00390146
miR-579	0.10591	0.00404545
miR-137	0.186265	0.00414454
miR-1247	-0.33276	0.00443983
miR-143	-0.151826	0.00458192
miR-891b	0.185198	0.00460035
miR-220a	-0.158491	0.00460518
miR-1228	-0.158491	0.00460518
miR-200bc/429	0.132846	0.00469807
miR-181	0.136169	0.00470383
miR-886-3p	-0.397211	0.00495918
miR-618	0.144111	0.00496136
miR-590/590-3p	0.0852112	0.00534863
miR-297/297a/297b-5p/297c	0.168686	0.00552679
miR-1184	-0.115712	0.00568341
miR-1205	-0.115712	0.00568341
miR-331-5p	0.192384	0.00603952
miR-183	0.135479	0.00617814
miR-486/486-5p	-0.152642	0.00639685
miR-651	0.157633	0.00650555
miR-7/7ab	0.117453	0.00663514
miR-652	-0.351963	0.00682066
miR-634	-0.151388	0.00691634
miR-582-5p.h	0.139112	0.00695403
miR-767-5p	-0.162783	0.00704979
miR-132/212	0.129027	0.00740045
miR-220c	-0.123049	0.00761859
miR-554	0.231885	0.00771959
miR-299/299-5p	0.171293	0.00811221
miR-362-5p	0.141719	0.00843037
miR-501/501-5p	0.141719	0.00843037
miR-425/489	0.128085	0.00910023
miR-489.h	0.136233	0.00930695
miR-616	0.148556	0.00995502
miR-577	0.127562	0.01013
miR-619	-0.142151	0.0103032
miR-508-3p	0.187493	0.0105386
miR-219/219-5p	0.187493	0.0105386
miR-875-5p	0.169458	0.0105549
miR-662	-0.261377	0.0105949
miR-361/361-5p	0.159891	0.0111302
miR-664.hr	0.11588	0.0112469
miR-19	0.150163	0.0113047
miR-323-5p	-0.157546	0.0121764
miR-876-3p	-0.157546	0.0121764
miR-602	-0.266047	0.0121864
miR-326/330/330-5p	-0.120039	0.0123733
miR-611	-0.312116	0.0127114
miR-151	-0.312116	0.0127114
miR-585	-0.304313	0.0132567
miR-1268	-0.304313	0.0132567
miR-937	-0.69689	0.0135493
miR-339-3p	-0.382037	0.0135801
miR-338-5p	0.120125	0.0138648
miR-591	0.172429	0.0144996
miR-1182	-0.161339	0.0145471
miR-127	-0.386045	0.0151587
miR-17-5p/20/93.mr/106/519.d	0.102008	0.0154226
miR-876-5p	0.131677	0.0154821
miR-1290	0.131677	0.0154821
miR-220b	-0.11985	0.0155654
miR-760/1842	-0.139498	0.0170769
miR-548m	0.117451	0.0172279
miR-551ab	-0.449828	0.0174052
miR-671-5p	-0.134132	0.0181124
miR-654-3p	0.125193	0.018771
miR-933	-0.416975	0.0190022
miR-421	0.117324	0.0191879
miR-1237	0.105072	0.0193985
miR-1248	0.105072	0.0193985
miR-22	-0.122015	0.0196775
miR-455/455-5p	0.139944	0.020146
miR-644	-0.137475	0.0208384
miR-33/33ab	0.112259	0.0213332
