# Supplementary material for: mRNA and circRNA mislocalization to synapses are key features of Alzheimer’s disease
Source: PLoS Genet. 2024 Jul 29;20(7):e1011359. doi: 10.1371/journal.pgen.1011359 (PMC11309398; doi:10.1371/journal.pgen.1011359)
Supplement: S18 Table — (XLSX) [file pgen.1011359.s035.xlsx]

## Sheet: Sheet1
miRNA_family_ID	Log2FC	Chisq pval
miR-296-5p	0.713431	2.00728e-27
miR-637	0.550118	7.66853e-27
miR-766	0.513756	1.89041e-25
miR-612/1285	0.499846	1.07755e-22
miR-661	0.463852	1.07419e-19
miR-1275	0.52647	8.70759e-20
miR-1254	0.463852	1.07419e-19
miR-1207-5p	0.44811	1.58912e-19
miR-939	0.508982	2.07972e-18
miR-548c-3p	-0.361673	3.44482e-18
miR-491/491-5p	0.51267	6.40889e-18
miR-495/1192	-0.463097	4.119e-17
miR-186	-0.453475	6.86611e-17
miR-146b-3p	0.520119	6.8298e-17
miR-1291	0.585311	9.28304e-17
miR-548d-3p	-0.468608	9.83885e-16
miR-615-5p	0.617483	6.29144e-15
miR-340/340-5p	-0.483844	6.9859e-14
miR-541/654-5p	0.421771	8.29478e-14
miR-1293	0.43783	1.88382e-13
miR-423a/423-5p	0.450164	4.61701e-13
miR-619	0.479046	6.66942e-13
miR-590/590-3p	-0.385957	6.46981e-13
miR-331/331-3p	0.487773	7.92111e-13
miR-608	0.461165	4.67828e-12
miR-342-5p	0.461165	4.67828e-12
miR-920	0.507153	5.37201e-12
miR-513a-3p	-0.398256	6.11181e-12
miR-663b	0.511145	7.89366e-12
miR-1266	0.391669	2.75673e-11
miR-214/761	0.338445	3.85625e-11
miR-922	0.338445	3.85625e-11
miR-410	-0.487172	6.77303e-11
miR-486-3p	0.440584	7.60022e-11
miR-338-5p	-0.597912	9.67942e-11
miR-328	0.463075	1.38608e-10
miR-324-3p.h	0.38874	1.59239e-10
miR-885-3p	0.402427	2.10573e-10
miR-656	-0.531719	2.78821e-10
miR-548a-3p/548ef	-0.409459	4.44484e-10
miR-193a/193a-5p	0.483699	5.58453e-10
miR-744	0.61616	6.31974e-10
miR-763/1207-3p	0.339978	9.71085e-10
miR-122	0.437439	1.07245e-09
miR-344-5p/484	0.334309	1.30736e-09
miR-548n	-0.395673	1.28604e-09
miR-646	0.353254	1.69889e-09
miR-1224-3p	0.362153	1.80021e-09
miR-503	0.353254	1.69889e-09
miR-1280	0.362153	1.80021e-09
miR-15/16/195/424/497	0.353254	1.69889e-09
miR-105.h	-0.472194	1.92979e-09
miR-1307	0.59127	2.85305e-09
miR-570	-0.457297	3.63139e-09
miR-380	-0.532099	4.49752e-09
miR-1279	-0.511002	6.49457e-09
miR-300	-0.421619	6.7202e-09
miR-142-5p	-0.450472	1.70667e-08
miR-576-5p	-0.45279	2.20785e-08
miR-664.hr	-0.455072	3.42676e-08
miR-548o/1323	-0.391005	4.65024e-08
miR-625	0.394035	5.85928e-08
miR-132/212	-0.48192	7.37548e-08
miR-203	-0.371537	8.43979e-08
miR-579	-0.341692	1.1538e-07
miR-665	0.294828	1.14665e-07
miR-607	-0.323382	1.18914e-07
miR-1233	0.40269	1.95457e-07
miR-1225-3p	0.40269	1.95457e-07
miR-522	-0.395279	2.03975e-07
miR-144	-0.48242	2.31697e-07
miR-101	-0.48242	2.31697e-07
miR-409-3p	-0.390695	2.85403e-07
miR-494	-0.378609	3.26862e-07
miR-323/323-3p	-0.443188	4.14553e-07
miR-650	0.282582	4.12765e-07
miR-1259	-0.529623	4.2954e-07
miR-520d-5p/524-5p	-0.305721	4.85093e-07
miR-561	-0.366421	4.99594e-07
miR-633	-0.610114	5.25117e-07
miR-374/374ab	-0.417329	5.20403e-07
miR-296/296-3p	0.399779	5.15914e-07
miR-631	0.431615	5.77425e-07
miR-369/369-3p	-0.379056	8.88785e-07
miR-548l	-0.370326	9.25508e-07
miR-548k	-0.370326	9.25508e-07
miR-548a-5p/548b-5p/548c-5p/548d-5p/548hij/559	-0.370326	9.25508e-07
miR-338/338-3p	0.277274	1.26338e-06
miR-566	0.582918	1.41098e-06
miR-548g	-0.352145	1.62065e-06
miR-760/1842	0.348869	1.74849e-06
miR-184	0.646511	1.73617e-06
miR-1261	-0.577152	2.53384e-06
miR-658	0.578223	2.69373e-06
miR-568	-0.452257	3.25395e-06
miR-24	0.297432	3.53726e-06
miR-575	0.275416	5.79006e-06
miR-940	0.234569	6.29689e-06
miR-1321	0.269574	7.15735e-06
miR-1274a	0.287509	8.1498e-06
miR-663	0.413411	8.59992e-06
miR-542-5p.h	0.527029	9.19129e-06
miR-1179	-0.385831	1.08088e-05
miR-515-5p	0.253146	1.47992e-05
miR-361/361-5p	-0.502734	1.85934e-05
miR-543	-0.291093	1.8453e-05
miR-604	0.284127	2.07039e-05
miR-1182	0.355058	2.20384e-05
miR-141/200a	-0.354886	2.24212e-05
miR-569	-0.499969	2.31344e-05
miR-499-3p	-0.367041	2.3658e-05
miR-425/489	-0.370505	2.3658e-05
miR-539	-0.274355	2.58968e-05
miR-889	-0.341907	2.83282e-05
miR-200bc/429	-0.347105	2.86405e-05
miR-103/107	0.257756	3.12023e-05
miR-1205	0.229742	3.48182e-05
miR-1184	0.229742	3.48182e-05
miR-518a-5p/527	-0.301702	3.5423e-05
miR-1301	0.279112	3.74323e-05
miR-548p	-0.284262	4.33771e-05
miR-577	-0.358692	4.78881e-05
miR-492	0.394804	5.78692e-05
miR-1303	-0.445102	6.26121e-05
miR-1294	0.301684	6.31567e-05
miR-874	0.292589	6.7221e-05
miR-1305	-0.244887	7.28586e-05
miR-944	-0.275259	8.78225e-05
miR-1183	-0.369008	9.2255e-05
miR-567	-0.467856	9.19e-05
miR-1287	0.250614	0.000111392
miR-151	0.538164	0.000124528
miR-611	0.538164	0.000124528
miR-1268	0.524434	0.000124528
miR-585	0.524434	0.000124528
miR-662	0.462677	0.000130519
miR-1226/1838	0.260491	0.000133108
miR-290-5p/292-5p/371-5p	-0.264136	0.000132772
miR-616	-0.398264	0.000146089
miR-549	-0.500514	0.000148441
miR-361-3p	0.249517	0.000150354
miR-129-3p	0.280298	0.000159054
miR-370	0.252873	0.000169081
miR-635	0.268804	0.000175822
miR-1281	0.431027	0.000178503
miR-138	0.269066	0.000195637
miR-532-3p	0.207558	0.000211134
miR-150	0.207558	0.000211134
miR-1204	0.468736	0.000223958
miR-886-5p	0.64047	0.000251778
miR-194	-0.38534	0.000260444
miR-331-5p	-0.483413	0.000262493
miR-1180	0.565022	0.000266411
miR-125a-3p	0.225471	0.000270661
miR-297/297a/297b-5p/297c	-0.400765	0.00029624
miR-151-3p	-0.497402	0.000298966
miR-1203	0.513067	0.000312767
miR-346	0.328943	0.000318871
miR-22	0.247012	0.000323098
miR-155	-0.421318	0.000364562
miR-641	-0.255577	0.000373648
miR-588	0.221343	0.000393131
miR-485/485-5p	0.224666	0.000405377
miR-320/320abcd	-0.269903	0.000416996
miR-1262	0.243788	0.000422955
miR-220b	0.230867	0.000425551
miR-1302	0.286656	0.000448811
miR-583	-0.247144	0.000464253
miR-1276	-0.247144	0.000464253
miR-767-3p	0.235399	0.000484479
miR-606	-0.412508	0.000493279
miR-768-3p	-0.30092	0.000521624
miR-572	0.565454	0.00052547
miR-378/422a	0.289017	0.000541044
miR-421	-0.298382	0.000551786
miR-198	0.266227	0.000584711
miR-511.h	-0.279358	0.000599119
miR-709/1827	0.211665	0.000597253
miR-1257	-0.370478	0.000617616
miR-582-5p.h	-0.307717	0.000617004
miR-1298	-0.303512	0.000667149
miR-224	-0.271816	0.00072278
miR-1308	0.268358	0.000808264
miR-21/590-5p	-0.397657	0.000840432
miR-149	0.203736	0.000903914
miR-376/376ab/376b-3p	-0.370712	0.000944418
miR-513c	-0.244674	0.000939546
miR-513b	-0.269246	0.000982115
miR-488	-0.256588	0.0010102
miR-1234	0.378446	0.00111217
miR-504	0.300494	0.0011561
miR-629	0.247033	0.00115029
miR-548b-3p	-0.2731	0.00128302
miR-489.h	-0.290393	0.00135394
miR-876-3p	0.259606	0.00138906
miR-1264	-0.283233	0.00140077
miR-323-5p	0.259606	0.00138906
miR-548m	-0.266974	0.00141092
miR-326/330/330-5p	0.203759	0.00153144
miR-1322	-0.296497	0.00156193
miR-1272	-0.296497	0.00156193
miR-1286	0.199329	0.00161997
miR-29abc	0.253727	0.00168165
miR-516a-5p	0.431991	0.00174059
miR-154	-0.362043	0.00180257
miR-586	-0.290753	0.00183933
miR-487a	-0.307764	0.0018753
miR-1202	0.219548	0.0019122
miR-652	0.457849	0.00202664
miR-885-5p	-0.33211	0.00205282
miR-558	0.210043	0.00214461
miR-501/501-5p	-0.287242	0.00220217
miR-642	0.21935	0.00219014
miR-362-5p	-0.287242	0.00220217
miR-555	-0.399388	0.00233547
miR-28/28-3p	-0.35714	0.00248629
miR-33/33ab	-0.249715	0.00252737
miR-1278	-0.349031	0.00268395
miR-587	-0.222157	0.00281814
miR-26ab/1297	-0.258011	0.0029673
miR-485-3p	-0.358019	0.00309106
miR-765	0.186065	0.00335456
miR-610	-0.392816	0.00348531
miR-580	-0.209843	0.00347157
miR-1300	-0.209843	0.00347157
miR-605	-0.240413	0.00352104
miR-28/28-5p/708	0.21622	0.00396601
miR-562	-0.275278	0.00413087
miR-556-3p	-0.295118	0.0041541
miR-609	0.256349	0.00496668
miR-643	-0.309641	0.00503899
miR-129/129-5p	-0.156843	0.00530714
miR-448	-0.279119	0.005354
miR-153	-0.279119	0.005354
miR-634	0.206993	0.00564423
miR-217	-0.190978	0.00588318
miR-509-5p/509-3-5p	-0.190978	0.00588318
miR-139-5p	-0.259608	0.00593461
miR-384/384-3p	-0.243915	0.00627227
miR-615-3p	0.440686	0.0062483
miR-190	-0.358311	0.00645995
miR-339-3p	0.46013	0.00663377
miR-423/423-3p	0.400374	0.00670461
miR-433	-0.249414	0.00676356
miR-299/299-5p	-0.302041	0.00717429
miR-657	0.206577	0.00725422
miR-518d-5p/519b-5p/519c-5p/520c-5p/526a	-0.275123	0.00731472
miR-337-3p	-0.298559	0.00746586
miR-875-5p	-0.311464	0.00809061
miR-192/215	0.208881	0.00873091
miR-596	0.160688	0.00896259
miR-659	-0.239096	0.00896123
miR-1288	0.226619	0.00916997
miR-1274b	0.206506	0.00958321
miR-339-5p	0.206506	0.00958321
miR-1181	0.699667	0.00981992
miR-142-3p	-0.351587	0.0106236
miR-758	-0.251013	0.0107838
miR-1273	0.435817	0.0108974
miR-219/219-5p	-0.330236	0.0116059
miR-508-3p	-0.330236	0.0116059
miR-30a/30a-5p/30b/30b-5p/30cde/384-5p	-0.27949	0.0120795
miR-921	-0.295881	0.0121445
miR-219-2-3p	-0.280545	0.0125906
miR-938	0.218174	0.0135734
miR-671/671-3p	0.506185	0.0136531
miR-34b.h	-0.221603	0.0137219
miR-375	-0.230864	0.0138511
miR-639	0.355537	0.0139553
miR-1201	0.202604	0.013926
miR-602	0.317066	0.0147871
miR-95	-0.740522	0.0149494
miR-888	-0.226334	0.015068
miR-595	-0.225375	0.015068
miR-1249	0.362922	0.0152722
miR-1289	0.22584	0.0154123
miR-651	-0.242376	0.0155332
miR-578	-0.180518	0.0157711
miR-518e	0.451561	0.0158473
miR-125/351	0.188123	0.0160776
miR-647	0.153607	0.0161813
miR-1246	-0.244217	0.0163909
miR-1247	0.340087	0.0163498
miR-614	0.452651	0.0162965
miR-376c	-0.249207	0.01656
miR-600	-0.234402	0.0172422
miR-514	-0.23104	0.0179021
miR-584	-0.289248	0.0180317
miR-96/1271	-0.205803	0.0193672
miR-182	-0.205803	0.0193672
miR-1284	-0.315989	0.0205479
miR-507/557	-0.17694	0.0208069
miR-654-3p	-0.206367	0.0210171
miR-450b/450b-5p	-0.17694	0.0208069
miR-491/491-3p	-0.295462	0.0209865
miR-573	-0.190843	0.0218114
miR-517ac	0.406151	0.022251
miR-187	0.379967	0.02308
miR-409-5p	-0.353211	0.0232951
miR-769-5p	0.195263	0.0232362
miR-137	-0.261738	0.024057
miR-10	0.177197	0.0244498
miR-671-5p	0.171704	0.0247512
miR-1283	-0.211253	0.0247479
miR-500.h	-0.200306	0.0251639
miR-499/499-5p	-0.254879	0.0259482
miR-208/208ab	-0.254879	0.0259482
miR-221/222	-0.249643	0.0259482
miR-220c	0.139304	0.0275755
