# Supplementary material for: mRNA and circRNA mislocalization to synapses are key features of Alzheimer’s disease
Source: PLoS Genet. 2024 Jul 29;20(7):e1011359. doi: 10.1371/journal.pgen.1011359 (PMC11309398; doi:10.1371/journal.pgen.1011359)
Supplement: S19 Table — (XLSX) [file pgen.1011359.s036.xlsx]

## Sheet: Sheet1
miRNA_family_ID	Log2FC	Chisq pval
miR-296-5p	1.22721	1.6488e-77
miR-663	1.29214	4.57259e-56
miR-637	0.793454	4.62189e-44
miR-1275	0.801273	2.93447e-36
miR-491/491-5p	0.81105	7.64363e-36
miR-146b-3p	0.833994	6.02758e-35
miR-486-3p	0.835454	3.38317e-32
miR-744	1.15782	1.93146e-31
miR-541/654-5p	0.712984	8.57935e-31
miR-885-3p	0.770879	1.98328e-30
miR-1291	0.863071	6.80234e-29
miR-423a/423-5p	0.747626	4.26913e-28
miR-1293	0.698652	2.39425e-26
miR-1207-5p	0.593022	5.97017e-25
miR-604	0.703872	8.76805e-24
miR-495/1192	-0.697419	5.1927e-22
miR-1249	1.25522	3.79062e-21
miR-361-3p	0.650711	4.21426e-21
miR-548c-3p	-0.492658	1.26603e-20
miR-342-5p	0.690081	1.38245e-20
miR-608	0.690081	1.38245e-20
miR-328	0.732207	1.86502e-20
miR-590/590-3p	-0.655125	4.99361e-20
miR-566	1.12134	5.87678e-20
miR-922	0.533801	7.1285e-20
miR-214/761	0.533801	7.1285e-20
miR-513a-3p	-0.686753	8.44492e-19
miR-612/1285	0.540919	9.11893e-19
miR-1203	1.17654	1.78496e-18
miR-662	1.03304	2.59371e-18
miR-1305	-0.774439	7.2653e-18
miR-1254	0.522252	1.07198e-17
miR-661	0.522252	1.07198e-17
miR-615-5p	0.772812	1.80752e-17
miR-1280	0.575764	3.60516e-17
miR-1224-3p	0.575764	3.60516e-17
miR-1226/1838	0.602039	1.64694e-16
miR-663b	0.693587	2.52877e-16
miR-184	1.12202	3.0794e-16
miR-939	0.565458	5.00081e-16
miR-324-3p.h	0.563721	6.30184e-16
miR-542-5p.h	0.954032	4.97575e-15
miR-344-5p/484	0.491749	8.52703e-15
miR-1250	1.15956	9.26321e-15
miR-198	0.638531	1.08588e-14
miR-579	-0.673526	1.17745e-14
miR-548d-3p	-0.56722	1.25371e-14
miR-520d-5p/524-5p	-0.63324	1.74928e-14
miR-543	-0.723957	3.69629e-14
miR-1225-3p	0.651129	4.56506e-14
miR-1233	0.651129	4.56506e-14
miR-548n	-0.649115	4.78483e-14
miR-331/331-3p	0.596666	6.71438e-14
miR-657	0.599357	1.65068e-13
miR-607	-0.597364	2.2225e-13
miR-920	0.624212	3.09376e-13
miR-658	0.933201	1.12726e-12
miR-103/107	0.48427	2.24492e-12
miR-548a-3p/548ef	-0.583103	6.10609e-12
miR-886-5p	1.18914	6.3473e-12
miR-125a-3p	0.472569	8.78541e-12
miR-889	-0.776187	1.3298e-11
miR-576-5p	-0.73042	1.36188e-11
miR-340/340-5p	-0.543108	1.44944e-11
miR-588	0.464399	1.92813e-11
miR-203	-0.609366	2.3612e-11
miR-886-3p	1.0324	3.21645e-11
miR-602	0.851213	4.84007e-11
miR-369/369-3p	-0.6769	7.44945e-11
miR-1279	-0.753403	7.63926e-11
miR-615-3p	1.02897	8.94158e-11
miR-561	-0.620327	1.53256e-10
miR-650	0.413774	1.78314e-10
miR-944	-0.607896	2.08435e-10
miR-1180	1.01437	2.52088e-10
miR-132/212	-0.742871	3.10142e-10
miR-548g	-0.611854	3.28109e-10
miR-300	-0.586979	3.75624e-10
miR-186	-0.407188	4.00212e-10
miR-410	-0.582386	6.28018e-10
miR-570	-0.612755	6.51728e-10
miR-187	1.00844	7.02725e-10
miR-15/16/195/424/497	0.429954	7.7375e-10
miR-503	0.429954	7.7375e-10
miR-646	0.429954	7.7375e-10
miR-34b.h	-0.802016	8.41103e-10
miR-760/1842	0.515397	1.08182e-09
miR-498	-0.633647	1.09992e-09
miR-200bc/429	-0.671184	1.71457e-09
miR-220c	0.41434	2.0964e-09
miR-564	0.786065	2.12284e-09
miR-548a-5p/548b-5p/548c-5p/548d-5p/548hij/559	-0.592446	2.21841e-09
miR-548k	-0.592446	2.21841e-09
miR-548l	-0.592446	2.21841e-09
miR-129/129-5p	-0.447365	3.00851e-09
miR-1283	-0.830903	3.24555e-09
miR-1307	0.673447	6.27072e-09
miR-556-3p	-0.883449	6.89577e-09
miR-1262	0.453025	8.02048e-09
miR-374/374ab	-0.623188	8.98072e-09
miR-409-3p	-0.562677	9.12902e-09
miR-323/323-3p	-0.651189	1.05634e-08
miR-548o/1323	-0.52198	1.16926e-08
miR-1181	1.43353	1.25297e-08
miR-585	0.845187	1.53028e-08
miR-1268	0.845187	1.53028e-08
miR-575	0.399267	1.70249e-08
miR-937	1.38153	2.90068e-08
miR-423/423-3p	0.82715	4.11094e-08
miR-125/351	0.464357	4.95791e-08
miR-421	-0.628479	7.07639e-08
miR-655	-0.772917	7.09553e-08
miR-1204	0.759819	7.4887e-08
miR-647	0.381787	1.2651e-07
miR-935	-0.738933	1.39963e-07
miR-1287	0.39236	1.5458e-07
miR-1184	0.342284	1.56307e-07
miR-1205	0.342284	1.56307e-07
miR-644	0.45413	1.79976e-07
miR-1234	0.656259	2.07815e-07
miR-1183	-0.65279	2.15064e-07
miR-548b-3p	-0.596533	2.34263e-07
miR-664.hr	-0.533362	2.41168e-07
miR-941	0.747127	2.97232e-07
miR-1284	-1.08754	4.80753e-07
miR-513b	-0.542289	5.28734e-07
miR-518a-5p/527	-0.4683	6.27789e-07
miR-539	-0.415557	6.43737e-07
miR-635	0.40992	6.62229e-07
miR-129-3p	0.425249	7.36743e-07
miR-767-3p	0.383407	8.24201e-07
miR-766	0.31722	8.60323e-07
miR-141/200a	-0.536333	8.69222e-07
miR-33/33ab	-0.550615	9.05615e-07
miR-494	-0.451622	9.62174e-07
miR-339-3p	0.873772	1.08863e-06
miR-551ab	0.975306	1.61599e-06
miR-1179	-0.53983	1.77738e-06
miR-326/330/330-5p	0.352354	2.15463e-06
miR-323-5p	0.434523	2.29149e-06
miR-876-3p	0.434523	2.29149e-06
miR-671-5p	0.402913	2.34326e-06
miR-1247	0.690328	2.89324e-06
miR-558	0.368625	2.94307e-06
miR-1301	0.371778	3.47211e-06
miR-487a	-0.624577	3.69141e-06
miR-338-5p	-0.502147	3.94191e-06
miR-194	-0.647622	4.01612e-06
miR-155	-0.728696	4.25647e-06
miR-370	0.359508	4.52034e-06
miR-625	0.399389	4.70415e-06
miR-1321	0.328227	4.73159e-06
miR-524-3p/525-3p	0.73551	4.83895e-06
miR-25/32/92/92ab/363/367	-0.590398	5.68415e-06
miR-450b/450b-5p	-0.469443	5.78211e-06
miR-507/557	-0.469443	5.78211e-06
miR-656	-0.454761	5.85618e-06
miR-586	-0.564735	6.31654e-06
miR-1298	-0.522646	7.2991e-06
miR-500.h	-0.540237	7.67326e-06
miR-587	-0.434979	8.15503e-06
miR-221/222	-0.706077	8.25226e-06
miR-1281	0.592589	8.74795e-06
miR-290-5p/292-5p/371-5p	-0.391296	8.84763e-06
miR-425/489	-0.48997	9.373e-06
miR-619	0.371341	1.01345e-05
miR-1825	0.370608	1.10901e-05
miR-199/199-5p	0.370608	1.10901e-05
miR-220a	0.368013	1.26022e-05
miR-1228	0.368013	1.26022e-05
miR-142-5p	-0.418632	1.60178e-05
miR-378/422a	0.415002	1.72372e-05
miR-609	0.448798	1.91621e-05
miR-521	0.748596	1.95607e-05
miR-23ab	-0.449702	2.0148e-05
miR-582-5p.h	-0.495047	2.21201e-05
miR-34b-3p/34c-3p	-0.482776	2.21458e-05
miR-320/320abcd	-0.413718	2.22685e-05
miR-513c	-0.401158	2.59441e-05
miR-181	-0.449702	2.62033e-05
miR-190	-0.764485	2.6885e-05
miR-600	-0.555222	2.70502e-05
miR-584	-0.708686	2.91076e-05
miR-153	-0.562362	3.05457e-05
miR-448	-0.562362	3.05457e-05
miR-618	-0.478521	3.12424e-05
miR-768-3p	-0.460591	3.2045e-05
miR-522	-0.379629	3.69946e-05
miR-651	-0.559189	3.84354e-05
miR-633	-0.604099	4.12725e-05
miR-149	0.297664	4.13979e-05
miR-763/1207-3p	0.28251	4.14812e-05
miR-384/384-3p	-0.482286	4.22593e-05
miR-628-3p	-0.87401	4.3608e-05
miR-325/325-5p	-0.87401	4.3608e-05
miR-1286	0.301917	4.67983e-05
miR-22	0.33261	4.89867e-05
miR-26ab/1297	-0.452658	5.77171e-05
miR-297/297a/297b-5p/297c	-0.573067	6.23991e-05
miR-665	0.273689	6.60579e-05
miR-1202	0.331809	7.03774e-05
miR-611	0.652466	7.47324e-05
miR-151	0.652466	7.47324e-05
miR-337-3p	-0.593891	7.91711e-05
miR-626	0.396398	8.64024e-05
miR-606	-0.585576	0.000100341
miR-452.h	-0.449117	0.000105636
miR-491/491-3p	-0.670233	0.000109364
miR-105.h	-0.354794	0.000115642
miR-643	-0.559192	0.00012514
miR-605	-0.411812	0.000133168
miR-569	-0.559419	0.000141458
miR-654-3p	-0.444738	0.000148514
miR-499-3p	-0.411218	0.000152152
miR-101	-0.417092	0.000174157
miR-144	-0.417092	0.000174157
miR-29abc	0.357776	0.000176357
miR-1265	0.319787	0.000179558
miR-1294	0.341099	0.000182755
miR-940	0.234963	0.000188172
miR-502-5p	0.315682	0.000198694
miR-137	-0.568887	0.000203637
miR-1206	-0.492328	0.000219561
miR-185/882	0.287032	0.000230486
miR-122	0.334034	0.000232973
miR-380	-0.384547	0.000244345
miR-802.h	-0.536672	0.000249581
miR-219-2-3p	-0.542233	0.000268377
miR-488	-0.35918	0.000269985
miR-139-5p	-0.440664	0.000272556
miR-923	0.652542	0.000275535
miR-758	-0.460146	0.00028196
miR-568	-0.427324	0.000296256
miR-631	0.384959	0.000313735
miR-486/486-5p	-0.39234	0.000369863
miR-483/483-5p	0.48801	0.000444089
miR-411	-0.421449	0.000474997
miR-489.h	-0.400409	0.000488627
miR-193a/193a-5p	0.343572	0.000608149
miR-675/675-5p	0.59726	0.000685488
miR-526b	-0.363222	0.000722107
miR-634	0.295755	0.000739881
miR-361/361-5p	-0.483609	0.000749618
miR-577	-0.359792	0.000761718
miR-1259	-0.408118	0.000842713
miR-652	0.57805	0.000898612
miR-511.h	-0.335774	0.0009333
miR-1244	-0.524773	0.000960351
miR-881/892a	-0.350865	0.00101581
miR-299/299-5p	-0.471612	0.00106594
miR-629	-0.372425	0.00107628
miR-10	0.298174	0.00123127
miR-28/28-5p/708	0.291642	0.00123327
miR-138	0.281138	0.00135881
miR-302f	-0.457928	0.00136373
miR-154	-0.467887	0.00138264
miR-514	-0.397639	0.00143996
miR-338/338-3p	0.224204	0.00153639
miR-492	0.386998	0.00156482
miR-639	0.521062	0.0016691
miR-150	0.212681	0.00174495
miR-532-3p	0.212681	0.00174495
miR-562	-0.380386	0.00178172
miR-1300	-0.277304	0.00188201
miR-580	-0.277304	0.00188201
miR-518e	0.669626	0.00190806
miR-1274a	0.246602	0.00207524
miR-1292	0.332119	0.00208678
miR-490/490-3p	-0.36398	0.00211249
miR-649	-0.36398	0.00211249
miR-504	0.34844	0.0021298
miR-1197	0.253494	0.00216906
miR-548m	-0.318851	0.00228962
miR-509-5p/509-3-5p	-0.26363	0.00246497
miR-217	-0.26363	0.00246497
miR-532/532-5p	-0.341978	0.00252122
miR-1296	0.398448	0.00252364
miR-1303	-0.408168	0.00258615
miR-1264	-0.328437	0.00266721
miR-377	-0.326114	0.00304587
miR-770-5p	-0.406985	0.00318378
miR-933	0.630645	0.00326007
miR-765	0.225603	0.00329553
miR-630	-0.464809	0.00352594
miR-365	-0.360007	0.00363536
miR-548p	-0.244034	0.00379006
miR-1257	-0.377036	0.00392232
miR-642	0.250446	0.00398409
miR-875-5p	-0.421107	0.0041861
miR-885-5p	-0.383859	0.00424071
miR-1266	0.217815	0.0042683
miR-592/599	-0.333589	0.00431213
miR-596	0.211245	0.00431884
miR-487/487b	0.679752	0.00455251
miR-523	1.04121	0.00467624
miR-891b	-0.411074	0.00498136
miR-485/485-5p	0.218483	0.00521112
miR-1182	0.289063	0.00532901
miR-508-3p	-0.457307	0.0055424
miR-219/219-5p	-0.457307	0.0055424
miR-659	-0.315092	0.00577635
miR-409-5p	-0.541836	0.00588834
miR-767-5p	0.262351	0.00605482
miR-148/152	0.254392	0.00632119
miR-433	-0.309239	0.0064567
miR-24	0.215722	0.00678572
miR-517b	0.473468	0.00719646
miR-127	0.563156	0.00800084
miR-1261	-0.366327	0.00804558
miR-224	-0.257037	0.00871751
miR-616	-0.320937	0.00886062
miR-139-3p	0.381781	0.00949854
miR-362-5p	-0.292735	0.00987174
miR-501/501-5p	-0.292735	0.00987174
miR-1273	0.533431	0.0100858
miR-550	0.266689	0.0101415
miR-601	-0.499842	0.0105184
miR-549	-0.403399	0.0106937
miR-1258	-0.473932	0.0110578
miR-17-5p/20/93.mr/106/519.d	-0.216088	0.0110902
miR-371-3p	0.276548	0.0111785
miR-515-3p/519e	0.276548	0.0111785
miR-208/208ab	-0.360815	0.0112369
miR-499/499-5p	-0.360815	0.0112369
miR-1246	-0.324902	0.0113526
miR-1245	-0.291261	0.0114681
miR-595	-0.291124	0.0114681
miR-567	-0.356921	0.0118651
miR-874	0.227639	0.0124719
miR-516a-3p	0.226859	0.0126837
miR-124/506	-0.218722	0.0128971
miR-1255	0.251887	0.0129352
miR-1306.h	0.523053	0.013315
miR-573	-0.257906	0.0137503
miR-496	-0.413076	0.0142637
miR-450a/450a-5p	0.593806	0.0142953
miR-193ab	0.247889	0.0143255
miR-892b	0.247889	0.0143255
miR-938	0.262913	0.014892
miR-216/216a	-0.273453	0.0150686
miR-216/216b	-0.273453	0.0150686
miR-375	-0.282454	0.0157247
miR-188/188-5p	-0.309365	0.0165768
miR-888	-0.273821	0.0171423
miR-636	-0.289248	0.0180024
miR-720.h	0.388134	0.0180722
miR-345	-0.276071	0.0182239
miR-376c	-0.306181	0.0185812
miR-455/455-3p	0.237399	0.0197955
miR-34a/34b-5p/34c/34c-5p/449/449abc/699	0.231801	0.0200495
miR-126/126-3p	0.683167	0.0201283
miR-330-3p	-0.227597	0.0218372
miR-552	-0.235954	0.0226607
miR-641	-0.193675	0.0227492
miR-576-3p	-0.255056	0.0231795
miR-638	0.292915	0.0261942
miR-520gh	-0.18998	0.0267406
miR-142-3p	-0.366183	0.0293677
miR-346	0.243958	0.0313209
miR-1288	0.22762	0.0321307
