# Supplementary material for: mRNA and circRNA mislocalization to synapses are key features of Alzheimer’s disease
Source: PLoS Genet. 2024 Jul 29;20(7):e1011359. doi: 10.1371/journal.pgen.1011359 (PMC11309398; doi:10.1371/journal.pgen.1011359)
Supplement: S20 Table — (XLSX) [file pgen.1011359.s037.xlsx]

## Sheet: Sheet1
miRNA_family_ID	Log2FC	Chisq pval
miR-296/296-3p	0.557962	2.55668e-06
miR-590/590-3p	0.294544	1.10237e-05
miR-770-5p	0.560582	1.25889e-05
miR-423a/423-5p	-0.568327	4.34936e-05
miR-629	0.447817	5.23427e-05
miR-145	0.428914	5.74555e-05
miR-181	0.391655	0.000153453
miR-765	-0.419815	0.000617428
