# Supplementary material for: mRNA and circRNA mislocalization to synapses are key features of Alzheimer’s disease
Source: PLoS Genet. 2024 Jul 29;20(7):e1011359. doi: 10.1371/journal.pgen.1011359 (PMC11309398; doi:10.1371/journal.pgen.1011359)
Supplement: S21 Table — (XLSX) [file pgen.1011359.s038.xlsx]

## Sheet: Sheet1
Gene	RefSeq	Donor	Acceptor	log2FoldChange	pvalue
N4BP2L2	NM_33111	6	3	2.78144	2.61435e-64
MLIP	NM_138569	10	4	2.86539	1.14913e-59
CDYL2	NM_152342	2	2	2.71868	3.54035e-56
MIB1	NM_20774	6	2	2.77612	2.43946e-54
SMARCA5	NM_3601	16	15	2.50255	8.16695e-52
AAGAB	NM_24666	5	2	3.37066	8.7073e-52
CCDC165	NM_15210	4	3	3.11497	1.18604e-50
MAP2K4	NM_3010	7	2	2.51873	6.89997e-45
KCNN2	NM_21614	3	3	2.49334	4.28309e-44
R3HDM1	NM_15361	20	19	2.82169	9.23683e-44
RIMS1	NM_14989	29	27	2.4889	2.96902e-42
RIMS1	NM_1168407	20	18	2.5928	1.94585e-41
ICA1	NM_4968	6	2	2.95594	4.70422e-41
HOMER1	NM_4272	5	2	2.25999	9.9133e-39
MAN1A2	NM_6699	4	2	2.44676	2.12236e-38
MAN1A2	NM_6699	6	2	2.11397	2.96588e-38
FTO	NM_1080432	7	5	2.83166	1.88163e-37
RILPL1	NM_178314	4	3	3.13907	2.82176e-37
HIPK3	NM_1048200	2	2	2.1037	3.84228e-36
RHOBTB3	NM_14899	7	6	2.71227	8.53228e-36
ATRNL1	NM_207303	5	2	2.63996	1.01968e-33
INTS4L1	NR_27393	4	3	3.08195	1.61294e-33
INTS4	NM_33547	10	9	3.2069	1.8095e-33
ARHGAP32	NM_1142685	4	2	2.90916	7.19471e-33
NALCN	NM_52867	7	2	2.88029	6.43009e-32
ANKS1B	NM_152788	8	5	3.00777	1.67668e-31
SDCCAG8	NM_6642	16	14	2.40667	1.95263e-31
BMPR2	NM_1204	3	2	2.78942	2.64124e-30
MAN1A2	NM_6699	5	2	2.06274	3.60364e-30
SDF4	NM_16547	4	3	3.34512	5.10472e-30
ASH1L	NM_18489	5	5	2.11818	6.83606e-30
MED12L	NM_53002	4	2	2.84157	9.81617e-30
ATRNL1	NM_207303	24	22	2.82928	9.97613e-30
HIPK3	NM_5734	2	2	2.10664	1.42356e-29
MLIP	NM_138569	11	4	2.65946	1.77034e-29
NDST3	NM_4784	6	3	3.34438	2.30067e-29
KIAA0528	NM_14802	13	10	2.75783	2.39962e-29
ZBTB44	NM_14155	2	2	2.57353	1.83185e-28
INTS4L2	NR_27392	4	3	3.00021	1.91506e-28
EXOC6B	NM_15189	6	3	2.29258	3.49538e-28
RLF	NM_12421	5	2	2.93105	4.49043e-28
FAM13B	NM_1101801	9	7	2.58818	6.30303e-28
ICA1	NM_1136020	6	2	3.1212	7.01601e-28
CDYL	NR_26590	4	4	2.95057	7.73576e-28
PTK2	NM_1199649	21	17	2.84023	1.98582e-27
RARS	NM_2887	5	2	2.64087	2.01129e-27
CAP2	NM_6366	7	5	3.95848	2.24304e-27
FKBP8	NM_12181	4	3	3.24618	4.22532e-27
ACVR2A	NM_1616	4	2	2.97023	1.22023e-26
SATB2	NM_1172517	7	4	2.77278	1.73486e-26
CDYL	NM_4824	2	2	2.86618	2.19404e-26
CWC27	NM_5869	10	7	2.52924	2.4167e-26
ZKSCAN1	NM_3439	3	2	2.90126	8.00656e-26
SLC8A1	NM_1112800	8	2	2.53007	1.71439e-25
ATRNL1	NM_207303	26	22	2.60304	2.20878e-25
ZNF720	NM_1130913	3	2	2.85625	3.41196e-25
FAM188A	NM_24948	8	2	2.82333	5.57894e-25
SLC8A1	NM_21097	9	2	2.72159	5.65218e-25
ILKAP	NM_30768	9	6	2.80049	7.65883e-25
CRKL	NM_5207	2	2	2.77011	8.11889e-25
ERC2	NM_15576	16	11	2.45443	1.3558e-24
DGKB	NM_4080	19	12	2.28415	1.45649e-24
FAM169A	NM_15566	5	2	2.47834	2.0149e-24
GABRB2	NM_21911	9	7	3.08781	2.46861e-24
KLHL8	NM_20803	2	2	2.61098	2.52934e-24
ISPD	NM_1101417	7	5	3.4068	3.01953e-24
RNF138	NM_16271	6	3	2.77931	3.44496e-24
CSNK1G3	NM_1044723	4	2	2.72657	5.32958e-24
FAM13B	NM_1101800	10	8	2.37493	6.14698e-24
PSMB1	NM_2793	5	2	2.54102	8.86893e-24
SOBP	NM_18013	3	2	2.47123	9.22466e-24
DGKB	NM_145695	19	12	2.3472	1.02974e-23
PCMTD1	NM_52937	2	2	2.46645	1.43455e-23
CDYL	NM_1143970	2	2	2.75464	1.6831e-23
KIAA0146	NM_1080394	7	6	2.40757	3.16184e-23
ERC2	NM_15576	13	12	2.63772	3.17565e-23
PTP4A2	NM_80391	3	2	2.42006	3.35858e-23
CCDC91	NM_18318	5	3	2.14455	3.99363e-23
C9orf30-TMEFF1	NM_1198812	5	2	2.27109	5.81379e-23
CSNK1G3	NM_4384	4	2	2.55476	7.93614e-23
RNF138	NM_1191324	5	2	2.87902	1.26938e-22
VMP1	NM_30938	7	2	2.45786	2.36743e-22
PDE4B	NM_1037341	3	2	2.88486	4.04311e-22
GLCCI1	NM_138426	5	2	2.4387	4.08718e-22
STX6	NM_5819	7	4	2.68286	4.18896e-22
SDF4	NM_16176	4	3	2.9944	6.12515e-22
PTK2	NM_5607	21	17	2.54548	9.41991e-22
DYNC1LI1	NM_16141	5	3	3.07103	1.02243e-21
CDYL	NM_1143971	2	2	2.64808	1.237e-21
ATRNL1	NM_207303	8	2	2.04858	1.31408e-21
PHKB	NM_1031835	7	3	3.60575	1.55206e-21
CSNK1G3	NM_1044722	4	2	2.86096	2.68679e-21
NLK	NM_16231	7	2	2.97304	2.77869e-21
RERE	NM_1042681	7	5	2.9796	2.8892e-21
FMN1	NM_1103184	13	9	2.78045	2.90735e-21
ANKIB1	NM_19004	4	2	2.56873	4.14661e-21
UIMC1	NM_1199298	10	7	2.8905	4.24379e-21
LPPR5	NM_1010861	3	2	3.54241	5.24965e-21
SLC30A7	NM_1144884	11	6	3.31426	5.27991e-21
FAM13B	NM_16603	10	8	2.56536	5.54761e-21
ISPD	NM_1101426	8	6	3.41869	5.61333e-21
AKAP7	NM_16377	5	2	2.57745	6.58263e-21
HERC1	NM_3922	27	22	2.20116	6.80286e-21
DGKB	NM_4080	12	4	2.7593	8.02744e-21
FKBP3	NM_2013	6	2	2.31687	8.97463e-21
RERE	NM_12102	8	5	2.8081	9.63775e-21
APPL1	NM_12096	10	7	2.82534	1.4108e-20
MORC3	NM_15358	7	5	2.40194	1.47632e-20
PDE4B	NM_2600	3	2	2.47782	1.60819e-20
VPS13C	NM_1018088	15	10	2.51422	2.03712e-20
MRPS35	NM_1190864	5	2	3.12333	3.00493e-20
VPS13C	NM_20821	15	10	2.67225	3.34809e-20
FAM193B	NR_24019	5	3	4.04405	3.82948e-20
PTP4A2	NM_1195100	2	1	2.21318	5.38138e-20
SMS	NM_4595	10	7	2.68108	1.21369e-19
FAM120A	NM_14612	5	2	2.34593	2.94344e-19
UIMC1	NM_1199297	11	8	2.62983	3.22297e-19
FBXW4	NM_22039	5	2	2.67614	3.4761e-19
GABRB2	NM_813	9	7	3.11218	3.64442e-19
SGPL1	NM_3901	7	3	3.04027	3.93661e-19
BIRC6	NM_16252	6	2	2.99224	3.99253e-19
RAB6A	NM_198896	6	3	2.72373	4.92328e-19
RAB6A	NM_2869	6	3	2.47353	5.25547e-19
ERC1	NM_178040	16	15	3.42593	5.53666e-19
BMS1P5	NM_3611	8	6	2.91856	7.1576e-19
PCNXL2	NM_14801	21	13	3.91503	7.55202e-19
GCN1L1	NM_6836	31	29	2.52497	9.08924e-19
FAM193B	NM_1190946	4	2	3.61492	1.1796e-18
PPP1R13B	NM_15316	4	2	2.46225	1.19508e-18
SLC8A1	NM_1112800	7	2	3.30424	1.79786e-18
ANKIB1	NM_19004	5	2	2.16923	1.92986e-18
ISPD	NM_1101426	3	2	3.13273	2.00426e-18
ALMS1	NM_15120	15	14	3.19982	2.00631e-18
TMEM132D	NM_133448	2	2	2.53011	2.82509e-18
KCNH1	NM_2238	6	4	2.5696	2.85039e-18
BMS1P1	NR_26566	8	6	2.84814	2.87209e-18
PSMA7	NM_2792	4	2	2.86125	3.50155e-18
EXOC6B	NM_15189	6	2	2.52797	3.89301e-18
ATRNL1	NM_207303	25	22	2.93978	3.9875e-18
CAMSAP2	NM_203459	4	2	2.95519	4.43269e-18
DYM	NM_17653	8	4	2.41625	4.62317e-18
SNX13	NM_15132	9	6	3.07132	6.3642e-18
GARNL3	NM_32293	16	15	2.93775	6.9832e-18
GDI2	NM_1494	4	2	2.2247	7.14785e-18
TRIM33	NM_33020	4	2	2.95192	8.27359e-18
TMEFF1	NM_3692	5	2	2.56228	9.08335e-18
SATB2	NM_15265	7	4	2.40201	9.20301e-18
SNTG1	NM_18967	9	5	2.59387	1.06358e-17
FUT8	NM_178155	3	3	2.75092	1.11236e-17
MBOAT2	NM_138799	4	2	2.60625	1.20124e-17
ATG5	NM_4849	6	3	2.41614	1.22554e-17
ERC1	NM_178039	15	14	3.33849	1.35481e-17
BAI3	NM_1704	20	18	2.92343	1.3993e-17
FOXK2	NM_4514	3	2	2.85406	1.43963e-17
PCNXL2	NM_14801	15	9	3.07526	1.53766e-17
PLEKHM3	NM_1080475	3	3	2.26606	1.74306e-17
ZMYM4	NM_5095	5	3	1.89176	2.01809e-17
KITLG	NM_899	9	2	3.09637	2.30208e-17
ATXN10	NM_13236	9	7	2.20351	2.64357e-17
DENND1A	NM_20946	5	2	2.61901	2.76839e-17
ZNF148	NM_21964	4	2	2.33886	2.84606e-17
ZFX	NM_1178085	6	5	2.57673	3.6191e-17
MCF2L2	NM_15078	5	2	4.09148	3.71649e-17
DDX17	NM_1098504	8	2	3.52181	4.57589e-17
RERE	NM_12102	11	5	3.31426	4.84132e-17
FAM82A2	NM_18145	6	5	2.41384	4.91353e-17
RERE	NM_12102	8	6	2.88597	5.64697e-17
UBAP2	NM_18449	8	7	2.90347	6.17944e-17
PACRGL	NM_145048	7	2	3.32231	6.48704e-17
FUT8	NM_178156	2	2	2.43454	6.60847e-17
CHST9-AS1	NR_26908	8	8	-3.24737	6.65422e-17
HTT	NM_2111	6	2	2.33062	7.05844e-17
PSMB1	NM_2793	4	2	2.61967	7.06726e-17
ZDHHC21	NM_178566	8	3	2.57844	8.51165e-17
GABRG3	NM_33223	5	4	3.4893	9.55644e-17
PTK2	NM_153831	21	17	2.46295	1.1708e-16
UBE2K	NM_5339	5	2	2.7514	1.24245e-16
PHIP	NM_17934	7	5	2.74716	1.30625e-16
RERE	NM_1042681	7	4	2.79674	1.42649e-16
LRP6	NM_2336	2	2	3.08785	2.03093e-16
BEND6	NM_152731	3	2	2.82588	2.06317e-16
HIST1H1C	NM_5319	1	1	2.46145	2.19001e-16
TTLL11	NM_1139442	6	4	2.87618	2.21129e-16
ZNF292	NM_15021	4	2	2.69052	2.24484e-16
VAPB	NM_4738	5	4	2.76401	2.47551e-16
ZNF532	NM_18181	8	5	2.5891	2.66347e-16
KDM1A	NM_1009999	4	2	2.90503	2.83074e-16
SETD3	NM_199123	6	2	2.34361	2.91771e-16
BAI3	NM_1704	17	14	2.89136	3.33877e-16
RNF169	NM_1098638	4	2	2.64288	4.06725e-16
SYNE1	NM_33071	2	2	3.43757	4.31978e-16
SETD3	NM_32233	6	2	2.21036	4.80427e-16
RAPGEF5	NM_12294	5	2	2.54731	5.9259e-16
FAM117B	NM_173511	7	5	3.18413	6.25774e-16
HABP4	NM_14282	4	2	2.69865	7.12759e-16
FNDC3B	NM_1135095	6	5	3.14171	7.57958e-16
UBE2K	NM_1111112	5	2	2.46548	8.4484e-16
VPS13C	NM_17684	13	8	2.2287	8.96038e-16
ZFX	NM_3410	5	4	2.72522	9.53892e-16
STX12	NM_177424	3	2	7.59217	9.92373e-16
NFASC	NM_1005388	27	26	2.46398	1.0275e-15
SGMS1	NM_147156	6	2	2.17796	1.03975e-15
NFATC3	NM_173165	2	2	3.12379	1.11324e-15
BBS9	NM_1033604	5	2	2.99202	1.15631e-15
ATXN10	NM_1167621	8	6	2.91481	1.28966e-15
PDE4DIP	NM_22359	4	2	2.7376	1.32557e-15
RGPD5	NM_32260	15	14	2.64393	1.38012e-15
ISPD	NM_1101417	8	5	2.92362	1.38822e-15
XPO1	NM_3400	4	2	2.88182	1.40754e-15
RGPD6	NM_1037866	15	14	2.60594	1.55509e-15
TUSC3	NM_178234	6	3	2.96873	1.83654e-15
NLK	NM_16231	7	5	2.70548	1.91033e-15
ARHGAP32	NM_1142685	5	2	2.33923	2.05448e-15
FAM190B	NM_18999	9	6	2.4931	2.06389e-15
ZNF483	NM_1007169	5	2	2.34797	2.08918e-15
MAGI2	NM_12301	9	8	2.31469	2.27873e-15
ARHGAP32	NM_1142685	4	3	3.29197	2.28314e-15
ERC1	NR_27948	16	15	2.93482	2.2989e-15
UBAP2	NM_18449	12	9	3.55528	2.63449e-15
TPST1	NM_3596	3	2	2.56389	2.70705e-15
UIMC1	NM_16290	10	7	2.68892	3.02628e-15
RGPD5	NM_5054	14	13	2.70233	3.04927e-15
BCYRN1	NR_1568	4	1	2.29628	3.67128e-15
C9orf41	NM_152420	3	2	2.37058	4.99239e-15
ASH1L	NM_18489	5	4	2.3942	5.0574e-15
WDR78	NM_207014	4	2	2.66172	5.18727e-15
ERC2	NM_15576	13	11	3.3993	5.18997e-15
ODZ3	NM_1080477	5	3	2.74603	5.43208e-15
STAU1	NM_17453	6	3	3.6492	6.29399e-15
CLNS1A	NM_1293	4	3	2.90554	6.37648e-15
FUT8	NR_38170	3	3	2.23403	7.05194e-15
CAMSAP1	NM_15447	3	2	2.15614	7.12064e-15
DPYSL2	NM_1386	3	2	3.70395	7.396e-15
BTBD10	NM_32320	6	2	2.48059	8.00534e-15
RGPD6	NM_1123363	15	14	2.59007	8.08475e-15
CSNK1G3	NM_1031812	4	2	2.45337	8.59793e-15
FUT8	NR_38167	3	3	2.41633	8.61882e-15
FBXL17	NM_1163315	4	2	3.33065	1.04053e-14
TRIM33	NM_15906	4	2	2.94314	1.04409e-14
ATRNL1	NM_207303	7	2	2.97883	1.1454e-14
FBXL17	NM_1163315	7	4	2.32618	1.15981e-14
UBR5	NM_15902	5	2	2.43429	1.16507e-14
DGKE	NM_3647	8	6	2.54764	1.54216e-14
AGAP1	NM_1244888	6	4	3.24187	1.67113e-14
ZFX	NM_1178095	3	2	2.74998	1.69545e-14
SATB2	NM_1172509	6	3	2.90498	1.74205e-14
ZNF91	NM_3430	3	2	2.81109	1.77912e-14
RSRC1	NM_16625	3	2	2.20636	1.79594e-14
ZNF430	NM_1172671	4	3	3.66147	1.95441e-14
PEX3	NM_3630	9	5	2.82019	2.04075e-14
ACBD6	NM_32360	6	5	7.24883	2.11236e-14
BCYRN1	NR_1568	1	1	1.9764	2.16696e-14
FBXW4	NM_22039	4	2	2.60424	2.17164e-14
ZC3H6	NM_198581	2	2	1.95461	2.17932e-14
PACRGL	NM_1130727	4	2	2.48786	2.19287e-14
DCUN1D4	NM_15115	7	2	2.26028	2.19534e-14
ARHGAP26	NM_15071	17	13	2.31264	2.50104e-14
KIAA1797	NM_17794	21	14	3.69654	2.89247e-14
AGTPBP1	NM_15239	18	14	2.11872	3.61891e-14
ZNF430	NM_25189	4	3	2.93211	3.82529e-14
DPY19L2P3	NR_36554	3	2	7.23828	4.0117e-14
TIMM23	NM_6327	6	3	2.02569	4.01974e-14
SNX14	NM_153816	7	2	2.64262	4.42404e-14
BTBD10	NM_32320	6	3	2.64637	5.0972e-14
CACNA1C	NM_1129840	9	8	3.70036	5.17288e-14
TTC35	NM_14673	5	2	2.71629	5.63813e-14
CLNS1A	NM_1293	6	3	2.44917	6.2749e-14
AGAP1	NM_1037131	6	4	3.19247	7.0162e-14
KDM1A	NM_15013	8	3	3.18522	7.01662e-14
UBXN7	NM_15562	5	3	3.03457	8.1962e-14
RNF149	NM_173647	7	1	-3.55018	8.31919e-14
ABHD2	NM_152924	3	2	2.86465	8.65231e-14
KCNH7	NM_173162	5	4	3.86283	9.0104e-14
RPS6KC1	NM_12424	8	6	3.08605	9.13778e-14
SGMS1	NM_147156	5	2	2.71662	1.02009e-13
HOOK3	NM_32410	5	2	2.51277	1.07483e-13
CCDC7	NM_1026383	9	2	2.56477	1.08908e-13
CACNA1C	NM_1167623	9	8	3.37431	1.13113e-13
PROSC	NM_7198	4	2	3.16868	1.31778e-13
TIMMDC1	NM_16589	6	3	3.0013	1.59741e-13
LMBR1	NM_22458	15	4	2.79003	1.96879e-13
SOS2	NM_6939	14	14	3.07737	2.11139e-13
UBQLN1	NM_13438	5	2	2.69222	2.17887e-13
WDR78	NM_24763	4	2	2.68063	2.21603e-13
SLC25A16	NM_152707	8	3	2.17586	2.24914e-13
RNF149	NM_173647	7	5	-2.99177	2.58129e-13
TMTC3	NM_181783	10	5	7.30946	2.58441e-13
AATF	NM_12138	4	3	3.32754	2.62529e-13
RANBP2	NM_6267	14	13	3.6008	2.68578e-13
MAP7	NM_1198616	5	4	2.77808	2.92064e-13
MAP7	NM_1198614	6	5	2.27874	3.30095e-13
FNDC3B	NM_22763	6	5	2.33747	3.77263e-13
ST3GAL6	NM_6100	6	3	7.26754	3.78381e-13
BCYRN1	NR_1568	2	1	1.99534	4.33059e-13
TTC39C	NM_1135993	6	2	2.97841	4.44576e-13
RALBP1	NM_6788	6	5	2.43845	4.71164e-13
NTRK3	NM_2530	17	15	3.26286	4.92824e-13
MCF2L2	NM_15078	25	23	2.67276	5.15838e-13
MNAT1	NM_2431	7	5	2.538	5.77246e-13
ACER2	NM_1010887	4	2	3.79883	5.77354e-13
LOC375190	NM_1145710	7	3	2.36147	5.86582e-13
ATXN1	NM_1128164	7	7	2.10657	6.19064e-13
ARMC2	NM_32131	5	2	2.31085	6.43911e-13
FBXO25	NM_183421	5	3	2.01177	6.57461e-13
NELL1	NM_201551	12	10	3.40771	6.99521e-13
SLC8A1	NM_21097	8	2	2.90119	7.02732e-13
MAP7	NM_1198608	5	4	2.60436	7.14521e-13
LPPR5	NM_1037317	3	2	2.83692	8.47536e-13
LMTK2	NM_14916	11	10	1.81247	8.68264e-13
CORO1C	NM_14325	8	7	2.25877	9.53426e-13
PAPSS1	NM_5443	5	2	2.87209	9.70695e-13
MPP6	NM_16447	6	3	2.51157	1.07882e-12
KLHL2	NM_1161521	5	2	2.41506	1.08465e-12
VPS13C	NM_18080	13	8	2.16901	1.09084e-12
FBXO25	NM_12173	4	3	2.32981	1.10192e-12
RPS6KC1	NM_1136138	7	5	2.69497	1.15043e-12
DPYSL2	NM_1244604	3	2	3.2644	1.19306e-12
TTC39C	NM_153211	6	2	2.69084	1.26257e-12
SERGEF	NM_12139	9	2	4.11017	1.26662e-12
PAPOLA	NM_32632	19	18	2.12619	1.33383e-12
CNTNAP5	NM_130773	3	2	2.5128	1.40912e-12
ZFX	NM_1178084	3	2	2.46244	1.5047e-12
UNC79	NM_20818	7	2	2.80061	1.55838e-12
ZNF483	NM_133464	5	2	2.86901	1.70525e-12
LOC100190986	NR_24456	1	1	-5.18089	1.73208e-12
IBTK	NM_15525	12	12	2.49481	1.80465e-12
NUDC	NM_6600	6	5	2.25877	1.83801e-12
PHTF1	NM_6608	10	8	7.30389	1.95051e-12
ERC1	NR_27949	12	11	2.66198	2.03417e-12
R3HDM1	NM_15361	22	21	2.64561	2.07434e-12
MYRIP	NM_15460	10	10	3.08715	2.12003e-12
ABHD2	NM_7011	7	6	2.58642	2.13818e-12
MEMO1	NM_1137602	4	2	3.52173	2.22453e-12
PHKB	NM_293	6	2	2.87167	2.35532e-12
GLCCI1	NM_138426	6	2	2.40697	2.43101e-12
CCDC126	NM_138771	3	3	3.19661	2.58836e-12
MAGI2	NM_12301	16	13	3.76736	2.72829e-12
NTRK3	NM_1243101	16	14	3.42591	2.76932e-12
POM121	NM_172020	3	2	2.58606	2.80284e-12
LOC729178	NR_34115	6	4	2.76265	2.91514e-12
ATXN2	NM_2973	5	2	3.00308	3.04736e-12
DCUN1D4	NM_1040402	7	2	2.31491	3.11105e-12
TRMU	NM_18006	4	3	6.96767	3.40238e-12
RIMS1	NM_1168407	20	17	2.62534	3.40714e-12
MAP7	NM_1198615	5	4	2.48875	3.85943e-12
LRBA	NM_1199282	36	32	2.61562	3.90618e-12
ADCY9	NM_1116	8	7	5.59173	4.13143e-12
BMPR2	NM_1204	12	12	3.6402	4.13506e-12
ARHGAP26	NM_1135608	17	13	2.23033	4.79889e-12
RAB6A	NM_1243719	6	3	2.19113	4.81815e-12
CDC42BPA	NM_3607	5	2	2.88422	4.91352e-12
RICTOR	NM_152756	7	4	2.62811	4.98957e-12
VMP1	NM_30938	5	2	2.30194	5.12128e-12
CDK8	NM_1260	12	10	3.06098	5.40628e-12
KDM1A	NM_15013	3	2	2.56454	5.67575e-12
MRPS35	NM_21821	5	2	2.57905	5.98593e-12
SLC25A26	NM_173471	6	3	3.4752	6.22287e-12
RYK	NM_1005861	9	7	2.51876	6.32097e-12
SMA4	NR_29426	7	4	2.26405	6.48443e-12
ADARB1	NR_27673	3	2	3.05312	6.6727e-12
PARM1	NM_15393	2	2	2.94616	6.77642e-12
MAPK9	NM_1135044	5	2	4.08667	7.58895e-12
WDR7	NM_15285	19	16	2.64812	7.80344e-12
ZFPM2	NM_12082	3	2	2.76158	7.83857e-12
KHDRBS3	NM_6558	6	3	2.29511	7.89059e-12
CCDC7	NM_145023	9	2	2.45407	8.14605e-12
RANBP9	NM_5493	12	6	2.26489	8.21123e-12
KITLG	NM_3994	8	2	2.40484	8.2513e-12
ANKRD17	NM_32217	22	17	2.8643	8.38107e-12
DPYSL2	NM_1197293	3	2	2.9567	8.83321e-12
ATP9B	NM_198531	13	9	2.84331	9.64191e-12
ATXN10	NM_13236	9	2	2.85345	9.71717e-12
C16orf62	NM_20314	24	13	2.41461	9.77339e-12
SLC8A2	NM_15063	8	5	4.82704	1.02364e-11
EPB41L4B	NM_19114	22	20	2.7609	1.07915e-11
FAM208A	NM_1112736	11	2	2.38956	1.07941e-11
SKAP2	NM_3930	4	2	3.30154	1.12649e-11
FAM216A	NM_13300	6	3	2.92991	1.13223e-11
MAP7	NM_1198618	5	4	2.47263	1.13486e-11
ZNF236	NM_7345	3	2	2.35621	1.14608e-11
SUZ12	NM_15355	10	9	2.33043	1.17364e-11
KLHL2	NM_1161522	4	2	2.55798	1.19289e-11
ERC1	NR_27949	11	10	3.24298	1.39865e-11
ERC1	NR_27948	15	14	3.00801	1.63156e-11
SLAIN2	NM_20846	6	2	2.1784	1.63968e-11
NR3C2	NM_901	6	5	2.23275	1.64826e-11
ATP6V0A1	NM_5177	17	15	3.41318	1.67951e-11
FBXO25	NM_183420	5	3	2.26047	1.77423e-11
ANKRD32	NM_32290	5	2	3.204	1.84233e-11
RPAP2	NM_24813	12	9	2.0049	1.86519e-11
KIAA1797	NM_17794	30	27	2.63067	2.06941e-11
FGGY	NM_18291	4	2	2.46432	2.21782e-11
GOLM1	NM_16548	9	6	6.47905	2.26577e-11
NELL1	NM_6157	12	10	3.24139	2.67698e-11
DGKB	NM_145695	12	4	2.67526	2.68627e-11
PRKCB	NM_212535	5	4	3.73364	2.70419e-11
BCYRN1	NR_1568	3	1	1.86119	2.72134e-11
DDX17	NM_6386	8	2	3.32796	2.86816e-11
EVI5	NM_5665	17	15	2.95708	2.90939e-11
COG2	NM_1145036	9	4	4.5343	3.00839e-11
KHDRBS3	NM_6558	6	2	2.67676	3.23162e-11
FMN1	NM_1103184	12	9	3.39913	3.41428e-11
SATB2	NM_1172509	5	3	2.67015	3.57953e-11
PCNXL2	NM_14801	17	13	3.71257	3.67228e-11
CTC1	NM_25099	4	3	3.55266	3.8611e-11
SNX14	NM_20468	5	2	2.33212	3.91425e-11
MRPL30	NR_28356	6	2	3.71668	3.98745e-11
BRWD3	NM_153252	22	18	2.2198	4.29613e-11
PHKB	NM_293	7	2	3.15476	4.49869e-11
LDB2	NM_1290	5	3	2.91376	4.77566e-11
XPO1	NM_3400	4	3	3.41282	4.91964e-11
FARSA	NM_4461	7	5	2.87214	4.96717e-11
MEMO1	NM_15955	5	3	2.60903	5.07212e-11
TMTC2	NM_152588	2	2	2.69492	5.08596e-11
C4orf21	NM_18392	18	14	2.84581	5.31114e-11
SCLT1	NM_144643	9	6	2.70865	5.40639e-11
ZSWIM5	NM_20883	2	2	2.92563	5.45934e-11
PSMD5	NM_5047	4	2	2.92986	5.51952e-11
MAP7	NM_3980	5	4	2.2372	5.55636e-11
ZNF131	NM_3432	6	5	2.34429	5.67421e-11
FER	NM_5246	3	2	3.13988	6.07647e-11
BMPER	NM_133468	7	4	3.62898	6.17443e-11
IDE	NM_4969	4	2	3.108	6.29418e-11
TARSL2	NM_152334	10	4	2.28396	6.54183e-11
CUL5	NM_3478	7	3	1.69009	6.77372e-11
RNF149	NM_173647	7	6	-3.97287	6.85756e-11
ATP9B	NM_198531	11	9	3.09579	6.97799e-11
RNF138	NM_1191324	6	2	2.95836	7.31374e-11
MNAT1	NM_1177963	6	5	2.45697	7.36036e-11
RPS6KC1	NM_12424	5	3	2.75911	7.67109e-11
ARHGAP26	NM_1135608	17	15	3.03843	8.17205e-11
EDIL3	NM_5711	9	7	2.28945	8.23851e-11
ERC1	NR_27946	15	14	3.03752	8.25544e-11
RAB2A	NM_2865	6	3	2.71602	8.35729e-11
ATXN1	NM_332	5	4	3.70665	9.14381e-11
MAP7	NM_1198619	5	4	2.49708	1.10754e-10
RTN4	NM_207520	4	3	3.2059	1.15588e-10
TTC28	NM_1145418	5	4	2.47555	1.16237e-10
DENND1A	NM_24820	5	2	2.72374	1.22636e-10
LRRC7	NM_20794	23	21	2.58955	1.2546e-10
HPS5	NM_181508	15	14	3.10761	1.25713e-10
JAZF1	NM_175061	3	2	2.70935	1.27883e-10
ORC5	NM_2553	6	2	3.7081	1.31565e-10
RNGTT	NM_3800	11	6	2.4804	1.37673e-10
LOC643406	NR_29405	2	2	-5.77279	1.42842e-10
R3HDM1	NM_15361	3	2	2.83056	1.4424e-10
PRRC2B	NM_13318	2	1	3.49693	1.50455e-10
HDGFRP3	NM_16073	5	3	2.09583	1.57454e-10
RPS6KC1	NM_1136138	4	2	2.73458	1.58087e-10
PDE4DIP	NM_1198832	4	2	2.7265	1.6457e-10
HMGCLL1	NM_1042406	7	2	2.94415	1.69838e-10
ST6GAL2	NM_1142352	5	2	2.04601	1.72385e-10
PIGN	NM_176787	30	23	3.66923	1.90519e-10
TUSC3	NM_6765	6	3	2.53885	1.90847e-10
NAB1	NM_5966	6	4	2.42365	1.92801e-10
DCUN1D4	NM_15115	8	2	2.0963	1.92985e-10
RPS6KC1	NM_12424	8	3	2.82895	1.94903e-10
NRIP1	NM_3489	3	2	2.53909	1.97342e-10
CDC42BPA	NM_14826	5	2	2.5445	2.03338e-10
PGAP1	NM_24989	4	2	3.76015	2.09438e-10
TTC19	NM_17775	7	3	3.59346	2.44794e-10
KLHL3	NM_17415	12	9	3.56287	2.49598e-10
MPP6	NM_16447	10	3	1.76153	2.49819e-10
ATP9B	NM_198531	12	9	3.48933	2.58305e-10
HMGCLL1	NM_1042406	5	2	3.53958	2.60613e-10
PIK3C3	NM_2647	21	14	2.36034	2.64319e-10
UBE2G1	NM_3342	5	3	3.91794	2.73691e-10
UBQLN1	NM_53067	5	2	2.64094	2.78746e-10
RNF138	NM_16271	7	3	3.05733	2.81489e-10
ATP8A2	NM_16529	27	26	2.96203	2.94609e-10
ATP9B	NM_198531	5	2	2.38959	3.01179e-10
LOC399744	NR_24497	6	4	2.88697	3.05527e-10
UBAC2	NM_1144072	4	2	2.77372	3.05939e-10
MAP7	NM_1198609	5	4	2.30154	3.23372e-10
KIAA0528	NM_14802	11	10	3.1916	3.359e-10
BRWD3	NM_153252	12	9	2.61737	3.3789e-10
PAK3	NM_1128167	8	3	2.5712	3.39248e-10
PHC3	NM_24947	7	2	3.03862	3.59819e-10
RAB6A	NM_198896	6	4	3.01501	3.80886e-10
CRYL1	NM_15974	5	3	3.05776	4.00054e-10
KLHL24	NM_17644	3	3	2.74365	4.13734e-10
TTBK2	NM_173500	3	2	3.91579	4.29997e-10
ERC1	NR_27949	14	11	3.28176	4.49799e-10
SNTB2	NM_6750	5	5	3.88054	4.77859e-10
GAPVD1	NM_15635	16	15	2.46652	4.81479e-10
RHBDD1	NM_1167608	8	4	2.68657	5.00561e-10
PTK2	NM_153831	10	3	2.72852	5.37986e-10
CCZ1B	NM_198097	14	13	2.69575	5.49801e-10
VPS13A	NM_1018037	70	67	2.62645	5.82463e-10
ORC5	NM_2553	12	2	3.02049	6.05891e-10
MAP7	NM_1198611	5	4	2.1581	6.17968e-10
ERC2	NM_15576	14	11	2.31246	6.28795e-10
SND1	NM_14390	10	8	4.89465	6.30828e-10
MAGI1	NM_15520	12	11	3.25131	6.39186e-10
STXBP5L	NM_14980	23	22	1.92594	6.47015e-10
AKT3	NM_5465	11	8	2.07699	6.56332e-10
ZCCHC11	NM_1009881	7	4	2.45396	6.71148e-10
RYK	NM_2958	9	7	2.61037	7.08214e-10
PPP4R1	NM_5134	9	3	2.30795	7.19881e-10
HOOK3	NM_32410	9	7	3.62436	7.21359e-10
PEX5L	NM_16559	8	5	2.29993	7.29909e-10
FTO	NM_1080432	8	5	2.52879	7.32894e-10
ZNF347	NM_1172674	1	1	-3.70325	7.36166e-10
MEIS3	NM_1009813	4	2	2.90391	8.04206e-10
C10orf76	NM_24541	23	21	3.05013	8.09492e-10
DCUN1D4	NM_1040402	8	2	1.97634	8.11913e-10
RBM26	NM_22118	17	14	2.28768	8.21901e-10
CTCF	NM_6565	4	3	2.29554	8.24474e-10
WDR7	NM_15285	21	17	2.18242	8.28708e-10
ST6GAL2	NM_32528	5	2	2.19496	8.96771e-10
TXNDC16	NM_1160047	6	2	2.78306	9.41222e-10
NALCN	NM_52867	17	16	2.56748	9.41448e-10
SCAF8	NM_14892	6	2	2.68672	9.45063e-10
ISPD	NM_1101426	9	6	2.24928	9.55481e-10
CHSY1	NM_14918	2	2	2.7866	1.05024e-09
CAMK4	NM_1744	5	2	2.24296	1.05243e-09
DPY19L1	NM_15283	6	3	2.33039	1.07091e-09
NUP133	NM_18230	19	17	3.73222	1.11996e-09
RUFY2	NM_1042417	6	4	2.57205	1.13512e-09
LOC100170939	NR_24054	4	1	2.45766	1.16012e-09
BTBD10	NM_32320	8	3	2.48818	1.1723e-09
ERC1	NM_178039	15	13	4.42944	1.19352e-09
PTK2	NM_5607	10	3	2.54562	1.28411e-09
RPS6KC1	NM_1136138	7	2	2.71105	1.28447e-09
GRIN2B	NM_834	3	3	2.71983	1.35097e-09
MIR31HG	NR_27054	3	2	2.11622	1.36655e-09
GUSBP2	NR_3504	7	4	2.66331	1.37049e-09
STK39	NM_13233	5	2	2.57963	1.45548e-09
STX6	NM_5819	3	2	3.91202	1.46265e-09
HPS5	NM_7216	15	14	3.08485	1.52826e-09
EML5	NM_183387	2	2	3.26168	1.53038e-09
LPHN3	NM_15236	14	9	2.08618	1.56585e-09
MGA	NM_1080541	5	3	2.39874	1.57203e-09
RGS7	NM_2924	9	7	3.15897	1.57701e-09
FCHO2	NM_1146032	20	19	2.42355	1.59932e-09
NTRK2	NM_1007097	6	3	2.88076	1.63036e-09
RIMS1	NM_14989	29	26	2.15497	1.65326e-09
PTK2	NM_1199649	7	3	2.56337	1.6762e-09
RNF144A	NM_14746	8	4	3.01682	1.70277e-09
FGGY	NM_1113411	4	2	2.52502	1.8263e-09
PICALM	NM_1206946	13	2	1.98308	1.856e-09
RNF138	NM_1191324	3	2	3.10913	1.87996e-09
ATE1	NM_1001976	11	2	2.29348	1.89907e-09
FBXL17	NM_1163315	6	4	2.4628	1.92137e-09
ACP6	NM_16361	9	2	3.65422	1.96243e-09
ZCCHC17	NM_16505	7	4	2.49072	1.97214e-09
TRIM2	NM_15271	3	2	3.45709	2.07425e-09
LRRC6	NM_12472	7	2	2.34929	2.07475e-09
NTRK2	NM_6180	8	5	2.53851	2.10183e-09
C11orf41	NM_12194	5	4	3.08949	2.12277e-09
UBQLN1	NM_13438	6	5	2.94427	2.14416e-09
PAK3	NM_1128166	9	4	2.46969	2.15879e-09
XRN2	NM_12255	17	15	3.36999	2.1639e-09
KIAA1841	NM_1129993	20	17	2.89427	2.25303e-09
ATRNL1	NM_207303	24	20	3.17715	2.25812e-09
BRWD1	NM_18963	37	34	2.87913	2.25884e-09
ANKRD17	NM_198889	21	16	3.53714	2.3108e-09
GON4L	NM_1037533	2	2	2.32811	2.32555e-09
PRKCB	NM_2738	5	4	3.84154	2.40239e-09
MEIS3	NM_20160	4	2	2.86833	2.40843e-09
NUPL2	NM_7342	3	2	1.96284	2.42602e-09
EZH1	NM_1991	4	2	3.69719	2.44398e-09
NFATC3	NM_4555	2	2	2.73096	2.46961e-09
SV2B	NM_1167580	8	2	3.87886	2.5174e-09
DDX26B	NM_182540	7	3	2.58316	2.60141e-09
REXO4	NM_20385	4	3	2.05687	2.6186e-09
SETD2	NM_14159	18	16	2.81718	2.63583e-09
ERI3	NM_24066	6	3	2.96709	2.69637e-09
RBM33	NM_53043	5	2	1.86644	2.7943e-09
KCNH7	NM_33272	6	4	3.29312	3.02874e-09
OGDH	NM_1003941	4	3	2.71207	3.1144e-09
MAPK9	NM_139068	5	2	3.16492	3.15778e-09
GON4L	NM_32292	2	2	2.22644	3.29995e-09
ZNF254	NM_203282	3	2	4.64559	3.3072e-09
COG2	NM_7357	9	4	3.54016	3.47136e-09
VPS13A	NM_33305	71	68	2.56929	3.55972e-09
JMJD1C	NM_32776	2	2	2.70182	3.5739e-09
NF1	NM_267	20	16	3.4099	3.69991e-09
AGPS	NM_3659	9	6	3.07554	3.74283e-09
MCTP1	NM_1002796	12	9	4.10163	3.79328e-09
ATXN1	NM_332	7	2	3.26983	3.80692e-09
ATRNL1	NM_207303	13	9	2.7666	4.15722e-09
ZNF680	NM_1130022	3	2	2.14331	4.15733e-09
TMEM165	NM_18475	4	2	2.02122	4.16253e-09
BAI3	NM_1704	13	11	2.65308	4.19291e-09
NBEA	NM_15678	10	2	1.99788	4.20306e-09
ODZ3	NM_1080477	4	3	2.65433	4.24328e-09
LMBRD1	NM_18368	7	2	3.40443	4.44418e-09
JPH1	NM_20647	4	4	2.65915	4.54978e-09
ASPH	NM_1164750	14	4	2.09293	4.65255e-09
FAM105B	NM_138348	4	2	3.99499	4.89202e-09
RYR2	NM_1035	29	28	3.13321	4.89807e-09
TNPO3	NM_1191028	4	2	2.61126	5.1386e-09
PTK2	NM_5607	5	3	2.20403	5.16863e-09
ERC1	NR_27948	18	15	2.6972	5.1835e-09
ANKRD42	NM_182603	8	3	5.90651	5.57122e-09
ACCN1	NM_183377	3	2	3.88179	5.68915e-09
ATG5	NM_4849	6	4	3.20639	5.83243e-09
ZNF680	NM_178558	3	2	2.29235	5.98121e-09
SMAP1	NM_1044305	4	2	3.16805	6.08006e-09
HECW1	NM_15052	17	14	3.30858	6.35427e-09
ANKH	NM_54027	8	3	2.32161	6.58299e-09
PAK7	NM_177990	7	5	3.25445	6.73784e-09
ERC1	NR_27946	18	14	3.3022	6.7718e-09
NTRK3	NM_1012338	17	15	3.15552	6.78845e-09
WHAMM	NM_1080435	5	2	2.42774	6.83382e-09
BRWD1	NM_33656	37	34	3.22512	7.05412e-09
HERC4	NM_22079	16	9	2.78574	7.0675e-09
BBS9	NM_198428	5	2	2.06906	7.14304e-09
CAPZA1	NM_6135	7	4	2.69697	7.26944e-09
PTK2	NM_5607	7	3	2.73079	7.50902e-09
ANKRD13C	NM_30816	12	4	3.2236	7.57366e-09
PAK3	NM_1128168	9	2	2.40605	7.58023e-09
KHDRBS3	NM_6558	5	2	2.27866	7.60715e-09
TNRC6B	NM_1024843	4	2	2.44988	7.60959e-09
UBA2	NM_5499	6	2	2.23355	7.62424e-09
SLC38A1	NM_1077484	5	2	2.8882	7.67678e-09
RNF138	NM_16271	4	3	2.59645	8.45883e-09
LOC440040	NR_27044	2	2	2.51781	8.6216e-09
STXBP5L	NM_14980	26	25	3.82032	8.62431e-09
SLC2A13	NM_52885	3	2	3.33047	8.77186e-09
ZNF736	NM_1170905	4	3	3.20883	8.87148e-09
HERC1	NM_3922	25	22	3.17851	8.90464e-09
DDI2	NM_32341	6	5	5.39362	9.02754e-09
TNPO3	NR_34053	5	3	2.78377	9.08626e-09
SUPT3H	NM_181356	8	2	1.94661	9.17436e-09
PNN	NM_2687	8	7	2.43285	9.21871e-09
PTK2	NM_153831	5	3	2.21017	9.40027e-09
NTRK2	NM_1018066	6	3	2.79114	9.57287e-09
SYNE1	NM_182961	3	3	3.14081	9.67468e-09
MYO9A	NM_6901	11	7	4.10148	9.75564e-09
ATXN10	NM_13236	6	2	3.89548	1.0015e-08
SENP6	NM_1100409	8	5	2.39303	1.01881e-08
RSF1	NM_16578	11	8	2.55049	1.02658e-08
PICALM	NM_7166	13	2	2.08488	1.10592e-08
CWC22	NM_20943	19	18	2.34255	1.14775e-08
DGKH	NM_178009	16	10	3.06879	1.15352e-08
KLHL24	NM_17644	3	2	2.13629	1.21449e-08
PAK3	NM_1128172	8	2	2.09408	1.26357e-08
RPRD1B	NM_21215	6	4	2.2193	1.28313e-08
ERC1	NM_178040	15	14	2.49784	1.28964e-08
RFWD2	NM_22457	11	7	2.25375	1.29193e-08
CAMSAP1	NM_15447	7	2	2.34364	1.32173e-08
MAPK9	NM_139069	5	2	2.98152	1.37389e-08
PIK3R1	NM_181523	2	2	2.39734	1.37413e-08
TTBK2	NM_173500	6	2	2.64704	1.38498e-08
FAF1	NM_7051	17	15	2.93942	1.39639e-08
TMEM181	NM_20823	6	3	2.38005	1.41707e-08
HPRT1	NM_194	8	2	2.38179	1.4395e-08
KLHL24	NM_17644	7	4	5.48986	1.47834e-08
LPXN	NM_4811	7	5	1.86751	1.4936e-08
ITPKC	NM_25194	6	5	2.6872	1.51787e-08
TYRO3	NM_6293	6	4	2.52114	1.55563e-08
TMEM181	NM_20823	6	4	3.44769	1.5584e-08
FAM125B	NM_33446	7	5	2.07678	1.59725e-08
RBM39	NR_40722	12	8	2.24644	1.60162e-08
VPS37A	NM_152415	11	3	2.99528	1.61339e-08
BBS9	NM_14451	5	2	2.13591	1.65634e-08
UBXN2A	NM_181713	6	2	2.16135	1.65755e-08
DOPEY2	NM_5128	21	20	2.35839	1.7433e-08
ABHD2	NM_7011	9	6	2.40287	1.74414e-08
ZC3HC1	NM_16478	4	2	3.36352	1.74903e-08
SATB2	NM_1172517	6	4	2.2664	1.7874e-08
ARFGEF2	NM_6420	7	6	2.06347	1.79871e-08
NFATC3	NM_173163	2	2	2.19368	1.81334e-08
TOX	NM_14729	3	2	5.63456	1.86455e-08
HECW1	NM_15052	21	18	2.69855	1.88384e-08
KHDRBS3	NM_6558	5	3	3.53686	1.8966e-08
PICALM	NM_1206946	12	2	2.2537	1.9764e-08
PAK3	NM_2578	11	6	2.13554	2.03893e-08
SERGEF	NM_12139	8	2	2.30071	2.0653e-08
EML5	NM_183387	8	3	2.93791	2.06633e-08
ADAL	NM_1159280	10	5	2.34237	2.11231e-08
RTN4	NM_207521	5	4	3.20228	2.14877e-08
ZNF187	NM_1111039	3	2	2.6184	2.16851e-08
KHDRBS3	NM_6558	7	2	3.81343	2.19647e-08
TTBK2	NM_173500	6	4	2.84665	2.23156e-08
RAB23	NM_16277	6	2	2.48717	2.23651e-08
SLC30A7	NM_1144884	8	3	3.46166	2.25345e-08
MYCBP2	NM_15057	21	16	3.76872	2.28679e-08
TOP1	NM_3286	13	9	1.74644	2.30916e-08
MANBA	NM_5908	5	2	2.30088	2.31887e-08
FSIP1	NM_152597	10	6	2.80299	2.34711e-08
RAB23	NM_183227	6	2	2.71667	2.37922e-08
ATXN1	NM_1128164	4	3	2.59181	2.38934e-08
POU5F1	NM_1173531	1	1	-5.34789	2.44453e-08
CSRNP2	NM_30809	3	3	3.41921	2.52914e-08
ERC1	NR_27949	15	11	2.72126	2.54332e-08
ANAPC16	NM_1242546	3	2	-4.25851	2.54662e-08
NFATC3	NM_173163	3	2	2.51645	2.55626e-08
KLHL2	NM_7246	5	2	2.57079	2.64689e-08
UBAC2	NR_26644	4	2	2.27005	2.64959e-08
ABHD2	NM_152924	5	2	2.03163	2.69754e-08
VPS37A	NM_152415	11	2	2.45416	2.70552e-08
CCDC164	NM_145038	7	5	3.78774	2.79979e-08
PKN2	NM_6256	6	4	3.22668	2.84492e-08
ATP9A	NM_6045	14	8	2.93144	2.86404e-08
ATP6V0A1	NM_1130020	17	15	3.03765	2.87729e-08
KIAA1797	NM_17794	8	4	3.79753	2.90505e-08
FAM190B	NM_18999	5	4	2.5519	2.96877e-08
CEP192	NM_32142	9	2	2.40209	3.00565e-08
GRM8	NR_28041	9	9	5.16691	3.01888e-08
RNF149	NM_173647	7	4	-3.9002	3.09562e-08
PAIP2	NM_1033112	3	2	2.73121	3.10346e-08
ARNTL2	NM_20183	3	2	2.40648	3.28012e-08
WAC	NM_16628	7	4	2.53583	3.2971e-08
CRIM1	NM_16441	4	2	2.64831	3.36701e-08
METTL3	NM_19852	3	2	1.97174	3.39012e-08
DGKB	NM_145695	16	12	3.24425	3.42294e-08
ERC1	NM_178039	14	13	2.78667	3.43127e-08
MMP16	NM_5941	8	4	3.37561	3.59899e-08
SCMH1	NM_1172222	4	3	3.40561	3.67113e-08
CNTNAP5	NM_130773	19	17	3.14183	3.7485e-08
TBC1D1	NM_1253912	17	15	3.12151	3.77503e-08
EIF4B	NM_1417	8	7	2.3227	3.77713e-08
FBXO7	NM_12179	4	2	4.31247	3.84848e-08
MAGI1	NM_1033057	12	11	2.70915	3.84981e-08
ARHGAP32	NM_1142685	9	6	4.23053	3.97579e-08
TTL	NM_153712	5	4	3.48157	3.99307e-08
PTPN4	NM_2830	16	13	2.89215	4.0193e-08
PICALM	NM_1008660	12	2	1.87021	4.0368e-08
DOCK4	NM_14705	12	9	2.49865	4.04092e-08
PEAK1	NM_24776	4	2	2.29998	4.07408e-08
CCZ1	NM_15622	14	13	2.15748	4.22696e-08
MCCC1	NM_20166	4	3	2.3378	4.28545e-08
HERC4	NM_15601	16	9	2.37103	4.31563e-08
ARHGEF12	NM_1198665	35	32	3.05536	4.3692e-08
ARPP21	NM_16300	9	2	1.88262	4.39415e-08
GOLPH3	NM_22130	3	2	2.58645	4.59695e-08
ERC1	NM_178040	16	14	4.88431	4.78134e-08
RUFY2	NM_17987	7	5	2.90726	4.82476e-08
RABGAP1L	NM_14857	13	9	4.09213	4.82902e-08
WDR7	NM_15285	20	17	2.73094	4.90145e-08
YPEL2	NM_1005404	2	2	1.9282	4.97731e-08
SETD2	NM_14159	6	4	3.22107	4.99474e-08
FAM185A	NM_1145269	6	4	2.85434	5.0483e-08
AKT3	NM_1206729	8	3	2.66826	5.05883e-08
FBXO7	NM_12179	2	2	2.00169	5.13013e-08
GRHPR	NM_12203	4	2	2.37666	5.13439e-08
KATNAL1	NM_32116	6	5	3.41879	5.14339e-08
PRUNE2	NM_15225	16	12	2.55714	5.49844e-08
SSBP2	NM_12446	4	2	2.69947	5.5606e-08
AKT3	NM_181690	11	8	1.89474	5.67755e-08
CSGALNACT2	NM_18590	3	2	2.06565	5.70436e-08
RPS6KC1	NM_1136138	6	2	2.53672	5.7509e-08
MAP3K5	NM_5923	7	4	1.96577	5.84165e-08
DNAH6	NM_1370	61	57	5.49799	6.02992e-08
MFN2	NM_1127660	10	8	3.34724	6.06998e-08
ATP5C1	NM_5174	8	3	2.39956	6.08605e-08
ACADM	NM_16	10	7	2.29277	6.10004e-08
RHBDD1	NM_32276	6	2	2.32239	6.18391e-08
ASAP1	NM_18482	13	10	2.87631	6.2862e-08
TMEM192	NM_1100389	3	2	2.76768	6.30959e-08
FAM185A	NR_26879	7	5	2.92145	6.50181e-08
STK39	NM_13233	16	11	3.27075	6.50508e-08
ZNF236	NM_7345	5	2	2.70671	6.70802e-08
HDAC9	NM_58176	11	11	2.68484	6.78329e-08
AKT3	NM_5465	7	2	2.51599	6.79113e-08
ZMPSTE24	NM_5857	6	3	5.44229	6.92485e-08
LOC100507266	NR_37888	4	3	2.33233	6.97017e-08
CLNS1A	NM_1293	6	2	2.25888	7.06935e-08
CCDC144B	NR_36647	17	6	-3.97924	7.13398e-08
SHOC2	NM_7373	3	2	1.65286	7.2659e-08
EML5	NM_183387	8	2	1.9848	7.30049e-08
CCDC9	NM_15603	7	6	5.85753	7.30827e-08
LAPTM4B	NM_18407	6	2	3.28408	7.35609e-08
ZNRF2	NM_147128	3	2	3.41015	7.36261e-08
AFF1	NM_5935	3	2	2.29717	7.41395e-08
UBR2	NM_1184801	4	3	3.67394	7.51373e-08
ASPH	NM_4318	14	4	2.04836	7.51618e-08
UBQLN1	NM_53067	6	5	2.87105	7.59186e-08
SYN3	NM_1135774	3	2	2.83917	7.65035e-08
HDAC9	NM_178425	11	11	2.97548	7.77646e-08
FAM53B	NM_14661	4	4	2.01052	7.7851e-08
MAPK9	NM_139070	5	2	3.3545	7.81998e-08
KIAA0146	NM_1080394	5	2	2.44171	7.90574e-08
SMAP1	NM_21940	4	2	2.8174	7.93349e-08
RANBP2	NM_6267	23	21	2.22486	7.9362e-08
ANKIB1	NM_19004	9	2	1.92261	7.98938e-08
ZBTB49	NM_145291	7	5	3.70645	7.99746e-08
AKT3	NM_1206729	9	2	2.25422	8.00216e-08
RTN4	NM_153828	3	2	2.80021	8.06492e-08
RNF13	NM_7282	9	3	1.91076	8.20495e-08
SAFB	NM_1201338	4	3	4.30509	8.32172e-08
NBEA	NM_15678	6	2	2.88699	8.33003e-08
ANKHD1	NM_24668	7	4	3.99188	8.53327e-08
TTLL11	NM_1139442	4	4	2.43903	8.75042e-08
WBSCR17	NM_22479	5	4	2.29497	8.80756e-08
LOC392196	NR_3275	1	1	-5.39469	8.82802e-08
FNBP4	NM_15308	4	3	3.26767	8.88416e-08
ERC1	NR_27948	19	15	2.71043	8.92901e-08
PRDM5	NM_18699	14	8	2.03587	8.99955e-08
MYT1L	NM_15025	10	10	1.67702	9.121e-08
MAN2A1	NM_2372	4	2	2.12258	9.15686e-08
LRBA	NM_1199282	35	32	3.01728	9.1576e-08
KDM1A	NM_1009999	9	4	2.32389	9.25365e-08
KIAA1841	NM_32506	20	17	2.17838	9.28566e-08
SMEK1	NM_32560	5	4	2.34128	9.3268e-08
EVI5	NM_5665	16	12	2.90754	9.61938e-08
ANKRD20A3	NM_1012419	6	2	3.50571	1.00478e-07
LMBR1	NM_22458	9	4	2.33647	1.00556e-07
BTBD10	NM_32320	8	2	1.94605	1.0285e-07
TRIM58	NM_15431	5	2	3.51116	1.04192e-07
LPXN	NM_1143995	7	5	1.75477	1.09025e-07
LDB2	NM_1130834	5	3	2.73801	1.09994e-07
SATB2	NM_1172509	10	4	2.69962	1.11977e-07
ZFR	NM_16107	8	7	3.79645	1.14001e-07
AKT3	NM_1206729	12	3	1.915	1.185e-07
AGAP1	NM_14914	6	4	2.30975	1.23748e-07
KCNMA1	NM_1161352	23	20	3.14604	1.24177e-07
LDB2	NM_1130834	5	2	2.8141	1.24744e-07
TPST1	NM_3596	2	2	4.37555	1.28933e-07
CASC4	NM_138423	8	4	3.01676	1.29353e-07
ACER2	NM_1010887	3	2	2.46067	1.31547e-07
CLEC16A	NM_1243403	9	4	4.77264	1.34146e-07
ARHGEF12	NM_1198665	35	31	2.79387	1.34477e-07
PATL1	NM_152716	4	3	2.52837	1.3636e-07
MYT1L	NM_15025	11	10	2.50448	1.36514e-07
TMEM56	NM_1199679	5	2	3.74961	1.41269e-07
ARHGAP26	NM_15071	19	15	3.72353	1.43055e-07
PICALM	NM_7166	12	2	2.82275	1.45079e-07
TNPO3	NM_12470	4	2	2.18708	1.46027e-07
LRBA	NM_6726	36	32	2.4012	1.47847e-07
KIF1B	NM_15074	24	21	3.15723	1.48219e-07
DOCK4	NM_14705	30	26	3.19822	1.51354e-07
ATXN1	NM_332	8	8	1.73483	1.52806e-07
NEO1	NM_1172624	7	6	3.67219	1.52905e-07
CEP70	NM_24491	6	3	1.57673	1.55462e-07
MFSD8	NM_152778	12	7	2.66382	1.56569e-07
HUWE1	NM_31407	23	22	4.07806	1.59457e-07
MAN1A2	NM_6699	3	2	2.79994	1.60621e-07
SLC20A2	NM_6749	5	2	3.84624	1.6072e-07
FAM120A	NM_14612	3	2	3.43373	1.61177e-07
TXNDC16	NM_20784	6	2	2.54958	1.65737e-07
WAC	NR_24557	7	4	2.53024	1.66127e-07
UBQLN1	NM_53067	4	2	2.84494	1.67385e-07
FMNL2	NM_52905	9	7	2.30566	1.71396e-07
COG6	NM_1145079	18	12	3.16422	1.7204e-07
RBM39	NM_1242599	10	6	2.48076	1.72722e-07
SATB2	NM_15265	6	4	2.28974	1.73947e-07
GPBP1L1	NM_21639	8	7	2.98134	1.79214e-07
FAM171B	NM_177454	6	2	2.62819	1.79552e-07
KLHL24	NM_17644	7	2	1.34377	1.79851e-07
RBM39	NM_4902	11	7	2.36363	1.80593e-07
NPAS3	NM_173159	3	2	2.4526	1.83544e-07
KCNIP4-IT1	NR_2813	1	1	-5.28886	1.86072e-07
PDE4DIP	NM_22359	3	2	3.73601	1.87636e-07
BTBD7	NM_1002860	3	2	2.36047	1.88591e-07
UBE2V2	NM_3350	3	2	2.5665	1.93671e-07
SLAIN1	NM_1242868	5	2	1.82318	1.93852e-07
TASP1	NM_17714	8	5	2.16873	2.01865e-07
MBOAT2	NM_138799	6	2	3.9223	2.01877e-07
MLIP	NM_138569	10	5	2.8552	2.05106e-07
VAMP3	NM_4781	4	3	2.69886	2.07923e-07
ATRNL1	NM_207303	27	22	5.00576	2.1199e-07
PPP6R2	NM_14678	3	2	2.03398	2.13912e-07
DGKH	NM_1204504	17	11	3.13	2.14812e-07
KCNMA1	NM_1014797	23	20	3.23184	2.17494e-07
TNIK	NM_1161561	7	5	2.50228	2.17568e-07
MRS2	NM_20662	9	7	2.24602	2.18315e-07
FMN1	NM_1103184	12	7	2.56819	2.23202e-07
TSN	NM_4622	4	2	2.79858	2.28036e-07
DNM3	NM_15569	20	19	3.11607	2.28807e-07
AKT3	NM_1206729	12	9	1.91438	2.29066e-07
RERE	NM_1042681	10	5	2.11736	2.35801e-07
MAP7	NM_1198619	6	4	2.78517	2.38324e-07
MGA	NM_1164273	5	3	2.11827	2.41553e-07
PPAP2A	NM_3711	3	2	3.75959	2.41686e-07
LIFR	NM_2310	5	2	2.09651	2.43019e-07
C6orf72	NM_138785	7	2	2.8101	2.4662e-07
DNA2	NM_1080449	3	2	2.50211	2.48406e-07
TTC19	NR_37985	7	3	2.92095	2.52327e-07
SNX11	NM_152244	5	3	3.68826	2.60309e-07
FGGY	NM_1113411	5	2	2.78407	2.62295e-07
CCDC164	NM_145038	7	3	3.90791	2.64902e-07
SUPT3H	NM_3599	6	2	1.8229	2.69082e-07
SPPL3	NM_139015	6	3	2.32374	2.70662e-07
MANBA	NM_5908	4	2	2.04221	2.7269e-07
TACC1	NM_1146216	3	3	3.01564	2.82277e-07
ST6GAL2	NM_32528	5	3	2.60764	2.86838e-07
RIMS1	NM_1168407	19	18	3.68612	2.89964e-07
POLR2J2	NM_32959	8	5	5.26563	2.91586e-07
LRCH3	NM_32773	4	2	2.75618	2.9237e-07
RGPD8	NM_1164463	14	13	3.36989	2.93597e-07
UNC80	NM_182587	27	24	2.58594	2.96348e-07
GAS7	NM_201433	8	6	2.95522	2.96349e-07
UBA2	NM_5499	6	3	2.15189	2.9942e-07
ANKHD1-EIF4EBP3	NM_20690	7	4	3.52014	3.03664e-07
FAF1	NM_7051	13	9	2.12481	3.0387e-07
PEX6	NM_287	3	2	3.0063	3.03872e-07
FBXO9	NM_33480	4	2	3.97377	3.05146e-07
RERE	NM_12102	3	3	3.11289	3.06839e-07
BBS9	NM_1033605	5	2	2.07127	3.08495e-07
CUX1	NM_181552	21	21	2.78018	3.14507e-07
HERC2P2	NR_2824	4	4	2.3748	3.1655e-07
ERC1	NR_27946	17	14	3.21161	3.21201e-07
PCNXL2	NM_14801	19	9	3.30323	3.37527e-07
ENGASE	NM_1042573	3	2	3.45425	3.39444e-07
NTRK2	NM_1018064	8	5	2.32022	3.47836e-07
SPINLW1	NM_20398	4	3	-5.07846	3.49946e-07
LOC100506866	NR_38272	16	13	4.89917	3.52431e-07
DPYD	NM_110	8	5	2.74911	3.53338e-07
PICALM	NM_1206947	12	2	1.93177	3.63138e-07
VTI1A	NM_145206	5	4	2.38519	3.67381e-07
RERE	NM_1042681	10	4	2.14557	3.69991e-07
HRASLS	NM_20386	3	2	3.73698	3.70258e-07
TMOD2	NM_1142885	5	2	3.60023	3.77141e-07
RBM39	NR_40723	12	8	1.90527	3.79355e-07
TLK1	NM_1136554	12	11	3.27613	3.83159e-07
KIAA1797	NM_17794	26	22	4.14254	3.84869e-07
DYNC1LI1	NM_16141	4	3	2.61681	3.90851e-07
MAGI1	NM_4742	12	11	2.37273	3.93499e-07
KHDRBS2	NM_152688	4	3	2.34732	4.02746e-07
TBCK	NM_1163436	23	20	3.73542	4.04293e-07
FASTKD1	NM_24622	14	9	2.68296	4.05211e-07
FMN1	NM_1103184	5	4	2.47318	4.05639e-07
SUZ12	NM_15355	8	4	2.94402	4.08081e-07
ATP9B	NM_198531	15	9	2.904	4.19e-07
C8orf44	NM_19607	2	2	-5.05605	4.23502e-07
PRKCA	NM_2737	8	6	2.40323	4.35181e-07
SYN3	NM_1135774	2	2	2.87074	4.38188e-07
ARHGEF12	NM_15313	36	31	4.1837	4.45131e-07
PKD2	NM_297	5	5	3.18375	4.48504e-07
ATP9A	NM_6045	11	8	2.72702	4.50488e-07
ACCN1	NM_1094	3	2	3.09247	4.51951e-07
MNAT1	NM_1177963	6	4	2.14103	4.58268e-07
TRIM9	NM_52978	3	2	4.06023	4.5857e-07
CUX1	NM_1202543	21	21	3.22154	4.65771e-07
ZNF425	NM_1001661	3	2	3.5718	4.66634e-07
HABP4	NM_14282	2	2	3.94203	4.69788e-07
ATRNL1	NM_207303	24	21	2.89565	4.82e-07
MTO1	NM_12123	8	7	4.2115	4.85756e-07
UBE2R2	NM_17811	3	2	2.69005	4.86414e-07
RTN4	NM_7008	3	2	2.49895	4.91745e-07
RPS6KC1	NM_1136138	5	2	2.96505	4.94818e-07
ZNF766	NM_1010851	3	2	2.72496	4.96349e-07
MNAT1	NM_2431	7	4	2.14003	4.9688e-07
SATB2	NM_15265	8	4	2.33661	5.02162e-07
TBCK	NM_1163435	23	20	3.66268	5.09523e-07
SUZ12	NM_15355	6	2	2.81628	5.12881e-07
STK39	NM_13233	10	6	3.03132	5.26591e-07
SEC24B	NM_6323	6	5	2.47975	5.27567e-07
SPAG16	NM_24532	9	4	2.17616	5.29516e-07
LOC100499466	NR_27418	5	4	2.78606	5.37225e-07
PCNXL2	NM_14801	19	13	3.63548	5.41585e-07
PAN3	NM_175854	4	2	3.25106	5.41664e-07
ZCCHC11	NM_15269	7	4	2.19414	5.4596e-07
BTBD7	NM_18167	3	2	2.29591	5.51291e-07
UBR3	NM_172070	35	30	3.02407	5.57379e-07
ZNF561	NM_152289	5	3	3.42122	5.68339e-07
PPP6R2	NM_1242899	3	2	2.30755	5.88013e-07
DBP	NM_1352	3	3	3.17404	6.0857e-07
SAMD4A	NM_15589	2	2	3.02378	6.09246e-07
HMGCLL1	NM_19036	8	3	2.29292	6.1622e-07
ZNF608	NM_20747	2	2	2.32163	6.20469e-07
TLK1	NM_1136555	10	9	3.28137	6.23777e-07
LRBA	NM_6726	35	32	3.4766	6.29401e-07
STX6	NM_5819	7	2	2.36647	6.37017e-07
ARHGAP21	NM_20824	7	5	3.19174	6.5483e-07
NKAP	NM_24528	8	6	3.35604	6.57055e-07
SLC38A9	NM_173514	12	8	2.27216	6.57428e-07
ERC1	NM_178040	18	15	3.03741	6.69177e-07
NADKD1	NM_1085411	7	2	2.92243	6.73488e-07
MED13	NM_5121	5	4	3.0183	6.92656e-07
ARHGEF12	NM_15313	36	33	2.39982	7.13699e-07
PTK2	NM_1199649	10	3	2.81775	7.21827e-07
IFT46	NM_1168618	9	3	3.35896	7.23598e-07
PCCA	NM_282	12	9	2.15865	7.27594e-07
TNIK	NM_1161563	7	5	2.60927	7.28188e-07
C12orf51	NM_1109662	13	11	3.37929	7.39076e-07
UBE2CBP	NM_198920	9	4	3.3455	7.43042e-07
PTK2	NM_153831	7	3	1.93051	7.48397e-07
DROSHA	NM_13235	29	27	2.24689	7.54645e-07
HPRT1	NM_194	6	2	3.1352	7.56531e-07
OSBPL1A	NM_18030	4	2	2.7565	7.6269e-07
UBAP2	NM_18449	6	2	2.41865	7.6376e-07
DPY19L1P1	NR_36680	9	3	3.19448	7.64179e-07
REPS1	NM_31922	7	5	2.4651	7.66306e-07
AKT3	NM_181690	11	2	1.87655	7.66618e-07
LIFR	NM_1127671	5	2	2.1503	7.71829e-07
FCHO2	NM_138782	21	20	2.12257	7.73037e-07
TRPC1	NM_3304	6	4	4.6143	7.74635e-07
TTLL11	NM_1139442	8	5	2.56679	7.756e-07
SAFB2	NM_14649	11	10	2.71693	7.80874e-07
CADPS	NM_3716	26	22	2.30363	7.85407e-07
UNC79	NM_20818	5	2	2.19561	7.91192e-07
TMEM116	NM_1193531	9	5	2.6216	7.95004e-07
ATXN10	NM_13236	9	4	1.98566	8.04684e-07
NFATC3	NM_173165	3	2	2.53289	8.12166e-07
REPS1	NM_1128617	7	5	2.42657	8.15499e-07
ATP9B	NM_198531	7	2	2.72938	8.18579e-07
ZNF749	NM_1023561	3	2	-4.61293	8.33574e-07
KIAA0564	NM_1009814	12	6	4.3739	8.36079e-07
SHPRH	NM_1042683	22	14	2.63557	8.45069e-07
BAI3	NM_1704	15	12	3.67952	8.45962e-07
CDKAL1	NM_17774	11	8	2.54503	8.46476e-07
RB1	NM_321	17	13	4.39911	8.52542e-07
DCAF17	NM_25000	11	4	3.03949	8.58929e-07
DGKH	NM_1204505	14	8	2.64212	8.97799e-07
UBAP2	NM_18449	6	3	2.21598	9.00613e-07
NME7	NM_13330	10	7	2.5131	9.00949e-07
STARD3NL	NM_32016	7	2	3.1686	9.02583e-07
SCMH1	NM_1172220	9	8	2.94146	9.07117e-07
SCAP	NM_12235	8	4	4.13637	9.1943e-07
R3HDM1	NM_15361	20	8	3.01725	9.28073e-07
WDFY1	NM_20830	8	7	3.6187	9.32046e-07
NMT1	NM_21079	3	2	4.134	9.60529e-07
ZDHHC21	NM_178566	8	4	3.92221	9.62601e-07
STXBP5L	NM_14980	23	19	3.06439	9.70134e-07
SV2B	NM_14848	10	4	3.39935	9.78464e-07
LPPR4	NM_14839	6	2	2.75764	9.78916e-07
CLASP1	NM_15282	2	2	3.53225	9.87405e-07
NDUFA10	NM_4544	9	7	2.71933	9.87944e-07
ANKIB1	NM_19004	3	2	2.17765	9.90987e-07
RNF214	NM_1077239	8	7	4.07563	1.00581e-06
GMPS	NM_3875	5	2	4.04323	1.00783e-06
KDM1A	NM_1009999	9	2	3.78744	1.02123e-06
AEBP2	NM_1114176	3	2	5.04294	1.03339e-06
PHKB	NM_1031835	15	3	3.46255	1.03387e-06
RERE	NM_12102	12	6	4.03535	1.03745e-06
BAI3	NM_1704	15	11	3.51888	1.03887e-06
USP31	NM_20718	6	2	3.29334	1.05063e-06
MMP24	NM_6690	4	2	3.23134	1.06263e-06
ARHGAP12	NM_18287	3	2	1.7862	1.06388e-06
TMOD2	NM_14548	7	6	2.40802	1.06851e-06
FGGY	NM_18291	5	2	2.26574	1.07002e-06
MRPL3	NM_7208	9	7	4.50539	1.102e-06
DGKH	NM_1204506	14	8	2.76698	1.10215e-06
RNF180	NM_1113561	7	6	2.26971	1.10278e-06
TNIK	NM_1161566	7	5	2.19528	1.10353e-06
NTRK2	NM_1018065	6	3	2.32184	1.10966e-06
AMY2B	NM_20978	9	2	1.67668	1.11109e-06
ZNF93	NM_31218	3	2	3.93985	1.11844e-06
KCNMA1	NM_2247	22	19	3.72212	1.15991e-06
RPAP2	NM_24813	11	9	3.51487	1.16083e-06
TACC1	NM_6283	3	3	2.89899	1.16099e-06
MYH10	NM_1256012	7	5	5.06614	1.17165e-06
PCCA	NM_1127692	11	8	2.40129	1.19565e-06
NAA25	NM_24953	8	6	2.48124	1.19802e-06
TBCD	NM_5993	7	3	2.66501	1.2059e-06
RBM23	NM_1077352	4	2	3.44998	1.20755e-06
KIAA1797	NM_17794	10	4	2.94598	1.21174e-06
SATB1	NM_1131010	5	2	4.11898	1.21628e-06
CACNB4	NM_1005747	12	9	2.82568	1.24988e-06
RSU1	NM_12425	7	3	3.87611	1.26457e-06
NCOA2	NM_6540	4	3	2.19399	1.28633e-06
ARHGAP26	NM_15071	17	15	2.60079	1.29464e-06
GRIP1	NM_1178074	7	3	5.22597	1.29621e-06
CACNB4	NM_1005746	13	10	3.84766	1.3101e-06
HACE1	NM_20771	6	4	2.31426	1.32436e-06
UBQLN1	NM_13438	9	6	4.19138	1.34091e-06
RNF149	NM_173647	7	3	-4.7542	1.39825e-06
MAP7	NM_1198614	7	5	3.49633	1.40016e-06
ELP3	NM_18091	14	11	2.82811	1.42914e-06
EIF4G3	NM_1198803	12	7	2.81763	1.45239e-06
KIAA1715	NM_30650	5	2	3.47473	1.45706e-06
SAP130	NM_1145928	13	11	4.64785	1.46895e-06
CACHD1	NM_20925	8	5	3.72949	1.47784e-06
BPTF	NM_4459	20	18	3.77847	1.50868e-06
ST6GAL2	NM_1142352	5	3	3.03321	1.52037e-06
CCDC91	NM_18318	7	3	1.88256	1.53855e-06
ARNTL2	NM_1248002	3	2	2.30332	1.54212e-06
ATXN2	NM_2973	5	4	2.81871	1.56243e-06
EML6	NM_1039753	6	2	3.05388	1.56652e-06
MPPED1	NM_1044370	4	4	3.28541	1.57321e-06
EIF3A	NM_3750	19	18	3.39742	1.58639e-06
DPY19L1P1	NR_36680	12	3	2.77954	1.59483e-06
EML6	NM_1039753	27	26	3.09466	1.61404e-06
MAP2K4	NM_3010	7	3	2.20282	1.61767e-06
NUP54	NM_17426	5	2	2.16881	1.61901e-06
DROSHA	NM_1100412	29	27	2.48647	1.65277e-06
SENP6	NM_15571	9	5	1.7622	1.66223e-06
PICALM	NM_7166	4	2	3.03332	1.666e-06
LDB2	NM_1290	5	2	2.4207	1.68038e-06
CHD6	NM_32221	3	2	2.57775	1.6961e-06
SNTG1	NM_18967	12	9	2.33062	1.71333e-06
UGGT2	NM_20121	20	16	2.45992	1.72654e-06
LRCH3	NM_32773	10	7	2.50642	1.73626e-06
COPA	NM_1098398	8	6	4.13696	1.74027e-06
TFDP2	NM_1178138	4	2	2.15995	1.75515e-06
KLHDC10	NM_14997	5	4	2.35038	1.76313e-06
GSK3B	NM_2093	11	10	4.02309	1.76875e-06
SPDYE2L	NM_1166339	9	2	-4.88308	1.77039e-06
MAPK9	NM_2752	5	2	2.233	1.77481e-06
PRRG1	NM_950	4	2	2.23402	1.78711e-06
TMEM56-RWDD3	NM_1199691	5	2	2.82803	1.80886e-06
MDGA2	NM_182830	10	8	2.78342	1.82606e-06
SMA4	NR_29426	6	5	1.71805	1.8308e-06
PICALM	NM_1008660	4	2	3.60831	1.87585e-06
NALCN	NM_52867	7	4	2.98491	1.87622e-06
ASAP1	NM_18482	13	8	1.96642	1.87641e-06
ANAPC16	NM_1242546	4	2	-3.21701	1.88653e-06
WDR17	NM_181265	17	14	2.46361	1.91709e-06
SDCCAG8	NM_6642	13	9	3.04753	1.99567e-06
MAP7	NM_1198615	6	4	2.84514	2.00374e-06
AMBRA1	NM_17749	12	9	3.39633	2.0062e-06
REPS2	NM_1080975	17	15	3.00166	2.00958e-06
TMOD2	NM_14548	5	2	4.02586	2.02224e-06
LRP1B	NM_18557	27	26	2.84311	2.02572e-06
CACNA1C	NM_1167625	9	8	2.96709	2.05446e-06
TRPM7	NM_17672	28	26	2.54958	2.05699e-06
TMEM232	NM_1039763	10	6	5.35693	2.07094e-06
UBR2	NM_15255	13	9	3.10477	2.08187e-06
CADPS2	NM_1009571	18	12	3.09637	2.09058e-06
R3HDM1	NM_15361	23	21	3.89389	2.10154e-06
DENND1B	NM_144977	10	6	4.30959	2.1787e-06
FAM73A	NM_198549	7	3	2.0598	2.18168e-06
ABCA10	NM_80282	31	30	3.94372	2.19355e-06
NALCN	NM_52867	13	8	3.96651	2.20995e-06
ACADM	NM_1127328	10	7	2.03517	2.2253e-06
PHKB	NM_1031835	8	3	2.21571	2.2331e-06
RASGRP1	NM_5739	12	10	3.48147	2.2385e-06
MAP2K4	NM_3010	9	2	1.77156	2.2847e-06
LONP2	NM_31490	11	8	2.52479	2.33731e-06
SLC4A10	NM_1178015	23	17	3.67496	2.3744e-06
FTO	NM_1080432	7	4	3.06079	2.39833e-06
H1FX-AS1	NR_26991	5	2	-4.74592	2.41056e-06
TMCC1	NM_1017395	1	1	2.87282	2.41257e-06
FIP1L1	NM_30917	13	11	2.52104	2.43977e-06
CHMP5	NM_16410	7	5	2.73774	2.48405e-06
AMD1	NM_1634	4	2	2.47764	2.49231e-06
ACACA	NM_198838	4	2	3.66893	2.53158e-06
RNF13	NM_183381	8	2	1.6326	2.573e-06
ATM	NM_51	37	35	4.48487	2.57828e-06
ANKS1B	NM_152788	9	5	2.77375	2.59416e-06
ANKRD46	NM_198401	5	4	3.52765	2.65192e-06
TRIM9	NM_15163	3	2	3.96575	2.67384e-06
ATP9A	NM_6045	15	8	2.20831	2.70857e-06
EIF2S2	NM_3908	6	4	3.2148	2.78166e-06
ASAP1	NM_1247996	14	9	1.73304	2.78391e-06
UBR2	NM_15255	4	3	2.90934	2.78908e-06
SLC25A16	NM_152707	8	2	4.37821	2.87965e-06
GOLM1	NM_177937	9	5	3.55549	2.88193e-06
ANAPC16	NM_1242546	2	2	-2.5762	2.88611e-06
TBC1D30	NM_15279	10	9	2.84589	2.89665e-06
PKN2	NM_6256	2	2	2.68449	2.9092e-06
EFCAB11	NM_145231	5	4	3.69858	2.94711e-06
SEC24B	NM_1042734	5	4	2.30141	2.96433e-06
HECW1	NM_15052	21	16	2.86762	2.97038e-06
CIRH1A	NM_32830	16	11	3.64689	2.98016e-06
PAIP2	NM_16480	3	2	2.72809	3.00926e-06
CSPP1	NM_24790	11	8	2.58656	3.01707e-06
VPS37A	NM_1145152	10	2	2.87751	3.1191e-06
CECR7	NR_15352	3	2	1.79835	3.12719e-06
MAP2K4	NM_3010	7	4	3.28705	3.13017e-06
PPP6R2	NM_1242900	3	2	2.8627	3.14689e-06
HECW1	NM_15052	19	12	2.55022	3.18775e-06
RHOU	NR_37962	2	1	-4.72433	3.25655e-06
HENMT1	NM_1102592	7	3	4.5384	3.26499e-06
IPO11	NM_16338	5	4	3.94424	3.29236e-06
NPM1	NM_199185	6	3	4.8886	3.32647e-06
EIF4B	NM_1417	6	2	3.46118	3.32838e-06
HMGCLL1	NM_19036	6	3	3.44292	3.36589e-06
SBDS	NM_16038	4	2	3.11029	3.44804e-06
USP10	NM_5153	4	3	2.50192	3.47641e-06
ZNF124	NM_3431	3	2	2.40486	3.49483e-06
GAS7	NM_3644	4	2	2.40871	3.49943e-06
LMBR1	NM_22458	4	2	2.403	3.51885e-06
USP25	NM_13396	3	2	2.76773	3.54083e-06
RBM39	NM_1242600	10	6	2.31788	3.60184e-06
STAU2	NM_1164380	6	5	3.12246	3.60517e-06
MAGI2	NM_12301	16	12	3.05992	3.65011e-06
ORC5	NM_181747	6	2	3.27003	3.65091e-06
BBX	NM_20235	5	4	2.53527	3.67392e-06
SNTG1	NM_18967	11	5	2.43457	3.68714e-06
PSD3	NM_206909	6	2	2.10727	3.74021e-06
DENND5B	NM_144973	7	6	2.24126	3.78023e-06
WDR7	NM_52834	18	16	2.26786	3.80259e-06
DCUN1D4	NM_1040402	6	2	3.35901	3.84151e-06
CRYM	NM_1014444	8	7	4.9764	3.84688e-06
ZNF737	NM_1159293	3	2	4.48787	3.92046e-06
PPA2	NM_6903	5	2	4.47991	3.92224e-06
VWA3A	NM_173615	19	18	2.86558	3.93622e-06
SNTG1	NM_18967	12	10	2.87861	3.9494e-06
AK5	NM_174858	5	2	3.21727	3.96834e-06
GARNL3	NM_32293	17	15	2.56745	3.97354e-06
ZNRF2	NM_147128	4	2	2.65526	3.99351e-06
EYA3	NM_1990	6	2	2.64737	4.00292e-06
RBM23	NM_1077351	5	2	3.03059	4.01632e-06
SEC11A	NM_14300	4	2	4.12755	4.02197e-06
ERC1	NM_178039	17	14	2.23945	4.02717e-06
PAN3	NM_175854	9	7	2.1529	4.04506e-06
SPATS2	NM_23071	9	7	4.3596	4.0499e-06
POLR2J3	NM_1097615	4	2	3.06488	4.09945e-06
RIMS1	NM_14989	3	3	3.45508	4.1182e-06
PANK3	NM_24594	2	2	3.17342	4.13772e-06
SCYL2	NM_17988	4	2	2.688	4.17804e-06
SSH2	NM_33389	5	3	3.38385	4.20623e-06
ATRNL1	NM_207303	10	2	1.49829	4.21881e-06
DGKB	NM_145695	12	5	3.09946	4.23409e-06
GALK2	NM_2044	8	4	2.94556	4.25345e-06
CDK13	NM_31267	5	2	2.24037	4.25411e-06
PTK2	NM_153831	8	3	3.5414	4.28998e-06
PITPNC1	NM_12417	3	2	3.10176	4.43418e-06
RNF149	NM_173647	7	2	-2.66346	4.49542e-06
GOLM1	NM_177937	9	6	4.8263	4.51831e-06
PITPNM2	NM_20845	4	3	3.42758	4.52953e-06
TIMM23	NM_6327	6	2	2.65422	4.5891e-06
BBX	NM_20235	7	4	2.19718	4.58944e-06
PAK3	NM_1128173	8	2	1.72562	4.61233e-06
CLIP4	NM_24692	8	5	2.69955	4.64882e-06
NAA35	NM_24635	12	5	2.697	4.66589e-06
IFT57	NM_18010	6	4	3.56105	4.74307e-06
STAMBPL1	NM_20799	10	2	1.64237	4.79489e-06
HPS5	NM_181507	16	15	2.11229	4.83376e-06
ASXL1	NM_15338	3	2	2.64416	4.83825e-06
TMCC1	NM_1017395	3	2	2.70082	4.88437e-06
RHOBTB3	NM_14899	7	3	3.75738	4.89475e-06
THRB	NM_1128176	3	2	2.61137	4.97275e-06
MCTP1	NM_24717	12	9	2.95319	5.08555e-06
DCUN1D4	NM_1040402	5	2	2.93227	5.13001e-06
TSG101	NM_6292	4	2	4.88276	5.13919e-06
TRNT1	NM_182916	5	3	4.23096	5.1671e-06
ANK2	NM_1148	4	2	3.89059	5.1736e-06
LOC643406	NR_29405	2	1	-3.97966	5.17648e-06
DNAJC3	NM_6260	9	5	1.85935	5.17946e-06
TDRD3	NM_1146070	5	2	2.24391	5.18847e-06
SATB2	NM_15265	8	5	4.32353	5.26161e-06
KIAA0146	NM_1080394	5	3	2.29814	5.38883e-06
STT3B	NM_178862	5	2	3.2867	5.40379e-06
TRAPPC6B	NM_177452	3	2	3.69596	5.44002e-06
GALK2	NM_1001556	8	4	2.76578	5.49395e-06
MAP3K5	NM_5923	7	5	2.67243	5.53524e-06
FAM107A	NM_7177	5	2	2.72163	5.54527e-06
C2orf42	NM_17880	4	3	2.6706	5.55751e-06
RASGRF2	NM_6909	17	10	2.90021	5.5762e-06
KCNMA1	NM_1161353	23	19	2.98274	5.59217e-06
NELL2	NM_1145110	13	11	3.38799	5.61207e-06
MEMO1	NM_15955	5	2	2.14218	5.61876e-06
STRN3	NM_14574	5	2	4.78338	5.71176e-06
NELL2	NM_1145109	12	10	4.07811	5.71602e-06
CLEC16A	NM_15226	9	4	3.63138	5.71962e-06
KCTD3	NM_16121	10	9	3.71471	5.77595e-06
SNTG1	NM_18967	11	10	2.54664	5.82361e-06
DCTN6	NM_6571	6	3	2.66766	5.87e-06
PAK7	NM_20341	8	6	2.40159	5.89584e-06
ZCCHC2	NM_17742	6	4	1.99871	5.90563e-06
ANKS1B	NM_152788	8	3	2.3743	5.90982e-06
MPP7	NM_173496	15	14	2.5181	5.93133e-06
GNPTAB	NM_24312	7	3	2.38607	5.96533e-06
TNIK	NM_1161560	7	5	2.1896	6.04711e-06
DYNC1H1	NM_1376	64	63	2.17033	6.20993e-06
ZNF720	NM_1130913	4	2	2.6903	6.29112e-06
CBL	NM_5188	11	10	2.67044	6.35109e-06
KIAA1797	NM_17794	23	14	3.3669	6.36463e-06
PRKAR2B	NM_2736	7	5	3.22923	6.40275e-06
NF1	NM_1042492	20	16	2.78135	6.42317e-06
FAM135A	NM_1105531	12	6	3.71465	6.4788e-06
DNAJC1	NM_22365	8	4	2.21807	6.48721e-06
THRB	NM_1128176	5	3	3.66434	6.53139e-06
PRRC2B	NM_13318	4	3	2.36068	6.54562e-06
KPNB1	NM_2265	10	8	2.37571	6.55086e-06
SLC38A1	NM_1077484	3	2	2.62281	6.65137e-06
UNC80	NM_182587	28	24	2.8986	6.66893e-06
BAI3	NM_1704	8	4	2.04555	6.68291e-06
RNF149	NM_173647	7	7	-3.02651	6.70431e-06
PPP6R2	NM_1242898	3	2	2.40122	6.7217e-06
USPL1	NM_5800	4	4	3.98353	6.7366e-06
CCDC148	NM_138803	9	3	3.06641	6.75427e-06
GPR158	NM_20752	4	3	2.25263	6.7962e-06
PDS5B	NM_15032	21	20	3.60843	6.86572e-06
ME1	NM_2395	3	2	3.62232	6.9326e-06
NELL2	NM_1145107	13	11	3.1884	6.95638e-06
ACSL3	NM_4457	7	3	3.65627	6.95784e-06
ANK3	NM_1204404	33	32	3.33627	7.00585e-06
CDK8	NM_1260	4	2	2.25	7.07305e-06
DNM3	NM_1136127	19	18	2.86421	7.1763e-06
MAP7	NM_3980	6	4	2.44814	7.19571e-06
EZH1	NM_1991	4	3	3.28866	7.19805e-06
BNIP3L	NM_4331	5	2	3.06347	7.2064e-06
HECW2	NM_20760	26	25	3.08794	7.23834e-06
SATB2	NM_15265	11	5	2.11286	7.26261e-06
RAB2A	NM_1242644	5	2	2.13133	7.27104e-06
AFF2	NM_1169124	3	3	2.31157	7.32131e-06
RANBP9	NM_5493	9	6	2.31372	7.37068e-06
CDK14	NM_12395	9	7	2.01778	7.41872e-06
REPS2	NM_4726	17	14	2.71869	7.45093e-06
ASH1L	NM_18489	7	4	2.11703	7.65288e-06
PIGN	NM_12327	29	22	2.42964	7.66189e-06
R3HDM2	NM_14925	10	7	4.23181	7.6707e-06
DGKH	NM_152910	16	10	2.72271	7.76322e-06
UXS1	NM_1253875	6	3	2.40814	7.84527e-06
CACNA1A	NM_68	9	8	3.01514	7.90423e-06
SLC6A15	NM_1146335	7	4	4.25359	7.91452e-06
HTT	NM_2111	6	4	3.23092	7.93544e-06
NCKAP1	NM_13436	23	21	3.11911	7.97181e-06
GOLGA8A	NR_27409	5	3	2.08655	7.98825e-06
TIMMDC1	NM_16589	5	2	2.75108	8.00358e-06
SENP6	NM_1100409	10	5	2.31371	8.17859e-06
ERC2	NM_15576	16	12	2.97944	8.38265e-06
ZNF187	NM_152736	3	2	2.68905	8.43445e-06
CRIM1	NM_16441	7	2	5.38359	8.43744e-06
GDAP1L1	NM_24034	5	4	2.96381	8.60454e-06
CHM	NM_1145414	4	2	3.60776	8.60782e-06
AKT3	NM_5465	8	1	1.71083	8.61942e-06
YY1AP1	NM_1198905	5	4	2.81758	8.65258e-06
SMAP1	NM_1044305	6	2	2.35338	8.70159e-06
PAPSS1	NM_5443	5	3	2.53904	8.75164e-06
ANKS1B	NM_152788	8	4	2.68601	8.76349e-06
SATB2	NM_1172517	11	5	2.04526	8.79999e-06
SLC8A1	NM_1112800	1	1	1.17875	8.84933e-06
TNIK	NM_1161564	7	5	2.68536	8.85221e-06
FAM185A	NM_1145268	7	5	2.27228	8.89525e-06
OSBPL1A	NM_1242508	6	4	2.60834	9.02245e-06
MAN1A2	NM_6699	8	2	1.57245	9.05305e-06
CRIM1	NM_16441	4	3	2.83815	9.06133e-06
ZSWIM6	NM_20928	4	2	3.71505	9.09774e-06
TMCC1	NM_1128224	3	2	2.4278	9.11256e-06
AFF4	NM_14423	5	3	2.69299	9.28196e-06
PTK2	NM_1199649	12	3	3.25486	9.36577e-06
FASTKD1	NM_24622	7	6	1.82615	9.36599e-06
SATB2	NM_1172509	7	4	4.07414	9.37893e-06
STAM	NM_3473	12	10	2.35901	9.4246e-06
SMC3	NM_5445	20	19	2.0763	9.46116e-06
COG2	NM_7357	8	4	3.29294	9.4821e-06
SMEK1	NM_32560	5	3	2.60256	9.62633e-06
UHRF2	NM_152896	3	2	3.33431	9.63138e-06
RPS6KA5	NM_4755	5	2	3.54444	9.65e-06
PDE4DIP	NM_1198832	3	2	4.09731	9.8836e-06
KCNH1	NM_172362	5	2	2.49803	9.90469e-06
USP45	NM_1080481	16	12	1.99146	9.92959e-06
GRM7	NM_844	7	6	4.33356	9.9331e-06
MAP7	NM_1198608	6	4	2.64318	9.97362e-06
LPHN3	NM_15236	12	9	4.38163	9.99758e-06
SOS1	NM_5633	8	2	3.52779	1.00527e-05
CCDC66	NR_24460	10	8	1.8225	1.00948e-05
SYT1	NM_1135806	7	4	2.13385	1.02366e-05
GPLD1	NM_177483	5	3	4.28897	1.03159e-05
MDGA2	NM_1113498	10	8	2.67244	1.04614e-05
UNC80	NM_32504	27	24	2.31897	1.05125e-05
RNF214	NM_207343	8	7	3.81423	1.05438e-05
ATXN1	NM_332	5	2	2.75899	1.06324e-05
ATP11B	NM_14616	4	2	4.27175	1.06684e-05
GRM8	NM_1127323	9	9	3.41079	1.08506e-05
STK39	NM_13233	14	11	1.94861	1.09128e-05
USP33	NM_201626	18	12	3.5088	1.09641e-05
AFF1	NM_1166693	4	3	1.92404	1.09769e-05
MTR	NM_254	8	3	3.6129	1.10171e-05
TMEM117	NM_32256	5	4	3.11484	1.10532e-05
ERC1	NR_27948	16	14	3.11733	1.10766e-05
ANKRD12	NM_15208	6	4	2.58729	1.10842e-05
ASAP1	NM_1247996	14	11	2.86512	1.11825e-05
POLI	NM_7195	8	4	2.12951	1.12381e-05
ANKS1B	NM_152788	8	2	2.44653	1.12407e-05
C9orf5	NM_32012	14	10	3.23195	1.1263e-05
AHI1	NM_17651	25	18	3.86852	1.12936e-05
CEP85	NM_22778	7	5	1.8702	1.1355e-05
SLC12A2	NR_46207	15	8	2.52942	1.14237e-05
SPECC1	NM_1243439	4	4	1.64678	1.14456e-05
CACNA1A	NM_1127221	9	8	3.01664	1.14469e-05
RHBDD1	NM_1167608	8	6	3.66343	1.14707e-05
SATB2	NM_1172517	8	4	2.25548	1.15564e-05
AFF2	NM_2025	3	3	2.53808	1.15605e-05
FAM73A	NM_198549	8	3	4.00591	1.16221e-05
KIAA0146	NM_1080394	8	6	2.45498	1.16365e-05
RAB2A	NM_2865	6	4	2.06824	1.16365e-05
BAI3	NM_1704	6	4	2.63206	1.17142e-05
DGKI	NM_4717	20	9	2.70057	1.17285e-05
SNX14	NM_153816	6	2	3.13976	1.1788e-05
ANKRD36BP2	NR_15424	15	13	2.94233	1.18249e-05
SLC38A1	NM_30674	5	2	3.19909	1.19051e-05
HP1BP3	NM_16287	9	4	2.37452	1.19356e-05
STXBP5L	NM_14980	21	19	2.47827	1.19761e-05
NRXN1	NM_1135659	9	7	2.31054	1.19891e-05
RASA4	NM_1079877	8	7	3.54945	1.20114e-05
PICALM	NM_1206946	4	2	2.69376	1.20509e-05
RPRD1A	NM_18170	6	2	2.21069	1.21097e-05
RPPH1	NR_2312	1	1	1.52921	1.22285e-05
AGTPBP1	NM_15239	8	2	1.90226	1.22465e-05
FAM135A	NM_1162529	10	4	3.80829	1.22718e-05
TRHDE	NM_13381	12	9	2.06199	1.23491e-05
KLHL24	NM_17644	7	3	1.65053	1.24245e-05
PHACTR1	NM_1242648	10	9	2.68072	1.24547e-05
PCM1	NM_6197	29	27	3.48361	1.24692e-05
DLG1	NM_1098424	15	13	3.65086	1.25377e-05
WHSC1L1	NM_17778	2	2	3.30102	1.27799e-05
TMEFF1	NM_3692	7	2	1.78235	1.28765e-05
YY1AP1	NM_1198906	5	4	2.7742	1.28842e-05
FGD4	NM_139241	10	5	2.51942	1.29824e-05
BPTF	NM_182641	27	21	1.6517	1.30807e-05
HTT	NM_2111	40	38	3.83235	1.31804e-05
MITD1	NM_138798	6	4	2.50557	1.31901e-05
L3MBTL4	NM_173464	5	2	2.28185	1.3232e-05
ARHGEF12	NM_15313	36	32	2.26309	1.34634e-05
EIF4G3	NM_1198803	6	4	4.43375	1.34648e-05
R3HDM1	NM_15361	14	13	4.47199	1.34875e-05
SCN8A	NM_1177984	14	13	3.78874	1.37751e-05
FASTKD1	NM_24622	7	4	2.93473	1.38134e-05
ORC5	NM_2553	13	11	2.52547	1.40619e-05
ANKHD1	NM_17978	7	4	2.99773	1.42186e-05
PTK2	NM_1199649	8	3	2.98528	1.42923e-05
USP34	NM_14709	35	31	2.57058	1.42959e-05
MRS2	NM_20662	9	2	3.4164	1.43086e-05
KHDRBS1	NM_6559	7	5	4.87338	1.43516e-05
PEX5L	NM_16559	8	4	3.57334	1.43641e-05
SPEN	NM_15001	6	5	3.97579	1.44711e-05
SCN8A	NM_14191	14	13	2.79068	1.45732e-05
ATF6	NM_7348	14	10	3.54895	1.45908e-05
ATXN1	NM_332	7	4	3.69828	1.4614e-05
CLASP1	NM_1142274	2	2	3.6134	1.46548e-05
HOOK3	NM_32410	15	12	3.23261	1.46788e-05
KPNA5	NM_2269	7	5	2.57455	1.47637e-05
FAF1	NM_7051	8	5	2.61268	1.49341e-05
HTT	NM_2111	28	27	3.63113	1.50044e-05
HSPA4	NM_2154	13	12	2.88213	1.50253e-05
BPTF	NM_182641	18	16	3.3036	1.5038e-05
KIAA1797	NM_17794	30	22	3.83299	1.51382e-05
SLC37A3	NM_32295	7	6	3.16236	1.52004e-05
TNIK	NM_1161562	7	5	2.09481	1.52109e-05
NCOR2	NM_1077261	15	11	3.26361	1.53409e-05
ATP6V0A1	NM_1130021	17	15	2.37718	1.53746e-05
SGMS1	NM_147156	6	3	3.30314	1.53784e-05
NFKB1	NM_1165412	10	9	4.02797	1.54293e-05
COG6	NR_26745	19	13	2.6676	1.5494e-05
ARHGAP44	NM_14859	7	4	2.87022	1.56365e-05
CACNB4	NM_726	13	10	2.80739	1.56793e-05
DNAJC1	NM_22365	7	4	2.28539	1.5976e-05
NBEA	NM_15678	13	2	2.75707	1.60187e-05
SLC16A14	NM_152527	4	4	3.45584	1.60507e-05
ZMYM4	NM_5095	23	16	3.16092	1.6172e-05
KCNH1	NM_2238	5	4	2.40356	1.61802e-05
ERCC6	NM_124	8	6	3.19312	1.62617e-05
CCNY	NM_145012	7	4	2.51755	1.64876e-05
PVT1	NR_3367	3	3	3.5009	1.66246e-05
ZFAND6	NM_1242917	5	3	3.03108	1.67989e-05
ARHGAP32	NM_1142685	5	3	2.59463	1.68106e-05
ANKHD1	NM_17747	7	4	3.05405	1.69296e-05
NIPBL	NM_15384	9	2	1.98753	1.71138e-05
RBM23	NM_18107	3	2	2.0683	1.7205e-05
SPDYE5	NM_1099435	7	1	-4.3331	1.72186e-05
PINX1	NM_17884	6	2	4.07813	1.72252e-05
ATRNL1	NM_207303	9	2	1.4878	1.72684e-05
ASCC3	NM_6828	8	5	4.52246	1.73517e-05
ROCK1	NM_5406	16	14	2.57831	1.77597e-05
TRIP12	NM_4238	3	2	1.95658	1.81249e-05
FBXO9	NM_33481	4	2	2.60919	1.83169e-05
RBM27	NM_18989	11	10	2.45291	1.85226e-05
NEO1	NM_1172623	7	6	3.54822	1.8546e-05
RNGTT	NM_3800	6	2	3.36105	1.85583e-05
TNFRSF11A	NM_3839	3	2	2.75284	1.86343e-05
CAMSAP2	NM_203459	3	2	3.8718	1.86683e-05
TMEM138	NR_28473	5	4	2.53813	1.87028e-05
COPA	NM_4371	8	6	3.36557	1.91978e-05
ARID1A	NM_139135	4	2	2.16555	1.92286e-05
MLL3	NM_170606	6	4	2.53648	1.969e-05
AMBRA1	NM_17749	12	10	2.66756	1.96937e-05
TIAM1	NM_3253	17	14	4.0669	1.97228e-05
YY1AP1	NM_139119	5	4	2.52341	1.9735e-05
SENP6	NM_1100409	18	18	2.54665	1.99447e-05
UBE2K	NM_5339	6	2	2.50321	1.99904e-05
RTN4	NM_20532	5	4	2.05642	2.00655e-05
SAFB	NM_2967	4	3	3.28247	2.02986e-05
LRCH1	NM_1164213	18	16	3.70187	2.03564e-05
AKT3	NM_181690	7	2	2.51559	2.04473e-05
SEC63	NM_7214	11	3	2.5201	2.05128e-05
ATE1	NM_7041	10	2	2.76316	2.06247e-05
STAM	NR_37774	10	8	2.49906	2.06559e-05
MAN2A1	NM_2372	3	2	2.12582	2.08739e-05
PHC3	NM_24947	11	9	2.20163	2.08978e-05
CSPP1	NM_24790	15	14	2.22857	2.09222e-05
BRAF	NM_4333	13	4	2.21897	2.10689e-05
PPFIA3	NR_3660	18	17	4.28933	2.11406e-05
GDAP1	NM_18972	5	3	2.71558	2.11808e-05
KAT6B	NM_12330	3	3	2.24013	2.13584e-05
KIAA1324	NM_20775	8	1	4.40358	2.15962e-05
PLXNC1	NM_5761	4	2	2.58557	2.16806e-05
RBM39	NM_4902	6	4	3.74092	2.17482e-05
C9orf30-TMEFF1	NM_1198812	7	2	1.78787	2.18595e-05
FIP1L1	NM_1134937	12	10	2.18816	2.18664e-05
ADAMTS19	NM_133638	21	17	3.48097	2.21903e-05
ERC1	NR_27949	12	10	2.74795	2.22474e-05
IQCK	NM_153208	5	3	3.89528	2.2369e-05
YY1AP1	NM_139121	5	3	2.46502	2.24308e-05
ST6GAL2	NM_1142351	5	2	1.9803	2.25026e-05
CEP70	NM_24491	6	4	2.33831	2.27089e-05
CRIM1	NM_16441	5	2	3.47922	2.27952e-05
AP3B2	NM_4644	4	2	2.22978	2.28765e-05
PTPRM	NM_1105244	14	12	1.60548	2.30213e-05
MYO9A	NM_6901	8	4	2.77387	2.30607e-05
TNPO1	NM_153188	6	5	4.2996	2.31841e-05
GON4L	NM_1037533	21	21	1.71254	2.31893e-05
ZNF827	NM_178835	8	6	2.10468	2.34508e-05
FAM185A	NR_26879	4	3	3.99733	2.3904e-05
PCCA	NM_1178004	21	13	2.63433	2.40382e-05
MSH3	NM_2439	19	16	1.94304	2.42101e-05
HSPA12A	NM_25015	5	2	3.338	2.42731e-05
ORC4	NM_1190879	5	2	2.9595	2.43617e-05
AKT3	NM_5465	11	2	1.66278	2.45311e-05
RIC8B	NM_18157	6	5	2.25001	2.47024e-05
SPAG16	NM_24532	8	4	2.48023	2.48294e-05
GAPVD1	NM_15635	19	17	1.86881	2.4894e-05
ARHGAP32	NM_1142685	9	3	2.61105	2.49024e-05
MGA	NM_1164273	2	2	2.20987	2.49049e-05
COBL	NM_15198	4	3	2.68896	2.49434e-05
C12orf51	NM_1109662	2	2	2.65701	2.4998e-05
RBM39	NM_184234	11	7	1.76417	2.51439e-05
NFIB	NM_1190737	6	3	3.71577	2.52034e-05
RASA2	NM_6506	5	2	3.03424	2.56742e-05
ZNF187	NM_1023560	3	2	2.09388	2.57215e-05
RBM6	NM_1167582	13	12	2.40757	2.57558e-05
DLGAP1	NM_1242761	10	8	4.57549	2.58938e-05
PRRG1	NM_1173489	4	2	1.96896	2.60525e-05
NIPBL	NM_133433	9	2	2.77313	2.61429e-05
C11orf63	NM_24806	8	7	3.37596	2.62379e-05
UBA2	NM_5499	16	9	3.75873	2.62422e-05
CSMD3	NM_198123	10	7	3.02453	2.62468e-05
RRAGD	NM_21244	5	2	4.00106	2.63018e-05
TMEFF1	NM_3692	8	3	2.34199	2.68841e-05
CCZ1B	NM_198097	8	6	2.57719	2.68872e-05
SLC4A10	NM_1178016	23	17	3.63617	2.68999e-05
GOLGA1	NM_2077	12	11	4.45619	2.72385e-05
TRDMT1	NM_4412	8	3	3.50432	2.75211e-05
SRGAP2	NM_1042758	4	3	3.37749	2.75252e-05
NAV3	NM_14903	12	10	3.3761	2.75282e-05
FLJ42709	NR_21491	4	2	2.75031	2.77729e-05
KIAA1958	NM_133465	2	2	3.76053	2.77798e-05
ZNF148	NM_21964	7	2	1.76683	2.82229e-05
GIGYF2	NM_15575	10	6	2.87661	2.82351e-05
MAPK6	NM_2748	3	2	3.28567	2.82989e-05
ECE1	NM_1113348	4	2	3.49713	2.83095e-05
C9orf41	NM_152420	6	2	2.3452	2.83207e-05
MYO5A	NM_259	4	2	2.79928	2.85512e-05
PTPRA	NM_80840	5	4	3.36523	2.86162e-05
FAM169A	NM_15566	6	2	2.1537	2.8647e-05
ANKHD1	NM_1197030	7	4	2.78541	2.87505e-05
MYO9A	NM_6901	14	7	3.60905	2.91678e-05
RABGAP1	NM_12197	19	14	2.29568	2.93039e-05
ZNF717	NM_1128223	4	3	4.42433	2.93891e-05
TNFRSF21	NM_14452	3	2	1.81165	2.95575e-05
DNAJC6	NM_14787	4	2	1.66829	2.96697e-05
NFYB	NM_6166	7	5	3.6419	2.98165e-05
RAB2A	NM_1242644	5	3	2.58392	2.99545e-05
FAM188A	NM_24948	10	2	1.88651	3.0367e-05
XPO1	NM_3400	11	7	2.21919	3.09348e-05
AP3S1	NM_1284	5	2	2.57123	3.09643e-05
CTNNA1	NM_1903	10	8	3.18253	3.11199e-05
RBM23	NM_18107	4	2	2.941	3.12105e-05
FLJ42709	NR_15369	4	2	2.61764	3.14098e-05
FBXO7	NM_12179	7	2	4.15698	3.1473e-05
SCMH1	NM_1172219	10	9	2.4187	3.14867e-05
R3HDM1	NM_15361	7	2	3.92477	3.17145e-05
NELL2	NM_1145108	12	10	3.05034	3.21973e-05
ME2	NM_2396	15	7	2.05274	3.26996e-05
ARHGAP26	NM_15071	19	13	4.25773	3.27822e-05
KIAA1244	NM_20340	33	33	2.75206	3.28629e-05
EPRS	NM_4446	15	14	2.45846	3.30383e-05
HPS5	NM_181507	16	16	3.96103	3.30885e-05
DLAT	NM_1931	8	6	2.63157	3.31998e-05
RBM39	NR_40724	12	8	1.99017	3.32136e-05
DDX26B	NM_182540	9	3	1.89536	3.32139e-05
R3HDM1	NM_15361	20	18	3.67843	3.37057e-05
RERE	NM_12102	9	6	2.6413	3.3875e-05
NBAS	NM_15909	21	13	2.80953	3.40745e-05
GIGYF2	NM_1103147	9	5	2.85581	3.44637e-05
SATB2	NM_1172517	8	5	2.56759	3.46148e-05
PCNT	NM_6031	8	7	2.33561	3.57683e-05
BAI3	NM_1704	10	6	3.04232	3.61514e-05
MFN2	NM_14874	11	9	2.62749	3.61902e-05
COX5A	NM_4255	4	2	2.00078	3.63868e-05
AKT3	NM_181690	7	1	1.89421	3.67383e-05
RERE	NM_12102	11	6	2.57534	3.70328e-05
N6AMT2	NM_174928	4	4	3.61456	3.70629e-05
EIF4G3	NM_1198801	15	11	2.09413	3.70683e-05
MSH3	NM_2439	20	16	3.83137	3.72715e-05
NCEH1	NM_20792	3	2	2.95142	3.73003e-05
GLS	NM_14905	11	4	3.17375	3.7317e-05
NADKD1	NM_153013	7	2	2.35858	3.74599e-05
TARBP1	NM_5646	10	2	3.28137	3.78182e-05
CDK13	NM_3718	5	2	1.9911	3.81645e-05
RNGTT	NM_3800	13	11	3.25501	3.81771e-05
USP24	NM_15306	36	29	2.56816	3.82799e-05
MAPK1	NM_2745	4	2	2.71646	3.84964e-05
UGGT2	NM_20121	10	6	2.71354	3.85225e-05
CREBBP	NM_4380	2	2	2.3343	3.87084e-05
KIAA0564	NM_15058	12	6	3.1026	3.87254e-05
ZNF124	NM_1243740	3	2	2.41816	3.87382e-05
RAPGEF5	NM_12294	9	7	1.83416	3.90494e-05
REV1	NM_16316	3	2	2.32563	3.91079e-05
PAK1	NM_1128620	6	3	2.97245	3.91578e-05
MYO9A	NM_6901	2	2	2.10989	3.93319e-05
FRY	NM_23037	4	2	3.548	3.94678e-05
DGKD	NM_152879	3	2	2.66926	3.96316e-05
MED12L	NM_53002	10	2	2.97579	3.97431e-05
SAMD4A	NM_1161576	2	2	2.29448	3.97508e-05
ZNF567	NM_152603	3	2	2.90828	3.99007e-05
KPNA5	NM_2269	4	2	1.80729	3.9949e-05
GOLM1	NM_16548	9	5	3.00712	4.04105e-05
SCMH1	NM_1031694	10	9	2.4504	4.0609e-05
EPS15	NM_1981	18	15	2.57404	4.07176e-05
TPK1	NM_22445	7	3	3.10587	4.12111e-05
FBXL13	NM_1111038	6	3	3.2081	4.16131e-05
EIF4G3	NM_1198802	13	12	2.18903	4.16443e-05
AFF2	NM_1169123	3	3	1.95848	4.17633e-05
ETNK1	NM_18638	6	2	2.8488	4.19246e-05
RERE	NM_1042681	8	5	2.7003	4.19302e-05
PTPRG	NM_2841	4	3	2.80195	4.21634e-05
SOBP	NM_18013	4	2	1.81756	4.22704e-05
FAM210A	NM_1098801	3	3	3.21689	4.24852e-05
WHSC1L1	NM_23034	2	2	2.87281	4.24922e-05
LYST	NM_81	3	2	3.46403	4.26814e-05
HDAC9	NM_178423	12	12	2.1913	4.28872e-05
SH3GL3	NM_3027	8	2	1.90168	4.35128e-05
RIMS1	NM_14989	28	27	2.72939	4.36329e-05
PARN	NM_2582	13	11	3.83604	4.38629e-05
KDM5A	NM_1042603	10	6	3.02281	4.4061e-05
ARHGAP10	NM_24605	10	5	2.18715	4.46847e-05
SPECC1L	NM_1145468	3	2	2.73206	4.52259e-05
TRPC1	NM_1251845	7	5	3.58323	4.52745e-05
UGGT2	NM_20121	12	7	2.65556	4.54546e-05
CNOT6L	NM_144571	4	2	3.3319	4.5992e-05
ATP6V1C1	NM_1695	3	2	2.96459	4.60044e-05
LRRC40	NM_17768	9	2	4.34975	4.60498e-05
GLIS1	NM_147193	3	2	2.65682	4.60867e-05
GDAP2	NM_1135589	3	2	3.81684	4.63577e-05
KLHL24	NM_17644	5	2	1.86948	4.64598e-05
DLGAP1	NM_4746	10	8	3.85973	4.68428e-05
CLVS1	NM_173519	2	2	3.52884	4.68506e-05
UBR2	NM_15255	8	5	3.32044	4.74911e-05
ZFPM2	NM_12082	5	2	4.09504	4.76084e-05
ATXN2	NM_2973	11	8	3.55202	4.77183e-05
AFF2	NM_1169125	3	3	1.94885	4.88728e-05
PHAX	NM_32177	2	2	2.00167	4.95008e-05
NTNG1	NM_14917	3	3	3.82279	4.95169e-05
BPTF	NM_4459	29	23	1.43616	4.96518e-05
TMEM131	NM_15348	15	12	2.32957	4.96819e-05
TNIK	NM_15028	7	5	1.93769	5.03294e-05
KIAA0368	NM_1080398	33	30	1.84156	5.09039e-05
SWT1	NM_17673	16	14	3.19436	5.12566e-05
SH3GL3	NR_26799	8	2	2.00136	5.14683e-05
ASXL3	NM_30632	8	3	1.8556	5.16078e-05
BAI3	NM_1704	16	11	2.55406	5.18954e-05
SMG1	NM_15092	41	39	3.49802	5.21106e-05
PRKCE	NM_5400	10	7	3.78419	5.22527e-05
IPO9	NM_18085	4	2	3.07189	5.27146e-05
ZNF532	NM_18181	8	6	3.81983	5.28305e-05
PHC3	NM_24947	4	2	3.87382	5.2883e-05
CBFA2T2	NM_1032999	5	4	2.30085	5.30488e-05
AKT3	NM_181690	8	1	1.51736	5.3164e-05
TIMMDC1	NM_16589	4	2	2.92342	5.33954e-05
TTC13	NM_24525	6	2	3.2381	5.34409e-05
BTBD9	NM_52893	7	3	2.63664	5.3444e-05
PRH1-PRR4	NR_37918	3	2	1.72408	5.34926e-05
HECW1	NM_15052	17	16	2.49321	5.41506e-05
ZNF483	NM_1007169	5	4	3.91898	5.43393e-05
DENND4A	NM_1144823	4	2	2.71687	5.44838e-05
ATP9A	NM_6045	13	8	2.62818	5.45875e-05
SCARNA9	NR_2569	1	1	-4.29571	5.46402e-05
PARG	NM_3631	7	2	2.42899	5.48221e-05
RBM6	NM_5777	17	16	2.63612	5.48935e-05
CHD1L	NM_1256336	5	2	3.54126	5.56569e-05
THRB	NM_1252634	4	2	2.8516	5.57011e-05
CADPS	NM_3716	28	23	3.55525	5.60403e-05
FMN1	NM_1103184	13	7	1.88421	5.63983e-05
SLC8A1	NM_1112802	2	2	1.17164	5.66919e-05
POLI	NM_7195	4	2	3.29201	5.67758e-05
PRKCB	NM_212535	9	6	2.65402	5.70422e-05
FGF14	NM_175929	3	2	2.98094	5.74338e-05
KLHL2	NM_7246	4	2	3.79317	5.7519e-05
CLEC16A	NM_1243403	18	11	2.77669	5.77223e-05
SCMH1	NM_12236	10	9	2.22596	5.7775e-05
UBR5	NM_15902	21	5	-4.15927	5.81996e-05
KIAA1797	NM_17794	7	4	1.96318	5.82187e-05
TMEM116	NM_138341	8	4	2.23446	5.82549e-05
EPB41L5	NM_20909	20	17	2.78396	5.84714e-05
PDIA4	NM_4911	3	2	3.25942	5.84715e-05
CDK14	NM_12395	4	2	2.89552	5.87918e-05
OSBPL1A	NM_80597	18	16	2.31383	5.88549e-05
MACF1	NM_12090	48	47	3.17938	5.90047e-05
SNTG1	NM_18967	11	9	2.98519	5.93159e-05
CSMD3	NM_198124	11	8	2.95865	5.93913e-05
HERC2	NM_4667	16	15	3.38554	5.96328e-05
NELL2	NM_6159	13	11	2.71998	6.01174e-05
HMBOX1	NM_24567	7	6	3.28716	6.07044e-05
STXBP5L	NM_14980	14	8	2.07941	6.09426e-05
MARK4	NM_1199867	12	9	3.44745	6.12631e-05
LPHN3	NM_15236	14	11	2.41796	6.18021e-05
MKL1	NM_20831	7	5	2.59596	6.2291e-05
HBS1L	NM_6620	4	3	3.27659	6.23355e-05
GRIP1	NM_1178074	7	5	3.96746	6.25187e-05
TRIM37	NM_1005207	14	13	3.30109	6.25985e-05
SATB2	NM_1172517	10	4	3.32023	6.30095e-05
KCNH1	NM_2238	6	5	3.4264	6.31936e-05
PSD3	NM_15310	14	13	3.96681	6.44983e-05
DYNC2H1	NM_1080463	83	77	1.96825	6.47989e-05
PSD3	NM_15310	9	5	1.77474	6.54598e-05
DHDDS	NM_24887	6	5	3.45022	6.56627e-05
NTNG1	NM_1113228	3	3	2.81267	6.57777e-05
ARL13B	NM_1174150	3	2	2.35722	6.66186e-05
LOC100506990	NR_40091	7	7	-3.2253	6.67276e-05
C9orf5	NM_32012	8	4	3.12374	6.7725e-05
SPAST	NM_14946	7	4	2.7081	6.84739e-05
KIAA1109	NM_15312	13	8	2.99125	6.88168e-05
LOC100170939	NR_24054	3	2	1.78888	6.94176e-05
HERC4	NM_22079	15	9	2.50261	7.06061e-05
HACE1	NM_20771	6	5	2.80589	7.1222e-05
SYNJ1	NM_1160306	6	5	3.44163	7.14219e-05
PEX1	NM_466	5	4	2.18389	7.15105e-05
EPHX2	NM_1256484	13	12	3.8494	7.15245e-05
PTBP2	NM_21190	8	4	2.57956	7.15549e-05
SLC37A3	NM_207113	7	6	2.53017	7.18203e-05
TEX2	NM_18469	2	2	3.34188	7.19849e-05
CYP2U1	NM_183075	3	2	1.97102	7.2986e-05
GIN1	NM_17676	7	5	1.73813	7.30983e-05
ATP5C1	NM_1001973	8	3	1.97869	7.34209e-05
DHX34	NM_14681	6	6	2.3733	7.39759e-05
PPP4R1	NM_1042388	9	3	2.39587	7.44124e-05
CHM	NM_390	4	2	3.5322	7.4548e-05
ANKRD12	NM_1083625	7	2	1.31722	7.50179e-05
ZNF827	NM_178835	7	6	2.64318	7.53075e-05
SLC12A2	NM_1046	15	8	1.92212	7.5686e-05
SRCAP	NM_6662	27	26	3.94886	7.63249e-05
NBN	NM_2485	7	5	3.69707	7.66744e-05
KHDRBS2	NM_152688	6	3	3.24649	7.70373e-05
PKN2	NM_6256	8	4	2.50852	7.71914e-05
PCCA	NM_1127692	18	12	3.28723	7.77096e-05
HIBADH	NM_152740	4	2	2.6441	7.77124e-05
RBM23	NM_1077352	3	2	2.10113	7.77771e-05
STAU2	NM_1164381	5	4	3.41224	7.79639e-05
POM121C	NM_1099415	3	2	2.40231	7.79996e-05
TMEM128	NM_32927	4	2	3.06052	7.82501e-05
ARL13B	NM_182896	3	2	2.47806	7.82875e-05
PCNXL2	NM_14801	15	6	2.0571	7.91814e-05
CCDC66	NM_1141947	10	8	1.84325	7.99802e-05
PTK2	NM_5607	8	3	2.70493	8.04808e-05
MAST3	NM_15016	26	26	3.90918	8.15388e-05
PCCA	NM_1178004	12	9	1.59388	8.1949e-05
SETDB2	NM_31915	6	2	3.07157	8.24857e-05
OGDH	NM_2541	4	3	2.69497	8.27033e-05
MAP7	NM_1198609	6	4	2.36892	8.27607e-05
LPHN3	NM_15236	5	5	2.63806	8.40051e-05
PHC3	NM_24947	7	5	1.34736	8.40246e-05
CHD6	NM_32221	5	4	3.62851	8.4344e-05
DEK	NM_3472	9	3	0.955045	8.4552e-05
TSNARE1	NM_145003	6	3	3.81318	8.457e-05
CACNA1C	NM_1167624	9	8	3.22023	8.51397e-05
NALCN	NM_52867	6	2	2.33	8.52255e-05
COX4I1	NM_1861	5	3	2.105	8.60185e-05
KCNH1	NM_2238	5	2	2.27202	8.60188e-05
PRELID2	NM_138492	5	2	2.29948	8.60574e-05
SPPL3	NM_139015	6	4	2.26633	8.61309e-05
GMPS	NM_3875	7	2	2.38068	8.6183e-05
FCHO2	NM_138782	21	17	2.88735	8.6488e-05
ANKRD12	NM_15208	8	4	1.35267	8.6654e-05
SMU1	NM_18225	6	2	3.50938	8.66811e-05
FIP1L1	NM_30917	13	10	3.21933	8.67742e-05
BIRC6	NM_16252	23	16	3.29825	8.67816e-05
CDK14	NM_12395	4	3	2.5266	8.73381e-05
SYNDIG1	NM_24893	2	2	2.18583	8.75705e-05
ZCWPW2	NM_1040432	5	2	3.06897	8.75871e-05
C5orf42	NM_23073	36	35	2.9512	8.85826e-05
DLGAP1	NM_1003809	7	5	4.52173	8.87301e-05
RPS6KC1	NM_12424	6	3	2.75687	8.9454e-05
NCEH1	NM_1146277	3	2	3.95751	8.95471e-05
LOC96610	NR_27293	8	2	2.19647	9.10479e-05
BACH1	NM_1186	4	2	2.04223	9.12868e-05
B3GALTL	NM_194318	4	2	2.65512	9.13603e-05
SMAD5	NM_5903	3	2	2.18535	9.18565e-05
YY1AP1	NM_1198901	4	3	2.43926	9.23604e-05
NEO1	NM_2499	7	6	2.43105	9.24286e-05
NPAT	NM_2519	12	11	2.53773	9.25538e-05
MYO5A	NM_1142495	4	2	2.65199	9.38231e-05
TBCEL	NM_152715	7	2	2.83378	9.3837e-05
PRUNE	NM_21222	5	4	2.79672	9.49996e-05
ZMYND8	NM_183048	12	11	2.63998	9.51253e-05
SMAD5	NM_1001419	4	2	1.93318	9.60641e-05
DLGAP2	NM_4745	5	4	2.8211	9.6897e-05
IFT46	NM_20153	10	3	3.24767	9.75903e-05
RNF216	NM_207111	13	6	2.26283	9.78045e-05
PPIL4	NM_139126	12	2	1.62222	9.82534e-05
EEF2K	NM_13302	2	2	3.05923	9.86495e-05
ESCO1	NM_52911	10	5	3.02825	9.92929e-05
ENOPH1	NM_21204	5	4	3.13488	0.000100917
AFG3L2	NM_6796	10	9	3.55884	0.000101337
CBFA2T2	NM_5093	6	5	2.20562	0.000101693
TDRD3	NM_1146071	5	2	2.3592	0.000101763
ASH1L	NM_18489	10	6	2.86556	0.000102132
RELL1	NM_1085400	6	4	3.10754	0.000102567
SUSD1	NM_22486	12	11	3.33496	0.000102593
SHQ1	NM_18130	6	2	3.0645	0.000102996
SKIV2L2	NM_15360	13	8	2.99864	0.000103216
SLAIN1	NM_1040153	5	2	1.58789	0.000104179
ERC1	NR_27949	15	10	3.48027	0.000104475
KDM4C	NM_1146694	8	6	3.89633	0.000104586
NRXN1	NM_1135659	18	14	1.79054	0.000104755
DYNC2H1	NM_1080463	84	77	1.81809	0.000104882
AKT3	NM_1206729	8	2	1.6343	0.000105624
LARP1B	NM_178043	4	2	2.55143	0.000105939
REPS2	NM_4726	17	15	1.96924	0.000106882
LOC375190	NM_1145710	5	3	3.45133	0.000107148
SERGEF	NM_12139	10	2	2.30267	0.000108999
CNTN1	NM_175038	21	16	2.49613	0.00010962
TBCK	NM_33115	21	18	2.3835	0.000110072
TBC1D1	NM_15173	15	13	1.56753	0.000110812
LONP2	NM_31490	11	3	2.95216	0.000111709
ARF3	NM_1659	4	2	3.57115	0.00011202
ATAD2	NM_14109	24	22	2.59777	0.000112222
SESTD1	NM_178123	15	14	3.80449	0.000112347
FLJ42709	NR_21490	4	2	2.192	0.000113131
SETD2	NM_14159	15	14	3.13634	0.000113796
TMEM56	NM_152487	5	2	2.23298	0.000113975
HP1BP3	NM_16287	6	5	3.49394	0.000114802
NELL2	NM_1145109	13	10	3.52005	0.000115428
SMA5	NR_34021	11	11	-1.81287	0.000115513
WDR41	NM_18268	4	3	3.46899	0.000116069
COG6	NM_20751	18	12	2.54362	0.000116502
BICD1	NM_1714	5	5	2.07078	0.000116544
OMA1	NM_145243	8	3	3.24795	0.000117489
PHLPP2	NM_15020	3	1	2.8817	0.000117895
ZDHHC20	NM_153251	9	4	3.03599	0.000118492
UBQLN1	NM_53067	6	2	2.31584	0.000118819
CDK14	NM_12395	3	2	3.62104	0.000118961
DYNC1I1	NM_1135556	10	7	3.37088	0.000119054
BRWD1	NM_33656	31	28	2.66137	0.000119648
CCDC13	NM_144719	3	2	2.20062	0.000120502
GTPBP5	NM_15666	7	3	-3.6269	0.000120821
KIAA0368	NM_1080398	11	6	3.2991	0.000120859
HMBOX1	NM_24567	7	4	3.23094	0.000121156
PIAS1	NM_16166	8	3	1.94157	0.000121173
C10orf46	NM_153810	5	2	3.25097	0.000121541
MSL1	NM_1012241	3	3	3.17157	0.000121786
FAM185A	NM_1145269	3	2	2.52838	0.000122658
ARHGAP10	NM_24605	18	14	2.78069	0.000124282
SMARCC1	NM_3074	26	16	2.10776	0.000125421
ISPD	NM_1101426	8	4	2.80555	0.000126122
PLOD2	NM_935	3	2	2.24132	0.000126837
MLLT3	NM_4529	10	6	3.28676	0.000127258
FMN2	NM_20066	7	5	1.68407	0.000127389
SLC25A26	NM_173471	6	4	2.53399	0.000127656
SEC62	NM_3262	7	3	2.13601	0.000127668
CHD9	NM_25134	2	2	2.08501	0.000127744
PIK3C2B	NM_2646	3	3	2.60956	0.000127823
BRAF	NM_4333	13	8	1.8207	0.000128087
SYCP2L	NM_1040274	25	21	2.34909	0.000128473
SFMBT2	NM_1018039	7	5	1.61914	0.000128835
UNC80	NM_32504	28	24	2.03302	0.000128954
AMFR	NM_1144	10	9	3.63032	0.000129996
SWT1	NM_1105518	16	14	2.73887	0.000131261
YME1L1	NM_139312	5	4	2.98723	0.000132357
SLC8A1	NM_1112801	1	1	0.942742	0.00013254
L3MBTL4	NM_173464	12	2	2.94096	0.000132879
RSL1D1	NM_15659	5	3	2.92318	0.000132988
USP7	NM_3470	10	7	2.4869	0.000133166
LOC728407	NR_29388	11	8	2.03655	0.000133767
NTNG1	NM_1113226	3	3	2.55259	0.000133883
SCMH1	NM_1172218	11	10	2.26187	0.000134005
MCTP1	NM_1002796	17	9	2.0369	0.000134921
DDX26B	NM_182540	8	3	2.37051	0.000134959
TMEM50A	NM_14313	4	2	2.40803	0.00013505
NEK4	NM_1193533	14	12	2.36912	0.000136238
SLC4A10	NM_22058	22	16	3.18092	0.000137056
COG2	NM_1145036	8	4	3.53385	0.000137881
FAM214A	NM_19600	12	10	3.01644	0.000137984
XPO7	NM_15024	9	6	3.41986	0.000139188
KATNAL1	NM_1014380	6	5	2.48515	0.000139755
DGKB	NM_4080	12	6	3.25121	0.000139769
CWF19L2	NM_152434	12	9	2.09693	0.000140736
PPM1B	NM_1033557	5	3	3.21134	0.000141672
MICU1	NM_6077	3	2	3.51593	0.000141704
LPGAT1	NM_14873	6	3	1.28897	0.000141844
NCAM2	NM_4540	5	2	2.33987	0.00014281
DDX6	NM_4397	2	2	2.25305	0.000142926
C6orf106	NM_24294	4	3	2.43275	0.000145268
LRBA	NM_6726	34	31	2.73768	0.000145706
SLC25A16	NM_152707	8	5	2.99626	0.00014651
HIAT1	NM_33055	8	2	3.81207	0.000146632
BBX	NM_1142568	5	4	2.7801	0.000147183
ANKS1B	NM_1204068	10	4	3.7596	0.00014742
RABGEF1	NM_14504	8	3	3.0033	0.000148982
NFATC3	NM_4555	3	2	1.99724	0.000149447
KLHL24	NM_17644	5	3	2.54291	0.000150005
PTK2	NM_5607	26	24	2.7284	0.00015004
ZNF292	NM_15021	7	2	3.35621	0.000150427
LOC202181	NR_26921	4	2	3.06153	0.00015127
LEPROTL1	NM_1128208	3	2	3.55752	0.000152164
KHDRBS3	NM_6558	7	3	2.28141	0.000153553
ZDHHC20	NM_153251	11	4	3.47738	0.00015356
HP1BP3	NM_16287	9	5	2.0026	0.000154955
SPDYE2	NM_1031618	9	2	-3.82652	0.000154971
RASGRF2	NM_6909	15	13	2.97251	0.000155
TTBK2	NM_173500	11	7	3.07338	0.000156447
IPO9	NM_18085	13	5	2.14184	0.000158757
PCSK5	NM_6200	9	6	3.41224	0.00015957
TLK1	NM_12290	12	11	2.34062	0.000159617
NBAS	NM_15909	12	10	2.72635	0.000160309
ATXN7	NM_1177387	4	1	2.61074	0.000160857
FBXL4	NM_12160	6	4	2.59946	0.000162403
WDR7	NM_15285	16	15	2.42519	0.000162591
TULP4	NM_20245	13	13	1.78889	0.000163121
GDI2	NM_1115156	5	2	2.93694	0.000164371
NSUN6	NM_182543	8	4	3.39592	0.000165904
NRF1	NM_1040110	5	2	2.95402	0.000166188
NAV3	NM_14903	5	4	3.43959	0.000166517
UBE2Q2	NM_1145335	5	3	2.26294	0.00016874
CHRM3	NM_740	1	1	-3.44395	0.000169709
NMD3	NM_15938	7	3	2.1422	0.000170936
SNX25	NM_31953	5	2	2.69268	0.000172468
OSBPL11	NM_22776	8	2	4.33098	0.000173029
SPECC1	NM_1243438	2	2	1.57953	0.000173154
UNC79	NM_20818	14	14	2.95614	0.000174238
PCCA	NM_1127692	20	12	2.21593	0.000175442
PCNXL2	NM_14801	21	16	2.11886	0.000176044
GPATCH1	NM_18025	15	14	2.45242	0.000176997
PTPRA	NR_2836	9	8	2.21608	0.000178326
NARS2	NM_1243251	11	7	1.66235	0.000178831
SHPRH	NM_1042683	29	26	1.68934	0.000179036
MYCBP2	NM_15057	17	16	3.50809	0.000183037
ERI3	NM_24066	7	3	2.95948	0.000183747
ATG2B	NM_18036	6	2	3.45126	0.000184227
ZNF528	NM_32423	6	5	1.68958	0.000184935
RNF38	NM_194328	8	7	2.42377	0.000185001
NKIRAS1	NM_20345	4	2	2.49325	0.000185331
SORCS3	NM_14978	16	14	4.21113	0.000185957
UBE2Q2	NM_1145335	5	2	3.87829	0.000186674
DYNC2H1	NM_1377	83	76	2.05895	0.00018671
TXLNG	NM_1168683	3	2	3.48155	0.000188057
CLASP1	NM_1207051	2	2	2.55298	0.000188326
ZNF362	NM_152493	8	7	2.62793	0.000188421
POLB	NM_2690	9	3	2.65153	0.000189162
KPNB1	NM_2265	10	7	2.01079	0.000189589
C20orf24	NM_18840	3	2	3.67258	0.000190046
CSRNP2	NR_45072	3	3	2.25851	0.000190485
PPFIBP1	NM_1198916	10	9	3.36261	0.000190525
MAP3K5	NM_5923	14	4	2.03388	0.000190714
ITSN1	NM_3024	31	28	2.41937	0.000191041
TMOD3	NM_14547	9	3	1.49987	0.000193824
DDX50	NM_24045	14	12	3.23909	0.000194796
KCNH1	NM_172362	5	4	2.44472	0.000194986
APBB2	NM_4307	12	7	3.24106	0.00019641
SFMBT2	NM_1029880	7	5	1.96853	0.00019665
MAPK1	NM_2745	3	2	2.40595	0.000197761
DHDDS	NM_205861	6	5	2.82395	0.000198286
GPLD1	NM_1503	5	3	3.35428	0.000199363
PITPNC1	NM_181671	3	2	2.63683	0.000203405
LOC728407	NR_29388	5	2	2.75147	0.000203611
LOC100170939	NR_24054	4	2	2.64131	0.000203736
MPP6	NM_16447	6	2	2.28358	0.000204016
CHD1	NM_1270	22	20	3.04804	0.000208517
BAI3	NM_1704	17	11	1.98524	0.000209448
NSD1	NM_172349	5	4	3.31434	0.000211386
HERC2P3	NR_36432	3	3	1.95011	0.000211764
ZCCHC7	NM_32226	5	2	2.61037	0.000212754
WHSC1L1	NM_23034	16	15	3.03671	0.000213044
SMA4	NR_29426	6	4	1.14797	0.000213191
ST6GAL2	NM_1142351	5	3	2.91285	0.000213446
SATB1	NM_1131010	9	2	1.26589	0.000214246
HERPUD2	NM_22373	5	3	2.12183	0.000215057
PMS1	NM_534	5	2	2.88088	0.000215419
YEATS2	NM_18023	7	2	2.62457	0.000215783
EIF4G3	NM_3760	13	9	1.47405	0.000216584
ADRBK2	NM_5160	8	5	3.0074	0.000216697
PLEKHM2	NM_15164	7	4	2.47497	0.000217438
SATB2	NM_15265	10	5	3.10923	0.000217829
HBS1L	NM_1145207	4	3	3.19711	0.000219742
EXOC6	NM_19053	8	2	2.06719	0.000220946
SPPL2A	NM_32802	5	3	2.91824	0.00022097
NUPL2	NM_7342	2	2	2.08206	0.000221468
ALS2	NM_20919	4	4	2.03664	0.000221706
PHACTR1	NM_30948	10	9	1.76339	0.000222465
ERC1	NM_178039	2	2	3.30869	0.000222535
TNKS	NM_3747	2	2	3.17502	0.000223357
AKT3	NM_5465	7	1	1.57207	0.000224269
DGKI	NM_4717	21	15	3.92664	0.000225959
MAN1A2	NM_6699	12	7	1.94181	0.000227008
PARG	NM_3631	13	10	1.97297	0.00022961
AGTPBP1	NM_15239	17	14	1.33341	0.000230882
CPNE3	NM_3909	6	3	2.40794	0.000230949
LPXN	NM_4811	9	6	2.65442	0.000232516
ETFA	NM_126	4	2	3.21244	0.000234797
BICD1	NM_1003398	5	5	2.73078	0.000235459
FCHO2	NM_1146032	20	16	3.04917	0.00023583
RPL7	NM_971	3	2	2.2725	0.000239861
ZNF652	NM_1145365	5	3	3.69778	0.000241396
NELL2	NM_1145107	14	11	3.06931	0.000241576
VMP1	NM_30938	10	4	2.15973	0.000243075
GPR137B	NR_3272	5	2	3.44403	0.000244041
MARK1	NM_18650	9	2	2.64482	0.000245982
CCNY	NM_181698	9	6	2.70431	0.000247104
GAS2	NM_1143830	7	2	2.20057	0.000247165
MANBA	NM_5908	7	2	3.4678	0.000247225
SFMBT2	NM_1029880	9	5	1.78698	0.000249755
MTO1	NM_133645	9	8	2.64664	0.000250635
ETV6	NM_1987	5	5	3.12081	0.000250709
CAPRIN1	NM_203364	15	13	2.21589	0.000251367
TIAM1	NM_3253	16	13	2.1998	0.000253154
DPY19L2	NM_173812	11	5	2.91856	0.000256691
ATXN10	NM_1167621	8	3	1.53254	0.0002585
BRWD1	NM_18963	31	28	2.99809	0.000258744
KHDRBS3	NM_6558	4	2	2.84117	0.00025917
EIF4G3	NM_3760	10	9	2.50339	0.000259404
C5orf41	NM_153607	8	5	1.83996	0.000259482
CDC42BPA	NM_14826	6	2	3.77398	0.000259762
CASC4	NM_138423	8	3	2.22514	0.000260887
NFIB	NM_1190738	6	3	2.86911	0.000261474
RBM39	NM_184234	6	4	2.52054	0.000267015
ZMYM4	NM_5095	14	8	1.48194	0.000267799
HADHB	NM_183	7	4	2.59479	0.000269263
TNPO1	NM_2270	6	5	2.63067	0.000269871
USP22	NM_15276	8	6	3.95522	0.00027262
B4GALT6	NM_4775	6	3	3.23204	0.000272837
[truncated: 2,000 more rows]
