# Supplementary material for: mRNA and circRNA mislocalization to synapses are key features of Alzheimer’s disease
Source: PLoS Genet. 2024 Jul 29;20(7):e1011359. doi: 10.1371/journal.pgen.1011359 (PMC11309398; doi:10.1371/journal.pgen.1011359)
Supplement: S22 Table — (XLSX) [file pgen.1011359.s039.xlsx]

## Sheet: Sheet1
Gene	RefSeq	Donor	Acceptor	log2FoldChange	pvalue
EXOC6B	NM_15189	6	3	2.52987	2.84331e-41
N4BP2L2	NM_33111	6	3	2.90209	1.05962e-36
PSMB1	NM_2793	5	2	2.56021	4.48047e-36
ATRNL1	NM_207303	5	2	2.77643	3.40141e-33
RHOBTB3	NM_14899	7	6	3.14734	3.98645e-33
BMPR2	NM_1204	3	2	3.35481	6.77347e-33
RERE	NM_12102	8	6	3.31603	7.36718e-33
SMARCA5	NM_3601	16	15	2.94834	5.36009e-31
BAI3	NM_1704	20	18	3.1109	2.11159e-30
SETD3	NM_32233	6	2	2.47708	3.45712e-29
ATRNL1	NM_207303	8	2	2.57336	5.76816e-29
ANKS1B	NM_152788	8	5	3.19355	1.08189e-28
HIPK3	NM_1048200	2	2	2.46173	1.43935e-28
RERE	NM_1042681	7	5	3.54292	3.51928e-28
PSMA7	NM_2792	4	2	2.73798	3.45624e-27
SMS	NM_4595	10	7	3.08729	3.82288e-27
PTP4A2	NM_1195100	2	1	2.5752	3.90532e-27
PTK2	NM_1199649	21	17	3.02552	3.98754e-27
MIB1	NM_20774	6	2	2.77056	4.01921e-27
ERC2	NM_15576	13	12	3.45411	5.9087e-27
PTK2	NM_5607	21	17	2.87142	8.65703e-27
KCNN2	NM_21614	3	3	2.7121	1.06868e-26
BIRC6	NM_16252	6	2	3.6737	2.37915e-26
VMP1	NM_30938	7	2	2.63401	6.22124e-26
GLCCI1	NM_138426	6	2	2.81925	6.24143e-26
PTP4A2	NM_80391	3	2	2.66421	8.96382e-26
DYM	NM_17653	8	4	2.76943	1.7829e-25
ZKSCAN1	NM_3439	3	2	2.27119	2.49302e-25
INTS4L2	NR_27392	4	3	3.36672	2.90755e-25
MAP2K4	NM_3010	7	2	2.46009	2.94042e-25
HIPK3	NM_5734	2	2	2.42436	4.21414e-25
MAN1A2	NM_6699	6	2	2.11378	7.0348e-25
KIAA0146	NM_1080394	7	6	2.77321	1.17796e-24
MPP6	NM_16447	6	3	2.79058	1.57884e-24
FAM169A	NM_15566	5	2	2.55152	3.53229e-24
SATB2	NM_15265	7	4	2.99378	5.43746e-24
CHST9-AS1	NR_26908	8	8	-3.50725	6.06711e-24
RIMS1	NM_14989	29	27	2.70338	7.24066e-24
ACVR2A	NM_1616	4	2	3.31732	1.33401e-23
R3HDM1	NM_15361	20	19	2.93528	1.33515e-23
SATB2	NM_1172509	6	3	2.88738	1.50207e-23
SNTG1	NM_18967	9	5	3.39744	2.68297e-23
ASH1L	NM_18489	5	4	2.54909	2.86204e-23
ZMYM4	NM_5095	5	3	2.22686	3.20873e-23
RIMS1	NM_1168407	20	18	2.60226	4.52607e-23
KLHL8	NM_20803	2	2	2.90509	7.9038e-23
HOMER1	NM_4272	5	2	2.60224	9.00758e-23
CDYL	NM_1143970	2	2	2.91259	2.03413e-22
PDE4B	NM_2600	3	2	3.16031	2.09132e-22
NDST3	NM_4784	6	3	2.99124	2.18988e-22
GABRB2	NM_21911	9	7	3.10107	3.41186e-22
ODZ3	NM_1080477	5	3	2.9588	4.04055e-22
CORO1C	NM_14325	8	7	2.43327	4.97013e-22
PTK2	NM_153831	21	17	2.58885	5.30653e-22
CDYL	NR_26590	4	4	3.01731	6.18103e-22
CCDC91	NM_18318	5	3	2.63541	8.41272e-22
MED12L	NM_53002	4	2	2.80434	1.12931e-21
RARS	NM_2887	5	2	2.56952	1.1794e-21
FAM13B	NM_1101801	9	7	3.31365	1.38346e-21
SATB2	NM_1172517	7	4	2.62287	1.79397e-21
CSNK1G3	NM_1044723	4	2	2.69838	1.82857e-21
PLEKHM3	NM_1080475	3	3	2.5417	1.8313e-21
HTT	NM_2111	6	2	3.22758	4.92387e-21
ANKIB1	NM_19004	5	2	2.22477	5.05642e-21
NALCN	NM_52867	7	2	2.59184	5.60619e-21
MLIP	NM_138569	10	4	2.64778	6.70724e-21
INTS4L1	NR_27393	4	3	3.30846	8.72596e-21
ARHGAP32	NM_1142685	4	2	2.91474	1.03546e-20
CWC27	NM_5869	10	7	2.6222	1.12703e-20
ASH1L	NM_18489	5	5	2.78433	1.28153e-20
C9orf30-TMEFF1	NM_1198812	5	2	2.49159	3.00474e-20
TMEM165	NM_18475	4	2	2.58095	3.43359e-20
SCAF8	NM_14892	6	2	3.3764	5.54916e-20
LPXN	NM_1143995	7	5	2.61805	6.74436e-20
ALMS1	NM_15120	15	14	2.57675	7.49919e-20
SDCCAG8	NM_6642	16	14	2.41348	1.40106e-19
FKBP3	NM_2013	6	2	2.8125	1.54642e-19
UIMC1	NM_1199297	11	8	3.39962	1.67651e-19
FAM13B	NM_1101800	10	8	3.10398	1.68158e-19
FAM13B	NM_16603	10	8	3.08755	1.7368e-19
PSMB1	NM_2793	4	2	2.78241	1.83127e-19
FKBP8	NM_12181	4	3	2.78141	2.24454e-19
RNF138	NM_1191324	5	2	2.53745	2.50379e-19
FAM193B	NR_24019	5	3	3.40983	3.40952e-19
SMEK1	NM_32560	5	4	2.57538	3.72058e-19
ATRNL1	NM_207303	26	22	3.19778	4.29523e-19
ZNF292	NM_15021	4	2	2.61457	4.41388e-19
SGMS1	NM_147156	6	2	2.66549	5.98117e-19
AAGAB	NM_24666	5	2	2.9717	6.88763e-19
KLHL24	NM_17644	7	2	2.10294	1.02644e-18
MAN1A2	NM_6699	4	2	2.37909	1.07336e-18
ATRNL1	NM_207303	24	22	2.70764	1.10682e-18
MAN1A2	NM_6699	5	2	1.95906	1.59865e-18
PPP1R13B	NM_15316	4	2	2.94806	1.6213e-18
MLIP	NM_138569	11	4	2.51878	1.87397e-18
SETD3	NM_199123	6	2	2.4733	1.8793e-18
DENND1A	NM_20946	5	2	2.62881	1.90555e-18
SLC25A16	NM_152707	8	3	3.47616	1.91045e-18
FTO	NM_1080432	7	5	3.01232	2.97778e-18
ICA1	NM_4968	6	2	3.00223	3.53636e-18
TNFRSF21	NM_14452	3	2	3.25866	5.04251e-18
PDE4B	NM_1037341	3	2	3.30011	1.00939e-17
ATRNL1	NM_207303	7	2	2.86274	1.13025e-17
LRBA	NM_6726	36	32	3.85891	1.14565e-17
FAM190B	NM_18999	9	6	2.53546	1.40111e-17
FBXO7	NM_12179	2	2	2.66481	1.49496e-17
PCNXL2	NM_14801	21	13	3.22571	1.51628e-17
SLC8A1	NM_21097	9	2	3.15415	2.19394e-17
XPO1	NM_3400	4	2	2.86814	2.3761e-17
CCDC165	NM_15210	4	3	3.36544	2.65815e-17
CDYL2	NM_152342	2	2	2.69101	2.73013e-17
INTS4	NM_33547	10	9	3.08815	3.03651e-17
PICALM	NM_7166	13	2	2.88481	3.12176e-17
UBE2K	NM_1111112	5	2	2.87684	3.32949e-17
RERE	NM_12102	8	5	2.87104	3.39348e-17
RNF149	NM_173647	7	5	-4.10634	3.80811e-17
GLCCI1	NM_138426	5	2	2.54124	3.99582e-17
ERC1	NM_178040	16	15	3.27884	4.18297e-17
SLC8A1	NM_1112800	8	2	2.8528	5.38734e-17
ATP9B	NM_198531	13	9	2.6502	5.82648e-17
VAPB	NM_4738	5	4	3.25335	5.85534e-17
ICA1	NM_1136020	6	2	2.75089	5.94976e-17
NFASC	NM_1005388	27	26	2.64873	8.18302e-17
RPS6KC1	NM_12424	8	6	3.33468	8.74751e-17
KIAA0146	NM_1080394	5	3	3.65401	9.97564e-17
FAM120A	NM_14612	5	2	2.76883	1.03386e-16
RLF	NM_12421	5	2	2.49601	1.21729e-16
MIR31HG	NR_27054	3	2	3.06221	1.22061e-16
SDF4	NM_16547	4	3	3.09882	1.25683e-16
CDYL	NM_4824	2	2	3.00782	1.70292e-16
BAI3	NM_1704	17	14	3.59957	2.06943e-16
PHKB	NM_293	6	2	3.05095	2.11863e-16
CSNK1G3	NM_1031812	4	2	2.58771	2.23739e-16
RPS6KC1	NM_12424	5	3	3.38703	2.4907e-16
FAM193B	NM_1190946	4	2	3.00802	2.63079e-16
DCUN1D4	NM_1040402	7	2	2.48984	2.78527e-16
RPAP2	NM_24813	12	9	2.87088	2.81996e-16
UIMC1	NM_1199298	10	7	3.32249	2.82197e-16
VMP1	NM_30938	5	2	2.36502	2.95055e-16
FAM82A2	NM_18145	6	5	2.65738	3.16515e-16
ODZ3	NM_1080477	4	3	3.56333	4.08059e-16
NLK	NM_16231	7	2	3.14864	4.1578e-16
FUT8	NM_178156	2	2	3.10038	4.1688e-16
TPST1	NM_3596	3	2	2.65193	4.34016e-16
FBXW4	NM_22039	4	2	2.88478	4.55332e-16
PEX3	NM_3630	9	5	3.25931	4.60191e-16
RILPL1	NM_178314	4	3	2.87227	5.96411e-16
SLC8A1	NM_1252624	1	1	1.77345	6.13617e-16
UBXN7	NM_15562	5	3	3.38307	6.16835e-16
C9orf41	NM_152420	3	2	3.15467	6.35433e-16
KCNH1	NM_2238	6	4	3.28453	6.42674e-16
ERC1	NR_27949	12	11	3.46555	6.86881e-16
SGMS1	NM_147156	5	2	2.89971	7.39931e-16
MAGI2	NM_12301	9	8	2.59178	7.56256e-16
EPT1	NM_33505	6	2	7.32722	9.4011e-16
DENND1A	NM_24820	5	2	2.36046	9.45414e-16
VPS13C	NM_17684	13	8	2.71776	9.54319e-16
KIAA0528	NM_14802	13	10	2.76477	1.00598e-15
FAM208A	NM_1112736	11	2	2.93173	1.27452e-15
RERE	NM_1042681	7	4	2.96826	1.36516e-15
RAPGEF5	NM_12294	5	2	2.82816	1.3917e-15
UBAP2	NM_18449	8	7	2.84193	1.68377e-15
MAP3K5	NM_5923	7	4	3.29598	2.37104e-15
ISPD	NM_1101417	7	5	3.79225	2.42176e-15
MNAT1	NM_1177963	6	5	2.50753	2.93647e-15
RANBP2	NM_6267	14	13	2.7986	3.67773e-15
FBXW4	NM_22039	5	2	3.1269	4.13125e-15
PHIP	NM_17934	7	5	3.0767	4.33782e-15
CDK8	NM_1260	12	10	2.5068	4.58461e-15
ZBTB44	NM_14155	2	2	2.43965	4.72405e-15
PACRGL	NM_1130727	4	2	3.32963	4.75812e-15
SDF4	NM_16176	4	3	3.10868	5.00147e-15
ANKH	NM_54027	8	3	3.19387	5.34847e-15
HIATL2	NM_2894	4	2	7.13563	5.43212e-15
CWC22	NM_20943	19	18	3.17424	5.6087e-15
CAMSAP1	NM_15447	3	2	2.45823	5.86339e-15
FASTKD1	NM_24622	7	6	3.52281	6.71251e-15
KDM1A	NM_15013	3	2	3.74149	6.80861e-15
GNPTAB	NM_24312	5	3	7.27533	7.11191e-15
TIMM23	NM_6327	6	3	3.65133	7.17013e-15
GABRB2	NM_813	9	7	2.93757	7.17789e-15
PAPSS1	NM_5443	5	2	2.85697	7.29261e-15
KDM1A	NM_1009999	4	2	3.16488	7.4049e-15
UBQLN1	NM_53067	5	2	3.56501	7.84958e-15
ERC1	NM_178039	15	14	3.63987	9.27775e-15
METTL3	NM_19852	3	2	2.63065	9.6383e-15
CRKL	NM_5207	2	2	2.68331	1.0506e-14
UIMC1	NM_16290	10	7	3.14579	1.05618e-14
SFMBT2	NM_1029880	7	5	3.34574	1.07661e-14
CSNK1G3	NM_4384	4	2	2.40522	1.17164e-14
SGPL1	NM_3901	7	3	3.01046	1.23078e-14
MRPS35	NM_1190864	5	2	3.05577	1.45499e-14
RSRC1	NM_16625	3	2	2.71082	1.58178e-14
ZDHHC21	NM_178566	8	3	3.20833	1.6738e-14
BMS1P5	NM_3611	8	6	2.6937	1.82301e-14
SLC8A1	NM_1112801	1	1	1.7541	2.08396e-14
TMEFF1	NM_3692	5	2	2.52699	2.22833e-14
FBXL17	NM_1163315	6	4	3.10461	2.34196e-14
CAMSAP2	NM_203459	4	2	2.44018	2.39776e-14
PICALM	NM_1206946	13	2	3.03069	2.40012e-14
ATXN10	NM_13236	9	7	2.81364	2.44087e-14
PSMD5	NM_5047	4	2	2.69668	2.61376e-14
WDR78	NM_24763	4	2	2.81832	2.87869e-14
ERC2	NM_15576	16	11	2.60526	2.9453e-14
RSF1	NM_16578	11	8	3.6161	3.23444e-14
ZNF483	NM_133464	5	2	2.83891	3.97645e-14
DGKB	NM_145695	19	12	2.46128	4.16456e-14
DGKB	NM_4080	19	12	2.34894	4.19052e-14
ATRNL1	NM_207303	25	22	2.46858	4.69316e-14
RNF138	NM_16271	6	3	2.40394	4.97646e-14
MAP2K4	NM_3010	9	2	2.42754	4.99874e-14
SLC8A1	NM_1112800	1	1	1.68121	5.44552e-14
CDYL	NM_1143971	2	2	2.69175	5.46418e-14
TASP1	NM_17714	8	5	3.7404	5.74395e-14
FOXK2	NM_4514	3	2	3.31706	6.11857e-14
RAB6A	NM_1243719	6	3	2.60604	6.13548e-14
DDX26B	NM_182540	7	3	2.747	6.17796e-14
BCYRN1	NR_1568	1	1	1.83659	6.29079e-14
FMN1	NM_1103184	13	9	2.64519	6.43848e-14
ISPD	NM_1101426	8	6	3.28752	6.52164e-14
C11orf41	NM_12194	5	4	2.91075	6.65147e-14
ZNF236	NM_7345	3	2	3.33201	8.08859e-14
PACRGL	NM_145048	7	2	3.01975	8.09883e-14
ATXN10	NM_1167621	8	6	2.9981	8.11079e-14
ARF4	NM_1660	5	2	6.86969	8.74661e-14
CNTNAP5	NM_130773	3	2	2.6912	9.75007e-14
SFMBT2	NM_1018039	9	5	2.81713	1.06241e-13
DPYSL2	NM_1197293	3	2	2.6749	1.15419e-13
TTC28	NM_1145418	5	4	2.81268	1.18242e-13
ZNF430	NM_25189	4	3	3.56808	1.21882e-13
LIFR	NM_2310	5	2	1.95574	1.22093e-13
TYRO3	NM_6293	6	4	3.09611	1.40904e-13
FUT8	NM_178155	3	3	2.85044	1.6886e-13
ARHGAP12	NM_18287	3	2	2.83661	1.69673e-13
NLK	NM_16231	7	5	2.9318	1.70384e-13
MYO9A	NM_6901	8	4	3.95123	1.72132e-13
RAB6A	NM_2869	6	3	2.62499	1.76387e-13
ATRNL1	NM_207303	24	20	3.48482	2.10261e-13
UBQLN1	NM_13438	5	2	3.03718	2.10422e-13
RGPD5	NM_5054	14	13	3.33396	2.18468e-13
FAM117B	NM_173511	7	5	3.11648	2.19108e-13
PHKB	NM_1031835	7	3	2.61445	2.22145e-13
CSNK1G3	NM_1044722	4	2	2.38603	2.24723e-13
ATRNL1	NM_207303	9	2	2.37281	2.58182e-13
DCLK1	NM_4734	11	8	6.77799	2.59062e-13
RNF149	NM_173647	7	1	-2.9281	2.82739e-13
ZNF483	NM_1007169	5	2	2.68318	2.9347e-13
DNAJC6	NM_14787	4	2	2.04368	3.01463e-13
ABHD2	NM_152924	3	2	2.55324	3.13744e-13
BRWD3	NM_153252	22	18	2.62033	3.38307e-13
USP42	NM_32172	3	2	7.26766	3.38912e-13
ERC1	NR_27948	16	15	3.0474	3.53179e-13
BMPER	NM_133468	7	4	3.30224	3.57823e-13
FAM125B	NM_33446	7	5	2.91508	3.69516e-13
LCLAT1	NM_182551	4	2	7.14775	3.83079e-13
RALBP1	NM_6788	6	5	2.67274	3.86004e-13
MCF2L2	NM_15078	5	2	3.72824	3.93527e-13
FNDC3B	NM_1135095	6	5	3.77121	4.19744e-13
RERE	NM_1042681	10	4	3.05307	4.55556e-13
ANAPC16	NM_1242546	2	2	-4.17683	4.61807e-13
DGKB	NM_4080	12	4	2.61629	4.81926e-13
ERC1	NR_27946	15	14	3.16557	5.04052e-13
EPB41L4B	NM_19114	22	20	2.69265	5.04567e-13
PAPOLA	NM_32632	19	18	2.21726	5.44483e-13
ZFX	NM_1178084	3	2	2.43803	5.54251e-13
RPS6KC1	NM_1136138	4	2	2.93095	5.67761e-13
RAB6A	NM_198896	6	4	3.7915	5.96358e-13
KCNH7	NM_173162	5	4	4.02198	6.11111e-13
RGPD8	NM_1164463	14	13	2.91521	6.79744e-13
DPYSL2	NM_1244604	3	2	3.01087	7.07703e-13
PPP4R1	NM_5134	9	3	2.59599	7.12131e-13
UBE2K	NM_5339	5	2	2.83523	7.17142e-13
LPPR5	NM_1010861	3	2	2.80087	7.39112e-13
DOCK4	NM_14705	12	9	2.63791	8.51644e-13
FGGY	NM_18291	4	2	2.71103	8.53511e-13
CCDC126	NM_138771	3	3	2.91536	8.55809e-13
LMBR1	NM_22458	4	2	2.75228	8.89378e-13
DCUN1D4	NM_15115	8	2	2.41731	8.9086e-13
HERC1	NM_3922	27	22	2.08276	8.92424e-13
ABHD2	NM_7011	7	6	2.62931	9.12375e-13
UBR5	NM_15902	5	2	2.62188	9.12891e-13
LRRC7	NM_20794	24	21	3.08332	1.02245e-12
BEND6	NM_152731	3	2	2.67636	1.02257e-12
RAB6A	NM_198896	6	3	2.64786	1.06547e-12
LRBA	NM_1199282	36	32	3.13835	1.11765e-12
PDE4DIP	NM_1198832	4	2	3.15965	1.12286e-12
RBM33	NM_53043	5	2	2.97261	1.13038e-12
TUSC3	NM_6765	6	3	2.81392	1.29155e-12
ISPD	NM_1101426	3	2	2.9162	1.31602e-12
FUT8	NR_38170	3	3	2.90824	1.36405e-12
ARHGEF12	NM_15313	36	33	3.46088	1.40798e-12
VPS13C	NM_1018088	15	10	2.32736	1.49273e-12
KIAA0528	NM_14802	11	10	3.82116	1.54606e-12
HOOK3	NM_32410	5	2	2.99224	1.90926e-12
PHKB	NM_1031835	8	3	3.41638	2.11998e-12
ATXN2	NM_2973	5	2	2.63919	2.17278e-12
LOC100507266	NR_37888	4	3	3.10615	2.30132e-12
SLC25A26	NM_173471	6	3	3.80246	2.43473e-12
FAM188A	NM_24948	8	2	2.84287	2.54928e-12
KLHL2	NM_1161522	4	2	2.33014	2.63461e-12
ZNF680	NM_1130022	3	2	2.5414	2.67785e-12
MBD5	NM_18328	4	3	6.89227	2.84237e-12
PHKB	NM_293	7	2	3.23967	2.9178e-12
ZFX	NM_1178095	3	2	2.40825	3.0848e-12
SYCP2L	NM_1040274	25	21	3.36806	3.74442e-12
JAZF1	NM_175061	3	2	2.97732	3.78862e-12
PIK3R1	NM_181523	2	2	2.86583	3.95578e-12
ZNF131	NM_3432	6	5	2.68658	4.04881e-12
LOC100190986	NR_24456	1	1	-5.88863	4.11791e-12
FMN1	NM_1103184	12	9	3.64027	4.37326e-12
ANKIB1	NM_19004	4	2	2.34624	4.75245e-12
DCUN1D4	NM_15115	7	2	2.69667	4.8354e-12
TMTC2	NM_152588	2	2	2.61491	4.87864e-12
LOC728407	NR_29388	5	2	2.83671	5.04737e-12
SLC30A7	NM_1144884	11	6	3.3928	5.05722e-12
TTBK2	NM_173500	6	4	3.2892	5.20176e-12
SOBP	NM_18013	3	2	2.503	5.40062e-12
ZNF532	NM_18181	8	5	3.02893	5.56831e-12
NAB1	NM_5966	6	4	2.47826	5.59255e-12
LRP6	NM_2336	2	2	2.27929	5.62435e-12
ARHGAP32	NM_1142685	5	2	2.72274	6.18986e-12
MNAT1	NM_2431	7	5	2.39047	6.24608e-12
RERE	NM_1042681	10	5	2.62411	6.67418e-12
CBL	NM_5188	11	10	3.06764	6.7998e-12
GON4L	NM_1037533	2	2	3.05121	7.6086e-12
APPL1	NM_12096	10	7	2.75741	7.93266e-12
LOC729178	NR_34115	6	4	2.35288	9.08778e-12
RNF138	NM_1191324	6	2	3.01784	9.89527e-12
HABP4	NM_14282	4	2	2.91006	1.00988e-11
MRPS35	NM_21821	5	2	2.8819	1.01029e-11
LIFR	NM_1127671	5	2	1.96841	1.02072e-11
PCNXL2	NM_14801	15	9	2.80627	1.02887e-11
MBOAT2	NM_138799	4	2	2.90378	1.05364e-11
ZNF347	NM_1172674	1	1	-2.97588	1.08717e-11
ST6GAL2	NM_1142351	5	2	2.66728	1.20936e-11
TTC35	NM_14673	5	2	2.67419	1.22153e-11
TTLL11	NM_1139442	6	4	2.45707	1.22567e-11
KLHL24	NM_17644	3	2	2.79149	1.28426e-11
TTLL11	NM_1139442	4	4	2.85133	1.46445e-11
LPPR5	NM_1037317	3	2	2.71006	1.57385e-11
TIMMDC1	NM_16589	6	3	3.1932	1.64874e-11
NRIP1	NM_3489	3	2	3.67393	1.73255e-11
DENND5B	NM_144973	7	6	2.90028	1.83951e-11
RGPD6	NM_1037866	15	14	2.61673	1.84491e-11
ACADM	NM_1127328	10	7	2.83471	1.88547e-11
ZNF680	NM_178558	3	2	2.65412	1.91399e-11
CAP2	NM_6366	7	5	3.42273	1.95486e-11
SNX14	NM_153816	7	2	2.64717	1.96884e-11
ZFX	NM_1178085	6	5	2.41381	2.00028e-11
ZFX	NM_3410	5	4	2.50381	2.01593e-11
UTP18	NM_16001	4	2	3.46525	2.08767e-11
PCNT	NM_6031	8	7	3.01459	2.12506e-11
MAP7	NM_1198608	5	4	3.06587	2.16464e-11
SPAG16	NM_24532	9	4	2.87505	2.18353e-11
ATG5	NM_4849	6	3	2.5704	2.32688e-11
FUT8	NR_38167	3	3	2.57925	2.41964e-11
DPYSL2	NM_1386	3	2	2.70639	2.53012e-11
ATG5	NM_4849	6	4	5.29331	2.60876e-11
DYNC1H1	NM_1376	64	63	3.30434	2.6605e-11
ILKAP	NM_30768	9	6	2.83569	2.8573e-11
LDB2	NM_1290	5	3	3.54308	3.13798e-11
ZFPM2	NM_12082	3	2	2.95981	3.21779e-11
AKAP7	NM_16377	5	2	2.25354	3.21865e-11
NTRK3	NM_2530	17	15	2.94937	3.24761e-11
STXBP5L	NM_14980	21	19	4.11495	3.48826e-11
WDR7	NM_52834	18	16	2.95884	3.64129e-11
LDB2	NM_1130834	5	3	3.62706	3.65887e-11
ADARB1	NR_27673	3	2	2.45422	3.71541e-11
RPRD1A	NM_18170	6	2	2.41326	3.74913e-11
TRIM33	NM_33020	4	2	2.99757	3.75279e-11
GUSBP2	NR_3504	7	4	2.50847	3.80662e-11
GCN1L1	NM_6836	31	29	2.85991	3.9021e-11
AASS	NM_5763	11	2	2.4591	3.91331e-11
RGPD6	NM_1123363	15	14	2.68159	3.98298e-11
TEX9	NM_198524	9	8	6.24169	4.00107e-11
MAP7	NM_1198611	5	4	2.77715	4.16436e-11
FBXO25	NM_183421	5	3	3.61345	4.25401e-11
FMN1	NM_1103184	13	7	2.43859	4.29501e-11
ATXN1	NM_1128164	7	7	2.17142	4.35448e-11
BMS1P1	NR_26566	8	6	2.25908	4.66499e-11
POLI	NM_7195	8	4	2.65411	4.81531e-11
KCNIP4-IT1	NR_2813	1	1	-6.23802	5.0937e-11
FAM53B	NM_14661	4	4	3.10532	5.40324e-11
ARHGAP26	NM_15071	20	15	5.68651	5.44619e-11
AMY2B	NM_20978	9	2	2.02833	5.65699e-11
VPS13A	NM_33305	71	68	2.94433	5.73741e-11
CCZ1	NM_15622	14	13	3.51462	5.96917e-11
SMC3	NM_5445	20	19	2.58846	6.04845e-11
HPRT1	NM_194	8	2	3.46519	6.19034e-11
NTRK2	NM_6180	8	5	3.41085	6.19376e-11
KIAA1797	NM_17794	7	4	3.05378	6.53634e-11
HIST1H1C	NM_5319	1	1	1.75512	7.04557e-11
ZNF430	NM_1172671	4	3	3.30742	7.26244e-11
ADRBK2	NM_5160	8	5	2.97292	7.41084e-11
CAMSAP1	NM_15447	7	2	2.6921	8.34102e-11
SLC8A1	NM_1112802	2	2	1.63228	8.5174e-11
MRPL30	NR_28356	6	2	3.26287	8.59879e-11
DNA2	NM_1080449	3	2	2.86858	8.97492e-11
KITLG	NM_3994	8	2	3.47601	9.27224e-11
FBXL17	NM_1163315	4	2	2.95172	9.28976e-11
RNF13	NM_183381	8	2	2.19602	9.38243e-11
KHDRBS3	NM_6558	6	3	2.85931	9.40989e-11
PEX5L	NM_16559	8	5	3.02782	9.90448e-11
XPO1	NM_3400	4	3	3.04954	9.94719e-11
PSD3	NM_206909	6	2	2.7736	9.97077e-11
ARHGAP26	NM_1135608	17	13	2.50347	1.03586e-10
MANBA	NM_5908	4	2	3.02439	1.06261e-10
CEP85	NM_22778	7	5	3.64982	1.11214e-10
TRIM33	NM_15906	4	2	2.80443	1.1216e-10
MYO9A	NM_6901	2	2	3.61103	1.13367e-10
AMD1	NM_1634	4	2	2.64028	1.14722e-10
RERE	NM_12102	11	6	2.62282	1.16622e-10
KDM1A	NM_1009999	9	4	2.95262	1.20364e-10
TXNDC16	NM_1160047	6	2	2.92888	1.26757e-10
CCDC144B	NR_36647	17	6	-6.14907	1.27901e-10
HERC4	NM_15601	16	9	2.43567	1.33027e-10
MEIS3	NM_20160	4	2	2.9305	1.33644e-10
KLHL2	NM_1161521	5	2	2.17747	1.35131e-10
BCYRN1	NR_1568	3	1	1.64764	1.38059e-10
SETD2	NM_14159	18	16	2.71567	1.43823e-10
GRHPR	NM_12203	4	2	2.52111	1.47594e-10
ATP9B	NM_198531	15	9	2.63084	1.49276e-10
SLC8A1	NM_21097	8	2	3.46288	1.54486e-10
CLNS1A	NM_1293	4	3	2.52059	1.55876e-10
RYK	NM_1005861	9	7	2.75294	1.56266e-10
WDR78	NM_207014	4	2	2.34797	1.58911e-10
PSD3	NM_15310	9	5	3.22562	1.64075e-10
ADAL	NM_1159280	10	5	2.63336	1.65081e-10
ISPD	NM_1101426	9	6	3.36605	1.67859e-10
ZC3H6	NM_198581	2	2	2.23824	1.68677e-10
UBAP2	NM_18449	12	9	2.68728	1.73089e-10
GABRG3	NM_33223	5	4	2.78	1.75258e-10
FCHO2	NM_138782	21	20	2.53988	1.79261e-10
MAN1A2	NM_6699	12	7	3.01198	1.83732e-10
TMCC1	NM_1017395	1	1	3.2565	1.85843e-10
HMGCLL1	NM_19036	8	3	3.25219	1.97343e-10
LPXN	NM_4811	7	5	2.12168	2.07307e-10
SLC8A1	NM_1112800	7	2	2.58292	2.07616e-10
ATP8A2	NM_16529	27	26	2.87272	2.20888e-10
RHBDD1	NM_32276	6	2	2.56818	2.29091e-10
USP45	NM_1080481	16	12	3.23441	2.43895e-10
PHC3	NM_24947	7	2	3.27799	2.44944e-10
PPP4R1	NM_1042388	9	3	2.62221	2.47165e-10
ATP9B	NM_198531	7	2	2.17064	2.49644e-10
PDE4DIP	NM_22359	4	2	2.64665	2.56862e-10
UNC80	NM_182587	27	24	2.99581	2.6449e-10
FGGY	NM_1113411	4	2	2.48322	2.66219e-10
MLL3	NM_170606	3	2	6.20779	2.68554e-10
NALCN	NM_52867	17	16	3.76803	2.72006e-10
EXOC6B	NM_15189	6	2	2.04265	2.75727e-10
KITLG	NM_899	9	2	2.7569	2.86855e-10
SSBP2	NM_12446	4	2	2.87601	3.01282e-10
ANKIB1	NM_19004	10	2	2.58823	3.18227e-10
MED13	NM_5121	15	13	5.82297	3.25753e-10
ARHGEF12	NM_15313	36	32	2.63222	3.25761e-10
ARL13B	NM_182896	3	2	3.27101	3.26394e-10
C12orf51	NM_1109662	2	2	2.64331	3.58451e-10
RYK	NM_2958	9	7	3.10816	3.62186e-10
MAP7	NM_1198615	5	4	2.51652	3.93876e-10
FARSA	NM_4461	7	5	2.33279	3.96401e-10
NR3C2	NM_901	6	5	2.97557	4.01027e-10
AMBRA1	NM_17749	12	10	3.09011	4.45291e-10
DGKB	NM_145695	12	4	2.5247	4.73061e-10
SMAD5	NM_5903	3	2	3.95305	5.13582e-10
VPS13C	NM_20821	15	10	2.04637	5.37001e-10
TARSL2	NM_152334	10	4	2.19561	5.39856e-10
LMBR1	NM_22458	9	4	4.42876	5.48265e-10
SPINLW1	NM_20398	4	3	-5.92931	5.92861e-10
IBTK	NM_15525	12	12	2.60086	6.16161e-10
ATP9A	NM_6045	11	8	3.14664	6.34267e-10
FNDC3B	NM_22763	6	5	2.76387	6.39852e-10
XPO1	NM_3400	11	7	3.17944	6.46557e-10
MAGI2	NM_12301	16	13	3.07505	6.67147e-10
GDI2	NM_1494	4	2	2.40776	6.87539e-10
AGAP1	NM_14914	6	4	2.93358	6.93201e-10
NTRK2	NM_1018065	6	3	2.85998	7.69056e-10
ABHD2	NM_7011	9	6	3.18179	8.17595e-10
ZNRF2	NM_147128	4	2	4.03844	8.41747e-10
ARHGAP26	NM_1135608	20	15	4.02893	8.62779e-10
WBSCR17	NM_22479	5	4	2.96453	9.27338e-10
RNF169	NM_1098638	4	2	2.35901	9.40588e-10
ERC1	NR_27946	17	14	2.99818	9.49628e-10
SOS2	NM_6939	14	14	2.93412	9.81791e-10
C9orf3	NM_1193329	10	5	6.18043	9.94299e-10
GAPVD1	NM_15635	19	17	3.50744	1.00894e-09
COX5A	NM_4255	3	2	3.6653	1.01332e-09
BBS9	NM_1033605	5	2	2.58633	1.01481e-09
KCNH7	NM_33272	6	4	3.84979	1.03936e-09
ASPH	NM_4318	14	4	2.58169	1.04027e-09
MAP7	NM_1198618	5	4	2.18566	1.06564e-09
SATB2	NM_1172509	5	3	3.26826	1.17837e-09
SFMBT2	NM_1029880	9	5	2.6625	1.19919e-09
ZCCHC11	NM_1009881	7	4	3.00275	1.21805e-09
ZCCHC2	NM_17742	6	4	2.92594	1.22456e-09
CEP70	NM_24491	6	3	2.27395	1.22531e-09
LPHN3	NM_15236	18	11	3.10466	1.2768e-09
ARHGAP32	NM_1142685	4	3	2.13731	1.32055e-09
LRBA	NM_6726	35	32	3.79275	1.35066e-09
UBR2	NM_15255	13	9	2.88391	1.37463e-09
ARHGEF26	NM_1251962	12	10	6.35404	1.39825e-09
KIAA1797	NM_17794	21	14	3.2814	1.39829e-09
DYM	NM_17653	13	4	3.42146	1.42268e-09
ST6GAL2	NM_1142352	5	2	2.37232	1.42539e-09
BCYRN1	NR_1568	2	1	1.66139	1.42744e-09
TTC39C	NM_153211	6	2	3.02545	1.43243e-09
MORC3	NM_15358	7	5	2.89691	1.48201e-09
FBXO25	NM_12173	4	3	2.92438	1.49468e-09
AQR	NM_14691	16	13	3.98618	1.52485e-09
TNPO3	NM_1191028	4	2	2.75915	1.52513e-09
UBA2	NM_5499	6	3	2.39431	1.55127e-09
AKT3	NM_5465	11	8	2.7028	1.57076e-09
USP34	NM_14709	35	31	2.93635	1.5913e-09
ERC1	NR_27948	18	15	2.71025	1.63484e-09
ARHGEF12	NM_1198665	35	31	3.17792	1.69687e-09
MEIS3	NM_1009813	4	2	3.76989	1.72522e-09
NTRK2	NM_1018066	6	3	2.69667	1.77334e-09
CBFA2T2	NM_5093	6	5	3.42482	1.79424e-09
ITPKC	NM_25194	6	5	2.10694	1.85319e-09
FER	NM_5246	3	2	2.61634	1.92989e-09
ZNF187	NM_1111039	3	2	3.90023	1.94483e-09
AFF1	NM_5935	3	2	2.72829	2.01016e-09
UBAC2	NR_26644	4	2	2.47941	2.03305e-09
SLC8A2	NM_15063	8	5	4.10043	2.05442e-09
STXBP5L	NM_14980	23	22	2.53699	2.05453e-09
BBS9	NM_14451	5	2	2.48755	2.07958e-09
CACNA1C	NM_1167624	9	8	3.28663	2.08592e-09
FGD6	NM_18351	2	2	2.26036	2.08793e-09
NFATC3	NM_173163	2	2	1.97605	2.0986e-09
DOPEY2	NM_5128	21	20	3.41817	2.1507e-09
SLC8A1	NM_21097	1	1	1.60392	2.16044e-09
RBM39	NR_40724	12	8	2.70101	2.18397e-09
RERE	NM_12102	11	5	2.46098	2.24882e-09
HOOK3	NM_32410	9	7	3.54489	2.26378e-09
NELL1	NM_201551	12	10	3.61062	2.28151e-09
NTRK2	NM_1007097	6	3	2.9781	2.49701e-09
CAPZA1	NM_6135	7	4	3.8411	2.54936e-09
MYT1L	NM_15025	10	10	2.37045	2.62653e-09
ERC1	NR_27946	18	14	2.85675	2.66e-09
GARNL3	NM_32293	16	15	2.59363	2.67578e-09
SNX14	NM_20468	5	2	2.51528	2.72255e-09
PCCA	NM_1127692	11	8	4.42472	2.89097e-09
SMA4	NR_29426	7	4	3.04249	2.90641e-09
PKD2	NM_297	5	5	3.8781	3.00957e-09
CHSY1	NM_14918	2	2	2.42105	3.10011e-09
FBXO25	NM_183420	5	3	3.05553	3.11864e-09
SCLT1	NM_144643	9	6	2.15501	3.28431e-09
RBM39	NM_4902	11	7	2.73825	3.3085e-09
RTN4	NM_153828	3	2	2.62721	3.41481e-09
TMEM116	NM_1193531	9	5	3.30326	3.46134e-09
NTRK2	NM_1018064	8	5	3.01694	3.55231e-09
CUL5	NM_3478	7	3	2.2464	3.55275e-09
MARK1	NM_18650	9	2	3.6417	3.58117e-09
PAK3	NM_1128166	9	4	2.11231	3.58177e-09
ACADM	NM_16	10	7	2.86112	3.67548e-09
DPYD	NM_110	8	5	4.08692	3.89046e-09
TMEM132D	NM_133448	2	2	2.28438	4.04664e-09
PIK3C3	NM_2647	21	14	3.26325	4.07304e-09
TMEM181	NM_20823	6	3	3.32734	4.19915e-09
SLC2A13	NM_52885	3	2	2.50532	4.56956e-09
IDE	NM_4969	4	2	3.13481	4.58617e-09
SENP6	NM_15571	9	5	2.287	4.6737e-09
UBQLN1	NM_53067	6	5	2.42756	4.71331e-09
FAM105B	NM_138348	4	2	3.95091	4.77923e-09
VPS13C	NM_18080	13	8	1.88208	4.8046e-09
SLAIN2	NM_20846	6	2	1.84643	4.81477e-09
HECW1	NM_15052	21	18	2.03359	4.8222e-09
MAP2K4	NM_3010	7	3	2.83451	5.3016e-09
TMEM56	NM_152487	5	2	3.63158	5.32997e-09
AGAP1	NM_1037131	6	4	2.64794	5.33158e-09
WDR7	NM_15285	20	17	4.01983	5.54401e-09
RICTOR	NM_152756	7	4	2.42467	5.66247e-09
RPS6KC1	NM_1136138	7	5	2.83359	5.78213e-09
NUP98	NM_16320	23	21	6.34165	5.82256e-09
MEMO1	NM_1137602	4	2	2.62056	5.87169e-09
TOP1	NM_3286	13	9	2.1324	5.89156e-09
ST6GAL2	NM_32528	5	2	2.56985	6.05107e-09
KIAA1919	NM_153369	3	2	5.7304	6.14091e-09
SCMH1	NM_12236	10	9	3.32291	6.2087e-09
JMJD1C	NM_32776	2	2	3.11045	6.2698e-09
RNF149	NM_173647	7	2	-3.96654	6.34148e-09
PANK3	NM_24594	2	2	3.94033	6.39748e-09
PTK2	NM_1199649	22	17	3.95845	6.42824e-09
RIMS1	NM_14989	29	26	2.5474	6.5196e-09
TBCEL	NM_152715	7	2	2.97389	6.5795e-09
TTC39C	NM_1135993	6	2	2.41403	6.77091e-09
LPHN3	NM_15236	14	9	2.79315	6.82238e-09
RPS6KC1	NM_12424	7	3	3.22853	6.9997e-09
ERC1	NR_27948	19	15	3.51422	7.02346e-09
DDX26B	NM_182540	9	3	2.24694	7.08533e-09
MAP7	NM_1198616	5	4	2.49536	7.13316e-09
NTRK3	NM_1012338	17	15	2.81516	7.20552e-09
MAP7	NM_1198609	5	4	2.21138	7.21607e-09
FTO	NM_1080432	8	5	2.89538	7.24282e-09
STK39	NM_13233	5	2	2.89818	7.39609e-09
RNF149	NM_173647	7	6	-2.88696	7.43789e-09
PTPRM	NM_1105244	14	12	2.79666	7.54076e-09
AGTPBP1	NM_15239	18	14	2.25034	7.90527e-09
SLC38A9	NM_173514	12	8	2.05023	7.91708e-09
GPATCH1	NM_18025	15	14	3.45037	8.01745e-09
ZNF736	NM_1170905	4	3	2.47532	8.02098e-09
TMEM116	NM_138341	8	4	3.57947	8.21465e-09
RBM39	NR_40723	12	8	2.61601	8.38497e-09
ZSWIM5	NM_20883	2	2	2.91707	8.4487e-09
RAB2A	NM_1242644	5	3	3.51472	8.57996e-09
DYNC1LI1	NM_16141	5	3	2.21624	8.61612e-09
UBE2Q2P1	NR_3661	5	2	3.0528	8.63142e-09
ANKRD46	NM_198401	5	4	3.76943	8.84429e-09
ATXN10	NM_13236	9	4	2.595	8.85073e-09
PNN	NM_2687	8	7	1.77006	9.0065e-09
MEMO1	NM_15955	5	2	2.96892	9.14773e-09
SLC20A2	NM_6749	5	2	5.2328	9.19139e-09
FBXL17	NM_1163315	7	4	2.39581	9.45262e-09
MCCC1	NM_20166	7	6	4.81297	9.53527e-09
DCUN1D4	NM_1040402	8	2	2.10522	9.55195e-09
PAN3	NM_175854	4	2	2.71237	9.58602e-09
MYRIP	NM_15460	10	10	3.61573	9.69534e-09
BTBD10	NM_32320	6	2	2.5368	9.87918e-09
RPRD1B	NM_21215	6	4	2.50626	9.9298e-09
RBM39	NM_1242599	10	6	2.32257	1.00276e-08
MAP7	NM_1198619	5	4	2.51894	1.00421e-08
WDR7	NM_15285	21	17	2.43019	1.04849e-08
CEP350	NM_14810	8	7	4.8089	1.05376e-08
UBE2G1	NM_3342	5	2	3.86191	1.08826e-08
KIAA1797	NM_17794	30	27	3.64368	1.10026e-08
KLHL24	NM_17644	3	3	3.00175	1.10997e-08
TNPO3	NM_12470	4	2	2.80376	1.112e-08
PCNXL2	NM_14801	21	9	2.68531	1.13662e-08
RPS6KC1	NM_1136138	7	2	2.62051	1.14775e-08
MAN2A1	NM_2372	3	2	2.17358	1.1638e-08
FAF1	NM_7051	17	15	3.57655	1.21697e-08
ERC1	NR_27949	14	11	2.91106	1.28742e-08
COG2	NM_7357	9	4	3.11761	1.29399e-08
HPS5	NM_7216	15	14	3.53754	1.34e-08
MPP6	NM_16447	10	3	1.7694	1.38536e-08
MAP7	NM_3980	5	4	2.27029	1.38903e-08
MEMO1	NM_15955	5	3	2.41835	1.40499e-08
SCYL2	NM_17988	4	2	2.81283	1.42164e-08
STX6	NM_5819	7	4	2.12137	1.42663e-08
LPPR4	NM_14839	6	2	2.59487	1.45623e-08
TPST1	NM_3596	2	2	3.57614	1.46674e-08
TERF2	NM_5652	5	4	2.25442	1.51936e-08
NUPL2	NM_7342	3	2	2.19588	1.55774e-08
BTBD10	NM_32320	8	3	2.26805	1.60978e-08
ZNRF2	NM_147128	3	2	4.95399	1.65462e-08
ARMC2	NM_32131	5	2	2.7293	1.65719e-08
LOC392196	NR_3275	1	1	-5.52375	1.66178e-08
REPS2	NM_4726	17	14	3.47844	1.67784e-08
AGPS	NM_3659	9	6	3.88915	1.69697e-08
ORC5	NM_2553	6	2	4.51556	1.71243e-08
C9orf5	NM_32012	14	10	3.58409	1.71419e-08
JPH1	NM_20647	4	4	2.45486	1.77445e-08
RNF13	NM_7282	9	3	2.1317	1.78184e-08
AKT3	NM_181690	11	8	2.73247	1.83993e-08
SENP6	NM_1100409	8	5	2.61936	1.84553e-08
EIF4G3	NM_3760	13	9	2.51278	1.89185e-08
TUSC3	NM_178234	6	3	2.56017	1.92011e-08
SNTG1	NM_18967	12	10	3.73136	1.92322e-08
POU5F1	NM_1173531	1	1	-4.52911	1.96318e-08
RBM39	NR_40722	12	8	2.29112	1.96328e-08
ELP3	NM_18091	14	11	3.3053	2.00276e-08
ZNF720	NM_1130913	3	2	2.13134	2.06342e-08
FAM73A	NM_198549	7	3	2.58486	2.12704e-08
LPGAT1	NM_14873	6	3	1.8591	2.15935e-08
ASAP1	NM_1247996	14	9	2.32409	2.21346e-08
BRWD3	NM_153252	12	9	2.95278	2.25122e-08
FMN1	NM_1103184	12	7	2.97581	2.26293e-08
PTPRM	NM_2845	14	12	2.58876	2.3311e-08
SATB2	NM_1172517	8	4	2.61637	2.34659e-08
KIAA0146	NM_1080394	5	2	3.53068	2.52766e-08
EPHX4	NM_173567	4	3	3.62781	2.53604e-08
LOC96610	NR_27293	8	2	3.30607	2.56201e-08
NFATC3	NM_173165	2	2	1.97359	2.6359e-08
MAGI1	NM_4742	12	11	3.22382	2.63927e-08
R3HDM1	NM_15361	3	2	3.60778	2.67768e-08
PIKFYVE	NM_15040	35	33	3.1543	2.69078e-08
ARHGAP26	NM_15071	17	13	2.8274	2.69848e-08
ATP9B	NM_198531	12	9	2.65107	2.75234e-08
ACSL3	NM_4457	4	3	2.52503	2.76927e-08
RHBDD1	NM_32276	3	2	5.23585	2.85758e-08
UNC80	NM_32504	27	24	2.45269	2.90806e-08
NF1	NM_1042492	20	16	3.71075	2.91237e-08
UBAC2	NM_1144072	4	2	2.51289	2.98187e-08
KLHL2	NM_7246	5	2	2.07702	2.98865e-08
TLK1	NM_12290	12	11	3.29054	3.00604e-08
CHMP5	NM_16410	7	5	3.03519	3.13351e-08
PHC3	NM_24947	7	5	2.02289	3.18055e-08
SYNE1	NM_33071	2	2	2.2	3.21877e-08
SAFB2	NM_14649	11	10	2.81261	3.30731e-08
CUL5	NM_3478	16	14	2.63224	3.32651e-08
EML5	NM_183387	2	2	2.54682	3.38789e-08
PCCA	NM_1178004	12	9	2.80263	3.51227e-08
CCZ1B	NM_198097	14	13	3.29289	3.55441e-08
LRBA	NM_1199282	35	32	3.7078	3.6116e-08
R3HDM1	NM_15361	22	21	2.67823	3.64406e-08
AIG1	NM_16108	4	3	5.28755	3.67982e-08
EIF4G3	NM_1198802	10	5	4.31452	3.68525e-08
ASPH	NM_1164750	14	4	1.9516	3.69625e-08
PRDM5	NM_18699	14	8	2.88911	3.72801e-08
UNC79	NM_20818	5	2	3.02321	3.75761e-08
RIMS1	NM_1168407	20	17	2.25037	3.79787e-08
RNF138	NM_16271	7	3	2.57008	3.89266e-08
BBS9	NM_1033604	5	2	2.5798	3.98986e-08
BRAF	NM_4333	13	8	2.50715	3.9946e-08
RPS6KC1	NM_1136138	6	2	2.58638	4.0043e-08
BBS9	NM_198428	5	2	2.03791	4.0777e-08
FSIP1	NM_152597	10	6	3.5084	4.09028e-08
PTK2	NM_1199649	7	3	2.98312	4.11464e-08
SATB2	NM_15265	6	4	3.09004	4.20355e-08
NALCN	NM_52867	7	4	3.13564	4.23347e-08
PCNXL2	NM_14801	19	13	3.29895	4.26828e-08
NTRK3	NM_1243101	16	14	2.83275	4.27257e-08
PCNXL2	NM_14801	15	6	3.28003	4.28624e-08
SERGEF	NM_12139	8	2	2.85752	4.30846e-08
RPS6KC1	NM_12424	8	3	2.882	4.31886e-08
DGKH	NM_178009	16	10	4.07273	4.34988e-08
ADD3	NM_16824	14	10	5.38887	4.42008e-08
HDAC9	NM_178423	12	12	3.4707	4.47192e-08
TRIP12	NM_4238	37	31	4.1167	4.52082e-08
NKAP	NM_24528	8	6	3.68464	4.60409e-08
COG2	NM_1145036	9	4	2.69735	4.60767e-08
PRKCB	NM_212535	5	4	2.34728	4.6347e-08
NALCN	NM_52867	6	2	2.92516	4.75424e-08
TRPM7	NM_17672	4	2	4.83047	4.78812e-08
ATP9B	NM_198531	5	2	2.78787	4.86423e-08
ERC1	NM_178040	15	14	3.15691	4.88682e-08
NFATC3	NM_4555	2	2	2.02374	4.9015e-08
TBC1D1	NM_1253912	17	15	3.01768	4.9491e-08
LONP2	NM_31490	11	8	2.98438	4.99585e-08
WDR7	NM_15285	19	16	2.26939	5.00503e-08
FGF14	NM_4115	3	2	5.29793	5.00959e-08
ARHGEF12	NM_1198665	35	32	3.33786	5.09515e-08
CNTNAP5	NM_130773	21	17	3.96914	5.1643e-08
TSN	NM_4622	4	2	3.14	5.16592e-08
ARHGAP32	NM_1142685	5	3	3.35921	5.18677e-08
RICTOR	NM_152756	7	3	3.1925	5.34019e-08
SHOC2	NM_7373	3	2	2.04949	5.39319e-08
EPRS	NM_4446	15	14	4.39676	5.49364e-08
PCNXL2	NM_14801	19	9	3.34514	5.6384e-08
PIAS1	NM_16166	8	3	3.25494	5.65475e-08
KDM1A	NM_15013	8	3	2.76486	5.66922e-08
RIMBP2	NM_15347	18	13	2.50375	5.73211e-08
ZNF148	NM_21964	4	2	1.78989	5.77549e-08
RBM39	NM_1242600	10	6	2.15465	5.8907e-08
UBA2	NM_5499	6	2	2.29504	5.93209e-08
NIPBL	NM_15384	9	2	2.76506	6.01057e-08
GAPVD1	NM_15635	16	15	2.5581	6.08268e-08
TMEM56	NM_1199679	5	2	3.69564	6.14916e-08
SPAG16	NM_24532	8	4	3.12875	6.15533e-08
ACCN1	NM_1094	3	2	3.04373	6.21809e-08
ERC2	NM_15576	12	11	3.96274	6.25666e-08
LOC643406	NR_29405	2	2	-5.29326	6.33973e-08
FMNL2	NM_52905	9	7	2.55336	6.57045e-08
PTPN4	NM_2830	16	13	2.57452	6.82058e-08
PTK2	NM_153831	7	3	3.1826	6.82728e-08
CIRBP	NM_1280	6	4	3.84843	6.971e-08
RGPD5	NM_32260	15	14	2.77207	7.1518e-08
SFMBT2	NM_1018039	7	5	2.31546	7.32662e-08
WHAMM	NM_1080435	5	2	2.61588	7.52829e-08
CBFA2T2	NM_1032999	5	4	3.53344	7.54226e-08
SPDYE2	NM_1031618	9	2	-5.33711	7.59986e-08
BCYRN1	NR_1568	4	1	1.67039	7.9689e-08
TMEFF1	NM_3692	7	2	2.97664	8.07053e-08
KIAA1804	NM_32435	5	2	3.64881	8.11987e-08
TXNDC16	NM_20784	6	2	2.21448	8.16171e-08
PRRC2C	NM_15172	25	23	4.74146	8.41318e-08
AFF2	NM_1169124	3	3	3.5344	8.54423e-08
FGGY	NM_1244714	3	2	2.80155	8.56449e-08
ISPD	NM_1101417	8	5	2.85813	8.63637e-08
MLIP	NM_138569	10	5	3.27054	8.7453e-08
SMAD5	NM_1001419	4	2	2.61599	8.7795e-08
GALK2	NM_2044	8	4	3.17188	8.8348e-08
PICALM	NM_1206946	12	2	2.14084	8.91821e-08
GRM8	NM_845	8	8	5.02573	8.94743e-08
PRELID2	NM_138492	7	2	4.8811	9.19787e-08
CDC42BPA	NM_14826	5	2	2.91949	9.21591e-08
UBE2CBP	NM_198920	9	4	3.98991	9.33981e-08
ATXN10	NM_13236	6	2	2.77447	9.35033e-08
ZNF91	NM_3430	3	2	3.06337	9.44258e-08
MAGI1	NM_15520	12	11	3.33659	9.50926e-08
ERC1	NR_27949	15	11	3.33911	9.7379e-08
NF1	NM_267	20	16	3.1628	9.74578e-08
GON4L	NM_32292	2	2	2.26842	9.88806e-08
LOC100170939	NR_24054	4	1	2.48293	9.92669e-08
ARID1A	NM_6015	4	2	3.39015	9.93726e-08
KLHDC10	NM_14997	5	4	3.06715	9.98913e-08
GNAQ	NM_2072	5	4	3.2707	1.00306e-07
LZIC	NM_32368	6	4	2.89818	1.0104e-07
REPS1	NM_1128617	7	5	2.25448	1.01623e-07
OAT	NM_274	4	2	3.26567	1.0185e-07
MBOAT2	NM_138799	5	2	2.94344	1.02088e-07
CCDC7	NM_1026383	9	2	1.91632	1.02479e-07
FCHO2	NM_1146032	20	19	2.35769	1.03185e-07
FAM185A	NM_1145269	6	4	3.30889	1.05695e-07
RNF149	NM_173647	6	2	3.62537	1.08675e-07
LRRC6	NM_12472	7	2	1.83796	1.09604e-07
MGA	NM_1080541	5	3	2.89025	1.10294e-07
RPS6KC1	NM_1136138	5	2	3.61954	1.14283e-07
RHOU	NR_37962	1	1	-5.50672	1.15151e-07
FGGY	NM_18291	5	2	2.97203	1.1579e-07
HDGFRP3	NM_16073	5	3	1.99384	1.15961e-07
FGF14	NM_175929	3	2	4.8893	1.17461e-07
TFDP2	NM_1178138	4	2	2.75852	1.19129e-07
CBFA2T2	NM_1039709	5	4	3.22383	1.19194e-07
PTK2	NM_5607	7	3	2.57386	1.20496e-07
CAMK4	NM_1744	5	2	2.76795	1.23198e-07
ZNF608	NM_20747	2	2	2.91949	1.27756e-07
RNF138	NM_1191324	3	2	2.48088	1.27771e-07
ANKRD17	NM_32217	22	17	2.33653	1.2873e-07
RNGTT	NM_3800	11	6	2.77043	1.28971e-07
EVI5	NM_5665	17	15	2.63521	1.29099e-07
MLL5	NM_182931	3	2	4.00432	1.29939e-07
GAS7	NM_201433	8	6	4.71694	1.31466e-07
PCM1	NM_6197	34	33	2.49275	1.32967e-07
RTN4	NM_20532	5	4	3.12816	1.34116e-07
LOC202181	NR_26921	4	2	5.13237	1.36366e-07
KLHL24	NM_17644	5	3	2.39336	1.4056e-07
SLC38A1	NM_1077484	5	2	2.91263	1.47995e-07
LPHN3	NM_15236	18	13	5.25275	1.49148e-07
PCNX	NM_14982	19	14	3.31504	1.49405e-07
AKT3	NM_181690	8	1	2.09088	1.54689e-07
RNF149	NM_173647	7	4	-3.08357	1.56081e-07
SPECC1L	NM_1145468	3	2	5.25769	1.58282e-07
STX6	NM_5819	3	2	3.38258	1.58672e-07
hap1	-_ARL17A	#VALUE!	16633	-5.27471	1.68362e-07
CLNS1A	NM_1293	6	3	2.12738	1.6862e-07
GALNTL4	NM_198516	9	7	2.24455	1.68962e-07
ERI3	NM_24066	6	3	2.45271	1.70112e-07
LRP1B	NM_18557	18	16	2.92105	1.7664e-07
ALS2	NM_20919	4	4	2.96159	1.778e-07
VPS13A	NM_1018037	70	67	2.15153	1.79018e-07
RBM39	NM_184234	11	7	2.34331	1.8114e-07
BTBD10	NM_32320	6	3	2.28147	1.84849e-07
PHKB	NM_1031835	14	3	2.71751	1.84953e-07
AFF1	NM_1166693	4	3	2.21204	1.8609e-07
ANKIB1	NM_19004	3	2	2.11396	1.91329e-07
NRXN1	NM_4801	18	13	2.7557	1.94933e-07
ABHD2	NM_152924	5	2	3.27898	1.97971e-07
C8orf44	NM_19607	2	2	-5.02074	1.98482e-07
NME7	NM_13330	10	7	4.23325	1.99449e-07
OXCT1	NM_436	13	8	5.02806	2.02075e-07
GON4L	NM_1037533	21	21	1.99409	2.03102e-07
RBM6	NM_5777	17	16	3.26507	2.04794e-07
DBP	NM_1352	3	3	3.19198	2.0499e-07
CACNA1C	NM_1129840	9	8	2.8402	2.10027e-07
NPEPPS	NM_6310	21	20	5.257	2.13103e-07
KHDRBS3	NM_6558	5	2	2.42231	2.17736e-07
ZCCHC11	NM_15269	7	4	2.41362	2.22385e-07
EIF3H	NM_3756	5	3	2.80565	2.28353e-07
ANKRD36BP2	NR_15424	15	13	3.3733	2.28701e-07
MFN2	NM_1127660	10	8	3.4428	2.30579e-07
SUZ12	NM_15355	10	9	2.42668	2.3074e-07
FLJ42709	NR_21490	5	2	3.21795	2.33598e-07
ANAPC16	NM_1242546	4	2	-4.51743	2.40724e-07
RTN4	NM_207521	5	4	2.66747	2.41612e-07
SENP6	NM_1100409	18	18	4.51997	2.42484e-07
CDC42BPA	NM_3607	5	2	2.98109	2.45331e-07
RAB2A	NM_2865	6	4	3.68517	2.45961e-07
SCMH1	NM_1172219	10	9	2.91432	2.48803e-07
AFF2	NM_2025	3	3	3.40897	2.56575e-07
DCUN1D4	NM_15115	5	2	3.93599	2.59267e-07
ASXL1	NM_1164603	3	2	2.36732	2.65762e-07
LRBA	NM_1199282	34	31	3.64664	2.68387e-07
PKN2	NM_6256	8	4	3.71169	2.74574e-07
DDX17	NM_1098504	8	2	2.17749	2.76438e-07
ERC1	NM_178039	17	14	3.41391	2.83588e-07
KDM4C	NM_1146696	8	5	5.20201	2.85913e-07
MNAT1	NM_2431	6	2	4.95241	2.87399e-07
CIRH1A	NM_32830	16	11	4.65368	2.90893e-07
EDIL3	NM_5711	9	7	2.29954	2.93149e-07
TPST1	NM_3596	3	3	4.48254	3.02452e-07
STX17	NM_17919	6	5	4.79848	3.0498e-07
REXO4	NM_20385	4	3	2.21969	3.07414e-07
RABGAP1	NM_12197	19	14	2.47017	3.07708e-07
TBCEL	NM_1130047	7	2	2.72921	3.14023e-07
DCAF17	NM_25000	11	4	3.55634	3.2259e-07
BAI3	NM_1704	8	4	3.04003	3.22677e-07
ST6GAL2	NM_1142352	5	3	2.63007	3.25073e-07
SCMH1	NM_1172220	9	8	3.67415	3.36295e-07
VTI1A	NM_145206	5	4	3.42087	3.36429e-07
PTGES3	NM_6601	5	2	3.48803	3.40819e-07
NAA25	NM_24953	8	6	4.0221	3.47007e-07
ATXN10	NM_1167621	8	3	2.66045	3.47829e-07
N4BP2L2	NM_14887	3	3	2.6066	3.52831e-07
TMEM128	NM_32927	4	2	3.45955	3.54753e-07
MAN2A1	NM_2372	4	2	2.15004	3.60392e-07
BTBD9	NM_52893	7	3	5.06399	3.62503e-07
ATXN1	NM_332	8	8	1.5904	3.63778e-07
ATRNL1	NM_207303	10	2	1.73332	3.72567e-07
CHPT1	NM_20244	4	2	5.44052	3.77786e-07
EZH1	NM_1991	4	2	3.55206	3.78512e-07
NRXN1	NM_1135659	9	7	3.18506	3.88162e-07
PTK2	NM_153831	5	3	2.79426	3.88743e-07
HERC4	NM_22079	16	9	2.47925	3.91005e-07
BAZ2B	NM_13450	27	26	4.84896	3.92335e-07
BPTF	NM_182641	27	21	2.11528	3.93873e-07
MPP7	NM_173496	15	14	3.43957	3.99212e-07
ENGASE	NM_1042573	3	2	2.99914	4.01284e-07
WWC3	NM_15691	8	2	2.30702	4.07105e-07
REPS1	NM_31922	7	5	2.46094	4.075e-07
DGKH	NM_1204506	14	8	3.20056	4.11709e-07
SATB2	NM_1172517	11	5	3.57873	4.14872e-07
RTN4	NM_207520	4	3	3.2326	4.18864e-07
RTN1	NM_21136	3	3	2.5713	4.21262e-07
NBPF15	NM_1170755	6	3	-5.11002	4.22108e-07
GNAQ	NM_2072	5	2	3.31331	4.28036e-07
DENND5B	NM_144973	5	2	3.54793	4.31298e-07
MAPK9	NM_139070	5	2	2.37991	4.391e-07
RUFY2	NM_17987	7	5	2.08067	4.4537e-07
THRB	NM_1128176	3	2	2.93736	4.50274e-07
ATXN1	NM_1128164	4	3	3.30157	4.56987e-07
ANKS1B	NM_152788	8	3	2.87591	4.62434e-07
CNOT6L	NM_144571	4	2	3.45266	4.69429e-07
PRKCA	NM_2737	8	6	3.46526	4.70896e-07
SPAST	NM_14946	7	4	2.40033	4.7209e-07
KAT6B	NM_12330	3	2	3.9869	4.73734e-07
SLC38A1	NM_30674	5	2	2.9963	4.75747e-07
KIF5A	NM_4984	15	12	2.39772	4.78419e-07
TNPO3	NR_34053	5	3	2.9	4.78499e-07
MAP7	NM_1198614	6	5	2.338	4.82392e-07
KIAA1841	NM_1129993	20	17	3.66153	4.84655e-07
BICD1	NM_1003398	5	5	3.61232	4.91742e-07
KCNH1	NM_172362	6	6	4.0226	4.93075e-07
BAI3	NM_1704	17	11	4.37458	4.93454e-07
ARFGEF2	NM_6420	7	6	2.35573	5.04522e-07
NUDC	NM_6600	6	5	2.12311	5.06998e-07
MCTP1	NM_1002796	12	9	2.99333	5.11765e-07
PAK7	NM_177990	7	5	2.61848	5.14845e-07
MAPK1	NM_2745	4	2	3.03573	5.17755e-07
TNIK	NM_1161566	7	5	2.73044	5.19189e-07
ORC5	NM_2553	12	2	3.18002	5.22199e-07
RHBDD1	NM_1167608	8	4	2.19462	5.33194e-07
HDAC9	NM_58176	11	11	3.22446	5.3504e-07
NRXN3	NM_4796	12	8	4.80131	5.36721e-07
ATP6V0A1	NM_1130020	17	15	2.58477	5.39338e-07
PICALM	NM_7166	12	2	1.93365	5.68284e-07
PTK2	NM_5607	10	3	2.44219	5.6959e-07
RNGTT	NM_3800	13	11	3.98216	6.02173e-07
PRKCB	NM_2738	5	4	2.20135	6.08876e-07
SLC38A1	NM_30674	3	2	3.89551	6.11884e-07
RGS7	NM_2924	9	5	2.87448	6.41051e-07
ATP9B	NM_198531	11	9	2.44334	6.4358e-07
TRIM58	NM_15431	5	2	3.35012	6.51272e-07
RNGTT	NM_3800	11	7	4.4293	6.64045e-07
STAM	NR_37774	10	8	2.53583	6.7699e-07
SCMH1	NM_1031694	10	9	2.65221	6.85208e-07
DPY19L1P1	NR_36680	12	3	4.00684	6.94663e-07
RASGRF2	NM_6909	17	10	3.271	7.00125e-07
ARHGAP10	NM_24605	10	5	2.44406	7.03291e-07
MED12L	NM_53002	10	2	3.42876	7.10635e-07
MTHFD2L	NM_1144978	6	2	3.15828	7.13219e-07
LARP1B	NM_18078	12	11	3.44992	7.24813e-07
ANAPC16	NM_1242546	5	2	-5.00463	7.29771e-07
ZNF187	NM_1023560	3	2	3.84084	7.33737e-07
SATB2	NM_15265	8	4	2.81787	7.35288e-07
AEBP2	NM_153207	7	3	4.97058	7.38119e-07
CRYL1	NM_15974	5	3	3.2379	7.49633e-07
MAPK1	NM_138957	4	2	3.04048	7.58542e-07
MNAT1	NM_1177963	6	4	2.28912	7.72339e-07
PARM1	NM_15393	2	2	3.16002	7.7642e-07
MBOAT2	NM_138799	6	2	3.34822	7.77692e-07
PAK3	NM_1128168	9	2	2.07305	7.78187e-07
BTBD9	NM_1099272	6	2	4.70329	7.82963e-07
CRIM1	NM_16441	4	3	2.64694	7.90894e-07
HTT	NM_2111	28	27	3.76317	8.30936e-07
CACNA1A	NM_23035	9	8	4.96632	8.34788e-07
EXOC6	NM_19053	8	2	3.9589	8.50335e-07
DGKH	NM_152910	16	10	3.46719	8.50506e-07
EIF4G3	NM_1198801	15	11	2.39566	8.63077e-07
MITD1	NM_138798	6	4	4.644	8.63476e-07
SKAP2	NM_3930	4	2	3.05198	8.65757e-07
C16orf62	NM_20314	24	13	2.30678	8.78231e-07
TMEM56-RWDD3	NM_1199691	5	2	3.50203	8.88895e-07
CACNA1C	NM_1167623	9	8	2.93601	9.01012e-07
PDZD2	NM_178140	5	3	2.52853	9.09673e-07
STX6	NM_5819	7	2	2.42339	9.09969e-07
XPO1	NM_3400	11	8	4.92558	9.32535e-07
SATB2	NM_1172509	7	3	2.48268	9.61357e-07
ARNTL2	NM_1248002	3	2	3.54587	9.70981e-07
AKT3	NM_5465	11	1	1.41865	9.72992e-07
KCTD3	NM_16121	10	9	4.32217	9.74011e-07
ANKRD32	NM_32290	5	2	3.03471	1.01184e-06
SHKBP1	NM_138392	12	11	4.65438	1.02138e-06
TMCC1	NM_1128224	3	2	3.46546	1.0312e-06
ZFYVE9	NM_4799	13	10	4.81441	1.03154e-06
ANKRD17	NM_198889	21	16	2.05138	1.04025e-06
PAK2	NM_2577	7	6	4.02523	1.04538e-06
ZNF749	NM_1023561	3	2	-3.83215	1.0505e-06
RIC8B	NM_18157	6	5	3.31609	1.05798e-06
DGKD	NM_152879	3	2	2.88544	1.08359e-06
SUPT3H	NM_3599	6	2	2.67117	1.09211e-06
NPAT	NM_2519	12	11	3.41029	1.09624e-06
HABP4	NM_14282	2	2	3.42995	1.09724e-06
ST6GAL2	NM_1142351	5	3	3.10833	1.10393e-06
TBC1D12	NM_15188	3	2	2.74363	1.10541e-06
ITSN1	NM_3024	31	28	3.22852	1.10671e-06
AGAP1	NM_1244888	6	4	2.35036	1.11976e-06
MRS2	NM_20662	9	7	4.10415	1.1422e-06
SPPL3	NM_139015	6	4	3.01565	1.14896e-06
LRCH3	NM_32773	4	2	2.48265	1.15553e-06
SATB2	NM_1172517	6	4	2.76714	1.1564e-06
EIF4G3	NM_3760	7	3	3.1916	1.16897e-06
NME7	NM_197972	10	7	3.57935	1.1791e-06
WAC	NM_16628	7	4	2.28121	1.18037e-06
AGTPBP1	NM_15239	8	2	2.4987	1.18259e-06
ZCCHC17	NM_16505	7	4	2.54468	1.18411e-06
KCNH1	NM_172362	5	4	3.32563	1.18674e-06
SCAP	NM_12235	8	4	2.99016	1.20032e-06
PPHLN1	NM_1143788	8	3	2.73122	1.20734e-06
QKI	NM_206854	3	2	2.14459	1.2234e-06
AKT3	NM_1206729	9	2	2.30707	1.22983e-06
ABCA10	NM_80282	31	30	3.45143	1.2362e-06
SLC37A3	NM_207113	7	6	2.49536	1.2639e-06
ZDHHC20	NM_153251	11	4	5.73778	1.26744e-06
GLIS1	NM_147193	3	2	2.75298	1.30097e-06
SPECC1	NM_1033555	2	2	2.28059	1.3068e-06
CCDC91	NM_18318	7	3	2.23027	1.32034e-06
NAA25	NM_24953	10	6	5.04419	1.32086e-06
C11orf63	NM_24806	8	7	2.75064	1.33703e-06
SATB2	NM_15265	7	5	4.91489	1.34711e-06
PHAX	NM_32177	2	2	3.22155	1.35631e-06
PAK3	NM_1128167	8	3	2.43619	1.36841e-06
QKI	NM_206855	3	2	2.10247	1.37077e-06
CDK14	NM_12395	3	2	4.94114	1.37243e-06
BTBD7	NM_1002860	3	2	2.6722	1.39698e-06
AGTPBP1	NM_15239	17	14	1.75167	1.40787e-06
TCERG1L	NM_174937	3	2	4.52525	1.41245e-06
ARID1A	NM_139135	4	2	3.08008	1.42684e-06
MGA	NM_1164273	5	3	2.79604	1.44017e-06
APBB2	NM_1166050	10	7	4.55108	1.44298e-06
FGD4	NM_139241	10	5	2.79689	1.46766e-06
PTK2	NM_1199649	10	3	2.39882	1.48627e-06
ASAP1	NM_18482	13	10	2.99097	1.49635e-06
PPP6R2	NM_14678	3	2	2.4617	1.49783e-06
PDIA4	NM_4911	3	2	3.11704	1.51126e-06
YTHDC2	NM_22828	10	8	3.88996	1.535e-06
PPHLN1	NM_201439	9	3	2.90477	1.54177e-06
AQP7P3	NR_26558	4	4	-4.96543	1.55319e-06
RALB	NM_2881	4	2	4.90938	1.55868e-06
TAF9	NM_16283	4	2	4.89546	1.55994e-06
ETFA	NM_126	9	2	2.86992	1.57351e-06
KHDRBS3	NM_6558	7	3	2.75421	1.59053e-06
SHPRH	NM_1042683	22	14	3.13444	1.59157e-06
AFF2	NM_1169125	3	3	2.91364	1.60321e-06
NEO1	NM_1172623	7	6	3.92731	1.62621e-06
PATL1	NM_152716	4	3	2.55972	1.64159e-06
NAPB	NM_22080	7	2	2.72615	1.64172e-06
DDX17	NM_6386	8	2	2.10525	1.64534e-06
GAS7	NM_3644	4	2	3.66918	1.67463e-06
NCEH1	NM_1146276	3	2	4.13973	1.6978e-06
EML6	NM_1039753	27	26	3.04578	1.71468e-06
MTO1	NM_133645	9	8	3.75131	1.72133e-06
RNF180	NM_1113561	7	6	2.6027	1.72204e-06
MBTD1	NM_17643	6	3	4.01549	1.73106e-06
PKN2	NM_6256	2	2	3.66076	1.73374e-06
LMBRD1	NM_18368	7	2	2.38401	1.74236e-06
SLAIN1	NM_1242868	5	2	1.91448	1.7538e-06
RAB2A	NM_2865	6	3	3.21731	1.77931e-06
TRIM33	NM_15906	18	14	4.8593	1.78873e-06
HADHB	NM_183	7	4	3.00407	1.80453e-06
HECW2	NM_20760	26	25	3.30281	1.81797e-06
PAK3	NM_2578	11	6	2.29878	1.83354e-06
KIAA0319	NM_1168375	9	5	4.24586	1.86609e-06
REPS2	NM_1080975	17	14	2.80442	1.86731e-06
PDIA3	NM_5313	5	3	3.68749	1.87222e-06
FAM125B	NM_33446	6	2	2.96087	1.88171e-06
BAI3	NM_1704	29	25	3.78712	1.884e-06
BRWD1	NM_18963	37	34	2.54548	1.92533e-06
KLHL20	NM_14458	10	7	7.07915	1.92808e-06
ANKIB1	NM_19004	9	2	1.88161	1.92826e-06
R3HDM1	NM_15361	23	19	4.20619	1.93047e-06
TMEM50A	NM_14313	4	2	3.6357	1.93963e-06
NCOR2	NM_1206654	15	11	3.5838	1.95971e-06
RUFY2	NM_1042417	6	4	2.29202	1.96048e-06
UBQLN1	NM_13438	6	5	2.04203	1.9871e-06
CLOCK	NM_4898	15	12	3.71483	2.01964e-06
KLHL24	NM_17644	7	3	2.35032	2.09119e-06
RERE	NM_12102	3	3	3.84149	2.12669e-06
CEP290	NM_25114	25	24	3.12255	2.14175e-06
DENND1B	NM_1195215	10	6	3.36424	2.15852e-06
ZNF236	NM_7345	5	2	2.10879	2.21297e-06
ZNF528	NM_32423	6	5	3.02954	2.24043e-06
STK39	NM_13233	14	11	2.13006	2.27083e-06
ATRNL1	NM_207303	24	21	2.44193	2.28328e-06
ATXN10	NM_13236	5	2	2.65373	2.2861e-06
ATP5C1	NM_5174	8	3	2.97767	2.29327e-06
SETD2	NM_14159	6	4	3.4504	2.3305e-06
MAP7	NM_1198618	6	4	2.83843	2.39506e-06
CEP192	NM_32142	9	2	2.00808	2.44376e-06
C10orf76	NM_24541	23	21	2.71486	2.45466e-06
PICALM	NM_1008660	4	2	3.8598	2.4718e-06
PDHX	NM_3477	8	4	4.07753	2.47346e-06
CLPX	NM_6660	3	2	2.97172	2.51388e-06
MAPK1	NM_138957	3	2	2.55756	2.57078e-06
SUZ12	NM_15355	6	2	2.76553	2.61318e-06
GPBP1	NM_22913	10	7	3.51673	2.61487e-06
C10orf46	NM_153810	5	2	3.34255	2.63001e-06
PDS5B	NM_15032	24	20	4.55722	2.63028e-06
RPS6KB1	NM_3161	13	10	2.91462	2.64007e-06
SEC24B	NM_6323	6	5	2.82831	2.65017e-06
PUM1	NM_1020658	7	6	3.36328	2.65351e-06
FMN2	NM_20066	4	3	4.76791	2.67176e-06
SV2B	NM_14848	10	4	2.82415	2.67875e-06
RANBP2	NM_6267	23	21	2.61955	2.69224e-06
KIAA1797	NM_17794	10	4	2.72037	2.69576e-06
COG2	NM_7357	8	4	3.32985	2.71933e-06
STXBP5L	NM_14980	9	8	4.28665	2.72438e-06
ERC1	NR_27948	15	14	2.74222	2.72464e-06
DNAJC3	NM_6260	9	5	2.61557	2.76439e-06
DYNC1LI1	NM_16141	4	3	3.41094	2.77829e-06
CDK14	NM_12395	4	3	3.26156	2.79765e-06
IQCK	NM_153208	5	3	4.39415	2.80721e-06
SMAP1	NM_21940	4	2	3.02039	2.80727e-06
BMPER	NM_133468	14	8	4.7677	2.81269e-06
TBC1D30	NM_15279	10	9	3.60887	2.83547e-06
ATP6V0A1	NM_1130021	17	15	2.46446	2.86147e-06
CSGALNACT2	NM_18590	3	2	2.26652	2.86777e-06
AKT3	NM_1206729	12	9	2.15109	2.87425e-06
NCOA2	NM_6540	4	3	3.60103	2.89826e-06
OGDH	NM_1003941	4	3	3.21823	2.92207e-06
GPR137B	NR_3272	5	2	4.6232	2.9392e-06
ATP6V0A1	NM_5177	17	15	2.58548	2.96458e-06
CTCF	NM_6565	4	3	1.98598	3.10262e-06
HECW1	NM_15052	19	12	3.85346	3.12002e-06
USP33	NM_15017	18	12	4.77969	3.13427e-06
MYO9A	NM_6901	19	16	3.499	3.14953e-06
MCCC1	NM_20166	4	3	2.5532	3.15021e-06
TLK1	NM_1136555	10	9	2.60684	3.15603e-06
KATNAL1	NM_32116	6	5	4.41292	3.17166e-06
KAT6B	NM_1256468	3	3	2.81506	3.17531e-06
MAPK1	NM_2745	3	2	2.81524	3.17756e-06
DGKI	NM_4717	28	9	1.94992	3.20212e-06
MFN2	NM_14874	11	9	2.84337	3.20228e-06
NPAS3	NM_173159	3	2	2.13668	3.20489e-06
VAMP3	NM_4781	4	3	2.18345	3.24419e-06
CADPS2	NM_1009571	18	12	4.18208	3.29087e-06
LRP1B	NM_18557	27	26	2.62712	3.30125e-06
C9orf5	NM_32012	3	2	4.4415	3.40259e-06
LRP1B	NM_18557	66	60	3.9568	3.41977e-06
CACNA1A	NM_68	9	8	4.63018	3.44847e-06
GTDC1	NM_24659	4	1	4.13209	3.50962e-06
FAM216A	NM_13300	6	3	2.00685	3.62432e-06
CADM1	NM_14333	7	2	2.98118	3.62634e-06
NPIP	NM_6985	5	2	6.68702	3.69248e-06
DCLK1	NM_1195416	7	4	4.72325	3.76338e-06
EZH1	NM_1991	4	3	4.1233	3.77445e-06
STAMBPL1	NM_20799	10	2	2.15421	3.79703e-06
DOCK4	NM_14705	30	26	3.07269	3.80236e-06
TMEM181	NM_20823	6	4	2.9951	3.80824e-06
ZNF418	NM_133460	4	4	2.39029	3.82455e-06
SAMD4A	NM_1161576	2	2	3.09294	3.83965e-06
ASAP1	NM_18482	13	8	2.35203	3.85633e-06
UBR2	NM_15255	42	39	3.50375	3.90984e-06
CACNA1C	NM_1167625	9	8	2.80761	3.92411e-06
TUBGCP3	NM_6322	17	12	2.82923	3.94017e-06
BAI3	NM_1704	16	11	2.57469	3.94206e-06
ST6GAL2	NM_32528	5	3	2.97293	3.97469e-06
FNDC3A	NM_1079673	23	20	4.5403	3.97815e-06
TDRD3	NM_1146071	5	2	2.53034	3.99637e-06
SLAIN1	NM_1040153	5	2	1.76188	3.99934e-06
CCDC7	NM_145023	9	2	1.86941	4.05293e-06
RNF111	NM_17610	2	2	2.99337	4.05377e-06
PCSK5	NM_6200	9	6	4.74416	4.06842e-06
WAC	NR_24557	7	4	2.87482	4.07822e-06
AKT3	NM_181690	11	1	1.49388	4.15502e-06
ACCN1	NM_183377	3	2	2.8819	4.15742e-06
NIPBL	NM_133433	9	2	2.64478	4.17459e-06
SLC12A2	NM_1256461	15	8	2.39563	4.27704e-06
TRPS1	NM_14112	5	2	2.67487	4.32876e-06
ATXN10	NM_13236	9	2	2.65201	4.3369e-06
SLC12A2	NR_46207	15	8	2.35295	4.33868e-06
EIF2AK4	NM_1013703	30	26	2.75457	4.34364e-06
REPS2	NM_4726	17	15	3.229	4.35533e-06
DGKE	NM_3647	8	6	2.16554	4.41328e-06
KCNH1	NM_172362	5	2	2.60173	4.5037e-06
MDGA2	NM_182830	10	8	3.03669	4.54216e-06
SNTB2	NM_6750	5	5	2.13778	4.59174e-06
NKIRAS1	NM_20345	4	2	3.22126	4.62913e-06
CSPP1	NM_24790	6	5	4.01989	4.66232e-06
SPPL3	NM_139015	6	3	2.29025	4.69421e-06
CSRNP2	NM_30809	3	3	2.87904	4.71487e-06
PUM1	NM_14676	7	6	3.35384	4.71824e-06
GPBP1L1	NM_21639	4	3	3.49228	4.89299e-06
LRRC7	NM_20794	23	21	2.60986	4.91526e-06
DCUN1D4	NM_1040402	5	2	3.38373	4.97574e-06
RBM6	NM_1167582	13	12	2.78734	5.02008e-06
RAPGEF5	NM_12294	9	7	3.00167	5.02008e-06
PAK7	NM_20341	8	6	2.77976	5.03141e-06
PRRC2B	NM_13318	2	1	2.95669	5.0391e-06
FGGY	NM_18291	5	3	2.73353	5.10817e-06
CPSF6	NM_7007	9	2	1.64223	5.11968e-06
TDRD3	NM_30794	5	2	3.52804	5.12284e-06
DYNC2H1	NM_1377	82	76	3.2066	5.128e-06
LOC284395	NR_40029	9	8	3.69578	5.19555e-06
PIGN	NM_12327	29	22	3.1597	5.19592e-06
BRIX1	NM_18321	8	2	5.07898	5.20931e-06
HERC2P2	NR_2824	4	4	2.15987	5.21685e-06
NRXN1	NM_1135659	19	14	2.73002	5.24524e-06
NCOR2	NM_1077261	15	11	3.16125	5.32956e-06
RAB2A	NM_1242644	5	2	2.80748	5.33025e-06
AKT3	NM_1206729	5	2	4.47781	5.37445e-06
RNF149	NM_173647	7	3	-3.93423	5.45006e-06
PPIL4	NM_139126	12	11	5.33053	5.50124e-06
ZNF337	NM_15655	4	2	4.54093	5.51193e-06
SYT1	NM_1135806	7	4	3.7117	5.52645e-06
ERC1	NM_178039	14	13	2.75268	5.54909e-06
AKT3	NM_1206729	8	3	2.34433	5.55202e-06
CCZ1B	NM_198097	8	6	2.21068	5.65826e-06
TBC1D1	NM_15173	18	13	4.68269	5.66803e-06
ASXL1	NM_15338	3	2	2.93985	5.67125e-06
PTDSS1	NM_14754	12	8	4.89548	5.76669e-06
DYNC2H1	NM_1080463	83	77	2.65964	5.78649e-06
CTNND2	NM_1332	16	15	2.1882	5.81605e-06
EIF4B	NM_1417	8	7	3.0016	5.82924e-06
STAU2	NM_1164385	3	2	4.2826	5.86128e-06
TRPM7	NM_17672	28	26	3.21819	5.88667e-06
DPY19L1P1	NR_36680	9	3	2.18084	5.92957e-06
ANKS1B	NM_152788	8	4	3.3044	5.93057e-06
HPS5	NM_181507	16	15	2.98799	5.93332e-06
DPY19L1	NM_15283	6	3	2.4327	5.93565e-06
NCKAP1	NM_205842	24	22	4.32101	5.97952e-06
LDB2	NM_1130834	5	2	2.36655	5.99648e-06
NRXN2	NM_15080	6	6	2.64575	6.01848e-06
SND1	NM_14390	10	8	3.54793	6.04519e-06
BPTF	NM_4459	29	23	1.68477	6.06234e-06
HECTD1	NM_15382	26	23	2.35537	6.08881e-06
KIAA0319	NM_1168374	10	6	3.33319	6.15082e-06
ARHGAP5	NM_1030055	3	2	1.58701	6.15196e-06
ERC2	NM_15576	14	11	2.55999	6.1977e-06
FAM188A	NM_24948	10	2	2.17391	6.21342e-06
ATRNL1	NM_207303	10	9	3.1045	6.22553e-06
FASTKD1	NM_24622	11	9	3.03994	6.22892e-06
DZIP3	NM_14648	23	16	2.05561	6.28434e-06
LY86-AS1	NR_26970	6	4	2.41933	6.39874e-06
EIF4G3	NM_1198802	16	12	2.08781	6.42422e-06
PCCA	NM_282	12	9	2.50103	6.54702e-06
GSK3B	NM_1146156	9	7	3.68052	6.62602e-06
ARHGAP26	NM_15071	17	15	2.41902	6.63904e-06
ORC4	NM_1190879	5	2	2.71128	6.64731e-06
CHD2	NM_1271	38	35	3.13363	6.70577e-06
BTBD10	NM_32320	8	2	2.19481	6.73698e-06
UBE2G1	NM_3342	5	3	2.07677	6.75492e-06
MAGOH	NM_2370	3	2	3.01544	6.79982e-06
USP45	NM_1080481	9	2	4.49564	6.88466e-06
SBDS	NM_16038	4	2	2.76216	6.91777e-06
NARS2	NM_24678	11	7	2.4731	7.03206e-06
INMT-FAM188B	NR_37598	11	9	4.41583	7.15066e-06
POLR2J3	NM_1097615	4	2	4.3818	7.23644e-06
SCMH1	NM_1172222	4	3	2.49015	7.26532e-06
SEMA3D	NM_152754	10	5	4.85347	7.30864e-06
MMP24	NM_6690	4	2	3.29896	7.33877e-06
AMOTL1	NM_130847	6	4	4.8534	7.35059e-06
PLXNC1	NM_5761	4	2	3.3087	7.37175e-06
SYN3	NM_1135774	3	2	3.03538	7.43124e-06
GAS2	NM_1143830	7	2	2.8062	7.45123e-06
YY1AP1	NM_1198903	7	3	3.96241	7.74705e-06
SRSF4	NM_5626	4	4	3.11703	7.7528e-06
PCMTD1	NM_52937	2	2	1.50823	7.84435e-06
RGS7	NM_2924	9	7	4.78453	7.86308e-06
CWC27	NM_5869	10	8	4.02999	8.11427e-06
ARHGAP32	NM_1142685	9	2	3.93176	8.14293e-06
TM7SF3	NM_16551	4	3	2.9756	8.16719e-06
TNIK	NM_1161564	7	5	2.37776	8.18838e-06
HECTD1	NM_15382	24	23	2.6436	8.21621e-06
HERPUD2	NM_22373	5	3	3.54799	8.26472e-06
R3HDM1	NM_15361	22	19	3.46414	8.27814e-06
FAM169A	NM_15566	6	2	2.67337	8.34455e-06
PCMTD1	NM_52937	5	2	2.73877	8.35431e-06
DPP10	NM_1178034	3	2	3.91364	8.45181e-06
ERC2	NM_15576	13	11	2.29309	8.46887e-06
QKI	NM_6775	3	2	2.14773	8.52078e-06
MAPK9	NM_2752	5	2	2.51229	8.54882e-06
CCNY	NM_181698	9	6	3.28617	8.5619e-06
PRKCB	NM_212535	9	6	3.65843	8.57789e-06
ZFAND6	NM_1242918	4	2	4.23137	8.65299e-06
PHKB	NM_293	14	2	4.55847	8.69822e-06
HIST2H2BE	NM_3528	1	1	2.09968	8.75207e-06
KAT6B	NM_1256469	3	3	2.69265	8.81528e-06
TTC19	NM_17775	7	3	3.28001	8.93675e-06
TMEM181	NM_20823	6	2	2.609	8.98374e-06
RHBDD1	NM_1167608	8	6	2.78586	9.06302e-06
PGAP1	NM_24989	4	2	2.32944	9.07704e-06
RNF138	NM_16271	4	3	2.30843	9.08762e-06
RPAP2	NM_24813	11	9	3.10296	9.09462e-06
ZFPM2	NM_12082	4	2	3.14827	9.25663e-06
LMBR1	NM_22458	15	4	2.40095	9.3873e-06
UBQLN1	NM_13438	9	6	3.73362	9.48818e-06
RYR2	NM_1035	17	9	3.44463	9.55946e-06
KATNAL1	NM_1014380	6	5	3.95989	9.71773e-06
CCNB1	NM_31966	7	6	3.11587	9.72771e-06
RNF149	NM_173647	7	7	-3.1174	9.76723e-06
PRRG1	NM_950	4	2	1.98278	9.90055e-06
AGGF1	NM_18046	7	6	2.7995	9.94096e-06
RBM33	NM_53043	5	3	3.47582	9.96741e-06
CNTN1	NM_175038	21	16	3.96036	1.00761e-05
MGA	NM_1080541	2	2	1.65406	1.01674e-05
PPP6R2	NM_1242899	3	2	2.08308	1.03376e-05
RTN4	NM_7008	3	2	2.2224	1.03702e-05
LOC100499466	NR_27418	5	4	3.07351	1.03813e-05
ZFAND6	NM_1242912	5	3	3.06451	1.03903e-05
MARK1	NM_18650	9	4	2.53895	1.04676e-05
C4orf21	NM_18392	18	14	1.89329	1.04822e-05
STAU1	NM_17453	6	3	2.3829	1.0524e-05
ANKRD13C	NM_30816	12	4	2.35904	1.05877e-05
TNIK	NM_1161562	7	5	2.50768	1.05955e-05
RASA4	NM_1079877	8	7	4.64019	1.06341e-05
SWT1	NM_17673	16	14	2.74007	1.09987e-05
PICALM	NM_1206947	12	2	1.76309	1.10077e-05
ARL13B	NM_1174150	3	2	2.70331	1.10165e-05
COPA	NM_4371	8	6	4.12479	1.11113e-05
HMGCLL1	NM_1042406	7	2	2.74992	1.11433e-05
MDGA2	NM_1113498	10	8	3.59245	1.12242e-05
MAN1A2	NM_6699	8	2	1.66611	1.12457e-05
RNGTT	NM_3800	12	7	2.90897	1.1278e-05
FGGY	NM_1113411	5	3	3.10813	1.13268e-05
SV2B	NM_1167580	8	2	2.69133	1.13777e-05
ZNF425	NM_1001661	3	2	3.8486	1.15145e-05
PTPRA	NM_80840	5	4	3.65805	1.16885e-05
UBR2	NM_15255	4	3	2.59522	1.17449e-05
SLC37A3	NM_32295	7	6	2.37504	1.18043e-05
SEC63	NM_7214	11	3	3.36806	1.18936e-05
TRAPPC6B	NM_1079537	5	2	3.83059	1.19388e-05
HERC2P2	NR_2824	7	3	2.52641	1.20314e-05
IGF2R	NM_876	18	15	4.12826	1.21156e-05
TNRC6B	NM_1024843	4	2	2.17912	1.22475e-05
RPS6KA5	NM_182398	5	2	3.3615	1.24202e-05
SUPV3L1	NM_3171	6	2	4.43561	1.26223e-05
AKAP6	NM_4274	7	5	3.05215	1.26605e-05
RHBDD1	NM_1167608	5	4	3.22786	1.26937e-05
USP24	NM_15306	36	29	3.17956	1.27672e-05
BMPR2	NM_1204	12	12	1.98144	1.28281e-05
HP1BP3	NM_16287	9	5	2.76169	1.29732e-05
MSH3	NM_2439	19	16	2.4168	1.30376e-05
PTK2	NM_1199649	5	3	1.88398	1.31169e-05
SBDS	NM_16038	3	2	2.88573	1.31377e-05
NPM1	NM_1037738	6	3	3.36637	1.31532e-05
C2orf42	NM_17880	4	3	2.90611	1.32883e-05
DENND1B	NM_144977	10	6	3.21634	1.3429e-05
SKIV2L2	NM_15360	13	8	3.11026	1.34464e-05
ERC1	NM_178040	18	15	2.23758	1.35916e-05
NELL1	NM_6157	12	10	2.52068	1.3593e-05
UNC80	NM_182587	28	24	2.96153	1.36143e-05
HECW2	NM_20760	17	15	3.28598	1.36867e-05
SYNE1	NM_182961	3	3	2.03194	1.36998e-05
MCTP1	NM_1002796	17	9	2.34311	1.37331e-05
ZDBF2	NM_20923	4	2	3.58053	1.37422e-05
SOBP	NM_18013	4	2	2.4191	1.3825e-05
SLC16A10	NM_18593	3	2	3.00474	1.38522e-05
TRIP12	NM_4238	5	2	2.50299	1.39335e-05
ACACA	NM_198838	4	2	3.53412	1.42106e-05
MAP3K1	NM_5921	6	4	2.63663	1.43579e-05
IFT46	NM_1168618	9	3	3.11564	1.43914e-05
BAI3	NM_1704	13	11	2.79223	1.45077e-05
SCN8A	NM_1177984	6	3	4.72531	1.47029e-05
KLHL3	NM_17415	12	9	2.66661	1.48007e-05
WDR17	NM_170710	18	15	2.75345	1.48567e-05
ZNF93	NM_31218	3	2	3.2735	1.4862e-05
RANBP9	NM_5493	9	6	3.14412	1.49387e-05
ARAP2	NM_15230	27	23	6.80946	1.49934e-05
ASH1L	NM_18489	7	4	1.99211	1.50073e-05
FAF1	NM_7051	8	5	2.38665	1.5085e-05
ERC1	NR_27948	16	14	3.51449	1.53183e-05
RABGEF1	NM_14504	8	6	3.93003	1.56764e-05
HPS5	NM_181508	15	14	2.69706	1.57867e-05
NKIRAS1	NM_20345	4	4	3.89365	1.5895e-05
SENP6	NM_15571	19	19	3.42488	1.59669e-05
DROSHA	NM_13235	29	27	1.97072	1.59695e-05
DGKH	NM_1204505	14	8	3.10319	1.60005e-05
ATP5C1	NM_1001973	8	3	2.3748	1.60996e-05
RERE	NM_1042681	11	5	4.15861	1.6106e-05
PICALM	NM_7166	4	2	2.68398	1.6263e-05
GREB1L	NM_1142966	7	2	4.28273	1.6386e-05
PICALM	NM_1008660	12	2	1.72003	1.66633e-05
CRIM1	NM_16441	4	2	2.89485	1.67741e-05
BBX	NM_1142568	7	4	2.30731	1.69811e-05
EHMT1	NM_1145527	9	7	3.50008	1.71208e-05
CUX1	NM_181552	21	21	3.09137	1.71406e-05
LMTK2	NM_14916	11	10	1.47674	1.75536e-05
DDX6	NM_4397	2	2	4.18768	1.76198e-05
SMAP1	NM_1044305	4	2	2.94781	1.7704e-05
PICALM	NM_1206947	4	2	2.88656	1.77205e-05
CDK14	NM_12395	9	7	2.74624	1.78823e-05
MAP7	NM_3980	6	4	2.44127	1.79879e-05
SATB1	NM_1131010	9	2	1.52777	1.80156e-05
KIF5A	NM_4984	14	12	2.66188	1.82712e-05
ATP9A	NM_6045	13	8	4.10641	1.83997e-05
QKI	NM_206853	3	2	1.94934	1.84274e-05
GPLD1	NM_177483	5	3	3.45203	1.84873e-05
MLL3	NM_170606	6	4	2.49929	1.86198e-05
SETD2	NM_14159	9	6	3.2701	1.87746e-05
NRXN1	NM_4801	8	6	2.84387	1.88111e-05
PRMT5	NM_6109	7	4	4.3788	1.88203e-05
BAI3	NM_1704	26	21	4.82766	1.88963e-05
GABPB2	NM_144618	7	2	3.83479	1.89722e-05
CADPS	NM_3716	26	22	1.67855	1.89955e-05
PARG	NM_3631	13	10	3.35775	1.89994e-05
TDRD3	NM_1146070	5	2	2.72201	1.92074e-05
LOC96610	NR_27293	11	10	-4.42291	1.92613e-05
RSU1	NM_152724	6	2	2.34295	1.93129e-05
CEP192	NM_32142	11	2	2.6933	1.94834e-05
SEMA4B	NM_198925	7	2	2.88527	1.96776e-05
SERGEF	NM_12139	9	2	1.79878	1.99917e-05
ANKHD1	NM_17747	7	4	3.7314	2.00019e-05
DPY19L1P1	NR_36680	6	3	4.25864	2.00906e-05
EIF3A	NM_3750	19	18	2.61023	2.01674e-05
BAI3	NM_1704	15	12	3.86689	2.04841e-05
C5orf41	NM_153607	8	5	2.53655	2.05555e-05
DPY19L2	NM_173812	11	5	4.06119	2.06003e-05
HECW1	NM_15052	15	12	4.58394	2.07931e-05
UBR3	NM_172070	35	30	2.67106	2.08138e-05
SNTG1	NM_18967	11	5	3.22246	2.08497e-05
TMCC1	NM_1017395	3	2	2.51422	2.10323e-05
FAF1	NM_7051	15	10	2.92211	2.11232e-05
AKT3	NM_181690	7	2	2.1738	2.11999e-05
TBC1D1	NM_15173	15	13	2.86744	2.1255e-05
YME1L1	NM_139312	5	4	3.46713	2.13355e-05
PAK1	NM_2576	6	3	2.73976	2.14931e-05
AP3B2	NM_4644	4	2	1.97337	2.17397e-05
SENP6	NM_15571	16	5	1.63321	2.17846e-05
EXOC6	NM_1013848	8	2	3.05444	2.19457e-05
EML5	NM_183387	8	3	2.03781	2.22225e-05
CHD2	NM_1271	5	3	3.38074	2.24706e-05
L3MBTL4	NM_173464	5	2	2.46821	2.25709e-05
NADKD1	NM_1085411	7	2	2.63905	2.26279e-05
AKT3	NM_5465	7	2	2.08929	2.26297e-05
MAP7	NM_1198609	6	4	2.70642	2.27099e-05
FGFR1OP	NM_7045	12	8	2.94596	2.27706e-05
CEP89	NM_32816	14	11	3.85328	2.28488e-05
GAS7	NM_1130831	8	6	3.81672	2.32094e-05
SCMH1	NM_1172220	7	5	4.25419	2.32771e-05
NAA16	NM_24561	17	15	2.4024	2.34642e-05
ARHGAP32	NM_1142685	10	3	4.75571	2.35387e-05
EML5	NM_183387	8	2	1.75466	2.36883e-05
SERGEF	NM_12139	10	2	2.99508	2.39438e-05
ANKRD20A3	NM_1012419	6	2	2.93688	2.43651e-05
SMG1	NM_15092	42	40	3.57058	2.44764e-05
COG6	NM_20751	18	12	2.83564	2.46143e-05
PCSK5	NM_1190482	9	6	4.1779	2.46799e-05
YY1AP1	NM_139119	5	4	2.39716	2.47268e-05
PVT1	NR_3367	3	3	3.99926	2.47658e-05
PTPRA	NM_80841	5	4	3.51406	2.50602e-05
WDR17	NM_181265	17	14	2.29147	2.50879e-05
RMST	NR_24037	8	3	2.45017	2.52094e-05
PAK3	NM_1128173	8	2	1.8813	2.53544e-05
FMN2	NM_20066	7	5	2.28388	2.53568e-05
INTU	NM_15693	8	5	2.78925	2.56274e-05
STXBP5L	NM_14980	23	19	3.44642	2.56938e-05
KIF1B	NM_15074	24	21	3.01367	2.56956e-05
CHD6	NM_32221	3	2	2.30544	2.57682e-05
FMNL2	NM_52905	9	3	2.90765	2.60678e-05
MCF2L2	NM_15078	25	23	1.90767	2.621e-05
TRDMT1	NM_4412	8	3	4.30562	2.62526e-05
BAI3	NM_1704	17	13	4.73191	2.62825e-05
FAM135A	NM_1105531	12	6	2.40508	2.66009e-05
UBQLN1	NM_13438	4	2	2.32678	2.66759e-05
ANKRD12	NM_15208	8	4	2.03113	2.6768e-05
PPHLN1	NM_16488	9	3	2.56128	2.68304e-05
KLHL8	NM_20803	4	2	3.67577	2.72807e-05
SPECC1L	NM_1254732	3	2	3.47656	2.73483e-05
CHD1L	NR_46070	6	2	2.90205	2.74502e-05
ANKRD17	NM_198889	29	28	2.74335	2.76369e-05
PPM1B	NM_177968	5	3	4.65859	2.76895e-05
SPECC1	NM_1243438	2	2	1.8025	2.77043e-05
MKL1	NM_20831	7	5	3.08245	2.7766e-05
ERC1	NR_27949	11	10	2.16486	2.7879e-05
PROSC	NM_7198	4	2	3.09972	2.80202e-05
TEX2	NM_18469	7	5	4.25831	2.81352e-05
MYCBP2	NM_15057	21	16	3.3447	2.81648e-05
MAPK9	NM_139068	5	2	2.31341	2.84947e-05
ERC1	NR_27949	12	10	3.38022	2.86235e-05
RNF216	NM_207111	13	6	2.56134	2.86929e-05
EIF2S2	NM_3908	6	4	2.74327	2.87978e-05
ZNF839	NM_18335	5	2	2.93199	2.88825e-05
TACC1	NM_1146216	3	3	2.68937	2.90958e-05
KIAA1841	NM_32506	20	17	2.20992	2.91216e-05
GARNL3	NM_32293	14	13	3.2316	2.91547e-05
BRWD1	NM_33656	31	28	4.51333	2.96827e-05
STRN	NM_3162	10	7	3.32476	2.98272e-05
YY1AP1	NM_139121	5	3	2.53098	2.98425e-05
RBM26	NM_22118	17	14	2.16741	3.03016e-05
PCNXL2	NM_14801	13	9	4.40425	3.03172e-05
FAM114A2	NM_18691	4	2	2.29618	3.09944e-05
BRAF	NM_4333	13	4	2.39905	3.13695e-05
ARHGAP26	NM_1135608	11	7	4.02526	3.13999e-05
EXTL3	NM_1440	3	2	1.80799	3.16821e-05
SUPT3H	NM_3599	10	2	4.65646	3.22642e-05
NCEH1	NM_20792	3	2	2.54225	3.27199e-05
CDC42BPA	NM_14826	6	2	2.93251	3.2976e-05
ATAD2	NM_14109	24	22	3.78536	3.30498e-05
FGGY	NM_1113411	5	2	2.36411	3.32094e-05
GOLGA1	NM_2077	8	3	3.90857	3.32993e-05
RALGAPA1	NM_194301	26	14	2.05084	3.337e-05
EIF4B	NM_1417	6	2	2.76331	3.37152e-05
CACNA1A	NM_1127221	9	8	4.692	3.42837e-05
KAT6B	NM_12330	3	3	3.23918	3.43912e-05
CHD6	NM_32221	5	3	2.61986	3.45039e-05
SEC24B	NM_1042734	5	4	2.29141	3.48141e-05
ARHGAP26	NM_1135608	17	15	1.79602	3.51609e-05
ESCO1	NM_52911	7	5	3.18057	3.51664e-05
GDAP1L1	NM_24034	5	4	3.08989	3.51919e-05
DYNC2H1	NM_1080463	81	77	2.69313	3.52183e-05
GRM8	NR_28041	9	9	3.8258	3.53913e-05
PVRL3	NM_1243286	5	2	2.55655	3.53998e-05
HERC2P3	NR_36432	3	3	2.36623	3.54157e-05
GKAP1	NM_25211	8	5	2.44503	3.56465e-05
BNIP3L	NM_4331	5	2	2.69343	3.60848e-05
BICD1	NM_1714	5	5	2.39695	3.61882e-05
PVRL3	NM_1243288	7	2	1.94132	3.62598e-05
SPECC1	NM_1243439	4	4	1.72978	3.67777e-05
TBCD	NM_5993	7	3	2.22969	3.68425e-05
YPEL2	NM_1005404	2	2	2.03582	3.68621e-05
MYO9A	NM_6901	11	7	2.97269	3.69708e-05
STAM	NM_3473	12	10	1.99927	3.71023e-05
METTL8	NM_24770	5	4	3.56481	3.71987e-05
SYT9	NM_175733	6	4	3.15423	3.74838e-05
SYT1	NM_5639	8	5	2.7172	3.75967e-05
GALK2	NM_1001556	8	4	2.2288	3.76217e-05
PCNXL2	NM_14801	21	18	2.97708	3.77589e-05
FIP1L1	NM_1134937	12	10	3.31258	3.77633e-05
ZFAND6	NM_1242914	5	3	2.37218	3.78079e-05
LOC643406	NR_29405	2	1	-3.51775	3.90333e-05
KPNA5	NM_2269	12	3	2.70323	3.91355e-05
MAP7	NM_1198615	6	4	2.46803	3.9211e-05
CPEB4	NM_30627	9	5	3.35145	3.92645e-05
PLOD2	NM_935	3	2	3.01611	3.94487e-05
HUWE1	NM_31407	23	22	3.07751	3.94732e-05
CLIP1	NM_2956	3	2	4.28402	3.96774e-05
PKD2	NM_297	12	10	3.50631	3.99095e-05
PCNXL2	NM_14801	23	22	3.10102	3.99656e-05
hap1	+_KIAA1267	#VALUE!	1193467	2.70006	3.99879e-05
DGKI	NM_4717	20	9	2.53221	4.00155e-05
KLHL24	NM_17644	5	2	2.07032	4.00368e-05
KIAA1109	NM_15312	13	8	3.29743	4.01785e-05
FAM125B	NM_33446	7	2	3.47773	4.03343e-05
ATP9A	NM_6045	15	8	2.39935	4.03991e-05
FRMD4A	NM_18027	19	16	3.94583	4.06261e-05
ATF1	NM_5171	4	2	3.96766	4.07638e-05
MYH10	NM_1256012	7	5	4.17457	4.0894e-05
ACER2	NM_1010887	4	2	3.81355	4.10985e-05
DNM3	NM_1136127	19	18	2.54034	4.11099e-05
HECW1	NM_15052	21	16	2.934	4.1192e-05
ERC1	NM_178039	14	14	4.08506	4.1277e-05
PHKB	NM_293	13	2	2.26611	4.13848e-05
MTMR7	NM_4686	6	2	3.43762	4.14774e-05
NFIB	NM_5596	8	3	4.05115	4.18606e-05
THRB	NM_1252634	4	2	2.89073	4.20004e-05
LDLRAD3	NM_174902	5	5	2.20632	4.23949e-05
RAB23	NM_16277	6	2	2.36043	4.27194e-05
VPS13A	NM_33305	16	10	4.17601	4.29673e-05
LOC100506394	NR_44993	2	2	-3.68558	4.30128e-05
DLGAP2	NM_4745	5	4	2.42763	4.35496e-05
SLC12A2	NM_1046	15	8	2.02973	4.37751e-05
PRRG1	NM_1173489	4	2	2.13204	4.46811e-05
KAT6A	NM_6766	8	4	2.77837	4.48909e-05
CHD1L	NM_4284	6	2	2.60491	4.48937e-05
SCMH1	NM_1172221	9	8	2.47074	4.49649e-05
CSPP1	NM_24790	11	8	2.61386	4.54882e-05
AKT3	NM_1206729	12	2	1.19686	4.55404e-05
GOLM1	NM_16548	9	5	3.64252	4.57506e-05
PPP1R13B	NM_15316	7	6	4.0367	4.59242e-05
DYNC2H1	NM_1377	80	76	2.90083	4.60064e-05
MANBA	NM_5908	7	2	3.6409	4.63322e-05
DDX26B	NM_182540	8	3	3.55375	4.66055e-05
HNRNPM	NM_31203	5	2	2.25475	4.68312e-05
CUX1	NM_1202543	21	21	2.47574	4.72529e-05
LOC100216545	NM_24586	1	1	-4.24431	4.73789e-05
GOLPH3	NM_22130	3	2	3.50443	4.743e-05
TMEM138	NM_16464	4	3	2.6017	4.74626e-05
LPAR1	NM_57159	3	2	1.41436	4.74847e-05
EVI5	NM_5665	17	12	1.82023	4.75635e-05
APC	NM_38	8	3	3.76478	4.75692e-05
INADL	NM_176877	31	28	4.23021	4.76023e-05
SGMS1	NM_147156	6	3	2.54786	4.78174e-05
NALCN	NM_52867	10	2	3.49605	4.82992e-05
AFF4	NM_14423	13	12	2.28277	4.83103e-05
ZNF766	NM_1010851	3	2	2.02035	4.89918e-05
AFF2	NM_1169123	3	3	2.33954	4.91807e-05
ASH1L	NM_18489	10	6	2.08689	4.93867e-05
GLS	NM_14905	11	4	2.36773	4.94535e-05
IBTK	NM_15525	7	4	2.51992	4.94719e-05
PTPN4	NM_2830	15	13	3.21842	4.97325e-05
PAIP2	NM_16480	3	2	2.73735	5.02961e-05
SENP6	NM_1100409	15	5	1.39418	5.03538e-05
SNX13	NM_15132	9	6	2.10838	5.04381e-05
OGDH	NM_2541	4	3	2.48121	5.05222e-05
KATNAL1	NM_1014380	9	5	3.37255	5.05414e-05
HOMER1	NM_4272	8	6	3.09703	5.06138e-05
ANKS1B	NM_152788	4	2	2.41863	5.07175e-05
SPEN	NM_15001	6	5	3.52253	5.07787e-05
DGKH	NM_1204504	17	11	2.43562	5.16991e-05
RBM23	NM_18107	4	2	3.44622	5.17431e-05
PSEN1	NM_7318	3	2	2.8793	5.23549e-05
EYA3	NM_1990	6	2	2.43346	5.28334e-05
POM121C	NM_1099415	3	2	2.67368	5.2863e-05
ANK3	NM_1204404	33	32	3.47783	5.29412e-05
SRGAP2	NM_1170637	4	3	4.00225	5.29731e-05
FAM41C	NR_27055	3	2	-4.03155	5.29744e-05
GIGYF2	NM_15575	10	6	3.02159	5.29832e-05
TULP4	NM_20245	13	13	1.66227	5.40137e-05
NRXN1	NM_1135659	18	11	4.08558	5.47009e-05
LRRC6	NM_12472	11	2	2.6133	5.49536e-05
PTK2	NM_153831	10	3	2.53357	5.49716e-05
GOLGA8A	NR_27409	5	3	2.13275	5.51749e-05
MSL1	NM_1012241	3	3	2.89633	5.55638e-05
UNC13C	NM_1080534	15	9	2.57638	5.57303e-05
MED13	NM_5121	5	4	2.71296	5.64772e-05
PMS2P3	NR_28059	8	5	2.79193	5.66378e-05
SLC25A26	NM_1164796	4	2	3.06607	5.69348e-05
PPAP2A	NM_176895	3	2	4.47347	5.72935e-05
NFATC3	NM_173163	3	2	2.04688	5.79014e-05
DYNC2H1	NM_1080463	80	77	2.73758	5.80026e-05
SESTD1	NM_178123	15	14	3.60198	5.80589e-05
CCNY	NM_145012	7	4	2.94275	5.81491e-05
RBM23	NM_18107	3	2	1.94991	5.82189e-05
CADPS	NM_3716	28	23	3.82803	5.83097e-05
NDUFA10	NM_4544	9	7	1.87837	5.83994e-05
ATXN1	NM_332	5	4	2.80415	5.85726e-05
YY1AP1	NM_1198904	4	3	2.94438	5.88766e-05
hap1	-_NSF	#VALUE!	40117	2.56814	5.93751e-05
CLNS1A	NM_1293	4	2	3.41958	5.97515e-05
EGLN1	NM_22051	3	2	3.20859	5.98916e-05
DLAT	NM_1931	8	6	2.81749	6.00822e-05
LOC100289561	NM_1242713	4	2	2.81333	6.03328e-05
ARHGAP5	NM_1173	3	2	1.45522	6.05888e-05
CLNS1A	NM_1293	6	2	2.06933	6.07591e-05
ORC5	NM_181747	6	2	2.52167	6.13788e-05
TTLL11	NM_1139442	8	5	2.85004	6.15059e-05
ZCCHC7	NM_32226	6	2	2.30907	6.16051e-05
H1FX-AS1	NR_26991	5	4	-4.05754	6.17187e-05
GAS2	NM_177553	7	2	2.57811	6.20386e-05
SNRNP48	NM_152551	8	6	3.61014	6.25006e-05
ATG5	NM_4849	5	3	3.80478	6.33478e-05
ROBO2	NM_2942	2	2	3.95	6.33772e-05
POU6F2	NM_7252	5	4	3.12704	6.35919e-05
GDAP1	NM_18972	5	3	4.16832	6.48433e-05
GAS7	NM_201432	8	6	2.92388	6.50784e-05
HACL1	NM_12260	16	11	3.11035	6.53555e-05
GLIS2	NM_32575	2	1	4.05785	6.56007e-05
KPNA5	NM_2269	7	5	2.16673	6.63877e-05
VMP1	NM_30938	10	4	2.79516	6.69921e-05
TMOD2	NM_14548	5	2	3.01077	6.80568e-05
MED13	NM_5121	8	4	3.14759	6.81869e-05
EVI5	NM_5665	16	12	2.15382	6.83674e-05
MAN1A2	NM_6699	3	2	1.92009	6.88463e-05
FMN2	NM_20066	8	5	1.35734	6.96146e-05
PAFAH1B2	NM_2572	5	2	3.41102	6.97191e-05
ERC1	NM_178040	16	14	3.40571	7.00502e-05
TNPO1	NM_153188	6	5	3.13398	7.01838e-05
TAF2	NM_3184	14	7	3.58867	7.0339e-05
EPS15	NM_1981	18	15	2.19875	7.09346e-05
SATB2	NM_1172509	10	4	2.27808	7.12359e-05
MGEA5	NM_1142434	11	4	3.12847	7.12668e-05
TIMM23	NM_6327	6	2	2.56116	7.14044e-05
SPECC1	NM_1033553	4	4	1.71153	7.16887e-05
BIRC6	NM_16252	23	16	2.68887	7.23102e-05
MLL5	NM_18682	12	3	2.39784	7.24314e-05
PHKB	NM_1031835	15	3	2.91081	7.25765e-05
AATF	NM_12138	4	3	2.40342	7.30263e-05
RASA2	NM_6506	5	2	3.07248	7.33884e-05
SPAG16	NM_24532	7	4	2.69026	7.35136e-05
ZFR	NM_16107	8	7	2.48813	7.37898e-05
PTK2	NM_153831	8	3	2.59256	7.40586e-05
SPPL2A	NM_32802	5	3	2.97374	7.42024e-05
ATXN1	NM_1128164	5	3	3.93126	7.44991e-05
UBQLN1	NM_53067	4	2	2.33316	7.49565e-05
MNAT1	NM_2431	7	4	2.13101	7.52713e-05
NBEA	NM_15678	10	2	1.69403	7.55597e-05
LRRTM4	NM_24993	3	2	-2.57224	7.57089e-05
RIMS1	NM_14989	3	3	3.12042	7.58181e-05
KPNB1	NM_2265	10	7	2.44322	7.59108e-05
CSPP1	NM_24790	15	14	2.96814	7.59533e-05
ZZEF1	NM_15113	28	25	2.48389	7.60844e-05
PHF20	NM_16436	6	5	3.42329	7.61636e-05
ANKRA2	NM_23039	7	3	3.47108	7.65938e-05
VRK1	NM_3384	11	2	2.14176	7.70031e-05
C5orf42	NM_23073	48	38	2.94524	7.70175e-05
C9orf30-TMEFF1	NM_1198812	7	2	1.9587	7.72342e-05
KCNH1	NM_2238	5	2	2.3897	7.78745e-05
PAK1	NM_1128620	6	3	2.4798	7.80307e-05
HECW1	NM_15052	17	16	4.4487	7.93708e-05
DENND4A	NM_1144823	20	18	3.83228	7.95371e-05
BMPR1B	NM_1203	10	4	2.43621	7.99531e-05
DHX29	NM_19030	16	12	2.956	8.05686e-05
UBN2	NM_173569	9	7	4.10215	8.05706e-05
HPRT1	NM_194	7	2	3.89559	8.10571e-05
CDC42BPA	NM_3607	6	2	3.03311	8.11103e-05
EIF4G3	NM_1198801	9	5	2.84308	8.14617e-05
DCAF17	NR_28482	9	4	3.73614	8.15949e-05
HPRT1	NM_194	6	2	2.19009	8.16886e-05
CREBBP	NM_1079846	2	2	2.78913	8.17985e-05
ASAP1	NM_1247996	14	11	2.26006	8.18553e-05
SENP6	NM_15571	5	2	3.14496	8.27093e-05
TRIM2	NM_15271	3	2	2.67965	8.29575e-05
DTWD2	NM_173666	4	2	3.21399	8.30831e-05
LONP2	NM_31490	11	3	2.45377	8.38482e-05
ATP8A2	NM_16529	33	28	3.12684	8.38774e-05
NALCN	NM_52867	12	8	3.57084	8.38835e-05
BTBD7	NM_18167	3	2	2.11505	8.41614e-05
PUM1	NM_14676	7	4	3.22199	8.41685e-05
ARHGEF12	NM_1198665	35	30	2.7313	8.42891e-05
TNIK	NM_1161563	7	5	2.0198	8.45223e-05
DCLK2	NM_1040261	2	2	3.54205	8.53654e-05
PARN	NM_1134477	13	11	3.75971	8.54041e-05
SCMH1	NM_1172218	11	10	2.4285	8.57468e-05
FBXO9	NM_33481	4	2	4.20158	8.59314e-05
FAM171B	NM_177454	6	2	2.57493	8.61166e-05
CREBBP	NM_4380	2	2	3.10004	8.65551e-05
C16orf62	NM_20314	26	23	4.00617	8.66349e-05
RERE	NM_1042681	2	2	2.6624	8.67841e-05
NAV3	NM_14903	5	4	3.31825	8.68777e-05
KIAA0368	NM_1080398	7	5	2.7005	8.71799e-05
RYR2	NM_1035	29	28	2.79959	8.73183e-05
TRPM7	NM_17672	10	2	3.4666	8.78702e-05
RPS6KA5	NM_4755	5	2	2.92179	8.7973e-05
hap1	+_KIAA1267	#VALUE!	15444	2.44363	8.81422e-05
PCYOX1	NM_16297	3	2	3.93962	8.83051e-05
UBAP2	NM_18449	6	3	2.08419	8.85023e-05
NRF1	NM_1040110	5	2	2.19484	8.87996e-05
CNTNAP5	NM_130773	19	17	2.93334	8.90713e-05
TIAM1	NM_3253	17	14	2.55366	8.94566e-05
KCNH1	NM_2238	5	4	2.75489	8.97938e-05
GABRA2	NM_807	8	5	3.48441	9.02839e-05
SATB2	NM_1172509	7	4	3.63262	9.05736e-05
LNX1	NM_32622	8	7	4.43408	9.06337e-05
DCUN1D4	NM_15115	6	2	2.87574	9.07204e-05
UBXN2A	NM_181713	6	2	2.12554	9.13136e-05
DTX2P1-UPK3BP1-PMS2P11	NR_23383	9	7	2.69393	9.20349e-05
ANKRD20A2	NM_1012421	6	2	2.63983	9.27449e-05
PCNXL2	NM_14801	17	10	4.41323	9.29436e-05
HNRNPM	NM_5968	5	2	2.10614	9.36427e-05
PAK3	NM_1128167	5	3	3.58335	9.37874e-05
SMARCC1	NM_3074	10	5	3.39416	9.40006e-05
PDAP1	NM_14891	3	2	3.34897	9.4315e-05
CACNA2D1	NM_722	3	2	2.97856	9.43186e-05
UCHL3	NM_6002	6	3	3.46236	9.45138e-05
YY1AP1	NM_1198900	4	3	2.49107	9.45153e-05
KIAA0319	NM_1168377	9	5	2.63388	9.55767e-05
EIF4G3	NM_1198803	12	7	2.41585	9.66047e-05
FAM107A	NM_7177	5	2	2.20029	9.72656e-05
ADPGK	NM_31284	4	2	3.28551	9.83759e-05
LRBA	NM_6726	34	31	2.35324	9.99315e-05
SHPRH	NM_1042683	29	26	1.96868	0.000100548
RNF13	NM_7282	9	6	3.4044	0.000100605
CCDC66	NM_1012506	10	8	1.91921	0.000101138
PTK2	NM_1199649	8	3	2.87529	0.000101451
RASA1	NM_22650	5	2	3.57678	0.000101565
PI4KB	NM_2651	3	3	2.48476	0.000101771
POLR2J3	NM_1097615	6	5	4.02473	0.000101814
POM121	NM_172020	3	2	1.7213	0.000101981
KIAA1704	NM_18559	7	3	4.24511	0.00010234
NDST3	NM_4784	4	2	2.53614	0.000102458
FAF1	NM_7051	13	9	1.94941	0.000102634
KDM1A	NM_1009999	9	2	3.13764	0.000102654
FRYL	NM_15030	3	2	4.03439	0.000103199
SMAP1	NM_21940	5	2	2.26679	0.000104142
SEMA4B	NM_20210	8	3	2.44387	0.000104293
ZCWPW2	NM_1040432	5	2	4.15117	0.000105371
BRWD1	NM_33656	37	26	1.7471	0.000106343
ZNF257	NM_33468	3	2	3.27229	0.000106508
AKT3	NM_5465	7	1	1.9915	0.000106681
TRIM35	NM_171982	3	3	3.03111	0.000106861
KHDRBS3	NM_6558	5	3	2.41177	0.000108413
SWT1	NM_1105518	16	14	2.19969	0.000109237
HERC4	NM_15601	8	4	2.9922	0.000110938
TMEM192	NM_1100389	3	2	2.39078	0.000110964
FAM13B	NM_16603	7	2	2.90583	0.000111254
PKN2	NM_6256	6	4	2.66787	0.000111759
HIPK2	NM_22740	2	2	2.23941	0.000112585
TIA1	NM_22173	7	3	3.37089	0.000112921
CLEC16A	NM_15226	18	11	3.12712	0.000113045
RASA4	NM_6989	8	7	3.71492	0.000113672
KIAA1797	NM_17794	26	22	3.5909	0.000114184
ASXL3	NM_30632	8	3	1.85231	0.000114194
RNF130	NM_18434	7	4	2.49686	0.000114384
TBCK	NM_1163437	23	20	2.84943	0.000114907
HACE1	NM_20771	6	4	2.92251	0.000115016
DCUN1D4	NM_1040402	6	2	3.07134	0.000115442
PCLO	NM_14510	3	3	1.90519	0.000116214
NCOR2	NM_6312	15	11	2.61327	0.000116275
GPLD1	NM_1503	5	3	3.40048	0.000116468
AEBP2	NM_1114176	5	3	3.50189	0.000116513
FMN2	NM_20066	6	3	1.95109	0.000116824
ANKRD17	NM_32217	30	29	2.0418	0.000117888
PCNX	NM_14982	26	20	2.34893	0.000117927
RYK	NM_2958	13	7	2.28842	0.000118931
FCHO2	NM_138782	21	17	2.88251	0.000120127
SAMD4A	NM_15589	2	2	2.09176	0.000120142
ZDHHC21	NM_178566	8	4	2.96444	0.000120778
AFF2	NM_1169122	3	3	2.20043	0.000120946
GOLGA1	NM_2077	12	11	4.61359	0.000122008
SCARNA21	NR_3000	1	1	-3.14541	0.000122051
PAIP2	NM_1033112	3	2	2.90974	0.000122088
VWA3A	NM_173615	19	18	2.4513	0.000122139
NALCN	NM_52867	10	8	3.28911	0.000122143
DCAF17	NM_25000	10	4	3.63215	0.000122469
LMBRD1	NM_18368	7	4	3.87321	0.000123647
ZNF841	NM_1136499	6	3	2.39872	0.000123942
PEAK1	NM_24776	4	2	2.49256	0.000124062
NDFIP1	NM_30571	7	2	3.10928	0.000124423
FAM190B	NM_18999	5	4	2.31804	0.00012502
USP33	NM_201626	18	12	3.16635	0.000125156
KDM4C	NM_1146695	8	5	3.23196	0.000125164
NARS2	NM_1243251	11	7	2.31089	0.000125612
SLC30A7	NM_133496	8	3	2.79312	0.000126138
KAT6B	NM_1256469	3	2	3.08229	0.000126304
FIP1L1	NM_30917	13	11	3.07376	0.00012691
NCAN	NM_4386	14	13	2.92162	0.000127155
BIRC6	NM_16252	9	2	2.5943	0.000127586
RHBDD1	NM_32276	6	4	3.3544	0.000128046
GABBR2	NM_5458	11	8	3.52655	0.000128278
CHD2	NM_1271	37	35	2.97376	0.00012873
CST3	NM_99	3	2	1.81431	0.000130098
NFATC3	NM_4555	3	2	1.88929	0.000130628
STK39	NM_13233	16	11	2.38901	0.000130883
APC	NM_1127511	6	2	3.26206	0.000131307
GPR158	NM_20752	4	3	3.06882	0.000131448
HOMER1	NM_4272	8	2	1.72034	0.000131463
UBE2V2	NM_3350	3	2	2.36926	0.000131677
USP7	NM_3470	10	7	2.60298	0.000132225
SIPA1L3	NM_15073	12	11	3.08684	0.000132533
MBD5	NM_18328	11	10	2.73458	0.000133331
TNIK	NM_1161560	7	5	2.22197	0.000134287
UNC79	NM_20818	7	2	3.06474	0.000134459
PEX13	NM_2618	2	2	4.63778	0.000134647
NUP54	NM_17426	5	2	1.4699	0.000135742
PI4KA	NM_58004	4	2	3.4981	0.000135778
ZDHHC20	NM_153251	9	4	2.1917	0.000136423
CDK14	NM_12395	4	2	3.17302	0.000137051
CHD2	NM_1042572	5	3	2.55213	0.000137479
CLIP4	NM_24692	8	5	2.37946	0.000138572
SNTG1	NM_18967	11	9	3.14238	0.000139152
NPEPPS	NM_6310	12	10	2.44962	0.000139278
C9orf41	NM_152420	6	2	2.33917	0.00013939
SHPRH	NM_173082	29	26	2.01659	0.000142039
CACNB4	NM_1005746	13	10	2.57226	0.000142249
UBAP2L	NM_1127320	14	13	4.61896	0.000143582
AEBP2	NM_153207	5	3	2.98292	0.000143887
SATB2	NM_15265	11	5	1.9569	0.00014636
KIAA1797	NM_17794	8	4	2.69723	0.000147313
LARP1B	NM_32239	4	2	3.58296	0.000147516
MGEA5	NM_12215	12	4	3.29981	0.000148553
SETDB2	NM_31915	11	8	3.03692	0.000148611
SRCAP	NM_6662	27	26	2.71071	0.000149177
HIBADH	NM_152740	4	2	2.53406	0.000150244
PLEKHM2	NM_15164	7	4	3.21978	0.000150511
DROSHA	NM_1100412	29	27	1.87738	0.000151019
LOC440040	NR_27044	2	2	2.38516	0.00015106
ILKAP	NM_30768	10	6	3.76045	0.000151265
RPS6KC1	NM_12424	6	3	2.63748	0.000151726
PRUNE2	NM_15225	16	15	3.37288	0.000153692
REEP1	NM_22912	5	2	3.36906	0.000153841
YY1AP1	NM_139121	6	3	3.31025	0.000154364
UGGT2	NM_20121	12	7	2.79166	0.000155476
FCHSD2	NM_14824	8	6	1.68495	0.000156164
DYNC2H1	NM_1080463	84	77	2.0127	0.000156916
GNB1	NM_2074	5	3	4.04018	0.000157413
RNF216	NM_207116	13	6	2.16654	0.000157614
PMS2P5	NR_27776	4	2	2.08656	0.000158292
FNTA	NM_2027	3	2	2.89825	0.000158859
MIB1	NM_20774	12	2	2.08998	0.000160206
NRXN1	NM_4801	19	13	2.4762	0.000162523
SATB2	NM_15265	8	5	3.38069	0.000163413
ZNF346	NM_12279	5	2	3.83327	0.000164002
GPBP1	NM_1127236	9	6	2.30104	0.000164237
ARHGAP5	NM_1030055	6	3	3.03708	0.000164658
USP10	NM_5153	4	3	2.60576	0.000165018
FAF1	NM_7051	14	9	2.55216	0.000166879
NCAM2	NM_4540	12	10	2.67826	0.000169142
RAB3GAP1	NM_12233	5	4	3.09872	0.000169579
KPNA5	NM_2269	4	2	2.02083	0.00016973
ERC1	NM_178040	2	2	3.20346	0.000170221
hap1	+_KIAA1267	#VALUE!	1193466	2.61378	0.000170227
HERC4	NM_22079	15	9	2.88499	0.00017106
KHDRBS2	NM_152688	4	3	2.00332	0.000172179
PDPK1	NM_2613	6	2	2.99747	0.000173419
MAP3K5	NM_5923	8	4	2.08607	0.000173912
WDR1	NM_17491	5	3	2.87037	0.000174955
USP33	NM_201624	21	18	3.07783	0.000175021
USP42	NM_32172	10	5	4.2618	0.00017713
CACNB4	NM_726	13	10	2.48098	0.000178818
DGKB	NM_145695	12	5	2.48297	0.000178849
FARS2	NM_6567	4	3	2.95217	0.000179436
PIGN	NM_176787	30	23	2.42679	0.000180361
PITPNC1	NM_181671	3	2	3.07052	0.000180618
ZMYM4	NM_5095	14	8	1.95845	0.000183254
ZC3HC1	NM_16478	4	2	2.22699	0.000183548
FIP1L1	NM_1134937	16	4	2.62997	0.00018404
YY1AP1	NM_1198902	4	3	2.2762	0.000184423
UBE2K	NM_5339	6	2	1.91608	0.00018558
NCKAP1	NM_13436	23	21	3.43548	0.000188197
STAU2	NM_14393	5	4	2.95844	0.000188558
ATRNL1	NM_207303	6	2	4.04575	0.000188854
MYO5A	NM_1142495	4	2	2.5071	0.000189252
MAP3K5	NM_5923	14	4	2.15403	0.000190916
YY1AP1	NM_18253	7	5	2.60257	0.000191158
ACER2	NM_1010887	3	2	2.86969	0.000191207
BAI3	NM_1704	10	4	2.88669	0.000192038
TMEM138	NR_28473	5	4	2.40305	0.000192668
HABP4	NM_14282	5	2	2.48829	0.000193942
PSD3	NM_206909	5	2	2.49002	0.000195154
DYNC2H1	NM_1377	83	76	1.96196	0.000195599
EXOC2	NM_18303	11	8	3.05889	0.00019597
REV1	NM_1037872	13	7	4.24476	0.000197179
OSBPL1A	NM_18030	4	2	2.18597	0.000197262
GDI2	NM_1115156	5	2	3.26188	0.000197608
BBX	NM_20235	7	4	2.33044	0.000198787
ANK1	NM_20478	4	2	3.38866	0.000199439
ATE1	NM_7041	11	2	1.79613	0.000200818
RASAL2	NM_170692	17	13	1.89972	0.000201734
GLIS3	NM_152629	3	3	3.25823	0.000202103
HERC1	NM_3922	25	22	2.53006	0.000202118
ANKRD13C	NM_30816	9	4	1.82895	0.000202543
IQCK	NM_153208	5	4	2.70482	0.000203306
ZFAND6	NM_1242911	4	2	2.34555	0.000203424
PVRL3	NM_1243288	5	2	2.13648	0.000203645
DYM	NM_17653	6	4	4.33564	0.000204492
PTK2	NM_1199649	8	5	2.85486	0.000207252
ZNF567	NM_152603	3	2	3.0567	0.000210051
CADPS	NM_183393	25	20	3.17043	0.00021065
ARMC2	NM_32131	12	9	2.76738	0.000212506
RHOBTB3	NM_14899	10	7	3.55524	0.000212945
MDN1	NM_14611	23	16	2.48167	0.000214927
AKT3	NM_5465	8	1	1.74864	0.000215224
AKT3	NM_1206729	10	2	2.20857	0.000215494
SDK1	NM_152744	4	2	3.93158	0.000215895
MPP6	NM_16447	6	2	2.24515	0.000217894
ARMC2	NM_32131	3	2	4.08087	0.000218221
CAP2	NM_6366	11	8	3.32858	0.00022013
PMS1	NM_1128143	5	2	2.49973	0.000221209
FAM13B	NM_1101801	6	2	2.18672	0.000221962
LOC100506990	NR_40091	7	7	-3.21751	0.000222883
EPS15	NM_1159969	6	3	1.97354	0.000226316
PTK2	NM_153831	8	5	2.92629	0.000228142
TIMP3	NM_362	5	1	-4.87748	0.000229674
PTPRA	NR_2836	9	8	2.49171	0.000230528
KAT6B	NM_1256468	3	2	2.54718	0.000231125
KCNQ3	NM_4519	8	2	2.70323	0.000232074
FER	NM_5246	16	11	2.78921	0.000232371
NOL12	NM_24313	4	2	3.01975	0.000232376
TLK1	NM_1136554	12	11	2.37774	0.000232837
CCAR1	NM_18237	23	22	2.89716	0.000233435
EPB41L2	NM_1199389	4	2	2.12325	0.000234106
CDK8	NM_1260	4	2	2.50019	0.000234229
PTPN11	NM_2834	6	2	2.5523	0.000234718
GLS	NM_1256310	11	4	2.24252	0.00023496
GPR137B	NR_3272	4	2	3.62671	0.000236614
MSRA	NM_1135671	5	3	2.95808	0.000237119
TACC1	NM_6283	3	3	2.61098	0.000238207
C2orf67	NM_152519	2	2	2.50438	0.000240498
ZNF827	NM_178835	7	6	2.83189	0.000241285
CSMD3	NM_198123	10	7	2.35638	0.000245291
ORC5	NM_2553	13	11	2.54594	0.00024591
TTC19	NR_37985	7	3	1.96875	0.000245957
SLTM	NM_1013843	5	4	3.03908	0.000246285
NSD1	NM_22455	4	3	3.94075	0.000246376
USP31	NM_20718	13	12	2.5406	0.000247008
SPECC1	NM_1033554	2	2	1.65978	0.000247431
RANBP9	NM_5493	12	6	1.78427	0.000248797
KIAA0146	NM_1080394	14	12	3.7457	0.000249095
REPS2	NM_1080975	17	15	2.46154	0.000251426
ACP6	NM_16361	9	2	1.98682	0.000251503
KIAA0319	NM_1168376	8	4	3.16444	0.000251804
LPHN3	NM_15236	22	11	1.98076	0.000252226
UBQLN1	NM_53067	8	6	2.76663	0.000255837
DBC1	NM_14618	5	3	3.94321	0.000256302
ATE1	NM_1001976	11	2	2.25889	0.000256708
FAM172A	NM_32042	4	2	2.63455	0.000256884
CD2AP	NM_12120	14	12	3.94536	0.00025772
SMAP1	NM_1044305	6	2	1.88303	0.000259683
GIN1	NM_17676	7	5	1.97336	0.000260178
CACNB4	NM_1005747	12	9	2.74599	0.000262957
FLJ30403	NR_34159	2	1	-3.59225	0.000263306
DYNC2H1	NM_1377	79	76	3.09105	0.000264626
SEC63	NM_7214	4	2	2.51533	0.000266282
TRIM37	NM_1005207	9	5	2.46804	0.000267837
CERS6	NM_203463	8	5	3.96099	0.000268311
FASTKD1	NM_24622	9	6	2.69755	0.000271012
NBEA	NM_15678	16	12	4.03461	0.000271561
FAM185A	NR_26879	7	5	2.25461	0.00027258
TMEM117	NM_32256	5	4	3.45161	0.000272649
PTK2	NM_153831	22	17	2.39968	0.000272714
RERE	NM_12102	12	6	3.72955	0.000272935
BIRC6	NM_16252	45	36	2.8741	0.00027384
SKIL	NM_5414	2	2	2.40702	0.000275072
ZDHHC20	NM_153251	7	4	3.08691	0.000275899
MAP3K5	NM_5923	7	5	2.64991	0.000276129
PHC3	NM_24947	11	9	2.03105	0.000276619
PICALM	NM_1206946	4	2	2.65424	0.000276911
ZNF532	NM_18181	10	8	2.36067	0.000277392
BTBD7	NM_18167	3	3	2.57839	0.000279552
MCTP1	NM_24717	17	9	1.99222	0.000279576
RAB3GAP1	NM_1172435	5	4	2.96443	0.000280467
STAU2	NM_1164381	5	4	2.97984	0.000282117
ARPP21	NM_16300	9	2	1.55779	0.000282538
CADM1	NM_1098517	7	2	2.44173	0.0002827
YY1AP1	NM_139118	5	4	2.02219	0.000283051
KIAA0564	NM_1009814	12	6	2.39054	0.000283333
RARS	NM_2887	7	2	2.6566	0.000283605
ME2	NM_2396	15	7	2.78828	0.000286636
DCAF17	NR_28482	10	4	2.50078	0.000287712
[truncated: 1,561 more rows]
