# Supplementary material for: mRNA and circRNA mislocalization to synapses are key features of Alzheimer’s disease
Source: PLoS Genet. 2024 Jul 29;20(7):e1011359. doi: 10.1371/journal.pgen.1011359 (PMC11309398; doi:10.1371/journal.pgen.1011359)
Supplement: S23 Table — (XLSX) [file pgen.1011359.s040.xlsx]

## Sheet: Sheet1
Gene	RefSeq	Donor	Acceptor	log2FoldChange	pvalue
TIMM23	NM_6327	6	3	-1.66201	0.000543081
SMA5	NR_34021	10	8	-1.23549	0.000808014
BDP1	NM_18429	35	21	-2.2542	0.000902215
SMA5	NR_34021	10	5	-1.11731	0.000951008
ZXDA	NM_7156	1	1	1.74136	0.00167827
AIG1	NM_16108	4	3	-3.90295	0.0018695
SERGEF	NM_12139	9	2	2.35828	0.00192775
FBXO25	NM_183421	5	3	-1.4138	0.00228558
ATRNL1	NM_207303	8	2	-0.731131	0.00299029
ARHGAP5	NM_1030055	3	2	-1.0811	0.004549
ARHGAP5	NM_1173	3	2	-0.901589	0.00467968
FASTKD1	NM_24622	7	6	-1.39277	0.00476732
DZIP3	NM_14648	23	16	-1.22514	0.00605535
FBXW4	NM_22039	5	2	-1.2261	0.00613308
CCZ1	NM_15622	14	13	-1.7648	0.00683819
PARG	NM_3631	7	2	1.53727	0.00689122
LRRTM4	NM_24993	3	2	1.16764	0.00726808
HOMER1	NM_4272	5	2	-0.640069	0.00733237
ATRNL1	NM_207303	9	2	-1.12429	0.00750807
RPAP2	NM_24813	12	9	-0.934654	0.00768201
SLC25A16	NM_152707	8	3	-1.20279	0.00829004
TMEM116	NM_138341	8	4	-1.91357	0.00903237
ACBD7	NM_1039844	4	1	-1.96562	0.00906615
MIR31HG	NR_27054	3	2	-0.973948	0.0101301
ERC2	NM_15576	13	12	-0.90194	0.0103024
MYO9A	NM_6901	2	2	-1.95391	0.0103313
MGEA5	NM_1142434	11	4	-2.40463	0.0113175
GOLPH3	NM_22130	3	2	-1.84727	0.0113321
CUL5	NM_3478	7	3	-0.96105	0.0115377
BMPR2	NM_1204	3	2	-0.698477	0.0130924
ATP1B1	NM_1677	5	4	2.15733	0.0133357
MAP2K4	NM_3010	9	2	-0.909626	0.0136458
SHOC2	NM_7373	3	2	-0.863176	0.013907
FSIP1	NM_152597	10	6	-1.96945	0.0150977
RTN4	NM_20532	3	2	-1.59552	0.0152511
TEX2	NM_18469	2	2	2.57403	0.0152514
CCDC165	NM_15210	4	3	-0.917743	0.0159877
ATXN10	NM_1167621	8	3	-1.24188	0.0163964
MAP3K5	NM_5923	7	4	-1.21121	0.0164685
MRS2	NM_20662	9	7	-2.37102	0.0182325
hap1	-_ARL17A	#VALUE!	16633	1.17533	0.0186959
SCARNA21	NR_3000	1	1	1.38842	0.0187414
ANKRD17	NM_198889	21	16	1.69096	0.0194414
SFMBT2	NM_1018039	9	5	-1.00509	0.0194418
INTS4L2	NR_27392	4	3	-0.579517	0.0195216
ME2	NM_2396	15	7	-2.07743	0.019735
ATRNL1	NM_207303	5	2	-0.536735	0.021025
KCNIP4-IT1	NR_2813	1	1	1.07024	0.021126
PEX5L	NM_16559	8	5	-1.10476	0.0213543
NCOA2	NM_6540	4	3	-1.68451	0.0216817
SNTG1	NM_18967	9	5	-0.965445	0.0222413
R3HDM1	NM_15361	22	19	-1.66608	0.0225847
SPPL2A	NM_32802	14	2	-2.10154	0.0231161
KLHL24	NM_17644	7	3	-1.36465	0.02432
CCDC91	NM_18318	5	3	-0.574719	0.0248195
BAI3	NM_1704	10	4	-1.78862	0.0248932
RNF144A	NM_14746	8	4	1.25149	0.0253235
TNFRSF21	NM_14452	3	2	-1.09815	0.0253673
INTS4L1	NR_27393	4	3	-0.62646	0.0263933
PSD3	NM_15310	9	5	-1.29375	0.0270023
STRN3	NM_1083893	7	2	-1.66595	0.0272803
SENP6	NM_15571	16	5	-0.891128	0.0278637
RSRC1	NM_16625	3	2	-0.790578	0.0282918
TMEM165	NM_18475	4	2	-0.683621	0.0288204
FNDC3B	NM_1135095	6	5	-1.26771	0.0288805
FAM13B	NM_1101800	10	8	-0.677901	0.0294524
FUT8	NM_178156	2	2	-0.799787	0.0298611
KLHL24	NM_17644	3	2	-1.10939	0.0311434
ZNF131	NM_3432	6	5	-1.12242	0.0322623
CEP85	NM_22778	7	5	-1.40702	0.0324557
LOC100507266	NR_37888	4	3	-1.07203	0.0326009
HIST2H2BE	NM_3528	1	1	-0.971717	0.0327181
MGA	NM_1164273	5	3	-1.26749	0.0329176
USP45	NM_1080481	16	12	-1.53152	0.0331231
FER	NM_5246	13	2	1.51835	0.0336207
HDAC9	NM_178423	12	12	-1.64189	0.0342719
AQR	NM_14691	16	13	-1.72744	0.0348633
PDE4B	NM_2600	3	2	-0.747246	0.0351421
UBE2G1	NM_3342	5	3	1.71297	0.0370103
PIK3R1	NM_181523	2	2	-1.08678	0.0370155
PHKB	NM_1031835	7	3	0.935002	0.0371048
TBCEL	NM_1130047	7	2	-1.24932	0.0383727
UIMC1	NM_1199297	11	8	-0.905655	0.0384677
LZIC	NM_32368	6	4	-1.3309	0.038549
EIF4B	NM_1417	8	2	-1.77085	0.0401544
ARHGAP32	NM_1142685	4	3	0.984654	0.0410586
ISPD	NM_1101426	9	6	-1.11906	0.0414403
UIMC1	NM_1199298	10	7	-1.06027	0.0418541
ERC1	NR_27949	12	11	-1.04538	0.0419463
ZNF187	NM_1023560	3	2	-1.84174	0.0420661
PTPRM	NM_1105244	14	12	-1.03858	0.0422448
CHST9-AS1	NR_26908	8	8	0.531675	0.0424496
MAP7	NM_1198611	5	4	-0.932549	0.042592
BIRC6	NM_16252	6	2	-0.85736	0.0426708
AGTPBP1	NM_15239	17	14	-0.722455	0.0426952
ACSL3	NM_4457	7	3	1.80924	0.0438115
MYT1L	NM_15025	10	10	-0.957022	0.0444796
KCNH1	NM_2238	6	4	-0.775531	0.0448035
ASAP1	NM_18482	13	8	-1.22064	0.0448695
MLIP	NM_138569	10	4	-0.452346	0.0449262
PCCA	NM_1178004	12	9	-1.11682	0.0449388
MAGI2	NM_12301	9	8	-0.60247	0.0451283
SCAMP1	NM_4866	9	8	1.69906	0.0458413
LOC220729	NR_3266	8	6	-1.2533	0.0460583
CHD6	NM_32221	5	3	-1.51924	0.0469517
PGAP1	NM_24989	4	2	1.74083	0.0469547
CAMK4	NM_1744	5	2	-0.974759	0.0471057
SATB2	NM_15265	6	4	-1.27798	0.0487763
CWC22	NM_20943	19	18	-1.0702	0.0490089
LOC96610	NR_27293	11	10	1.00752	0.049677
