# Supplementary material for: mRNA and circRNA mislocalization to synapses are key features of Alzheimer’s disease
Source: PLoS Genet. 2024 Jul 29;20(7):e1011359. doi: 10.1371/journal.pgen.1011359 (PMC11309398; doi:10.1371/journal.pgen.1011359)
Supplement: S24 Table — (XLSX) [file pgen.1011359.s041.xlsx]

## Sheet: Sheet1
Gene	RefSeq	Donor	Acceptor	log2FoldChange	pvalue
MTRNR2L2	NM_1190470	1	1	-0.967872	0.000121645
FBXO7	NM_12179	7	2	-2.93021	0.000211042
AKT3	NM_1206729	12	3	-1.06987	0.000509767
BMS1P1	NR_26566	8	6	-0.873483	0.000646875
SNX13	NM_15132	9	6	-0.809715	0.000659687
SMA5	NR_34021	7	5	-1.08852	0.000839237
TPP2	NM_3291	8	6	-2.33264	0.000925264
LRP1B	NM_18557	18	16	1.3549	0.000980777
BMS1P5	NM_3611	8	6	-0.941211	0.0011865
SLC6A15	NM_182767	8	5	-2.28346	0.00133478
SLC16A14	NM_152527	4	4	-2.02173	0.00141446
PPAP2A	NM_3711	3	2	-1.33977	0.00146263
KCNMA1	NM_1014797	23	20	-1.39127	0.00154676
RABGAP1L	NM_14857	13	9	-1.99636	0.0017756
SEPSECS	NM_16955	9	2	1.77111	0.00188486
MPP6	NM_16447	6	4	-2.26239	0.00214502
PRKAR2B	NM_2736	7	5	-1.99684	0.0021815
TRPC1	NM_3304	6	4	-1.73032	0.00229407
TRPS1	NM_14112	5	2	1.38409	0.00256566
PITPNM2	NM_20845	4	3	-1.87749	0.00263345
TTBK2	NM_173500	3	2	-1.29731	0.00265177
RABEP1	NM_1083585	6	2	-1.72947	0.00272755
PCMTD1	NM_52937	2	2	-0.696321	0.00292235
PKN2	NM_6256	3	2	-2.27288	0.00293371
RABGAP1	NM_12197	19	15	-2.30943	0.00294403
KIAA0528	NM_14802	14	10	-2.22831	0.00306055
AKAP10	NM_7202	14	11	-1.83665	0.00322938
ATP6V1C1	NM_1695	3	2	-1.7383	0.00353512
STRN3	NM_1083893	16	13	-2.17057	0.00354338
STX17	NM_17919	6	5	1.59189	0.00358728
GSK3B	NM_1146156	9	7	1.5771	0.00369614
BAI3	NM_1704	6	4	-1.54054	0.00373073
GLCE	NM_15554	4	3	-2.37319	0.0041718
PHF20	NM_16436	6	2	1.97663	0.0041901
STARD3NL	NM_32016	7	2	-1.46701	0.0045891
ICA1L	NM_138468	13	3	2.34463	0.00478386
CCT6P3	NR_33416	4	3	-2.41156	0.00500675
CRIM1	NM_16441	5	2	-1.79406	0.00508959
PVRL3	NM_1243288	7	2	1.2717	0.00510757
AKT3	NM_181690	11	2	-0.869426	0.00516669
SLC39A10	NM_20342	3	2	-2.45521	0.00541839
CLEC16A	NM_15226	21	19	-2.18289	0.00550135
SLC6A15	NM_1146335	7	4	-1.59812	0.00557694
ARHGAP44	NM_14859	7	4	-1.46424	0.00564991
SLC41A2	NM_32148	2	1	-2.01114	0.00578735
INO80	NM_17553	18	17	-2.30042	0.00582651
ANKS1B	NM_152788	4	2	1.20686	0.00585191
TMEM50A	NM_14313	5	4	-2.4744	0.00592419
ZZEF1	NM_15113	35	32	2.68719	0.00593232
MYCBP2	NM_15057	20	16	-1.55775	0.0062684
DNMT3A	NM_175629	6	2	-2.57925	0.00654663
CDC73	NM_24529	10	7	-1.84882	0.00656255
GSK3B	NM_2093	11	10	-1.68282	0.00665501
ATXN7	NM_333	5	2	-1.48619	0.00666866
KLHL24	NM_17644	7	4	-1.49718	0.00677818
WDR7	NM_15285	21	17	-0.741853	0.00697378
AGTPBP1	NM_15239	25	19	3.14626	0.00712895
C9orf5	NM_32012	8	4	-1.90443	0.00725962
ATF6	NM_7348	9	2	-2.81033	0.00739608
UBA2	NM_5499	16	9	-1.83741	0.00755114
HIST1H1C	NM_5319	1	1	-0.671366	0.00773622
TRIM2	NM_15271	3	2	-1.12131	0.00779943
ZDHHC20	NM_153251	7	3	-2.01343	0.00806555
UIMC1	NM_1199298	10	7	-0.619317	0.00848828
ATF6	NM_7348	15	10	1.9368	0.00859491
ZNF398	NM_170686	2	2	-1.73078	0.00898726
MCF2L2	NM_15078	25	23	-0.820342	0.00910654
NOL12	NM_24313	4	2	1.38942	0.010404
MAGI2	NM_12301	9	7	-1.78385	0.0104278
SMA5	NR_34021	10	5	-0.946429	0.0105389
SPCS2	NM_14752	4	2	-2.39245	0.0105516
GPBP1L1	NM_21639	8	7	-1.19771	0.010851
NUP205	NM_15135	12	6	-1.36068	0.0108901
POLB	NM_2690	9	3	-1.97844	0.0108918
ERC1	NM_178039	15	13	-1.10786	0.0111388
GTF3C6	NM_138408	5	3	-2.353	0.0114639
ATP5C1	NM_5174	8	3	-0.915922	0.0116149
RNF111	NM_17610	2	2	1.11269	0.0117117
RPAP2	NM_24813	11	9	-1.07341	0.012054
PHKB	NM_1031835	14	3	0.975483	0.0122178
PHTF1	NM_6608	10	8	-2.07675	0.0123194
USPL1	NM_5800	4	4	-1.68978	0.0124341
MAP4K5	NM_198794	13	4	1.97924	0.0125251
NBAS	NM_15909	11	7	-2.27691	0.0127155
MAPK1	NM_138957	4	2	1.09278	0.012765
GON4L	NM_1037533	21	20	-2.10979	0.0130455
CDC42BPA	NM_3607	5	2	-0.839003	0.0131451
LOC100129034	NR_27406	1	1	-1.082	0.013211
MSH3	NM_2439	19	17	2.01403	0.0132482
C11orf30	NM_20193	7	5	-2.57293	0.0133397
STK33	NM_30906	13	5	-2.41265	0.0133836
IARS	NM_2161	20	6	2.21583	0.013671
CCDC165	NM_15210	4	3	-0.651327	0.0140906
ATRNL1	NM_207303	10	2	-0.545541	0.0141018
ST7L	NM_138728	12	2	1.71717	0.0141484
GALK2	NM_1001556	5	4	-1.86208	0.0141619
RYR2	NM_1035	16	12	1.72073	0.0142828
ZNF720	NM_1130913	3	2	-0.610284	0.0143119
ABAT	NM_1127448	6	3	-1.62654	0.0145266
ATG4C	NM_178221	6	2	-2.38293	0.0145721
MDN1	NM_14611	23	16	1.26574	0.0145743
MLIP	NM_138569	10	4	-0.546267	0.0148181
KHDRBS3	NM_6558	7	2	-0.959757	0.0151644
PRRC2C	NM_15172	25	23	1.33106	0.0159426
STXBP5L	NM_14980	14	8	-1.34394	0.0159913
PDXDC1	NM_15027	3	2	-1.80067	0.0161441
QKI	NM_206854	3	2	1.13333	0.0168216
ANKS1B	NM_152788	8	2	-1.00706	0.0170165
KIAA1797	NM_17794	30	22	-1.44316	0.0173635
FAM125B	NM_33446	7	3	-1.93398	0.017407
MMP16	NM_5941	8	4	-1.10354	0.0177502
SLCO1A2	NM_134431	13	6	-2.0252	0.017804
CCDC164	NM_145038	7	5	-0.999803	0.0180658
UBE2Q2	NM_173469	9	2	-1.14824	0.0180965
DYNC1LI1	NM_16141	5	3	-0.682548	0.0181134
KIAA1797	NM_17794	26	22	-1.21769	0.0181214
FLJ42709	NR_15369	4	2	-1.23365	0.0181694
ZNF736	NM_1170905	4	3	-1.02771	0.0181776
YEATS2	NM_18023	7	3	1.6289	0.0182106
DGKI	NM_4717	28	8	1.78252	0.0183562
SNX14	NM_153816	6	2	-1.17022	0.0185381
ZNF93	NM_31218	3	2	-1.03349	0.0185548
FBXW4	NM_22039	4	2	-0.554831	0.0186378
KLHL2	NM_7246	4	2	-1.76177	0.0186565
GALK2	NM_2044	5	4	-1.80282	0.0188096
ICA1	NM_1136020	6	2	-0.63724	0.0189178
RHOBTB3	NM_14899	11	6	2.95982	0.0189556
EEF2	NM_1961	14	10	-1.76919	0.0189745
GABBR2	NM_5458	13	8	-1.54208	0.0190257
PCNXL2	NM_14801	15	13	1.47027	0.0191383
ERC2	NM_15576	14	11	-0.773309	0.0194587
LOC100170939	NR_24054	3	1	-0.708095	0.0194819
STX12	NM_177424	3	2	-1.6203	0.019617
RTN1	NM_21136	3	3	0.95352	0.0196866
MAP3K1	NM_5921	6	4	1.01528	0.0196944
RGS7	NM_2924	9	7	-1.30743	0.0198337
CDK13	NM_3718	5	2	-1.00427	0.0207148
ZNF720	NM_1130913	4	2	-1.04985	0.0209188
CSNK1G3	NM_1031812	6	2	-1.36286	0.0210107
DST	NM_15548	63	62	-2.235	0.0210302
FMN1	NM_1103184	15	12	-1.6402	0.0210433
CDC42BPB	NM_6035	4	2	-1.49169	0.0212628
MCTP1	NM_1002796	19	9	-1.39764	0.0212744
EVI5	NM_5665	16	13	-2.11624	0.0212911
ATG2B	NM_18036	6	2	-1.71569	0.0214229
SEMA3C	NM_6379	12	7	1.90127	0.0214634
SYNE1	NM_33071	2	2	-0.711578	0.0216537
ATRNL1	NM_207303	5	2	-0.416805	0.0216841
ZNF782	NM_1001662	5	3	-1.93517	0.0221436
ALG8	NM_1007027	7	4	1.70899	0.022577
NEMF	NM_4713	26	23	2.74893	0.0226665
DTX2P1-UPK3BP1-PMS2P11	NR_23383	9	7	1.11057	0.0227141
YY1AP1	NM_1198903	7	3	1.3352	0.0228089
FMNL2	NM_52905	6	3	-1.37764	0.0230225
FHOD3	NM_25135	14	12	-1.89728	0.0230891
SIAE	NM_170601	7	6	-2.06742	0.0231139
UBQLN1	NM_53067	6	5	-0.592052	0.0231828
VPS13A	NM_33305	16	10	1.74451	0.0238744
KIAA0319	NM_1168375	9	5	1.09416	0.0239309
EXOSC7	NM_15004	7	2	1.68924	0.0239461
HMGCLL1	NM_1042406	5	2	-0.941842	0.0243104
FMN2	NM_20066	16	14	-1.52257	0.0244329
APLP2	NM_1142277	3	2	-1.80144	0.0244477
ZBTB11	NM_14415	7	2	-1.56589	0.0245978
MNAT1	NM_2431	7	4	-0.789822	0.0247187
QKI	NM_6775	3	2	0.888977	0.0250521
FAM185A	NM_1145268	7	2	-1.7872	0.0252661
PTGES3	NM_6601	5	2	1.03969	0.0259536
PTGR1	NM_1146109	7	5	-1.88267	0.0265018
CTNND2	NM_1332	3	2	-1.74543	0.0266253
C5orf42	NM_23073	36	35	-1.10275	0.0267155
AKT3	NM_1206729	12	9	-0.745872	0.0269113
ME1	NM_2395	3	2	-1.06201	0.0269501
AQR	NM_14691	13	9	-1.65689	0.0271776
FTO	NM_1080432	7	4	-1.03697	0.0272049
FAM18B1	NM_16078	6	4	1.73156	0.0272935
NAA25	NM_24953	10	6	1.35347	0.027436
NARS2	NM_24678	11	7	0.85856	0.0275416
AKT3	NM_5465	11	2	-0.661965	0.0278267
AMFR	NM_1144	10	9	-1.53562	0.0280123
TRHDE	NM_13381	12	9	-1.01968	0.0280975
SLC16A10	NM_18593	3	2	-0.876885	0.02835
TAB2	NM_15093	5	5	1.3153	0.0284062
PTPRM	NM_2845	14	12	0.907778	0.0287503
ARF4	NM_1660	3	2	-2.05238	0.0289604
SCLT1	NM_144643	18	12	-1.39677	0.0295944
CUL5	NM_3478	16	14	0.826187	0.0296082
ARNTL2	NM_20183	3	2	-0.822558	0.0296374
ANKRD42	NM_182603	8	3	-1.18932	0.0297458
MYT1L	NM_15025	11	10	-0.900415	0.0300434
PCNX	NM_14982	19	14	0.881361	0.0301584
IBTK	NM_15525	6	4	-1.34967	0.0301735
CEP290	NM_25114	25	24	1.02513	0.0303469
C6orf72	NM_138785	7	2	-0.974101	0.0304413
PREX2	NM_25170	11	4	-1.81762	0.0304482
CCDC62	NR_27918	6	4	-2.14678	0.0306975
PCNT	NM_6031	8	7	0.820418	0.031119
RALGAPA1	NM_194301	26	14	0.921128	0.0311713
BABAM1	NM_14173	8	7	1.81324	0.0313343
SMARCC1	NM_3074	26	16	-1.05394	0.0316645
RMRP	NR_3051	1	1	0.884009	0.0318795
ACBD7	NM_1039844	4	4	-1.45411	0.0324362
PAPSS1	NM_5443	5	3	-0.878409	0.0326102
AGGF1	NM_18046	4	2	1.72893	0.0328787
PHF20	NM_16436	7	5	2.20709	0.0329337
LNX1	NM_32622	8	7	1.92824	0.0330533
GSTT1	NM_853	4	4	1.61729	0.033215
FAM208A	NM_1112736	23	2	1.47151	0.033275
PINX1	NM_17884	6	2	-1.27739	0.0336325
EPB41L5	NM_20909	20	17	-1.04335	0.033653
PRELID2	NM_138492	7	2	0.933651	0.033995
C9orf5	NM_32012	17	10	-1.39215	0.0342524
CACNA2D3	NM_18398	31	28	-1.85727	0.0344021
PRKCB	NM_2738	9	8	-1.59447	0.0345145
TRIP12	NM_4238	5	2	0.698081	0.0345704
SLC30A7	NM_1144884	8	3	-1.18478	0.0347612
BMPER	NM_133468	7	5	-1.57373	0.0349236
DGKB	NM_4080	19	15	-1.45933	0.0350263
ANKIB1	NM_19004	9	2	-0.690895	0.035225
MAN1A2	NM_6699	4	2	-0.493467	0.0352456
RBM4	NM_1198844	2	2	-1.65247	0.0355311
ATF6	NM_7348	14	10	-1.24514	0.0362843
GOLPH3	NM_22130	3	2	-1.1099	0.0366272
ADPGK	NR_23318	4	2	1.34368	0.0367251
WDFY1	NM_20830	8	7	-1.35844	0.0369751
SMEK2	NM_1122964	16	12	-1.8596	0.0370188
SMA4	NR_29426	6	4	-0.650754	0.0372554
TTC13	NM_1122835	4	2	-1.63498	0.0373575
KLHDC10	NM_14997	5	4	0.823727	0.037533
GRIN2B	NM_834	3	3	-0.849656	0.0378675
BTBD10	NM_32320	8	3	-0.619559	0.03799
CASC4	NM_138423	8	4	-1.19251	0.0381487
DSCAM	NM_1389	19	17	-1.08743	0.0383577
MAN1A2	NM_6699	6	2	-0.405829	0.0383622
ARHGAP26	NM_15071	19	13	-1.82219	0.0384016
C10orf46	NM_153810	5	2	1.09549	0.0385604
CHD2	NM_1271	37	35	1.36656	0.038589
WDR41	NM_18268	4	3	-1.64626	0.038848
PTPRA	NM_80840	8	6	-1.39394	0.039045
ANKHD1	NM_1197030	6	4	-1.59448	0.0391172
ATXN7	NM_1177387	4	1	-1.06789	0.0394681
GALNTL4	NM_198516	9	7	0.764696	0.039759
KIAA0319	NM_1168377	9	5	1.11926	0.0398371
EIF3M	NM_6360	8	5	-1.17184	0.0399166
ERC1	NR_27949	15	10	-1.57104	0.0399634
KCNH1	NM_172362	6	6	1.10536	0.0401524
TAOK1	NM_20791	15	8	-1.3577	0.0401847
CEP95	NM_138363	10	6	-1.28407	0.0407441
ICA1	NM_4968	6	2	-0.467349	0.0411453
ZNF187	NM_152736	3	2	-0.956311	0.0412923
ZC3HC1	NM_16478	4	2	-0.737606	0.0414471
YY1AP1	NM_1198904	7	3	1.2932	0.0415706
SDCCAG8	NM_6642	16	9	-1.4229	0.0416773
KDM5A	NM_1042603	10	9	2.50459	0.041849
RILPL1	NM_178314	4	3	-0.377114	0.0418658
SLC2A13	NM_52885	3	2	-0.654863	0.0419946
PKN2	NM_6256	8	2	-1.72883	0.0422897
HIST2H2BE	NM_3528	1	1	0.783083	0.0424089
ESCO1	NM_52911	7	5	1.19387	0.0425271
EEF2	NM_1961	15	4	-0.540358	0.0429359
FSIP1	NM_152597	10	6	-0.746431	0.0430213
TRAPPC6B	NM_1079537	5	2	1.27167	0.0430411
NIPBL	NM_15384	9	2	0.760702	0.0435441
KLHL20	NM_14458	10	7	1.69348	0.0435655
TLK1	NM_1136554	3	2	-2.10501	0.0437381
THRB	NM_1128176	5	2	-1.70059	0.0440468
YTHDC2	NM_22828	10	5	-1.31249	0.0442277
TRIM33	NM_15906	18	14	1.22977	0.0444257
R3HDM1	NM_15361	7	2	-1.60021	0.0445865
KCNMA1	NM_1161352	23	20	-0.891593	0.0446777
TRIM37	NM_1005207	14	13	-1.09646	0.0447384
ACBD7	NM_1039844	4	3	-1.14129	0.0447612
MTA3	NM_20744	6	2	-1.51098	0.045006
LOC283624	NR_38970	1	1	1.00484	0.0452842
KCNMA1	NM_1161353	23	19	-0.899387	0.0454412
RAB2A	NM_1242644	5	3	0.738878	0.0454485
RIMS2	NM_14677	12	8	1.77769	0.0455593
SUZ12	NM_15355	8	4	-0.951146	0.0456776
ATXN1	NM_1128164	6	3	-1.24651	0.0462733
ARHGAP32	NM_1142685	4	2	-0.53646	0.04636
XRCC6BP1	NM_33276	5	3	1.60599	0.0464146
RASAL2	NM_170692	17	13	-0.74225	0.0464847
RNF111	NM_17610	6	2	1.62553	0.0465842
NALCN	NM_52867	12	8	1.32248	0.0466362
CANX	NM_1746	7	2	-1.62105	0.0467973
PTK2	NM_1199649	22	17	0.888684	0.0470977
ITCH	NM_31483	20	15	-1.68775	0.0471096
SHOC2	NM_7373	3	2	-0.63156	0.0472045
UBA2	NM_5499	16	10	1.48909	0.047304
RBM23	NM_1077352	4	2	-0.925935	0.0475008
METTL3	NM_19852	3	2	0.530356	0.0476856
TMEM181	NM_20823	6	4	-0.97233	0.0476896
ARHGAP32	NM_1142685	9	6	-0.882468	0.0477305
GARNL3	NM_32293	16	15	-0.7112	0.0477524
HACL1	NM_12260	16	11	1.07189	0.0477685
ZNF148	NM_21964	7	2	-0.906062	0.04797
LDB2	NM_1130834	5	2	-0.798668	0.0480104
ARHGAP32	NM_1142685	9	3	-1.22685	0.0480888
TRIM58	NM_15431	5	2	-0.946376	0.0481212
FAM185A	NM_1145269	3	2	-1.2639	0.0485457
R3HDM1	NM_15361	20	8	-1.02797	0.0486842
GRM5	NM_842	2	2	1.96094	0.0491804
FOXK2	NM_4514	4	2	1.4727	0.0495904
SATB1	NM_1131010	5	2	-1.33562	0.0496235
ARMC2	NM_32131	5	2	-0.602994	0.0497094
POLR2J3	NM_1097615	8	5	1.31458	0.0497903
UBE2Q2P1	NR_3661	5	3	-1.61185	0.0498571
