# Supplementary material for: mRNA and circRNA mislocalization to synapses are key features of Alzheimer’s disease
Source: PLoS Genet. 2024 Jul 29;20(7):e1011359. doi: 10.1371/journal.pgen.1011359 (PMC11309398; doi:10.1371/journal.pgen.1011359)
Supplement: S25 Table — (XLSX) [file pgen.1011359.s042.xlsx]

## Sheet: Sheet1
Gene	RefSeq	Donor	Acceptor	log2FoldChange	pvalue
RIMS1	NM_14989	54	80	2.62282	3.3923e-51
VMP1	NM_30938	7	8	2.31363	3.92836e-41
RIMS1	NM_1168407	36	53	2.57844	7.52298e-41
MAP2K4	NM_3010	7	8	2.36366	9.95087e-38
ATRNL1	NM_207303	5	6	2.75584	1.21668e-35
FAM169A	NM_15566	5	6	2.68131	2.30051e-35
CDYL2	NM_152342	2	3	2.28531	2.54753e-35
MAGI2	NM_12301	15	22	2.20606	3.49787e-34
PLEKHM3	NM_1080475	4	6	2.18792	3.89457e-33
MAN1A2	NM_6699	5	6	2.03016	5.53924e-32
ERC2	NM_15576	23	34	2.64544	1.04667e-31
SATB2	NM_15265	9	12	2.44226	1.36648e-31
MLIP	NM_138569	12	15	2.30842	4.50013e-31
ATRNL1	NM_207303	44	65	2.52289	7.50402e-30
HERC1	NM_3922	47	68	2.3793	2.74368e-29
SLC8A1	NM_1112800	8	9	2.61951	5.46379e-29
SATB2	NM_1172517	9	12	2.45502	9.74565e-29
EXOC6B	NM_15189	7	9	2.19957	1.30141e-28
ERC2	NM_15576	25	35	2.48452	3.82949e-28
R3HDM1	NM_15361	37	55	2.35659	9.7936e-28
CLNS1A	NM_1293	7	9	2.55466	1.94332e-27
ASH1L	NM_18489	8	12	2.41168	2.60348e-27
N4BP2L2	NM_33111	7	9	2.17442	3.77637e-27
DENND1A	NM_20946	5	6	2.62516	4.30554e-27
CLNS1A	NM_1293	5	7	3.36602	1.29177e-26
ANKIB1	NM_19004	5	6	2.02184	1.83828e-26
C9orf30-TMEFF1	NM_1198812	5	6	2.19374	1.35115e-25
MAN1A2	NM_6699	6	7	1.9861	8.23324e-25
FAM190B	NM_18999	13	18	2.55285	1.42175e-24
SATB2	NM_1172509	7	9	2.46743	2.80603e-24
MIB1	NM_20774	6	7	2.60952	3.95023e-24
SMARCA5	NM_3601	29	43	2.39466	4.19899e-24
CCDC91	NM_18318	6	8	2.37585	1.14256e-23
FMN1	NM_1103184	20	28	2.69784	1.45614e-23
ATRNL1	NM_207303	45	66	2.20606	4.80085e-23
HIPK3	NM_5734	2	3	2.22624	4.84988e-23
AMY2B	NM_20978	9	10	2.53376	4.94028e-23
CDYL	NM_4824	2	3	2.55698	5.6623e-23
KLHL24	NM_17644	3	4	2.32175	5.82678e-23
CWC27	NM_5869	15	21	2.44965	6.42606e-23
KCNH1	NM_2238	8	11	2.87395	7.92363e-23
ICA1	NM_1136020	6	7	2.68916	8.76244e-23
PSMB1	NM_2793	4	5	2.60629	8.88733e-23
BAI3	NM_1704	36	53	2.70957	1.37766e-22
SETD3	NM_199123	6	7	2.23372	1.47886e-22
DGKB	NM_145695	14	17	2.71204	1.94022e-22
ARMC2	NM_32131	5	6	2.39491	2.64102e-22
SGMS1	NM_147156	6	7	2.60014	4.1823e-22
ATRNL1	NM_207303	46	67	2.34536	4.27819e-22
SLC8A1	NM_21097	9	10	2.32933	6.03878e-22
ATRNL1	NM_207303	7	8	2.82259	6.18503e-22
DGKB	NM_145695	29	40	2.81782	6.81517e-22
MAP2K4	NM_3010	9	10	2.63773	7.25359e-22
RAPGEF5	NM_12294	5	6	2.72115	1.61978e-21
VMP1	NM_30938	5	6	2.2784	2.30085e-21
SDCCAG8	NM_6642	28	41	2.20776	2.30304e-21
HTT	NM_2111	6	7	2.57252	2.47955e-21
ODZ3	NM_1080477	5	7	2.94961	2.64107e-21
DPYSL2	NM_1197293	3	4	2.87709	3.22707e-21
AAGAB	NM_24666	5	6	2.54324	4.1263e-21
PSMB1	NM_2793	5	6	2.3133	4.46427e-21
SGPL1	NM_3901	8	10	2.60546	5.49265e-21
PICALM	NM_7166	13	14	2.25652	7.29794e-21
MPP6	NM_16447	7	9	2.3881	7.59909e-21
PIK3R1	NM_181523	2	3	2.62368	7.97345e-21
ICA1	NM_4968	6	7	2.52254	9.76807e-21
BTBD10	NM_32320	6	7	2.7005	1.30412e-20
MAN1A2	NM_6699	4	5	1.92748	2.31573e-20
GLCCI1	NM_138426	5	6	2.26991	2.5235e-20
HIPK3	NM_1048200	2	3	2.24929	2.92914e-20
ATXN2	NM_2973	5	6	2.61128	3.76335e-20
PTP4A2	NM_80391	3	4	2.46294	3.84436e-20
BMPR2	NM_1204	3	4	2.43178	3.84867e-20
PAPOLA	NM_32632	35	52	2.18829	5.90123e-20
DGKB	NM_4080	29	40	2.59589	6.03856e-20
RNF169	NM_1098638	4	5	2.3571	6.21085e-20
SGMS1	NM_147156	5	6	2.33798	6.98766e-20
CDYL	NM_1143970	2	3	2.24209	7.64318e-20
RARS	NM_2887	5	6	2.32703	8.4457e-20
RAB6A	NM_2869	7	9	2.36956	8.71146e-20
SNTG1	NM_18967	12	16	2.32898	1.45857e-19
ACER2	NM_1010887	4	5	3.24244	1.53115e-19
SOBP	NM_18013	3	4	2.2537	1.8441e-19
UBE2K	NM_5339	5	6	2.50646	1.95203e-19
UIMC1	NM_16290	15	21	2.81519	2.18563e-19
BAI3	NM_1704	29	42	3.12214	2.9218e-19
MAP7	NM_1198616	7	10	2.56412	3.80811e-19
ZNF483	NM_1007169	5	6	2.52111	3.90949e-19
SLAIN2	NM_20846	6	7	2.25357	4.98331e-19
TRIM33	NM_15906	4	5	3.2286	5.82615e-19
RAB6A	NM_1243719	7	9	2.30591	6.46019e-19
KLHL8	NM_20803	2	3	2.52835	7.04264e-19
TMTC2	NM_152588	2	3	2.52951	8.3733e-19
MORC3	NM_15358	10	14	2.13124	8.41701e-19
TMEFF1	NM_3692	5	6	2.11339	1.14712e-18
SMS	NM_4595			2.8286	1.26446e-18
CUL5	NM_3478	8	10	2.43129	1.29879e-18
BMS1P1	NR_26566	12	17	2.34548	1.41729e-18
RAB6A	NM_198896	7	9	2.38536	1.468e-18
LRP6	NM_2336	2	3	2.26799	1.51972e-18
MAP7	NM_3980	7	10	2.80084	1.62467e-18
CDYL	NR_26590	6	9	2.28783	2.15049e-18
KIAA0146	NM_1080394	11	16	2.47706	2.49432e-18
LOC375190	NM_1145710	8	10	2.30694	2.9324e-18
MYT1L	NM_15025	18	27	2.7563	3.70508e-18
ASH1L	NM_18489	7	10	2.02243	4.34053e-18
NDST3	NM_4784	7	9	2.81486	4.93625e-18
NUDC	NM_6600	9	13	2.18205	6.12275e-18
ISPD	NM_1101417	10	14	2.50252	6.78923e-18
MLIP	NM_138569	13	16	2.44607	8.04578e-18
BMPER	NM_133468	9	12	2.87359	8.53374e-18
ARHGAP32	NM_1142685	4	5	2.42683	9.75771e-18
ATRNL1	NM_207303	8	9	2.36333	1.00147e-17
LPHN3	NM_15236	21	29	2.94475	1.06658e-17
MAP7	NM_1198614	9	13	2.76796	1.10901e-17
DENND1A	NM_24820	5	6	2.67819	1.24319e-17
BIRC6	NM_16252	6	7	2.59575	1.26386e-17
INTS4L2	NR_27392	5	7	2.70964	1.60693e-17
RNF138	NM_16271	7	9	2.43098	1.90411e-17
RHBDD1	NM_1167608	10	13	2.82775	2.15119e-17
FUT8	NR_38170	4	6	2.52688	2.5565e-17
FAM208A	NM_1112736	11	12	2.18304	2.627e-17
ATP9B	NM_198531	7	8	2.56946	2.65327e-17
PTP4A2	NM_1195100	1	1	2.4349	2.89992e-17
KCNN2	NM_21614	4	6	2.31997	2.94403e-17
DYNC1H1	NM_1376	125	187	3.33489	3.142e-17
FUT8	NR_38167	4	6	2.82766	3.19263e-17
FAM125B	NM_33446	10	14	2.49833	3.6423e-17
ABHD2	NM_152924	3	4	2.7072	4.55384e-17
DPYSL2	NM_1244604	3	4	2.47749	4.55784e-17
ACADM	NM_1127328	15	21	2.57183	4.83659e-17
UIMC1	NM_1199298	15	21	2.80248	5.55132e-17
CAP2	NM_6366	10	14	2.70768	5.58905e-17
FBXO7	NM_12179	2	3	2.68053	5.85517e-17
RNF138	NM_1191324	5	6	2.24842	6.75419e-17
CCDC126	NM_138771	4	6	2.54735	6.89684e-17
ACVR2A	NM_1616	4	5	2.60311	7.0289e-17
RERE	NM_12102	12	17	2.64526	7.08065e-17
ERC2	NM_15576	22	32	3.165	8.06871e-17
DGKB	NM_4080	14	17	2.29864	8.42214e-17
ERC1	NR_27946	27	40	3.10576	9.28739e-17
BCYRN1	NR_1568			1.92206	1.2284e-16
FAM188A	NM_24948	10	11	2.40515	1.26904e-16
MAN1A2	NM_6699	8	9	2.40503	1.41123e-16
EXOC6B	NM_15189	6	7	2.92773	1.46646e-16
RILPL1	NM_178314	5	7	2.55391	1.77097e-16
ZCCHC17	NM_16505	9	12	3.15029	1.83725e-16
PCNXL2	NM_14801	22	30	2.77833	1.87518e-16
PTK2	NM_5607	36	52	2.42376	2.04233e-16
RHOBTB3	NM_14899	11	16	1.93814	2.09026e-16
MIR31HG	NR_27054	3	4	2.80363	2.13357e-16
FNDC3B	NM_22763	9	13	2.52035	2.17252e-16
LRBA	NM_1199282	66	97	2.4155	2.49781e-16
DOCK4	NM_14705	19	27	2.6674	2.64359e-16
KDM1A	NM_1009999	4	5	3.0182	2.67717e-16
LPPR5	NM_1037317	3	4	3.16096	2.7024e-16
PDE4B	NM_1037341	3	4	2.47696	2.88584e-16
BAI3	NM_1704	22	32	3.25466	3.01419e-16
ODZ3	NM_1080477	6	8	2.40798	3.05735e-16
INTS4	NM_33547	17	25	2.3929	3.10452e-16
KIAA0528	NM_14802	19	28	3.04237	4.95254e-16
ZDHHC21	NM_178566	9	11	2.84646	4.96317e-16
SCAF8	NM_14892	6	7	2.47298	5.5766e-16
ARPP21	NM_16300	9	10	2.31954	5.98922e-16
UBR5	NM_15902	5	6	2.75415	6.99879e-16
PDE4B	NM_2600	3	4	2.35425	7.31384e-16
CDYL	NM_1143971	2	3	2.28258	7.71753e-16
BCYRN1	NR_1568			1.8161	8.04417e-16
BRAF	NM_4333	19	26	2.63704	8.98343e-16
NLK	NM_16231	10	14	2.52863	9.06034e-16
KHDRBS3	NM_6558	6	8	3.19557	1.11668e-15
STX6	NM_5819	9	12	2.50249	1.37215e-15
NFASC	NM_1005388	51	76	2.58922	1.39205e-15
TUSC3	NM_6765	7	9	2.81066	1.53028e-15
BCYRN1	NR_1568			2.11308	1.55593e-15
ANKIB1	NM_19004	4	5	2.40956	1.55962e-15
PTK2	NM_5607	6	8	2.7072	1.66687e-15
TTLL11	NM_1139442	8	11	2.76525	1.78125e-15
MED12L	NM_53002	4	5	2.5334	1.80149e-15
EGLN1	NM_22051	3	4	4.24372	1.82321e-15
MNAT1	NM_2431	10	14	2.43804	1.83649e-15
UBE2K	NM_1111112	5	6	2.414	1.91076e-15
FUT8	NM_178156	2	3	2.24	2.00093e-15
STXBP5L	NM_14980	43	64	2.25748	2.28421e-15
SLC2A13	NM_52885	3	4	2.61359	2.47396e-15
FAM13B	NM_1101800	16	23	2.6643	2.70521e-15
UBAP2	NM_18449	13	19	2.46192	2.97859e-15
FAM120A	NM_14612	5	6	2.42917	3.18519e-15
RIMS1	NM_1168407	35	51	2.79167	3.65371e-15
ZMYM4	NM_5095	6	8	2.1049	3.70964e-15
RBM33	NM_53043	5	6	2.43822	3.70968e-15
CHSY1	NM_14918	2	3	2.24612	3.89396e-15
CSGALNACT2	NM_18590	3	4	2.41746	4.86202e-15
MCF2L2	NM_15078	5	6	2.849	5.27351e-15
PEAK1	NM_24776	4	5	2.23247	5.3482e-15
GABRB2	NM_21911	14	20	2.48969	5.49819e-15
FGGY	NM_1113411	4	5	2.42504	5.72329e-15
RERE	NM_12102	15	20	2.99451	6.80712e-15
BTBD10	NM_32320	7	9	2.51286	6.94734e-15
RALBP1	NM_6788	9	13	2.5279	7.29815e-15
KIAA1797	NM_17794	12	15	3.14661	7.55867e-15
VPS13C	NM_18080	19	26	2.50258	8.0438e-15
ATG5	NM_4849	7	9	2.44846	8.12217e-15
SMEK1	NM_32560	7	10	2.73025	8.50952e-15
CSNK1G3	NM_1031812	4	5	2.19082	9.0649e-15
CHST9-AS1	NR_26908	14	21	-3.62518	9.56119e-15
ZNF720	NM_1130913	3	4	1.8362	1.03467e-14
CORO1C	NM_14325	13	19	2.18525	1.13985e-14
TXNDC16	NM_20784	6	7	2.76666	1.18365e-14
RPS6KC1	NM_12424	6	8	2.5891	1.19213e-14
LOC728407	NR_29388	5	6	2.26715	1.24199e-14
ERC1	NM_178040	29	43	2.80755	1.35847e-14
ATP9B	NM_198531	20	28	2.39305	1.3877e-14
PCNXL2	NM_14801	28	36	2.71072	1.42054e-14
PTPRM	NM_2845	24	35	3.10595	1.67806e-14
TMEM132D	NM_133448	2	3	2.35916	2.15081e-14
RNF149	NM_173647	10	14	-3.65878	2.34865e-14
ZNF148	NM_21964	4	5	2.05923	2.44022e-14
CAMSAP1	NM_15447	3	4	2.24106	2.54517e-14
MRPS35	NM_21821	5	6	2.36044	2.55812e-14
HOMER1	NM_4272	5	6	2.30214	2.56438e-14
NFATC3	NM_4555	2	3	2.51681	2.64665e-14
PNN	NM_2687	13	19	1.94586	2.70068e-14
RICTOR	NM_152756	8	10	3.00306	2.71579e-14
PACRGL	NM_145048	7	8	2.43959	2.93294e-14
TTC35	NM_14673	5	6	2.0477	3.12843e-14
NALCN	NM_52867	7	8	2.30441	3.2891e-14
DPYSL2	NM_1386	3	4	2.76882	3.34451e-14
ERC2	NM_15576	21	31	3.59433	3.4342e-14
AGAP1	NM_14914	8	11	2.86664	3.53117e-14
XPO1	NM_3400	5	7	2.43018	3.53863e-14
VAPB	NM_4738	7	10	2.75111	3.57526e-14
TIMMDC1	NM_16589	7	9	2.61916	3.63004e-14
AKT3	NM_5465	7	7	2.74059	3.63686e-14
ZBTB44	NM_14155	2	3	2.24012	3.67166e-14
RERE	NM_1042681	10	14	2.79099	3.79108e-14
FAM13B	NM_16603	16	23	2.513	3.81541e-14
PTK2	NM_1199649	6	8	2.69021	4.25503e-14
NA	NM_5885	41	61	2.52503	4.49643e-14
KHDRBS2	NM_152688	5	7	3.1695	5.18953e-14
HABP4	NM_14282	4	5	2.4893	5.50981e-14
JPH1	NM_20647	6	9	2.53406	5.57835e-14
EDIL3	NM_5711	14	20	2.69378	6.14568e-14
DDX17	NM_1098504	8	9	2.228	6.33418e-14
MYO9A	NM_6901	2	3	2.93506	6.56353e-14
RBM39	NR_40724	18	25	2.73322	6.83427e-14
ST6GAL2	NM_1142352	5	6	2.44858	7.35388e-14
ZFX	NM_1178085			2.24841	7.53746e-14
RERE	NM_12102	11	15	2.86971	7.94271e-14
WDR7	NM_15285	33	48	3.04721	8.03788e-14
ZFX	NM_1178095			2.20269	8.08662e-14
FTO	NM_1080432	11	15	2.99093	8.30661e-14
GCN1L1	NM_6836	58	86	2.64701	8.86169e-14
MPP6	NM_16447	11	13	2.02305	9.77512e-14
PTPRM	NM_1105244	24	35	3.13193	9.86362e-14
RNF149	NM_173647	6	6	-3.10934	9.94866e-14
RBM39	NM_184234	16	22	2.76403	1.02e-13
FTO	NM_1080432	10	14	2.72229	1.02203e-13
RNF138	NM_1191324	6	7	2.69295	1.03527e-13
PTK2	NM_153831	36	52	2.27679	1.17383e-13
UNC13C	NM_1080534	22	30	2.98672	1.1794e-13
PTK2	NM_153831	6	8	2.81487	1.19111e-13
PROSC	NM_7198	4	5	3.07551	1.2712e-13
SCLT1	NM_144643	13	18	2.28095	1.28429e-13
FKBP3	NM_2013	6	7	1.91035	1.38608e-13
KITLG	NM_899	9	10	2.34535	1.39438e-13
PSMA7	NM_2792	4	5	2.45717	1.44607e-13
ADARB1	NR_27673	3	4	2.33902	1.4709e-13
PHKB	NM_1031835	8	10	2.78112	1.49598e-13
FBXL17	NM_1163315	9	12	2.52999	1.59272e-13
RERE	NM_1042681	12	15	2.28502	1.63603e-13
KDM1A	NM_15013	9	11	2.98946	1.68991e-13
HERC4	NM_15601	23	31	2.78223	1.71964e-13
UTP18	NM_16001	4	5	3.39358	1.739e-13
NLK	NM_16231	7	8	2.46987	1.77866e-13
NTRK2	NM_1018065	7	9	3.91502	1.77947e-13
DCUN1D4	NM_15115	7	8	2.45202	1.80903e-13
GARNL3	NM_32293	29	43	2.22752	1.80983e-13
TFDP2	NM_1178138	4	5	3.04169	1.83697e-13
CSNK1G3	NM_4384	4	5	1.9802	2.04301e-13
RBM26	NM_22118	29	42	2.48799	2.15965e-13
ERC1	NM_178039	27	40	3.32368	2.22089e-13
GON4L	NM_1037533	2	3	2.45366	2.22125e-13
PDE4DIP	NM_22359	4	5	2.33639	2.31824e-13
AFF1	NM_5935	3	4	2.52069	2.44628e-13
KIAA0528	NM_14802	21	30	2.37873	2.52421e-13
PHC3	NM_24947	10	14	2.2222	2.70631e-13
ZNF532	NM_18181	11	15	2.65107	2.71996e-13
ZNF430	NM_1172671	5	7	2.45362	2.97323e-13
ZFX	NM_1178084			1.98809	3.08973e-13
KDSR	NM_2035	6	7	6.88277	3.19783e-13
RERE	NM_1042681	9	12	2.64753	3.67906e-13
MCCC1	NM_20166	11	16	3.35719	3.81751e-13
TIMM23	NM_6327	7	9	2.71659	3.9072e-13
NDUFA10	NM_4544	14	20	2.55627	3.9224e-13
ANAPC16	NM_1242546	2	3	-4.10406	4.01047e-13
LRBA	NM_6726	66	97	2.13232	4.52239e-13
SETD3	NM_32233	6	7	1.97674	4.61751e-13
RYK	NM_2958	14	20	2.56753	4.6348e-13
ZNF680	NM_178558	3	4	2.2022	4.711e-13
ACADM	NM_16	15	21	2.44142	4.83845e-13
LMBR1	NM_22458	11	14	2.68127	4.96479e-13
ISPD	NM_1101426	13	18	2.94406	5.0153e-13
TXNDC16	NM_1160047	6	7	2.29799	5.08218e-13
BCYRN1	NR_1568			1.80009	5.8017e-13
ZNF680	NM_1130022	3	4	2.29475	5.83344e-13
DOPEY2	NM_5128	39	58	2.47858	5.88101e-13
FAM188A	NM_24948	8	9	2.2797	6.27507e-13
FUT8	NM_178155	4	6	2.48688	6.41721e-13
PCMTD1	NM_52937	2	3	1.97216	7.07384e-13
MAP7	NM_1198609	7	10	2.28932	7.6167e-13
NAB1	NM_5966	8	11	2.25645	7.9634e-13
FBXW4	NM_22039	4	5	2.90253	8.01885e-13
ATE1	NM_1001976	11	12	2.36853	8.59119e-13
RANBP2	NM_6267	25	37	2.25498	9.71761e-13
AMD1	NM_1634	4	5	2.90914	9.96363e-13
FAM13B	NM_1101801	14	20	2.55554	9.97732e-13
ATP9B	NM_198531	18	26	2.74722	1.07325e-12
RHBDD1	NM_32276	6	7	2.46164	1.19766e-12
CCDC165	NM_15210	5	7	2.1521	1.20386e-12
CDK8	NM_1260	20	29	2.06871	1.25782e-12
APPL1	NM_12096	15	21	2.37282	1.28145e-12
RPS6KC1	NM_12424	12	17	2.54672	1.34434e-12
SERGEF	NM_12139	8	9	2.12031	1.35696e-12
SLC30A7	NM_1144884	15	20	2.98638	1.39693e-12
ZFX	NM_3410			2.31977	1.40677e-12
MBOAT2	NM_138799	4	5	2.50744	1.45353e-12
RPS6KC1	NM_1136138	10	14	2.18622	1.45451e-12
LOC96610	NR_27293	8	9	3.15903	1.46949e-12
NUPL2	NM_7342	3	4	2.48352	1.47894e-12
SUZ12	NM_15355	17	25	2.50029	1.49168e-12
ATXN10	NM_1167621	9	11	2.73633	1.57739e-12
UIMC1	NM_1199297	17	24	2.82403	1.61074e-12
CLNS1A	NM_1293	6	7	2.62156	1.61963e-12
BMS1P5	NM_3611	12	17	2.01792	1.71381e-12
RPRD1A	NM_18170	6	7	1.81552	1.74327e-12
AIG1	NM_16108	5	7	3.5251	1.79004e-12
ISPD	NM_1101426	3	4	2.58105	1.83252e-12
KDM1A	NM_15013	3	4	2.5573	1.89985e-12
PEX5L	NM_16559	11	15	2.46527	1.97541e-12
SKAP2	NM_3930	4	5	2.41374	1.99913e-12
SDF4	NM_16547	5	7	2.26287	2.02373e-12
CRKL	NM_5207	2	3	2.58031	2.02576e-12
AKT3	NM_1206729	12	13	1.75743	2.0899e-12
ARFGEF2	NM_6420	11	16	2.35002	2.25945e-12
AKT3	NM_181690	17	24	2.57211	2.30954e-12
UBA2	NM_5499	6	7	2.20623	2.31767e-12
FSIP1	NM_152597	14	19	2.89987	2.5955e-12
RNGTT	NM_3800	22	32	3.86744	2.66805e-12
ASAP1	NM_18482	19	26	2.05376	2.88041e-12
DDX17	NM_6386	8	9	2.29716	2.96101e-12
KHDRBS3	NM_6558	5	6	2.43504	2.98701e-12
MGA	NM_1164273	2	3	2.07906	3.06112e-12
MAP7	NM_1198619	7	10	2.53856	3.19212e-12
ZNF736	NM_1170905	5	7	2.88745	3.34138e-12
TRIM33	NM_33020	4	5	2.72012	3.52533e-12
VTI1A	NM_145206	7	10	2.82849	3.80105e-12
PCNXL2	NM_14801	32	44	2.46608	3.82793e-12
ASAP1	NM_1247996	21	29	2.02938	3.853e-12
HOOK3	NM_32410	5	6	2.59021	3.90181e-12
ERI3	NM_24066	7	9	2.82116	4.03436e-12
PTK2	NM_5607	8	10	2.52786	4.22117e-12
GLCCI1	NM_138426	6	7	2.29524	4.36158e-12
TMEM165	NM_18475	4	5	2.08886	4.43363e-12
TTC28	NM_1145418	7	10	2.73531	4.51437e-12
SENP6	NM_15571	12	16	2.65246	4.57326e-12
ZNF292	NM_15021	4	5	2.20872	4.63272e-12
PRKCA	NM_2737	12	17	2.83012	5.27464e-12
RSRC1	NM_16625	3	4	2.1117	5.64783e-12
KLHL2	NM_1161521	5	6	2.32656	5.69587e-12
DCUN1D4	NM_1040402	8	9	2.56509	5.77887e-12
BRAF	NM_4333	15	18	2.53644	5.90778e-12
PAK3	NM_1128167			2.08915	6.16e-12
ERC1	NR_27948	31	45	2.99926	6.17402e-12
CTCF	NM_6565	5	7	2.07485	6.18883e-12
ZFPM2	NM_12082	3	4	2.70228	6.38478e-12
UBAP2	NM_18449	19	27	2.71538	6.69389e-12
ZNF236	NM_7345	5	6	2.5401	7.40539e-12
MAP7	NM_1198618	7	10	2.19647	7.76281e-12
MTDH	NM_178812	7	9	3.96551	7.79712e-12
LOC100507266	NR_37888	5	7	2.28219	7.98282e-12
TSN	NM_4622	4	5	2.51412	8.00514e-12
KDM1A	NM_1009999	11	14	2.40981	8.69162e-12
RNF13	NM_7282	10	12	2.35086	9.78129e-12
ZNF528	NM_32423	9	13	2.35962	9.83403e-12
AGAP1	NM_1037131	8	11	3.24772	9.86064e-12
ZNF236	NM_7345	3	4	2.61805	9.93364e-12
KIF5A	NM_4984	25	36	2.66522	1.01805e-11
VPS13C	NM_20821	23	32	2.06666	1.0503e-11
NRIP1	NM_3489	3	4	3.04278	1.09025e-11
AKAP7	NM_16377	5	6	2.3482	1.11864e-11
BRAF	NM_4333	10	13	3.71187	1.13041e-11
PEX3	NM_3630	12	16	2.8375	1.15904e-11
WDR7	NM_52834	32	47	2.91918	1.32336e-11
ATXN10	NM_1167621	12	17	2.5243	1.37727e-11
RNF138	NM_1191324	3	4	2.6929	1.4454e-11
TOP1	NM_3286	20	28	1.87874	1.50149e-11
SLC8A1	NM_1112801	0	0	1.47704	1.53667e-11
ATP9B	NM_198531	22	30	2.14637	1.62198e-11
ARHGAP32	NM_1142685	5	6	2.34134	1.65076e-11
SHOC2	NM_7373	3	4	1.87572	1.67667e-11
PHKB	NM_1031835	9	11	2.41502	1.69479e-11
MAN1A2	NM_6699	17	23	2.29654	1.70678e-11
SNX14	NM_153816	7	8	2.52015	1.7302e-11
AATF	NM_12138	5	7	2.59124	1.77958e-11
SDF4	NM_16176	5	7	2.03035	1.80494e-11
ATRNL1	NM_207303	9	10	1.93685	1.83869e-11
AGAP1	NM_1244888	8	11	3.02664	1.87398e-11
RLF	NM_12421	5	6	2.72303	1.90125e-11
PICALM	NM_1206946	13	14	2.03263	1.94262e-11
ZSWIM5	NM_20883	2	3	3.21879	1.98519e-11
DDX26B	NM_182540			2.74399	2.12408e-11
KHDRBS3	NM_6558	7	9	2.50201	2.13373e-11
CCDC144B	NR_36647	21	26	-6.25907	2.15363e-11
ABHD2	NM_7011	13	18	2.47903	2.16152e-11
C9orf41	NM_152420	3	4	2.43886	2.17215e-11
LRP1B	NM_18557	51	76	2.56161	2.1826e-11
NELL1	NM_201551	20	29	2.66764	2.24683e-11
HERC4	NM_22079	23	31	2.66733	2.41717e-11
PAK3	NM_1128173			2.17316	2.51312e-11
DPY19L1	NM_15283	7	9	2.40496	2.53569e-11
RERE	NM_1042681	13	17	2.71343	2.55085e-11
ETFA	NM_126	9	10	3.81416	2.71654e-11
RAB6A	NM_198896	8	11	2.19575	2.97832e-11
C10orf76	NM_24541	42	62	3.41683	3.04748e-11
POLI	NM_7195	10	13	2.26187	3.0817e-11
CCDC13	NM_144719	3	4	3.42797	3.0876e-11
DGKH	NM_1204504	26	36	3.04294	3.20496e-11
BMPR2	NM_1204	22	33	2.49015	3.30929e-11
ZNF347	NM_1172674	0	0	-3.69807	3.42064e-11
MYO9A	NM_6901	10	13	2.76959	3.45557e-11
KIAA0146	NM_1080394	6	8	2.40582	3.56314e-11
ANKS1B	NM_152788	11	15	2.23952	3.61274e-11
PPP1R13B	NM_15316	4	5	2.2985	3.72202e-11
SFMBT2	NM_1018039	10	14	2.653	3.72476e-11
LPPR5	NM_1010861	3	4	2.82108	3.72847e-11
TNFRSF21	NM_14452	3	4	2.05443	3.81044e-11
WDR78	NM_207014	4	5	2.29741	3.89494e-11
HECTD1	NM_15382	47	69	2.22826	3.92972e-11
MNAT1	NM_1177963	9	13	1.95426	4.0047e-11
FGGY	NM_1244714	3	4	2.67227	4.27052e-11
PAK3	NM_1128168			2.05795	4.45785e-11
ALMS1	NM_15120	27	40	2.39816	4.69542e-11
PCNT	NM_6031	13	19	2.80712	4.77182e-11
PDE4DIP	NM_1198832	4	5	2.37258	4.95e-11
RGPD6	NM_1037866	27	40	2.71195	5.17193e-11
POM121	NM_172020	3	4	2.02313	5.22226e-11
AKT3	NM_1206729	9	10	2.00512	5.40712e-11
PAK3	NM_2578			2.16868	5.4397e-11
MRPL30	NR_28356	6	7	2.46529	5.72956e-11
FAM82A2	NM_18145	9	13	2.01383	5.82348e-11
ITPKC	NM_25194	9	13	1.9145	5.89947e-11
SUPT3H	NM_181356	8	9	2.02237	5.96338e-11
CDK14	NM_12395	5	7	3.21361	6.01436e-11
SNX14	NM_20468	5	6	2.87734	6.38175e-11
BRWD3	NM_153252			2.08374	6.43249e-11
ZNF483	NM_133464	5	6	2.26643	6.51573e-11
FBXO25	NM_12173	5	7	2.44546	6.58628e-11
HERC2P2	NR_2824	6	9	2.41124	6.78986e-11
MAP7	NM_1198615	7	10	2.22182	6.85136e-11
CLNS1A	NM_1293	4	5	3.16422	6.88795e-11
ATP6V0A1	NM_5177	30	44	3.35084	6.89968e-11
TERF2	NM_5652	7	10	2.85907	7.47982e-11
CSNK1G3	NM_1044722	4	5	2.18095	7.69417e-11
KLHL24	NM_17644	4	6	2.37657	7.99133e-11
SLC25A26	NM_173471	7	9	2.44305	8.63114e-11
ATXN1	NM_1128164	12	18	1.9002	8.73801e-11
INTS4L1	NR_27393	5	7	2.3309	8.77022e-11
VPS13C	NM_17684	19	26	1.80724	8.80921e-11
MEMO1	NM_1137602	4	5	3.2551	8.90729e-11
RBM27	NM_18989	19	28	3.32562	9.22118e-11
HERC2P3	NR_36432	4	6	2.54884	9.56601e-11
DYNC1LI1	NM_16141	6	8	2.15113	9.79951e-11
PHIP	NM_17934	10	14	2.2533	1.02403e-10
AKT3	NM_1206729	19	27	2.22132	1.07092e-10
CPSF6	NM_7007	9	10	1.79396	1.0768e-10
KLHL2	NM_7246	5	6	2.39026	1.1977e-10
ZKSCAN1	NM_3439	3	4	1.94036	1.25249e-10
PAK3	NM_1128166			2.00384	1.25789e-10
VPS13C	NM_1018088	23	32	1.94	1.292e-10
HOOK3	NM_32410	14	20	3.12231	1.38887e-10
ZCCHC11	NM_15269	9	12	2.15346	1.48782e-10
WDR78	NM_24763	4	5	2.26749	1.48785e-10
LRBA	NM_1199282	65	96	2.85155	1.56272e-10
ATE1	NM_7041	11	12	2.11413	1.56502e-10
CAMK4	NM_1744	5	6	2.64444	1.57154e-10
UBE2Q2P1	NR_3661	5	6	2.29104	1.60505e-10
VPS13A	NM_1018037	135	201	2.24588	1.61517e-10
IBTK	NM_15525	22	33	2.83072	1.67277e-10
PAK3	NM_1128172			1.91113	1.68772e-10
ABHD2	NM_7011	11	16	2.11402	1.69251e-10
UBE2G1	NM_3342	6	8	2.61733	1.69682e-10
LOC729178	NR_34115	8	11	2.35063	1.73247e-10
RBM39	NR_40722	18	25	2.54001	1.74157e-10
MLL3	NM_170606	8	11	2.35239	1.74344e-10
NBEA	NM_15678	10	11	2.34046	1.81081e-10
PHC3	NM_24947	7	8	2.61455	1.81297e-10
SLC8A1	NM_1252624	0	0	1.4483	1.82635e-10
ACER2	NM_1010887	3	4	2.53659	1.8843e-10
LIFR	NM_1127671	5	6	1.61344	2.01782e-10
MAP7	NM_1198608	7	10	2.03957	2.05405e-10
AFF2	NM_1169125			2.90152	2.12533e-10
ST6GAL2	NM_32528	5	6	1.98699	2.16104e-10
B3GALTL	NM_194318	4	5	3.37549	2.36334e-10
STX6	NM_5819	7	8	2.48636	2.39349e-10
RAB2A	NM_1242644	5	6	3.21933	2.40296e-10
BBS9	NM_1033605	5	6	2.40503	2.47217e-10
KCNH1	NM_172362	7	10	3.6179	2.48061e-10
ATXN10	NM_13236	14	20	2.49496	2.63999e-10
DCUN1D4	NM_15115	8	9	1.85898	2.70761e-10
TTC39C	NM_1135993	6	7	2.21665	2.71365e-10
LPAR1	NM_57159	3	4	1.73806	2.74154e-10
AKT3	NM_1206729	8	9	2.23568	2.90797e-10
SHPRH	NM_1042683	34	47	2.36835	2.91379e-10
CDK14	NM_12395	14	20	2.85867	3.08755e-10
SLC8A1	NM_1112802	2	3	1.66586	3.14882e-10
FBXW4	NM_22039	5	6	2.28786	3.17799e-10
RIMS1	NM_14989	53	78	2.47395	3.22762e-10
ATRNL1	NM_207303	20	28	2.0852	3.27714e-10
TPST1	NM_3596	3	4	2.12211	3.3444e-10
RGPD5	NM_5054	25	37	2.75037	3.36142e-10
PATL1	NM_152716	5	7	2.49231	3.38976e-10
RUFY2	NM_1042417	8	11	2.5069	3.40965e-10
NELL1	NM_6157	20	29	2.84651	3.44845e-10
ANKRD17	NM_32217	37	53	3.40162	3.52974e-10
STAU1	NM_17453	7	9	2.95264	3.82377e-10
XPO1	NM_3400	4	5	2.53178	3.93128e-10
DGKH	NM_1204505	20	27	2.61594	4.13359e-10
TRAPPC6B	NM_1079537	3	4	2.61245	4.19583e-10
XRN2	NM_12255	30	44	3.19085	4.34514e-10
GOLPH3	NM_22130	3	4	2.50684	4.37273e-10
SUPT3H	NM_3599	6	7	1.94605	4.41323e-10
NR3C2	NM_901	9	13	2.21252	4.56546e-10
FAM117B	NM_173511	10	14	2.44882	4.85583e-10
KLHL24	NM_17644	6	8	2.49194	5.05321e-10
CACNA1C	NM_1129840	15	22	2.71466	5.06385e-10
WDR67	NM_145647	10	11	2.69001	5.12462e-10
NTRK2	NM_1018064	11	15	2.82411	5.2722e-10
VAMP3	NM_4781	5	7	2.59306	5.29831e-10
ZNF148	NM_21964	7	8	2.77376	5.36142e-10
UBQLN1	NM_53067	5	6	2.19799	5.74879e-10
PRRC2B	NM_13318	1	1	2.69821	5.82139e-10
DENND5B	NM_144973	11	16	2.61962	6.0119e-10
FBXL17	NM_1163315	4	5	2.49273	6.07015e-10
NDST3	NM_4784	4	5	2.24736	6.44776e-10
RBM39	NM_1242599	14	19	2.52025	6.63421e-10
JAZF1	NM_175061	3	4	2.59817	6.6347e-10
ACSL3	NM_4457	5	7	2.6183	6.93844e-10
NF1	NM_1042492	34	49	2.60966	7.05366e-10
BTBD10	NM_32320	9	11	2.07555	7.19932e-10
NADKD1	NM_1085411	7	8	2.54865	7.20425e-10
DGKE	NM_3647	12	17	2.56337	7.21703e-10
FMN1	NM_1103184	18	24	2.41318	7.58833e-10
TMEM181	NM_20823	7	9	3.34195	7.68915e-10
LRRC7	NM_20794	42	62	2.20227	7.86751e-10
PRDM5	NM_18699	20	27	2.38469	8.1134e-10
UBXN7	NM_15562	6	8	2.41038	8.23883e-10
FBXO25	NM_183420	6	8	2.32369	8.32859e-10
LMTK2	NM_14916	19	28	1.46016	8.41857e-10
PRKCB	NM_2738	7	10	4.56756	8.48496e-10
GABRB2	NM_813	14	20	1.94014	8.70911e-10
TTC39C	NM_153211	6	7	2.20871	8.82131e-10
ZFPM2	NM_12082	4	5	3.03762	8.85331e-10
MAP3K5	NM_5923	9	12	2.38605	8.93912e-10
JMJD1C	NM_32776	2	3	3.03557	9.33576e-10
GABRG3	NM_33223	7	10	2.74637	9.43691e-10
CWF19L2	NM_152434	19	27	2.69024	9.47533e-10
MITD1	NM_138798	8	11	4.14426	1.01949e-09
BRWD3	NM_153252			2.1116	1.03545e-09
SMAP1	NM_21940	4	5	2.80236	1.04051e-09
UGGT2	NM_20121	17	23	3.19459	1.04924e-09
REV1	NM_16316	3	4	3.70127	1.07846e-09
MCTP1	NM_1002796	19	27	2.72704	1.09841e-09
ATRNL1	NM_207303	22	30	2.47464	1.14251e-09
UBE2K	NM_5339	6	7	2.43752	1.15433e-09
TNPO3	NM_12470	4	5	2.42429	1.16174e-09
SATB2	NM_15265	10	13	2.89186	1.19816e-09
NDUFB2	NM_4546	3	4	2.73063	1.20734e-09
HPS5	NM_181507	29	43	2.72562	1.21706e-09
MDGA2	NM_182830	16	23	2.8937	1.23996e-09
ARHGAP26	NM_15071	30	44	2.41567	1.2544e-09
RBM39	NM_1242600	14	19	2.60216	1.26728e-09
LMBRD1	NM_18368	7	8	3.05072	1.28044e-09
OXCT1	NM_436	20	27	3.77165	1.28173e-09
ARNTL2	NM_1248002	3	4	2.95527	1.33555e-09
PHAX	NM_32177	2	3	2.69847	1.40658e-09
PIK3C3	NM_2647	33	46	2.33141	1.4273e-09
FGGY	NM_18291	4	5	2.31853	1.48987e-09
MEMO1	NM_15955	6	8	2.16997	1.49484e-09
KCNIP4-IT1	NR_2813	0	0	-5.43132	1.56127e-09
SH3GL3	NM_3027	8	9	2.56168	1.58417e-09
PCNXL2	NM_14801	30	42	2.5478	1.58781e-09
EIF4G3	NM_1198801	24	34	2.10102	1.6215e-09
LRCH3	NM_32773	4	5	2.63247	1.64426e-09
ADAL	NM_1159280	13	17	2.95845	1.65808e-09
REPS1	NM_31922	10	14	2.20802	1.69374e-09
MGA	NM_1080541	2	3	2.32771	1.70785e-09
CSNK1G3	NM_1044723	4	5	1.83999	1.71443e-09
AKT3	NM_5465	6	6	2.15456	1.74427e-09
RNF13	NM_183381	8	9	2.22603	1.76529e-09
ST6GAL2	NM_1142351	5	6	2.30713	1.78308e-09
NFATC3	NM_4555	3	4	2.61587	1.7849e-09
TTBK2	NM_173500	3	4	2.72705	1.81725e-09
NBAS	NM_15909	20	29	2.54867	1.85558e-09
ATRNL1	NM_207303	42	61	2.61611	1.88583e-09
TASP1	NM_17714	11	15	2.38406	1.93496e-09
RBM6	NM_1167582	23	34	2.67837	1.95562e-09
HDAC9	NM_178423	22	33	3.35654	1.96771e-09
HPRT1	NM_194			2.88914	2.03262e-09
SLC25A16	NM_152707	9	11	2.66524	2.05337e-09
LY86-AS1	NR_26970	8	11	2.47188	2.07259e-09
ARHGAP26	NM_15071	28	40	2.45607	2.09165e-09
R3HDM1	NM_15361	41	61	2.64972	2.14626e-09
FAF1	NM_7051	11	15	2.49805	2.18392e-09
MAP7	NM_1198611	7	10	1.98885	2.22685e-09
ZMYM4	NM_5095	20	27	2.85303	2.23499e-09
AKT3	NM_181690	11	12	2.51953	2.24243e-09
SATB2	NM_1172509	8	10	2.50203	2.25321e-09
R3HDM1	NM_15361	3	4	3.16009	2.25678e-09
FNDC3B	NM_1135095	9	13	2.23329	2.32916e-09
MAGI1	NM_4742	21	31	2.46947	2.36325e-09
ATP8A2	NM_16529	51	76	2.70429	2.37511e-09
RGPD8	NM_1164463	25	37	2.27044	2.40352e-09
ATXN10	NM_13236	6	7	3.48624	2.40665e-09
ZNF131	NM_3432	9	13	2.23619	2.41149e-09
DGKH	NM_1204506	20	27	2.87844	2.4654e-09
LRP1B	NM_18557	75	110	2.88106	2.46598e-09
PDZD2	NM_178140	6	8	2.51013	2.4962e-09
RNF138	NM_16271	5	7	2.68848	2.55214e-09
REPS1	NM_1128617	10	14	2.41526	2.58918e-09
TIMMDC1	NM_16589	6	7	2.56323	2.70305e-09
ENGASE	NM_1042573	3	4	4.04894	2.7108e-09
ANAPC16	NM_1242546	4	5	-5.49008	2.79592e-09
KIAA1797	NM_17794	55	81	2.55447	2.84661e-09
LRRC7	NM_20794	43	63	2.57294	2.93645e-09
ARHGEF12	NM_15313	66	97	2.30026	2.9562e-09
PSMD5	NM_5047	4	5	2.54625	3.00342e-09
PAIP2	NM_1033112	3	4	2.71417	3.02074e-09
AKT3	NM_5465	8	8	2.12493	3.05014e-09
SATB2	NM_1172509	6	8	2.67853	3.30695e-09
CAMSAP2	NM_203459	4	5	1.71452	3.36494e-09
CNTNAP5	NM_130773	3	4	2.46703	3.42321e-09
PKN2	NM_6256	10	13	2.49962	3.5223e-09
MRS2	NM_20662	14	20	2.94265	3.54153e-09
KHDRBS3	NM_6558	6	7	2.97906	3.54704e-09
FOXK2	NM_4514	3	4	2.06278	3.63143e-09
BAI3	NM_1704	25	35	2.61139	3.80926e-09
SENP6	NM_1100409	11	15	1.90951	3.83387e-09
MNAT1	NM_1177963	8	11	2.3149	3.85001e-09
PARG	NM_3631	21	30	3.0977	4.05405e-09
PCLO	NM_33026	4	6	2.13808	4.20825e-09
USP34	NM_14709	64	94	2.4071	4.22589e-09
DYM	NM_17653	10	13	2.32719	4.28141e-09
KLHL2	NM_1161522	4	5	2.49778	4.44325e-09
KLHL24	NM_17644	7	8	1.67257	4.46118e-09
RGPD6	NM_1123363	27	40	2.53611	4.52771e-09
HECW1	NM_15052	37	54	2.09922	4.76236e-09
PPP4R1	NM_5134	10	12	2.41969	4.81676e-09
SLC8A1	NM_1112800	0	0	1.48539	4.86469e-09
KITLG	NM_3994	8	9	2.03314	4.90256e-09
CCDC7	NM_1026383	9	10	1.89797	5.1902e-09
HMGCLL1	NM_1042406	7	8	2.79738	5.4473e-09
TNPO3	NM_1191028	4	5	2.64575	5.48213e-09
HIST1H1C	NM_5319	0	0	2.60446	5.55047e-09
ATRNL1	NM_207303	10	11	1.47071	5.55331e-09
TNPO3	NR_34053	6	8	2.4041	5.69691e-09
GDI2	NM_1494	4	5	1.93131	5.70657e-09
GARNL3	NM_32293	30	44	2.85664	5.81617e-09
EML6	NM_1039753	51	76	2.79312	6.15439e-09
CECR7	NR_15352	3	4	1.97105	6.2373e-09
ASH1L	NM_18489	9	12	2.25209	6.35953e-09
ARHGAP26	NM_1135608	30	44	2.55351	6.44769e-09
ZCCHC2	NM_17742	8	11	1.92025	6.52602e-09
EIF4G3	NM_3760	8	10	2.7937	6.56445e-09
SHPRH	NM_173082	53	78	2.08017	6.76737e-09
UNC80	NM_32504	50	73	3.20969	6.88278e-09
NDST3	NM_4784	5	7	3.28297	7.03936e-09
ATP6V0A1	NM_1130021	30	44	3.37399	7.07656e-09
RUFY2	NM_17987	10	14	2.42832	7.1166e-09
LMBR1	NM_22458	4	5	2.33071	7.1872e-09
RB1	NM_321	28	40	3.10952	7.25237e-09
ERC1	NR_27949	19	28	2.28376	7.40674e-09
RANBP9	NM_5493	16	21	2.17233	7.415e-09
DNAJC1	NM_22365	10	13	2.63415	7.72725e-09
ZC3HC1	NM_16478	4	5	2.68452	7.9429e-09
WWC3	NM_15691			2.48654	8.12621e-09
SLC16A10	NM_18593	3	4	3.32599	8.14362e-09
ARHGAP12	NM_18287	3	4	2.38647	8.16613e-09
PARM1	NM_15393	2	3	2.09052	8.22087e-09
LPPR4	NM_14839	6	7	3.34042	8.22209e-09
COG6	NR_26745	30	42	3.8382	8.30805e-09
C12orf51	NM_1109662	2	3	2.56332	8.43113e-09
SLC38A1	NM_30674	5	6	2.69291	8.6182e-09
TMEM181	NM_20823	8	11	3.21239	8.64733e-09
ARHGEF12	NM_15313	67	99	3.35784	9.0208e-09
PAIP2	NM_16480	3	4	2.74161	9.2236e-09
AGTPBP1	NM_15239	30	43	1.65708	9.58902e-09
ANKS1B	NM_152788	8	9	3.09959	9.60085e-09
CEP70	NM_24491	7	9	1.90828	9.64965e-09
TMEM50A	NM_14313	4	5	2.7212	9.65989e-09
FKBP8	NM_12181	5	7	2.39087	9.69834e-09
RPS6KC1	NM_1136138	6	7	2.65799	9.77618e-09
FAF1	NM_7051	20	28	2.32356	9.98502e-09
RPS6KC1	NM_1136138	7	8	2.2207	1.00386e-08
FGGY	NM_1113411	5	6	2.30566	1.01077e-08
SLC8A1	NM_21097	8	9	2.25816	1.01916e-08
ARL13B	NM_182896	3	4	2.57169	1.02732e-08
RGPD6	NM_1123363	27	40	2.62359	1.08565e-08
GRIN2B	NM_834	4	6	2.56061	1.08767e-08
CACNA1C	NM_1167625	15	22	3.12782	1.09535e-08
TMEFF1	NM_3692	7	8	2.0525	1.11398e-08
AFF2	NM_1169123			2.44451	1.1317e-08
AFF2	NM_1169124			3.07213	1.13742e-08
BAI3	NM_1704	17	22	2.97426	1.14416e-08
RAB2A	NM_2865	7	9	2.54569	1.14565e-08
EIF4G3	NM_1198802	26	37	2.07525	1.14608e-08
RNF138	NM_16271	8	10	2.50498	1.14923e-08
SLC8A1	NM_21097	0	0	1.32648	1.2242e-08
SHPRH	NM_1042683	53	78	2.65284	1.235e-08
BICD1	NM_1003398	8	12	3.12136	1.23743e-08
RPAP2	NM_24813	19	27	2.0607	1.27252e-08
EVI5	NM_5665	27	38	2.1154	1.27352e-08
ZNF749	NM_1023561	3	4	-5.0704	1.27799e-08
VRK1	NM_3384	11	12	2.17397	1.29049e-08
GAPVD1	NM_15635	34	50	2.98184	1.33749e-08
UBE2V2	NM_3350	3	4	2.63291	1.35158e-08
UBAP2	NM_18449	7	9	2.41923	1.35211e-08
MNAT1	NM_2431	9	12	2.09514	1.35293e-08
PPAP2A	NM_3711	3	4	2.99434	1.36604e-08
ZNF124	NM_1243740	3	4	3.48696	1.36927e-08
NRXN1	NM_4801	28	40	2.80523	1.39344e-08
SLC8A1	NM_1112800	7	8	2.55162	1.42069e-08
ABHD2	NM_152924	5	6	2.48496	1.44744e-08
PRKCB	NM_212535	7	10	4.2083	1.45201e-08
AHCTF1	NM_15446	40	57	3.66307	1.46807e-08
LPGAT1	NM_14873	7	9	1.57857	1.48627e-08
RAPGEF5	NM_12294	9	10	3.43819	1.50865e-08
ZNF827	NM_178835	12	17	2.60104	1.50886e-08
TNFRSF11A	NM_3839	3	4	2.98956	1.55457e-08
ASXL3	NM_30632	9	11	2.71219	1.60101e-08
MLL5	NM_182931	3	4	3.11972	1.60193e-08
HDAC9	NM_58176	20	30	2.8584	1.60902e-08
PTK2	NM_153831	8	10	2.29295	1.71741e-08
TLK1	NM_12290	21	31	2.26079	1.75973e-08
DCUN1D4	NM_1040402	7	8	2.16759	1.76732e-08
GUSBP2	NR_3504	9	12	2.02073	1.78182e-08
RAB7A	NM_4637	7	10	3.39621	1.78891e-08
DGKI	NM_4717	28	36	2.90288	1.79074e-08
ASAP1	NM_18482	21	30	2.70043	1.83255e-08
BNIP3L	NM_4331	5	6	2.72069	1.8336e-08
EIF4G3	NM_1198803	17	23	3.73849	1.83528e-08
NTRK3	NM_2530	30	44	2.47543	1.88262e-08
CRYL1	NM_15974	6	8	2.84273	1.88402e-08
SATB2	NM_1172517	8	11	2.60322	1.8936e-08
RNF149	NM_173647	11	16	-3.29515	1.90109e-08
KIAA0146	NM_1080394	12	17	2.9645	1.92405e-08
HPS5	NM_181508	27	40	2.53257	1.96256e-08
BTBD7	NM_1002860	3	4	2.35103	2.00898e-08
UBQLN1	NM_53067	9	13	2.14781	2.02008e-08
SV2B	NM_1167580	8	9	3.13929	2.03382e-08
CEP192	NM_32142	9	10	2.10367	2.08417e-08
RGPD6	NM_1037866	27	40	3.19641	2.09088e-08
CCDC164	NM_145038	8	10	2.74344	2.11977e-08
LRBA	NM_6726	65	96	2.69807	2.13264e-08
AKT3	NM_5465	17	24	2.17267	2.13333e-08
ATP9B	NM_198531	19	27	2.4101	2.17183e-08
ST6GAL2	NM_1142352	6	8	2.75489	2.17764e-08
PTPRA	NM_80841	7	10	2.91265	2.25142e-08
SATB1	NM_1131010	9	10	1.91198	2.25574e-08
CRIM1	NM_16441	5	7	3.40363	2.27126e-08
SLC12A2	NM_1256461	21	28	2.38582	2.28587e-08
ZMPSTE24	NM_5857	7	9	3.22308	2.31569e-08
MLLT3	NM_4529	14	19	4.73325	2.33231e-08
VPS13A	NM_33305	137	204	1.94923	2.36176e-08
SFMBT2	NM_1029880	10	14	2.26119	2.39547e-08
RICTOR	NM_152756	9	12	2.49019	2.41221e-08
UBQLN1	NM_13438	5	6	2.28449	2.44205e-08
FCHO2	NM_138782	36	52	3.30198	2.45986e-08
TLK1	NM_1136554	21	31	2.60465	2.54563e-08
NFATC3	NM_173163	2	3	1.99703	2.56164e-08
ZNF93	NM_31218	3	4	2.82076	2.56434e-08
LRP1B	NM_18557	32	47	2.86789	2.56913e-08
RPAP2	NM_24813	18	26	2.71507	2.61794e-08
FAM169A	NM_15566	4	5	3.15311	2.6556e-08
ISPD	NM_1101426	12	17	2.45794	2.77416e-08
KPNA5	NM_2269	4	5	1.71916	2.77756e-08
PPP2CA	NM_2715	6	7	2.18352	2.84956e-08
PACRGL	NM_1130727	4	5	2.33338	2.86036e-08
ERCC4	NM_5236	13	19	2.66081	2.91273e-08
DPY19L1P1	NR_36680	7	9	2.88537	2.91753e-08
BBS9	NM_198428	5	6	2.16145	2.98976e-08
NCAN	NM_4386	25	37	3.39053	3.00244e-08
PICALM	NM_1206947	12	13	1.7567	3.0492e-08
RAB23	NM_183227	6	7	2.35838	3.14168e-08
PICALM	NM_1206946	12	13	1.96525	3.1627e-08
POU5F1	NM_1173531	0	0	-4.61593	3.29273e-08
NSUN6	NM_182543	10	13	3.42091	3.34009e-08
NADKD1	NM_153013	7	8	2.42119	3.39919e-08
TTL	NM_153712	7	10	2.11953	3.42002e-08
TMEM192	NM_1100389	3	4	2.99431	3.47444e-08
CCDC91	NM_18318	8	10	2.1041	3.47589e-08
CTC1	NM_25099	5	7	2.30896	3.47794e-08
AFF2	NM_2025			2.2928	3.52223e-08
WDR67	NM_1145088	10	11	2.83952	3.55233e-08
PCNXL2	NM_14801	25	34	2.27879	3.56366e-08
NME7	NM_13330	15	21	3.50587	3.63361e-08
NFATC3	NM_173163	3	4	2.01092	3.63419e-08
DGKI	NM_4717	27	35	2.99536	3.67028e-08
EML5	NM_183387	9	11	2.53381	4.12809e-08
REV1	NM_1037872	3	4	3.33694	4.17033e-08
C11orf41	NM_12194	7	10	2.22357	4.30162e-08
LRRC6	NM_12472	7	8	1.75092	4.30752e-08
HERPUD2	NM_22373	6	8	2.71655	4.3132e-08
CSPP1	NM_24790	17	24	2.69139	4.33263e-08
TTBK2	NM_173500	8	11	2.92061	4.36392e-08
GON4L	NM_1037533	40	60	2.45383	4.43147e-08
ERC1	NR_27949	21	31	2.53481	4.51369e-08
NMD3	NM_15938	8	10	3.1163	4.56485e-08
SYN3	NM_1135774	3	4	2.5636	4.66819e-08
AFF4	NM_14423	22	32	2.61326	4.72729e-08
ERC1	NM_178040	31	45	2.54615	4.77496e-08
STAM	NR_37774	16	23	3.03475	4.87955e-08
TM9SF3	NM_20123	9	10	2.92586	4.94025e-08
TTBK2	NM_173500	6	7	2.59246	4.96543e-08
AKT3	NM_5465	10	10	1.56434	5.00198e-08
RAB23	NM_16277	6	7	2.32258	5.04483e-08
PPP6R2	NM_1242898	3	4	3.13428	5.04697e-08
HTT	NM_2111	8	11	4.23314	5.07332e-08
CSPP1	NM_24790	27	40	2.39872	5.11956e-08
RNF111	NM_17610	2	3	2.85236	5.14352e-08
TIMMDC1	NM_16589	5	6	2.2443	5.19255e-08
HUWE1	NM_31407			3.11823	5.26132e-08
C4orf21	NM_18392	30	43	1.88613	5.31023e-08
LOC100170939	NR_24054	3	3	2.02429	5.34632e-08
PTK2	NM_1199649	8	10	2.729	5.39571e-08
ARHGEF12	NM_1198665	65	96	3.14267	5.46622e-08
PHC3	NM_24947	18	26	2.71978	5.5023e-08
SSBP2	NM_12446	4	5	3.01739	5.7024e-08
TMEM116	NM_138341	10	13	2.47333	5.76324e-08
FBXO25	NM_183421	6	8	1.98585	5.81031e-08
C9orf41	NM_152420	6	7	2.27573	5.83451e-08
RPS6KC1	NM_12424	8	10	2.76682	5.83591e-08
MCTP1	NM_1002796	26	34	2.6162	5.86715e-08
AKT3	NM_181690	6	6	2.07528	5.87099e-08
TRIP12	NM_4238	5	6	2.18413	5.91566e-08
REPS2	NM_4726			2.35864	5.99995e-08
STK39	NM_13233	5	6	2.71896	6.16712e-08
MAP7	NM_1198619	8	11	2.68685	6.19801e-08
ATP5C1	NM_5174	9	11	1.86635	6.25696e-08
ZCCHC11	NM_1009881	9	12	2.06318	6.28044e-08
C9orf5	NM_32012	3	4	2.90426	6.39179e-08
PPP6R2	NM_1242900	3	4	2.91819	6.50039e-08
PHC3	NM_24947	9	13	2.80182	6.62691e-08
GAPVD1	NM_15635	29	43	2.18211	6.66919e-08
ZNF430	NM_25189	5	7	2.44573	6.76989e-08
NRXN1	NM_1135659	30	43	3.09924	6.87109e-08
WAC	NM_16628	9	12	2.51161	6.90033e-08
ASPH	NM_1164750	16	19	1.84522	6.92132e-08
ERC1	NR_27949	20	29	2.53741	6.98554e-08
NFATC3	NM_173165	3	4	2.23791	7.02261e-08
RBM39	NM_4902	16	22	2.20245	7.10698e-08
RGPD5	NM_5054	25	37	2.76327	7.17965e-08
RYK	NM_1005861	14	20	2.41366	7.29539e-08
SATB1	NM_1195470	9	10	1.83216	7.36549e-08
PGAP1	NM_24989	4	5	2.73715	7.3851e-08
SNX25	NM_31953	5	6	3.63682	7.46359e-08
AKT3	NM_1206729	10	11	2.25201	7.79617e-08
CBFA2T2	NM_5093	9	13	2.87013	7.88647e-08
MAP3K5	NM_5923	10	14	3.26391	7.95401e-08
CACNA1C	NM_1167624	15	22	2.58886	8.09278e-08
AGGF1	NM_18046	11	16	3.03236	8.21638e-08
CADM1	NM_1098517	7	8	3.26025	8.25574e-08
FAM73A	NM_198549	8	10	2.18867	8.4186e-08
EIF4B	NM_1417	8	9	3.49643	8.43324e-08
BBX	NM_20235	9	12	2.71334	8.54049e-08
HDAC9	NM_178425	20	30	2.39193	8.55011e-08
ERC1	NM_178040	28	41	3.31373	8.87048e-08
COG6	NM_20751	28	39	3.47296	8.93822e-08
ANKRD32	NM_32290	5	6	2.6328	8.96524e-08
ERC1	NR_27948	29	43	2.66029	9.02014e-08
GON4L	NM_32292	2	3	2.13517	9.20329e-08
NPAS3	NM_173159	3	4	2.22074	9.2615e-08
ERC1	NM_178039	25	37	2.52368	9.3228e-08
BBS9	NM_14451	5	6	2.00528	9.32699e-08
AFF1	NM_1166693	5	7	1.96305	9.43418e-08
STAM	NM_3473	20	29	3.56054	9.43702e-08
RFWD2	NM_22457	16	22	2.43318	9.52961e-08
ARNTL2	NM_20183	3	4	3.12845	9.66286e-08
SNX14	NM_153816	6	7	2.99197	9.70436e-08
TTLL11	NM_1139442	6	9	2.20821	9.86405e-08
AGPS	NM_3659	13	18	2.88115	9.98485e-08
MRPS35	NM_1190864	5	6	2.2684	1.00227e-07
TRPM7	NM_17672	52	77	2.77201	1.01754e-07
PTK2	NM_1199649	11	13	2.03966	1.02164e-07
HOMER1	NM_4272	8	9	1.77518	1.03699e-07
ATRNL1	NM_207303	43	63	2.58812	1.05805e-07
HMGCLL1	NM_19036	9	11	2.48339	1.11117e-07
SLC41A2	NM_32148	8	10	3.32876	1.11225e-07
PEX5L	NM_16559	10	13	2.56509	1.12177e-07
ANKRD12	NM_15208	10	13	1.67428	1.13526e-07
NTRK2	NM_6180	11	15	2.52329	1.13826e-07
MAN2A1	NM_2372	4	5	1.85271	1.15674e-07
L3MBTL4	NM_173464	5	6	2.31235	1.16016e-07
TMCC1	NM_1017395	0	0	2.45003	1.18065e-07
RNF149	NM_173647	9	12	-4.13707	1.18373e-07
RASA1	NM_2890	5	6	3.43026	1.20435e-07
TNIK	NM_1161565	10	14	2.20528	1.20441e-07
ANKRD12	NM_1083625	7	8	1.54841	1.22622e-07
NUP54	NM_17426	5	6	1.883	1.22743e-07
RPS6KA3	NM_4586			4.15142	1.24585e-07
MEMO1	NM_15955	5	6	2.871	1.25676e-07
FAM120A	NM_14612	3	4	2.73169	1.26299e-07
EML5	NM_183387	8	9	2.4947	1.2742e-07
C6orf106	NM_24294	5	7	2.57467	1.27873e-07
DGKB	NM_145695	15	19	3.87451	1.2797e-07
ANKRD17	NM_198889	35	50	2.40183	1.30073e-07
STK39	NM_13233	8	9	2.24397	1.34904e-07
RSF1	NM_16578	17	24	2.49043	1.35323e-07
BBS9	NM_1033604	5	6	2.19208	1.35643e-07
LPXN	NM_1143995	10	14	1.79653	1.37022e-07
PIAS1	NM_16166	9	11	2.72695	1.38863e-07
IBTK	NM_15525	9	12	3.18126	1.42683e-07
ST3GAL6	NM_6100	7	9	4.0384	1.46018e-07
TUSC3	NM_178234	7	9	2.60074	1.50986e-07
SMA4	NR_29426	9	12	2.07922	1.51602e-07
STXBP5L	NM_14980	49	73	2.6454	1.51902e-07
ATF6	NM_7348	22	31	2.93168	1.52448e-07
LONP2	NM_31490	17	24	2.35418	1.61322e-07
IPO9	NM_18085	16	20	3.87971	1.61443e-07
TPST1	NM_3596	4	6	3.05241	1.64569e-07
PAK7	NM_177990	10	14	2.83692	1.66114e-07
MANBA	NM_5908	4	5	2.39403	1.66599e-07
RTN4	NM_207521	7	10	3.1439	1.66711e-07
MAN1A2	NM_6699	2	3	2.92288	1.68433e-07
TUBGCP3	NM_6322	27	38	2.63589	1.70354e-07
UNC79	NM_20818	7	8	2.63857	1.73253e-07
MCCC1	NM_20166	5	7	2.70419	1.74479e-07
MAPK9	NM_1135044	5	6	2.2232	1.77226e-07
GAS2	NM_1143830	7	8	2.38915	1.79922e-07
MTO1	NM_1123226	14	20	3.68974	1.8219e-07
RNGTT	NM_3800	15	20	2.27307	1.82968e-07
NBEA	NM_15678	6	7	2.37499	1.83139e-07
GAS7	NM_201433	12	17	3.32596	1.83715e-07
KIAA1797	NM_17794	33	46	2.83788	1.85311e-07
ILKAP	NM_30768	13	18	2.06345	1.85506e-07
DPY19L1P1	NR_36680	10	12	2.56396	1.86994e-07
UNC80	NM_32504	49	72	2.21165	1.89466e-07
WDR17	NM_170710	31	45	2.07591	1.90788e-07
ATP9A	NM_6045	17	24	2.94238	1.92208e-07
CTNNA2	NM_1164883	3	4	3.72773	1.93315e-07
DGKH	NM_152910	24	33	2.43202	1.98637e-07
BBS5	NM_152384	9	10	2.83462	2.04091e-07
BIRC6	NM_16252	9	10	2.54136	2.05237e-07
SPPL3	NM_139015	8	11	2.55117	2.13216e-07
NALCN	NM_52867	6	7	3.03215	2.1646e-07
BEND6	NM_152731	3	4	1.67557	2.1647e-07
TARSL2	NM_152334	12	15	1.97511	2.17685e-07
MDGA2	NM_1113498	16	23	2.4283	2.18699e-07
ATXN2	NM_2973	7	10	2.52447	2.22123e-07
FAM192A	NM_24946	6	7	1.95755	2.24265e-07
ANKHD1	NM_17747	9	12	3.16345	2.24798e-07
EIF4G3	NM_3760	20	28	2.11918	2.24909e-07
RBM6	NM_5777	31	46	2.1814	2.30388e-07
ZNF124	NM_3431	3	4	2.88364	2.31167e-07
KIAA0368	NM_1080398	10	14	4.06631	2.32782e-07
NTRK3	NM_1243101	28	41	2.22961	2.32871e-07
SRSF4	NM_5626	6	9	2.37666	2.37846e-07
KIAA0146	NM_1080394	5	6	2.27311	2.38561e-07
RIMS1	NM_14989	4	6	2.80626	2.43666e-07
PAK7	NM_20341	12	17	2.92092	2.46427e-07
CDK8	NM_1260	4	5	2.76161	2.54027e-07
LDB2	NM_1290	6	8	2.2812	2.54226e-07
PSD3	NM_15310	12	16	2.64454	2.54331e-07
TNIK	NM_15028	10	14	2.51642	2.64236e-07
RBM23	NM_1077352	4	5	4.00301	2.64354e-07
ZNF827	NM_178835	11	16	2.85191	2.66791e-07
LOC728407	NR_29388	17	24	3.18525	2.67043e-07
CLIP4	NM_24692	11	15	2.41342	2.69547e-07
SETD2	NM_14159	32	47	2.41663	2.73991e-07
ATXN1	NM_332	14	21	1.75704	2.799e-07
WHAMM	NM_1080435	5	6	1.75252	2.91792e-07
RTN4	NM_207520	5	7	2.85953	2.95123e-07
RERE	NM_12102	13	18	3.21491	2.96845e-07
TRIM58	NM_15431	5	6	2.55367	2.97622e-07
ARHGAP26	NM_15071	16	22	3.80405	2.97723e-07
RGPD5	NM_32260	27	40	2.55224	2.98373e-07
ATRNL1	NM_207303	25	33	1.95817	2.99031e-07
CCDC7	NM_145023	9	10	1.73092	3.09647e-07
KIF5A	NM_4984	24	35	2.10711	3.17649e-07
GALK2	NM_1001556	10	13	2.45097	3.19925e-07
NBEA	NM_15678	8	9	2.43293	3.24011e-07
ERC1	NM_178039	26	38	2.97941	3.24555e-07
EPS15	NM_1159969	7	9	2.5228	3.34435e-07
LARP1B	NM_18078	21	31	2.98128	3.35663e-07
SATB2	NM_1172509	9	12	3.0999	3.54213e-07
AFF4	NM_14423	6	8	2.30938	3.54487e-07
AKT3	NM_181690	10	10	1.4063	3.5521e-07
SWT1	NM_17673	28	41	3.07105	3.60374e-07
DGKH	NM_178009	24	33	2.77672	3.6741e-07
PICALM	NM_7166	12	13	2.02304	3.68253e-07
CASC4	NM_138423	10	13	2.01693	3.69589e-07
KCNH7	NM_173162	7	10	2.19156	3.72521e-07
MYO9A	NM_6901	3	4	2.92935	3.82017e-07
CSRNP2	NM_30809	4	6	2.70203	3.85259e-07
CSRNP2	NR_45072	4	6	2.89041	3.85443e-07
TIA1	NM_22173	8	10	3.2725	3.85972e-07
MAPK9	NM_139069	5	6	2.2757	3.87127e-07
TRPM7	NM_17672	4	5	2.69948	3.90141e-07
KPNA5	NM_2269	13	15	2.88746	4.01042e-07
RNF149	NM_173647	12	18	-4.80044	4.01239e-07
CEP85	NM_22778	10	14	2.97475	4.04377e-07
CLPX	NM_6660	3	4	2.81352	4.10758e-07
SYNE1	NM_33071	2	3	2.24066	4.11885e-07
RIMS2	NM_1100117	6	9	1.97611	4.15967e-07
C8orf44	NM_19607	2	3	-4.78365	4.21671e-07
UBAC2	NM_1144072	4	5	2.1282	4.24e-07
CMPK1	NM_16308	5	6	3.10309	4.24575e-07
ME1	NM_2395	3	4	3.54051	4.24746e-07
RTN4	NM_153828	3	4	2.32333	4.25828e-07
HPS5	NM_7216	27	40	2.4316	4.32294e-07
PTPRA	NM_80840	7	10	2.37203	4.35662e-07
PPIL4	NM_139126	12	13	1.63098	4.36275e-07
CHD6	NM_32221	3	4	2.47343	4.50086e-07
MSRA	NM_12331	5	6	3.58203	4.5658e-07
LPHN3	NM_15236	31	41	2.39354	4.66076e-07
ST6GAL2	NM_1142351	6	8	1.8829	4.87966e-07
FMN1	NM_1103184	19	27	2.77595	4.96313e-07
GNAQ	NM_2072	6	8	3.33675	4.97188e-07
UBA2	NM_5499	5	6	3.48359	4.99096e-07
EPHX4	NM_173567	5	7	4.03569	5.02404e-07
PIGN	NM_12327	49	70	3.34243	5.02766e-07
ROBO1	NM_2941	5	7	2.76278	5.07268e-07
RHOU	NR_37962	1	1	-5.13921	5.19918e-07
SATB2	NM_1172517	10	13	2.46791	5.19993e-07
CEP85L	NM_206921	6	8	2.77215	5.3113e-07
BIRC6	NM_16252	140	208	2.39019	5.35166e-07
DYNC2H1	NM_1080463	155	231	3.51622	5.4197e-07
CACNA1A	NM_68	15	22	4.12359	5.45698e-07
GOLM1	NM_16548	12	16	2.9781	5.58681e-07
DLAT	NM_1931	12	17	2.72629	5.60374e-07
ASH1L	NM_18489	21	31	3.60953	5.66275e-07
TNPO1	NM_2270	9	13	3.69753	5.8908e-07
GPBP1L1	NM_21639	5	7	3.12083	6.00111e-07
DBP	NM_1352	4	6	2.78238	6.07722e-07
CLOCK	NM_4898	25	36	3.03487	6.10592e-07
RANBP9	NM_5493	13	18	2.21963	6.11325e-07
CCNY	NM_145012	9	12	2.56955	6.42862e-07
PANK3	NM_24594	2	3	2.6412	6.44186e-07
MSH3	NM_2439	33	48	2.2376	6.45035e-07
MAP7	NM_3980	8	11	2.43362	6.53968e-07
LOC392196	NR_3275	0	0	-4.7081	6.59486e-07
ANKRD12	NM_1204056	7	8	1.55737	6.65486e-07
EML5	NM_183387	2	3	2.85626	6.68957e-07
SLC30A7	NM_133496	9	11	3.49644	6.69129e-07
MAPK9	NM_2752	5	6	2.55842	6.83852e-07
ZMYND11	NM_6624	4	5	2.97588	6.93746e-07
MARK1	NM_18650	9	10	2.61966	6.98856e-07
HECW2	NM_20760	30	44	3.57933	6.98937e-07
DYM	NM_17653	16	19	3.79426	7.02321e-07
CHD9	NM_25134	41	59	1.90298	7.02809e-07
SPECC1	NM_1243438	2	3	1.75007	7.03793e-07
PAFAH1B2	NM_2572	5	6	3.48004	7.28853e-07
PAPSS1	NM_5443	5	6	2.21765	7.38051e-07
TRAPPC6B	NM_1079537	4	5	3.85688	7.40571e-07
PICALM	NM_1008660	4	5	2.16832	7.76392e-07
FMN1	NM_1103184	17	23	2.09952	7.76439e-07
CASC4	NM_177974	10	13	2.22606	7.84612e-07
PRRG1	NM_950			2.69252	7.88129e-07
MAP3K4	NM_6724	4	6	2.24892	7.96761e-07
C10orf46	NM_153810	5	6	2.9257	8.04109e-07
SMG1	NM_15092	78	116	2.9437	8.04823e-07
LPXN	NM_4811	10	14	1.92008	8.0692e-07
SCN8A	NM_14191	25	37	2.31101	8.11773e-07
UNC80	NM_182587	50	73	3.58681	8.12728e-07
CDC42BPA	NM_14826	5	6	2.44499	8.13726e-07
ZNF187	NM_1111039	3	4	3.27867	8.41858e-07
DNAJC6	NM_14787	4	5	1.63757	8.43986e-07
ARHGAP26	NM_15071	33	47	2.57587	8.47219e-07
TYRO3	NM_6293	8	11	2.38808	8.47349e-07
RBM23	NM_18107	3	4	2.18258	8.49284e-07
TMEM116	NM_1193531	12	16	2.3916	8.53791e-07
THRB	NM_1128176	3	4	2.69568	8.59434e-07
PI4KA	NM_58004	4	5	3.53382	8.74772e-07
HDGFRP3	NM_16073	5	6	2.64286	8.89684e-07
ARHGAP26	NM_15071	14	18	3.48034	8.90994e-07
TNIK	NM_1161564	10	14	1.9001	8.94381e-07
CASC4	NM_177974	9	11	2.35943	8.98759e-07
AASS	NM_5763	11	12	2.01168	9.07148e-07
MAGI1	NM_15520	21	31	2.37011	9.07536e-07
STXBP5L	NM_14980	20	27	2.59067	9.24175e-07
KPNB1	NM_2265	15	21	2.29813	9.38141e-07
HP1BP3	NM_16287	11	14	2.61876	9.39818e-07
TTC19	NM_17775	8	10	2.7881	9.47787e-07
KIAA1804	NM_32435	5	6	2.50203	9.54084e-07
LMBR1	NM_22458	17	20	2.12845	9.57521e-07
GAS7	NM_3644	4	5	3.24883	9.62867e-07
KCNH1	NM_2238	5	6	2.11674	9.87539e-07
SCARNA9	NR_2569	0	0	-4.75361	1.0087e-06
PTPN4	NM_2830	27	39	1.71517	1.01253e-06
RIMS1	NM_1168407	35	52	3.3565	1.01779e-06
SAMD4A	NM_1161576	2	3	2.47659	1.02095e-06
SFMBT2	NM_1029880	12	16	2.27141	1.03182e-06
ELP3	NM_18091	23	33	2.2882	1.0348e-06
MED12L	NM_53002	10	11	2.28376	1.06787e-06
CHMP5	NM_16410	10	14	2.02006	1.09579e-06
ATXN2	NM_2973	8	11	2.3635	1.10078e-06
SEC24B	NM_6323	9	13	2.32732	1.12307e-06
UBR2	NM_15255	20	28	2.48245	1.12966e-06
TMEM128	NM_32927	4	5	2.93701	1.1586e-06
BACH1	NM_206866	4	5	2.26951	1.16097e-06
EVI5	NM_5665	30	44	2.26922	1.16655e-06
KAT6B	NM_1256469	3	4	3.43153	1.1923e-06
SPEN	NM_15001	9	13	2.92136	1.21212e-06
EIF3H	NM_3756	6	8	2.012	1.23182e-06
NF1	NM_267	34	49	1.97638	1.2323e-06
PSEN1	NM_21	3	4	2.51384	1.24947e-06
MGA	NM_1164273	6	8	1.72968	1.2621e-06
PHKB	NM_293	7	8	2.21926	1.26707e-06
CCAR1	NM_18237	43	64	3.04495	1.28037e-06
UBE2CBP	NM_198920	11	14	2.89962	1.2941e-06
DYM	NM_17653	15	18	2.07965	1.29609e-06
USP45	NM_1080481	26	37	2.00007	1.30478e-06
TMEM232	NM_1039763	15	20	3.46481	1.30591e-06
MMP24	NM_6690	4	5	2.83804	1.32236e-06
ADCY1	NM_21116	11	15	3.79674	1.32392e-06
RASA1	NM_22650	5	6	3.29846	1.34111e-06
MCTP1	NM_24717	24	32	2.54022	1.34752e-06
FASTKD1	NM_24622	11	16	2.13694	1.35383e-06
UGGT2	NM_20121	34	49	2.73001	1.35809e-06
PPP6R2	NM_1242899	3	4	2.68719	1.36945e-06
SLC37A3	NM_207113	11	16	2.99711	1.38109e-06
RNF149	NM_173647	7	8	-3.56337	1.38183e-06
MPP7	NM_173496	27	40	2.86756	1.38248e-06
ATP8A2	NM_16529	59	86	3.09821	1.39305e-06
CCNY	NM_181698	13	18	2.74642	1.4032e-06
FAM185A	NM_1145269	8	11	2.31513	1.41744e-06
ZNF91	NM_3430	3	4	2.61825	1.44454e-06
CRBN	NM_1173482	7	9	2.99372	1.45605e-06
HPRT1	NM_194			2.43022	1.47195e-06
PIGN	NM_176787	51	73	2.85108	1.47576e-06
GNPTAB	NM_24312	8	10	2.1898	1.49134e-06
ERC1	NR_27949	24	34	2.43534	1.51121e-06
PCCA	NM_282	32	44	2.95971	1.5157e-06
MAP7	NM_1198608	8	11	2.37264	1.54314e-06
PCNXL2	NM_14801	26	34	2.79809	1.55338e-06
CSMD3	NM_198123	15	21	2.48423	1.62639e-06
TMEM181	NM_20823	6	7	3.33306	1.64189e-06
STXBP5L	NM_14980	15	22	3.65842	1.64639e-06
ARHGEF12	NM_1198665	64	94	2.20769	1.65178e-06
PPHLN1	NM_201439	10	12	2.24947	1.65523e-06
ARL13B	NM_1174150	3	4	2.90054	1.67166e-06
SLC12A2	NR_46207	21	28	2.56188	1.68727e-06
FGGY	NM_18291	5	6	2.31558	1.69201e-06
CRIM1	NM_16441	4	5	2.04219	1.71025e-06
TBC1D1	NM_1253912	30	44	2.58539	1.72023e-06
REPS2	NM_1080975			2.41982	1.72863e-06
MSRA	NM_1199729	8	11	4.8878	1.75286e-06
PICALM	NM_7166	4	5	2.41386	1.79169e-06
NFKB1	NM_3998	17	25	3.37092	1.80854e-06
REL	NM_2908	4	5	2.70371	1.8136e-06
LOC728407	NR_29388	18	25	3.69554	1.85963e-06
UBR2	NM_15255	5	7	2.1514	1.86538e-06
PPHLN1	NM_1143788	9	11	2.00399	1.87088e-06
ADRBK2	NM_5160	11	15	3.19405	1.87559e-06
UBE2Q2	NM_1145335	6	8	2.52361	1.8902e-06
RASAL2	NM_170692	28	40	1.81181	1.92986e-06
TNRC6B	NM_1024843	4	5	2.45328	1.96678e-06
LRRK2	NM_198578	51	76	3.19287	1.98417e-06
ST6GAL2	NM_32528	6	8	2.44363	1.98832e-06
MARK1	NM_18650	11	14	2.87183	1.98874e-06
PKN2	NM_6256	8	11	2.79632	1.99227e-06
PDS5B	NM_15032	42	61	3.83355	2.0166e-06
PTPRA	NR_2836	15	22	2.28992	2.02758e-06
FAM185A	NM_1145269	6	7	4.42666	2.04578e-06
SBDS	NM_16038	4	5	2.14277	2.04597e-06
RABGAP1L	NM_14857	20	28	2.63807	2.06298e-06
GRIP1	NM_21150	8	10	3.73822	2.07993e-06
ISPD	NM_1101417	11	15	2.6365	2.10543e-06
SNTG1	NM_18967	14	18	2.134	2.12374e-06
LOC100272216	NR_27439	0	0	-4.66675	2.14904e-06
SMA4	NR_29426	9	13	1.89143	2.15465e-06
UBA2	NM_5499	23	32	2.79385	2.16789e-06
RUFY2	NM_1042417	7	9	2.58713	2.17016e-06
GRID1	NM_17551	13	19	2.95082	2.17704e-06
BACH1	NM_1186	4	5	2.13682	2.19984e-06
SUPT3H	NM_181356	12	13	3.38548	2.21719e-06
WDR17	NM_181265	29	42	2.58265	2.25082e-06
ANAPC16	NM_1242546	3	4	-2.97181	2.28008e-06
KIAA0319	NM_1168375	12	16	4.62024	2.29349e-06
RNF180	NM_1113561	11	16	2.42367	2.33637e-06
CEP192	NM_32142	11	12	2.23897	2.34271e-06
SETD2	NM_14159	29	41	2.69824	2.35337e-06
UBAC2	NR_26644	4	5	2.00116	2.37066e-06
NPEPPS	NM_6310	20	29	2.72282	2.37527e-06
ANAPC16	NM_1242546	5	6	-4.48402	2.3812e-06
ZC3H6	NM_198581	2	3	1.25053	2.38524e-06
VPS37A	NM_152415	11	12	1.738	2.41813e-06
NME7	NM_197972	15	21	2.51628	2.42014e-06
DGKB	NM_4080	30	41	2.48622	2.45351e-06
BTBD10	NM_32320	8	9	1.80741	2.45985e-06
CPEB4	NM_30627	12	16	3.41639	2.47445e-06
MTM1	NM_252			3.39923	2.53111e-06
WDR41	NM_18268	8	9	3.38394	2.55419e-06
DYNC2H1	NM_1377	156	231	2.31408	2.55901e-06
UBQLN1	NM_13438	4	5	2.39567	2.58448e-06
ATRNL1	NM_207303	13	14	2.34273	2.60435e-06
LCLAT1	NM_182551	6	7	1.97755	2.63074e-06
TACC1	NM_1146216	4	6	2.01441	2.64215e-06
PSEN1	NM_7318	3	4	2.65936	2.65102e-06
TRPM7	NM_17672	10	11	2.40517	2.66008e-06
MNAT1	NM_2431	7	8	2.46756	2.66879e-06
CHD2	NM_1271	58	86	3.492	2.69577e-06
BAI3	NM_1704	10	13	2.05186	2.71679e-06
FNDC3A	NM_1079673	41	60	3.24123	2.72001e-06
MRS2	NM_20662	9	10	2.68471	2.75959e-06
CNTNAP5	NM_130773	36	52	2.42083	2.82073e-06
KDM5A	NM_1042603	14	19	3.1677	2.87442e-06
BBX	NM_1142568	9	12	2.07336	2.90114e-06
GRIA1	NM_1114183	20	30	2.73987	2.90842e-06
PLOD2	NM_182943	7	8	4.41979	2.99001e-06
RPS6KC1	NM_1136138	4	5	2.18537	3.00962e-06
PUM1	NM_1020658	11	16	2.75043	3.03413e-06
BAI3	NM_1704	26	36	2.3614	3.0359e-06
ATAD2	NM_14109	44	65	4.00615	3.06492e-06
SLC38A1	NM_1077484	5	6	2.02461	3.06629e-06
FRY	NM_23037	4	5	3.86638	3.06892e-06
FCHO2	NM_138782	39	58	2.07754	3.13415e-06
ZNF532	NM_18181	16	23	2.96386	3.13684e-06
RYR2	NM_1035	55	82	2.31535	3.17678e-06
MSH3	NM_2439	34	50	3.57784	3.17982e-06
NRXN1	NM_4801	29	41	1.78107	3.20304e-06
MYO5A	NM_1142495	4	5	3.77589	3.23472e-06
LDLRAD3	NM_174902	8	12	3.21375	3.28311e-06
EPB41L5	NM_20909	39	55	3.13407	3.28554e-06
SUZ12	NM_15355	10	13	2.19425	3.28581e-06
AKT3	NM_5465	7	8	1.94702	3.32013e-06
LOC375190	NM_1145710	10	14	2.80818	3.32918e-06
UBQLN1	NM_13438	9	13	1.87471	3.33517e-06
BMPR1B	NM_1203	12	15	1.79036	3.36403e-06
KIAA0368	NM_1080398	61	90	2.19704	3.42274e-06
AKT3	NM_5465	11	12	1.82467	3.42337e-06
USP24	NM_15306	63	91	3.26086	3.45279e-06
AMBRA1	NM_17749	19	27	2.28328	3.50795e-06
UNC13C	NM_1080534	25	36	4.58577	3.55489e-06
GIGYF2	NM_15575	14	19	2.83374	3.56388e-06
PAK1	NM_2576	5	7	3.26744	3.58191e-06
DPYD	NM_110	10	13	2.70285	3.6148e-06
AKT3	NM_181690	7	7	2.03309	3.61833e-06
SLTM	NM_1013843	7	10	3.17882	3.63277e-06
FBXL17	NM_1163315	8	11	2.24078	3.63371e-06
NAV3	NM_14903	20	29	2.31562	3.6867e-06
STXBP5L	NM_14980	38	56	2.30477	3.69393e-06
PPHLN1	NM_16488	10	12	2.34301	3.74103e-06
TLK1	NM_1136555	17	25	2.61819	3.74774e-06
MYO5A	NM_259	4	5	3.10802	3.75808e-06
PTK2	NM_5607	11	13	2.04216	3.76507e-06
FASTKD1	NM_24622	21	29	2.70425	3.77174e-06
ERC1	NR_27946	30	43	2.53819	3.77818e-06
ANKS1B	NM_152788	12	16	3.03351	3.81795e-06
RANBP2	NM_6267	42	62	1.78836	3.83938e-06
SENP6	NM_1100409	13	17	2.45865	3.85241e-06
STK39	NM_13233	23	33	1.75888	3.92404e-06
OAT	NM_274	4	5	2.41576	3.9392e-06
LOC728723	NR_24398	4	6	2.64812	4.00028e-06
MIPOL1	NM_1195296	19	27	3.35388	4.01837e-06
BBX	NM_20235	7	10	2.27706	4.05041e-06
STAU2	NM_1164385	3	4	2.46777	4.07246e-06
SLAIN1	NM_1040153	5	6	1.59785	4.14011e-06
UNC80	NM_182587	49	72	2.14812	4.17005e-06
NTRK2	NM_1007097	7	9	2.8164	4.18094e-06
SCMH1	NM_1031694	17	25	2.65487	4.24238e-06
SEC24B	NM_1042734	7	10	2.17893	4.27605e-06
ANKRD12	NM_15208	8	9	1.50768	4.27755e-06
TRIP12	NM_4238	66	96	2.54549	4.39108e-06
ANK3	NM_1204404	63	94	2.67631	4.39232e-06
ZMYND11	NM_212479	4	5	2.63352	4.39779e-06
HECW1	NM_15052	35	50	2.68491	4.47021e-06
SDHAP3	NR_3263	5	7	-3.47142	4.69454e-06
DPY19L1P1	NR_36680	17	23	3.87371	4.78609e-06
TIMM23	NM_6327	6	7	2.16618	4.78823e-06
ADCY9	NM_1116	13	19	2.47735	4.87851e-06
ANO4	NM_178826	10	14	3.09806	4.92041e-06
ANKS1B	NM_152788	10	13	2.55044	4.93452e-06
PRRG1	NM_1173489			1.81454	4.93565e-06
AMN1	NR_4854	7	9	3.18185	4.94762e-06
NUP133	NM_18230	34	50	2.64207	4.97155e-06
REXO4	NM_20385	5	7	2.13647	4.98011e-06
UNC79	NM_20818	4	5	5.14603	4.99009e-06
TMOD3	NM_14547	10	12	2.07427	4.99976e-06
EIF4G3	NM_1198801	21	31	2.12439	5.02207e-06
AKT3	NM_1206729	5	6	2.48706	5.02874e-06
LDB2	NM_1130834	5	6	2.4404	5.05071e-06
STAU2	NM_1164380	9	13	2.52147	5.07805e-06
ZNRF2	NM_147128	4	5	2.75285	5.20758e-06
KIAA0146	NM_1080394	10	14	3.74987	5.23287e-06
SOBP	NM_18013	4	5	2.11548	5.26928e-06
GRHPR	NM_12203	4	5	2.39411	5.28863e-06
GDAP2	NM_1135589	3	4	3.86494	5.30941e-06
PCYOX1	NM_16297	3	4	4.21184	5.3312e-06
ANKRD13C	NM_30816	11	14	2.65958	5.35747e-06
ERC2	NM_15576	23	33	2.27214	5.36253e-06
DNAJB6	NM_58246	6	8	3.40807	5.38302e-06
RNGTT	NM_3800	8	9	2.98144	5.40964e-06
DNAJC1	NM_22365	9	12	1.97264	5.47707e-06
LCLAT1	NM_1002257	3	4	3.39103	5.59013e-06
RBM39	NR_40723	18	25	2.35058	5.72125e-06
NTRK2	NM_1018066	7	9	2.06751	5.82237e-06
ERC1	NR_27946	29	42	2.70312	5.88404e-06
GRK4	NM_1004057	12	13	2.59704	5.92385e-06
SATB2	NM_15265	14	18	2.10803	5.9532e-06
KHDRBS3	NM_6558	7	8	2.30015	6.06379e-06
TDRD3	NM_1146070	5	6	2.3277	6.09664e-06
AKT3	NM_181690	8	8	1.68894	6.11649e-06
LOC100170939	NR_24054	4	5	2.12913	6.1237e-06
FARSA	NM_4461	10	14	2.06944	6.14077e-06
ACBD6	NM_32360	8	11	2.21193	6.24225e-06
C18orf8	NM_13326	7	10	2.80058	6.25828e-06
MAP2K4	NM_3010	8	10	1.747	6.25911e-06
KIAA0368	NM_1080398	15	20	2.51681	6.34237e-06
ZNF841	NM_1136499	7	9	2.2181	6.39545e-06
BIRC6	NM_16252	8	9	3.05169	6.43156e-06
RGPD5	NM_32260	27	40	2.42215	6.44592e-06
DROSHA	NM_13235	54	80	1.65389	6.45059e-06
ATP6V0A1	NM_1130020	30	44	2.22118	6.47698e-06
ZFYVE26	NM_15346	66	98	3.1232	6.49299e-06
KCNH7	NM_33272	8	11	2.23414	6.53698e-06
UBQLN1	NM_13438	13	18	4.24683	6.58663e-06
CAMSAP1	NM_15447	7	8	2.20559	6.6119e-06
UBR2	NM_15255	10	14	2.39975	6.63068e-06
PTPN11	NM_2834	6	7	2.84422	6.6429e-06
ARHGAP32	NM_1142685	10	12	3.49445	6.76046e-06
SYNE1	NM_182961	154	231	2.10553	6.82657e-06
KCNH1	NM_172362	5	6	2.27631	6.82834e-06
SH3GL3	NR_26799	8	9	1.92898	6.89012e-06
RYR2	NM_1035	27	38	2.62442	6.91582e-06
SATB2	NM_15265	8	11	2.11916	6.91821e-06
CNTN5	NM_14361	38	56	3.30026	6.94212e-06
ERI3	NM_24066	8	10	3.27566	6.96854e-06
TLK2	NM_1112707	15	21	2.80541	7.01229e-06
CCDC90B	NM_21825	8	10	2.28188	7.12536e-06
SPDYE2	NM_1031618	9	10	-4.35974	7.2538e-06
FMN2	NM_20066	11	15	1.41495	7.29087e-06
DENND4A	NM_1144823	36	53	3.64349	7.33276e-06
DENND4A	NM_1144823	4	5	2.2985	7.36024e-06
PHKB	NM_293	6	7	2.53962	7.43718e-06
ATP9B	NM_198531	8	9	2.72454	7.4685e-06
PAFAH1B2	NM_1184747	5	6	2.98282	7.63947e-06
EIF4G3	NM_1198801	12	16	2.37486	7.74041e-06
CCDC164	NM_145038	10	14	2.38903	7.74914e-06
GPR98	NR_3149	121	179	2.83665	7.76123e-06
VCAN	NM_1164097	12	18	1.88263	7.83453e-06
FIP1L1	NM_30917	22	32	2.03541	7.88385e-06
SNORD17	NR_3045	0	0	-4.59258	7.92237e-06
FCHO2	NM_1146032	34	49	2.27029	7.96601e-06
PAN3	NM_175854	4	5	2.66492	8.03359e-06
SLAIN1	NM_1242868	5	6	1.6193	8.10435e-06
PLOD2	NM_935	3	4	2.75547	8.15221e-06
FAM126A	NM_32581	10	11	1.7155	8.19649e-06
L3MBTL4	NM_173464	12	13	2.92748	8.25524e-06
ZNF98	NM_1098626	3	4	2.81061	8.30451e-06
COX5A	NM_4255	3	4	2.47648	8.3233e-06
DCLK1	NM_4734	17	24	2.72366	8.3739e-06
OSBPL1A	NM_18030	4	5	2.61336	8.47854e-06
BACH1	NR_27655	4	5	2.243	8.51543e-06
RB1	NM_321	27	38	2.95464	8.65236e-06
PCNXL2	NM_14801	27	36	3.71326	8.67157e-06
FGFR1OP	NM_7045	18	25	2.85589	8.69903e-06
NCKAP1	NM_13436	42	62	3.43371	8.77872e-06
WDR1	NM_17491	6	8	3.15225	8.81087e-06
EAF2	NM_18456	5	6	4.04824	8.92886e-06
YY1AP1	NM_1198900	6	8	3.19155	8.93845e-06
LPHN2	NM_12302	3	4	2.88438	8.96823e-06
H1FX-AS1	NR_26991	7	10	-4.31314	9.00877e-06
LDB2	NM_1130834	6	8	1.94603	9.00906e-06
RPRD1B	NM_21215	8	11	1.94003	9.01517e-06
AK5	NM_174858	5	6	2.67366	9.06952e-06
PCM1	NM_6197	14	20	-4.44882	9.11914e-06
ROCK1	NM_5406	28	41	1.74039	9.12906e-06
GALNTL4	NM_198516	14	20	3.07403	9.204e-06
PCM1	NM_6197	65	97	2.44643	9.3563e-06
DNAJC3	NM_6260	12	16	1.75043	9.38372e-06
CCDC66	NR_24460	16	23	1.61421	9.39702e-06
FLJ42709	NR_21491	4	5	2.06209	9.40005e-06
DENND5B	NM_144973	5	6	2.27319	9.44121e-06
MAPK1	NM_138957	4	5	2.21121	9.46108e-06
UBR3	NM_172070	63	92	2.55761	9.49669e-06
CCDC66	NM_1012506	9	13	3.02094	9.50848e-06
MAPK9	NM_139070	5	6	2.32022	9.54802e-06
QKI	NM_206853	4	5	2.80269	9.58663e-06
MCF2L2	NM_15078	46	68	2.20545	9.6295e-06
SLC25A26	NM_173471	8	11	3.41851	9.67438e-06
FAM185A	NR_26879	10	14	3.02302	9.74468e-06
ERC1	NR_27946	2	3	3.3268	9.75116e-06
PTK2	NM_153831	11	13	1.78656	9.84235e-06
SLC12A2	NM_1046	21	28	2.15652	9.84809e-06
FAR2	NM_18099	11	13	3.45944	1.00383e-05
CDC42BPA	NM_14826	6	7	2.33905	1.00715e-05
ANKS1B	NM_152788	9	11	1.51047	1.02464e-05
SCN8A	NM_1177984	25	37	2.49737	1.0295e-05
RABGAP1	NM_12197	9	13	3.56288	1.03042e-05
NBPF15	NM_1170755	7	9	-4.53205	1.03111e-05
MFSD8	NM_152778	17	23	2.60842	1.04e-05
ADAM32	NM_145004	12	14	3.52981	1.05097e-05
BICD1	NM_1714	8	12	2.09767	1.07642e-05
SLC8A2	NM_15063	11	15	2.0965	1.08649e-05
TBC1D1	NM_15173	26	38	2.54055	1.08806e-05
MCTP1	NM_1002796	24	32	1.98835	1.10044e-05
PSD3	NM_206909	6	7	2.10308	1.1076e-05
SBDS	NM_16038	3	4	2.31129	1.10785e-05
DYNC2H1	NM_1377	153	228	3.18358	1.11358e-05
UBE2R2	NM_17811	3	4	2.29189	1.11658e-05
DDI2	NM_32341	9	13	2.49802	1.11923e-05
TMCC1	NM_1128224	3	4	2.37711	1.14207e-05
PEX6	NM_287	3	4	2.44195	1.14369e-05
SPINLW1	NM_20398	5	7	-3.26666	1.16124e-05
ARHGAP32	NM_1142685	6	8	2.9514	1.166e-05
SMYD3	NM_1167740	12	17	3.71079	1.16688e-05
ARID1A	NM_6015	4	5	2.07365	1.17444e-05
DGKB	NM_4080	26	37	2.40299	1.17826e-05
ACSL3	NM_4457	8	10	2.67061	1.18227e-05
NALCN	NM_52867	17	24	2.53257	1.18559e-05
BIRC6	NM_16252	35	50	3.71424	1.18607e-05
TNIK	NM_1161562	10	14	2.09286	1.19136e-05
R3HDM1	NM_15361	39	57	2.42728	1.19514e-05
BRWD1	NM_33656	61	86	1.6315	1.20046e-05
FBXW4	NM_22039	6	7	3.03367	1.20109e-05
TMEM56	NM_1199679	6	7	4.26464	1.20118e-05
GPATCH1	NM_18025	27	40	2.37768	1.21135e-05
SLC38A1	NM_30674	3	4	3.83861	1.21192e-05
HECTD1	NM_15382	45	67	2.30577	1.2256e-05
ME2	NM_2396	20	26	1.9007	1.25002e-05
FBXL13	NM_1111038	7	9	3.97577	1.25112e-05
LRCH1	NM_15116	32	47	2.72865	1.26367e-05
TTLL11	NM_1139442	11	15	1.97472	1.27133e-05
FNTA	NR_33698	5	7	3.29461	1.27586e-05
ATP9A	NM_6045	20	27	2.18826	1.28013e-05
N4BP2L2	NM_14887	4	6	2.01435	1.28356e-05
ATRNL1	NM_207303	17	25	2.91163	1.30597e-05
MAP7	NM_1198614	10	14	2.29966	1.31661e-05
ITSN1	NM_3024	57	84	2.1835	1.32375e-05
ZNF257	NM_33468	3	4	2.6259	1.33024e-05
MTO1	NM_1123226	3	4	3.50579	1.33465e-05
PHLPP2	NM_15020	12	17	2.88875	1.33781e-05
SETD2	NM_14159	30	43	2.25498	1.33924e-05
PTK2	NM_1199649	36	52	2.19688	1.35594e-05
MAP3K5	NM_5923	16	19	2.31961	1.36103e-05
DCAF17	NM_25000	13	16	2.79061	1.37062e-05
SAMD4A	NM_15589	2	3	2.50212	1.39775e-05
BAI3	NM_1704	28	40	2.94099	1.42685e-05
ATXN10	NM_13236	11	14	2.73402	1.43698e-05
SEC63	NM_7214	12	14	2.86557	1.45114e-05
C12orf51	NM_1109662	22	32	2.90371	1.45146e-05
ALS2	NM_20919	6	9	1.81032	1.46951e-05
HECW1	NM_15052	29	42	1.84114	1.4762e-05
PAK3	NM_1128172			3.49716	1.48072e-05
MYCBP2	NM_15057	35	50	2.4757	1.48932e-05
ZZEF1	NM_15113	51	75	2.57451	1.49444e-05
MGA	NM_1080541	6	8	1.94786	1.49814e-05
LRCH1	NM_1164211	34	50	2.93091	1.51221e-05
HMBOX1	NM_1135726	7	9	2.51033	1.52128e-05
SWT1	NM_1105518	28	41	2.25689	1.52133e-05
UNC79	NM_20818	5	6	2.66182	1.53701e-05
ZMYM4	NM_5095	50	73	3.81897	1.53763e-05
ORC5	NM_2553	6	7	2.5673	1.54024e-05
AP3S1	NM_1284	5	6	4.02543	1.5451e-05
YPEL2	NM_1005404	2	3	1.83581	1.54729e-05
LRRTM4	NM_24993	3	4	-4.31619	1.55445e-05
FNTA	NM_2027	7	10	4.27409	1.55455e-05
KLHL24	NM_17644	5	6	1.63284	1.56e-05
GMPS	NM_3875	7	8	2.46583	1.57887e-05
RNGTT	NM_3800	18	26	3.08045	1.58251e-05
DPYD	NM_110	11	15	2.6467	1.59168e-05
EXOC6	NM_19053	8	9	3.11252	1.59431e-05
MAP2K4	NM_3010	9	12	3.07751	1.61694e-05
ORC4	NM_1190879	5	6	1.95197	1.63305e-05
KATNAL1	NM_32116	12	16	2.36578	1.64132e-05
MSRA	NM_1135670	4	5	2.91148	1.64896e-05
FER	NM_5246	3	4	2.22847	1.66754e-05
GARS	NM_2047	21	31	3.60456	1.67453e-05
MAP7	NM_1198615	8	11	2.14898	1.67728e-05
ARHGAP32	NM_1142685	5	7	2.57953	1.69423e-05
ANK3	NM_1204403	63	94	3.1574	1.69689e-05
FMN2	NM_20066	19	25	3.4257	1.69934e-05
MYO9A	NM_6901	33	48	3.80504	1.70001e-05
SPAG16	NM_24532	11	14	1.83365	1.70305e-05
SNX11	NM_152244	6	8	2.31722	1.72123e-05
ARHGAP26	NM_15071	32	46	2.634	1.72455e-05
WBSCR17	NM_22479	14	20	3.42241	1.73417e-05
AQP7P3	NR_26558	6	9	-4.49416	1.73422e-05
LPHN3	NM_15236	19	27	2.41846	1.74051e-05
LPHN3	NM_15236	27	37	1.76811	1.74906e-05
CUL1	NM_3592	9	10	2.65037	1.76145e-05
SERGEF	NM_12139	9	10	1.96742	1.76229e-05
GPR137B	NR_3272	5	6	2.3033	1.79231e-05
C2orf67	NM_152519	2	3	2.332	1.81315e-05
MAGI2	NM_12301	27	39	2.34397	1.81355e-05
AKT3	NM_1206729	9	11	1.85256	1.83929e-05
FAF1	NM_7051	21	29	3.01023	1.84139e-05
CIRH1A	NM_32830	25	35	2.4336	1.84523e-05
LOC100190986	NR_24456	0	0	-4.75364	1.84678e-05
EIF4G3	NM_1198802	23	34	2.52726	1.85451e-05
CWC22	NM_20943	35	52	1.68782	1.86431e-05
UBE2G1	NM_3342	5	6	1.86446	1.88384e-05
SEMA3D	NM_152754	13	17	3.88117	1.88402e-05
PIKFYVE	NM_15040	66	98	2.26491	1.89303e-05
UBQLN1	NM_13438	6	7	2.30601	1.89805e-05
XPNPEP3	NM_22098	4	6	2.89034	1.92093e-05
ARID1B	NM_20732	13	19	2.78479	1.92444e-05
RIMS1	NM_14989	53	79	3.01004	1.92776e-05
RBM39	NM_4902	8	11	2.78418	1.9327e-05
ANKRD13C	NM_30816	9	12	3.71677	1.93625e-05
SYT1	NM_1135805	13	18	2.42828	1.93762e-05
ERC1	NR_27948	32	46	2.3068	1.94139e-05
RPL23AP64	NR_3040	0	0	-4.37696	1.94379e-05
RASGRF2	NM_6909	23	32	2.92024	1.94769e-05
SMAD5	NM_1001419	4	5	1.89042	1.95192e-05
CHD6	NM_32221	6	8	2.86714	1.9584e-05
ABCD3	NM_2858	9	10	2.64517	1.96561e-05
DNM3	NM_1136127	35	52	2.64577	1.97984e-05
UBA2	NM_5499	7	9	2.26156	1.98399e-05
SLC35F5	NM_25181	20	27	3.23685	1.98553e-05
ATP9B	NM_198531	16	20	2.80981	1.99429e-05
STX6	NM_5819	3	4	3.36333	2.00213e-05
NA	NM_18243	9	10	2.12396	2.00394e-05
TBC1D1	NM_15173	29	41	2.58026	2.01759e-05
UBAP2	NM_18449	9	11	2.56262	2.03645e-05
ACCN1	NM_1094	3	4	2.26197	2.04775e-05
FAM190B	NM_18999	11	14	2.60172	2.04805e-05
MNAT1	NM_2431	6	7	3.35152	2.05763e-05
NALCN	NM_52867	9	12	2.32793	2.06827e-05
NKIRAS1	NM_20345	6	9	2.78668	2.10992e-05
ITFG1	NM_30790	21	29	2.71415	2.11577e-05
PCNX	NM_14982	44	63	2.76367	2.12073e-05
CACNB4	NM_726	21	30	2.45354	2.12446e-05
ZNF608	NM_20747	2	3	2.44009	2.12501e-05
RBM39	NR_40724	10	14	2.56754	2.13641e-05
RHOU	NR_37962	0	0	-4.1054	2.14862e-05
FCHSD2	NM_14824	12	17	1.51379	2.15039e-05
CNTNAP5	NM_130773	34	50	2.07915	2.15271e-05
RPL23AP32	NR_2229	0	0	-4.35571	2.15288e-05
MAP3K5	NM_5923	10	13	2.31812	2.15755e-05
DNA2	NM_1080449	3	4	1.95929	2.17034e-05
BAZ2B	NM_13450	51	76	2.76244	2.18974e-05
DPY19L1P1	NR_36680	13	15	2.92805	2.19436e-05
COCH	NM_4086	10	13	3.59607	2.20982e-05
MRPL30	NR_28356	8	11	2.65991	2.21116e-05
KHDRBS2	NM_152688	7	9	2.3569	2.22024e-05
KATNAL1	NM_1014380	9	13	2.93799	2.22506e-05
FCHO2	NM_1146032	37	55	1.68281	2.23197e-05
LAPTM4B	NM_18407	6	7	2.68682	2.23816e-05
RPS6KC1	NM_1136138	5	6	2.45077	2.25778e-05
AFG3L2	NM_6796	17	25	3.32301	2.30221e-05
PAR1	NR_22009	0	0	-4.37893	2.33054e-05
ATXN1	NM_1128164	5	7	2.19389	2.3356e-05
MLIP	NM_138569	14	18	2.72945	2.33722e-05
EPB41L2	NM_1199388	4	5	3.21002	2.35074e-05
ANKHD1	NM_17978	9	12	2.466	2.35281e-05
MKLN1	NM_13255	6	7	1.90465	2.3684e-05
PEX5L	NM_16559	9	11	2.57694	2.37691e-05
ATP9B	NM_198531	5	6	1.77162	2.38274e-05
AGTPBP1	NM_15239	8	9	1.753	2.39373e-05
ANKRD17	NM_32217	56	84	2.6294	2.39915e-05
CEP85L	NM_1178035	8	11	2.5365	2.41101e-05
LUC7L2	NM_1244584	10	13	2.18426	2.43284e-05
RNF34	NM_194271	5	7	3.3715	2.44891e-05
TMEM131	NM_15348	24	34	3.11994	2.44898e-05
ZNF720	NM_1130913	4	5	2.41424	2.45029e-05
SCARNA21	NR_3000	0	0	-4.35964	2.45226e-05
EPB41L4B	NM_19114	40	59	2.19489	2.45752e-05
SNX13	NM_15132	13	18	1.62966	2.47063e-05
SAFB2	NM_14649	19	28	1.63726	2.47197e-05
KLHL24	NM_17644	8	10	1.27328	2.49745e-05
LOC643406	NR_29405	1	1	-3.43454	2.49871e-05
SUZ12	NM_15355	6	7	2.0451	2.50451e-05
VMP1	NM_30938	11	16	4.0855	2.51455e-05
PTPN4	NM_2830	25	36	3.47897	2.5199e-05
FAM185A	NM_1145268	5	7	2.56868	2.54037e-05
FAM185A	NM_1145269	3	4	2.68008	2.54273e-05
TMEM56	NM_152487	5	6	2.70668	2.5476e-05
NFIB	NM_1190738	7	9	3.55985	2.56231e-05
ERC1	NM_178040	27	40	2.04546	2.56667e-05
TDRD3	NM_1146071	5	6	2.58362	2.62344e-05
GPBP1L1	NM_21639	13	19	2.29627	2.67425e-05
STT3B	NM_178862	5	6	3.61412	2.67881e-05
PTK2	NM_1199649	9	11	2.26043	2.68731e-05
CTBP2	NM_1329	3	4	2.45097	2.69116e-05
FBXL3	NM_12158	4	5	3.55185	2.70092e-05
CHD9	NM_25134	72	107	3.38607	2.70728e-05
NTRK3	NM_1012338	30	44	2.38296	2.71278e-05
UBXN2A	NM_181713	6	7	2.18363	2.72788e-05
RTN4	NM_20532	7	10	1.97009	2.72938e-05
FAM135A	NM_1105531	16	21	2.57149	2.73242e-05
PHKB	NM_293	13	14	1.78958	2.76736e-05
RNF149	NM_173647	8	10	-3.68709	2.77836e-05
SLC4A10	NM_1178016	38	54	2.5325	2.78348e-05
GTF2F2	NM_4128	7	10	3.15218	2.79358e-05
FAM53B	NM_14661	6	9	1.39576	2.80359e-05
LRP1B	NM_18557	124	183	2.34065	2.8053e-05
CHST15	NM_14863	5	6	2.58652	2.80658e-05
HECW1	NM_15052	29	40	2.35272	2.80897e-05
COG6	NM_1145079	28	39	2.88645	2.82382e-05
MAPK1	NM_2745	4	5	2.62056	2.83003e-05
LOC284551	NR_27085	0	0	-4.13095	2.83717e-05
C2orf42	NM_17880	5	7	2.36526	2.85105e-05
NFATC3	NM_173165	2	3	1.58602	2.87292e-05
APBB2	NM_173075	14	20	2.2475	2.89907e-05
DOCK3	NM_4947	38	56	3.98625	2.90352e-05
NBEA	NM_15678	13	14	2.78267	2.9039e-05
ZNF766	NM_1010851	3	4	2.08571	2.91015e-05
SYCP2L	NM_1040274	44	64	2.07954	2.93414e-05
RMST	NR_24037	9	11	1.94696	2.93594e-05
MAGI1	NM_1033057	21	31	1.9314	2.93743e-05
XPO1	NM_3400	16	22	2.48721	2.96974e-05
CWC27	NM_5869	16	23	2.19411	2.9838e-05
SDCCAG8	NM_6642	19	27	2.01192	2.98817e-05
PICALM	NM_1206947	4	5	2.37519	2.99702e-05
SND1	NM_14390	16	23	2.36199	3.01411e-05
GAS2	NM_177553	7	8	1.85633	3.02142e-05
MRAP2	NM_138409	3	4	4.38184	3.02667e-05
PPM1H	NM_20700	12	17	3.07145	3.03524e-05
RBM39	NR_40723	10	14	2.30135	3.06081e-05
VPS13A	NM_33305	24	33	3.09233	3.07057e-05
MIB1	NM_20774	12	13	1.83403	3.07121e-05
NDST3	NM_4784	6	7	2.46644	3.07255e-05
GPBP1	NM_22913	15	21	2.58054	3.09043e-05
C9orf5	NM_32012	25	37	2.42193	3.10483e-05
DGKB	NM_145695	30	41	2.14604	3.14976e-05
PDHX	NM_3477	10	13	2.34885	3.1565e-05
GIGYF2	NM_1103146	10	13	3.11979	3.1702e-05
CADM1	NM_14333	7	8	1.99655	3.17044e-05
TNPO1	NM_153188	9	13	2.36585	3.1719e-05
PPP4R1	NM_1042388	10	12	1.90308	3.1811e-05
PTK2	NM_153831	5	7	2.09487	3.19921e-05
PCCA	NM_282	19	27	2.30838	3.20376e-05
OMA1	NM_145243	9	11	3.03053	3.21109e-05
HIST2H2AC	NM_3517	0	0	2.14	3.22935e-05
AAK1	NM_14911	12	17	2.56239	3.23646e-05
PDE4DIP	NM_1198832	3	4	3.18155	3.23938e-05
UBAP2	NM_18449	17	23	3.52018	3.24187e-05
DYNC2H1	NM_1080463	158	234	2.32539	3.24961e-05
ZCCHC7	NM_32226	6	7	1.82609	3.30683e-05
SNTG1	NM_18967	19	27	2.47912	3.32521e-05
SMA4	NR_29426	10	14	1.90773	3.33617e-05
LINC00260	NR_46213	0	0	-4.27021	3.33804e-05
PIK3C2A	NM_2645	15	20	2.28292	3.34153e-05
UBE2R2	NM_17811	4	5	3.16913	3.3882e-05
SLC38A1	NM_1077484	3	4	2.98908	3.39282e-05
ADPGK	NR_23318	4	5	3.05569	3.40689e-05
RNGTT	NM_3800	17	22	2.1576	3.41333e-05
CDC42BPA	NM_3607	6	7	2.06975	3.44593e-05
RBM39	NM_1242600	7	10	2.14653	3.48426e-05
DGKB	NM_145695	26	37	2.10918	3.49553e-05
VPS53	NM_1128159	19	28	3.13565	3.50363e-05
AKT3	NM_181690	7	8	1.73873	3.56894e-05
MCTP1	NM_24717	19	27	2.32601	3.58539e-05
ASXL3	NM_30632	8	10	3.91738	3.66876e-05
NCAM2	NM_4540	5	6	2.35904	3.67911e-05
KIF5A	NM_4984	34	48	3.14811	3.71636e-05
AGTPBP1	NM_15239	9	11	2.3991	3.72883e-05
KLHDC10	NM_14997	7	10	2.4521	3.77084e-05
MED13	NM_5121	7	10	2.28943	3.77728e-05
NKIRAS1	NM_20345	4	5	2.98125	3.77839e-05
MYO9A	NM_6901	17	23	2.87947	3.78579e-05
AGK	NM_18238	23	33	3.4324	3.81352e-05
STK39	NM_13233	25	35	2.89467	3.84874e-05
DYNC2H1	NM_1080463	156	232	2.82836	3.88567e-05
NRD1	NM_2525	11	16	2.67788	3.90089e-05
WDR59	NM_30581	23	34	3.45301	3.91838e-05
UBR2	NM_1184801	5	7	1.81376	3.94335e-05
UXS1	NM_1253875	7	9	2.18922	4.01055e-05
ATG5	NM_4849	8	11	2.41772	4.02145e-05
SCYL2	NM_17988	4	5	2.12098	4.02274e-05
PTK2	NM_5607	9	11	2.25417	4.03103e-05
KCNH1	NM_2238	7	10	2.72259	4.04791e-05
KDM1A	NM_1009999	9	10	2.40413	4.07362e-05
FBXL4	NM_12160	6	7	2.17646	4.11934e-05
ERC1	NR_27949	20	30	2.77906	4.12389e-05
CST3	NM_99	3	4	2.0636	4.1256e-05
RBM23	NM_1077352	3	4	1.6165	4.12933e-05
CDK14	NM_12395	4	5	2.55071	4.13136e-05
GAS7	NM_1130831	12	17	2.78152	4.13202e-05
FAM216A	NM_13300	7	9	1.83342	4.16449e-05
ERC1	NR_27949	23	33	2.48941	4.16493e-05
TMEM117	NM_32256	7	10	2.64639	4.193e-05
HTR4	NM_1040169	3	4	2.83761	4.19577e-05
GAS7	NM_201432	12	17	3.05503	4.23744e-05
MLL3	NM_170606	15	22	3.0955	4.24796e-05
ATP8A1	NM_6095	42	61	3.89373	4.25543e-05
SPAST	NM_14946	9	12	1.91927	4.26935e-05
FAM188A	NM_24948	11	12	2.49754	4.27023e-05
KAT6B	NM_1256469	4	6	2.78581	4.28879e-05
TAF2	NM_3184	19	25	3.21262	4.29681e-05
MCTP1	NM_24717	26	34	1.87063	4.3328e-05
SUPT3H	NM_3599	10	11	2.44487	4.40985e-05
FLJ42709	NR_21490	4	5	1.92226	4.42966e-05
ASPH	NM_4318	16	19	1.71997	4.45304e-05
DGKB	NM_145695	18	21	2.25652	4.52094e-05
PCNXL2	NM_14801	19	24	3.61446	4.53114e-05
FLJ41649	NR_38887	0	0	-4.33048	4.546e-05
SATB1	NM_2971	9	10	1.44038	4.56488e-05
STRN	NM_3162	15	21	1.807	4.56748e-05
NRXN1	NM_1135659	31	44	1.53233	4.63436e-05
NUP153	NM_5124	12	14	3.3397	4.64055e-05
MAPK9	NM_139068	5	6	2.67629	4.64137e-05
ATXN10	NM_13236	9	10	2.15144	4.67385e-05
PRH1-PRR4	NR_37918	3	4	1.73498	4.745e-05
NCEH1	NM_20792	3	4	2.89818	4.74754e-05
ATXN7	NM_1177387	3	3	2.42546	4.75089e-05
MTHFD2L	NM_1144978	5	6	3.18351	4.7599e-05
KIF5A	NM_4984	34	44	2.67603	4.7756e-05
DYNC2H1	NM_1377	157	232	1.67358	4.78426e-05
LOC284395	NR_40029	15	22	2.58697	4.82096e-05
SMA5	NR_34021	20	30	-1.70736	4.82559e-05
MANBA	NM_5908	5	6	1.91212	4.86539e-05
NCKAP1	NM_205842	44	65	2.95665	4.8838e-05
SGPL1	NM_3901	9	11	2.27178	4.88897e-05
IFT57	NM_18010	8	11	2.83868	4.91623e-05
KPNB1	NM_2265	21	28	3.90174	4.95264e-05
KATNAL1	NM_1014380	12	16	2.22869	5.03954e-05
LRBA	NM_6726	64	94	3.17148	5.11497e-05
PTK2	NM_153831	13	15	2.37029	5.11597e-05
SLC4A10	NM_1178015	38	54	2.91523	5.13704e-05
ATP9A	NM_6045	21	28	2.72284	5.15709e-05
SETD2	NM_14159	31	45	2.66872	5.17081e-05
CDC42BPA	NM_3607	5	6	2.53809	5.20758e-05
NEO1	NM_1172623	11	16	3.0068	5.20814e-05
DYNC2H1	NM_1080463	159	235	2.37442	5.22887e-05
APLF	NM_173545	6	7	2.49115	5.23344e-05
C8orf44	NM_19607	1	1	-3.98343	5.24051e-05
KPNB1	NM_2265	16	23	3.86795	5.2699e-05
KIAA1841	NM_1129993	35	51	1.72559	5.30371e-05
LOC100170939	NR_24054	3	4	1.76205	5.48858e-05
ZCCHC7	NM_32226	5	6	2.67594	5.48903e-05
ACACA	NM_198838	4	5	3.00121	5.60751e-05
SCMH1	NM_1172222	5	7	2.43951	5.61633e-05
FAM185A	NM_1145268	10	14	2.47992	5.63691e-05
EIF4B	NM_1417	11	15	2.58478	5.63739e-05
TNIK	NM_1161560	10	14	1.68406	5.67017e-05
ATP9B	NM_198531	17	24	2.55014	5.67336e-05
TMEM131	NM_15348	25	36	2.91588	5.67388e-05
SPINLW1	NM_20398	3	3	-3.99883	5.6836e-05
C16orf62	NM_20314	37	49	2.6633	5.7431e-05
KPNA3	NM_2267	26	38	2.66741	5.7469e-05
MFF	NM_20194	10	13	2.6506	5.75517e-05
STAG1	NM_5862	37	53	3.113	5.79289e-05
COX5A	NM_4255	4	5	2.93489	5.80941e-05
SPDYE5	NM_1099435	6	6	-3.8259	5.81167e-05
AFF2	NM_1169122			2.08196	5.82442e-05
UBE2Q2	NM_173469	9	10	3.07145	5.83989e-05
KPNA5	NM_2269	10	14	2.07098	5.84923e-05
SCMH1	NM_1172221	15	22	2.22156	5.85869e-05
BTBD9	NM_52893	8	10	2.39638	5.88812e-05
ANAPC2	NM_13366	18	27	3.147	5.91716e-05
CAPRIN1	NM_203364	26	38	2.83125	5.96039e-05
ERC1	NR_27948	28	41	2.03741	5.9662e-05
ANKRD36BP2	NR_15424	26	38	2.62147	5.97067e-05
HP1BP3	NM_16287	13	17	2.25461	5.98798e-05
MLLT4	NM_1040000	30	31	-4.27788	6.00537e-05
RUFY2	NM_17987	8	10	2.13679	6.0273e-05
ATP5C1	NM_1001973	9	11	1.91433	6.05603e-05
SMARCC1	NM_3074	32	45	3.82259	6.07259e-05
ERC1	NM_178040	2	3	2.95119	6.11007e-05
SLC30A7	NM_1144884	9	11	3.06648	6.13872e-05
TIA1	NM_22037	7	9	2.42636	6.15308e-05
TMEM62	NM_24956	11	13	4.07831	6.22261e-05
SPDYE2L	NM_1166339	9	10	-3.9615	6.27723e-05
RNF130	NM_18434	9	12	2.23604	6.28483e-05
CSMD3	NM_198124	17	24	2.43167	6.39245e-05
ASH1L	NM_18489	14	19	3.40254	6.40354e-05
WBSCR17	NM_22479	7	10	2.55551	6.53363e-05
FDX1	NM_4109	3	4	4.24738	6.55477e-05
NAPB	NM_22080	7	8	2.05096	6.57876e-05
SHQ1	NM_18130	5	6	2.21498	6.59432e-05
RTN4	NM_7008	3	4	2.26837	6.59817e-05
USP48	NM_32236	26	38	2.50821	6.63382e-05
ERC2	NM_15576	24	35	2.004	6.68798e-05
TAOK3	NM_16281	28	42	2.77975	6.71732e-05
VPS37A	NM_152415	12	14	2.53707	6.73784e-05
DCLK2	NM_1040261	16	21	2.43351	6.80918e-05
NALCN	NM_52867	31	46	2.45879	6.88601e-05
RNF216	NM_207116	17	22	2.71529	6.93592e-05
ORC5	NM_2553	22	32	1.97291	6.94845e-05
YY1AP1	NM_1198904	5	7	2.20626	6.9532e-05
CACNA1A	NM_1174080	15	22	4.07918	7.00168e-05
SYNE1	NM_33071	152	228	2.36068	7.02639e-05
ARID1A	NM_139135	4	5	1.84213	7.05367e-05
DCUN1D4	NM_1040402	5	6	2.77285	7.12618e-05
RSRC1	NM_16625	4	5	2.12156	7.14408e-05
ARHGAP26	NM_1135608	28	40	2.14189	7.17964e-05
EML5	NM_183387	17	25	4.22125	7.25433e-05
RPS6KC1	NM_12424	9	11	2.06203	7.26276e-05
IPO11	NM_16338	7	10	2.98846	7.28404e-05
ARFGEF2	NM_6420	10	14	2.76465	7.29643e-05
UBQLN1	NM_13438	12	16	2.89447	7.38896e-05
RERE	NM_12102	14	18	2.00864	7.42743e-05
SGMS1	NM_147156	7	9	1.8881	7.44218e-05
CDKAL1	NM_17774	15	22	2.99851	7.45585e-05
PCCA	NM_1178004	32	44	3.01932	7.45789e-05
ST7L	NM_17744	12	13	2.88422	7.49111e-05
SCMH1	NM_1172218	19	28	2.06902	7.49192e-05
SNTG1	NM_18967	20	29	2.38833	7.54413e-05
PVT1	NR_3367	4	6	2.77582	7.55838e-05
C20orf94	NM_1009608	5	7	2.61668	7.57012e-05
LOC401052	NM_1008737	1	1	-4.1616	7.58081e-05
KIF3B	NM_4798	6	8	2.48076	7.60553e-05
KATNAL1	NM_32116	9	13	3.13348	7.62206e-05
XPO7	NM_15024	13	18	2.91034	7.66822e-05
DCUN1D4	NM_15115	5	6	2.26469	7.67452e-05
ARHGEF26	NM_15595	20	29	2.60025	7.69212e-05
CASC4	NM_138423	9	11	1.90544	7.70507e-05
HERC1	NM_3922	65	97	2.79611	7.70776e-05
PLXNC1	NM_5761	4	5	2.30775	7.71582e-05
TRIM2	NM_15271	3	4	2.25686	7.72985e-05
TMEM135	NM_22918	4	5	2.99116	7.73447e-05
FAF1	NM_7051	23	32	2.6093	7.73948e-05
ZNF737	NM_1159293	3	4	2.51196	7.74243e-05
LOC100506990	NR_40091	12	18	-3.27654	7.74894e-05
GRK4	NM_182982	12	13	2.91897	7.87082e-05
KCNH1	NM_172362	10	15	3.94164	7.8833e-05
FIP1L1	NM_1134937	18	21	2.63029	7.91349e-05
CCDC91	NM_18318	15	21	2.01518	7.92702e-05
RPS6KC1	NM_12424	7	9	2.78583	7.94164e-05
ZNRF2	NM_147128	3	4	2.88189	8.00649e-05
TLK2	NM_6852	15	22	2.43337	8.0352e-05
NEK4	NM_1193533	24	35	2.21638	8.05614e-05
FAM126A	NM_32581	7	8	1.97187	8.14984e-05
SFMBT2	NM_1018039	12	16	1.7744	8.1818e-05
HOOK3	NM_32410	25	36	3.55191	8.18182e-05
PKD2	NM_297	8	12	2.97429	8.28366e-05
FGFR1OP	NM_194429	16	22	2.79117	8.30798e-05
ZDHHC21	NM_178566	10	13	2.20026	8.41502e-05
CEP95	NM_138363	14	19	2.27861	8.43237e-05
CADPS	NM_3716	46	67	2.08768	8.43394e-05
ZMYND11	NM_1202468	2	2	2.6828	8.57379e-05
PDLIM5	NM_1256429	4	6	-3.9938	8.57411e-05
PINX1	NM_17884	5	6	3.69758	8.60909e-05
METTL3	NM_19852	3	4	2.54069	8.62311e-05
ZDHHC20	NM_153251	11	14	2.60122	8.62429e-05
PANK2	NM_153638	6	7	2.53731	8.68567e-05
PDE3B	NM_922	20	27	3.06413	8.75172e-05
FAM5C	NM_199051	7	9	2.72038	8.78671e-05
SEC62	NM_3262	8	10	2.22825	8.85756e-05
ESCO1	NM_52911	13	17	2.26839	8.85974e-05
SLC25A26	NM_1164796	4	5	3.03593	8.88252e-05
RPPH1	NR_2312	0	0	1.36699	8.91818e-05
PAN3	NM_175854	14	20	1.90529	8.94843e-05
ZNF236	NM_7345	9	10	1.71946	8.99186e-05
FBXO9	NM_33481	4	5	2.96087	9.03756e-05
RNGTT	NM_3800	20	28	3.13663	9.07552e-05
SOS2	NM_6939	26	39	1.82354	9.09911e-05
CACNA1A	NM_23035	15	22	2.97367	9.10862e-05
CRBN	NM_16302	7	9	2.19721	9.16718e-05
ANKRD17	NM_198889	55	82	2.41658	9.20204e-05
IFT46	NM_20153	11	13	2.62574	9.24631e-05
CBFA2T2	NM_1039709	7	10	2.01827	9.29216e-05
MTHFD2L	NM_1144978	6	7	1.70474	9.36381e-05
KCNMA1	NM_2247	39	57	2.22306	9.37984e-05
STAMBPL1	NM_20799	10	11	1.74595	9.50251e-05
SMC3	NM_5445	37	55	1.99535	9.55538e-05
IQGAP1	NM_3870	15	22	2.11502	9.58223e-05
MMP16	NM_5941	10	13	2.89198	9.65698e-05
FBXO7	NM_12179	4	5	2.42174	9.65787e-05
MPP6	NM_16447	13	15	1.54732	9.8626e-05
RNF149	NM_173647	6	7	2.64195	9.93222e-05
CCDC158	NM_1042784	3	4	2.18253	0.000100097
ASAP1	NM_1247996	23	33	2.49654	0.000100114
ARHGEF7	NM_1113511	9	12	3.01192	0.000100267
UBE2Q2	NM_173469	6	8	2.21995	0.00010071
SDCCAG8	NM_6642	20	28	1.87258	0.000101023
DLG1	NM_1204386	27	38	2.52064	0.000101827
PAK3	NM_1128166			3.06171	0.000101865
HADHB	NM_183	9	12	2.40133	0.00010215
BAI3	NM_1704	26	37	2.64104	0.000102486
FMNL2	NM_52905	14	20	2.34022	0.000102507
DCTN6	NM_6571	7	9	2.78981	0.00010271
SENP6	NM_15571	14	18	1.82254	0.000104446
GNPTAB	NM_24312	6	8	2.04751	0.000104544
MTO1	NM_133645	15	22	3.31318	0.000104627
ZNF638	NM_14497	46	69	2.49835	0.000104944
NALCN	NM_52867	19	26	3.51812	0.000105336
TRIM37	NM_15294	12	16	2.35614	0.000105545
OSBPL1A	NM_80597	32	47	2.19492	0.000105965
DGKB	NM_4080	32	46	2.77479	0.000106427
HEATR5A	NM_15473	31	42	3.68793	0.000106796
PRH1-PRR4	NR_37918	2	3	4.45288	0.000107098
IDE	NM_4969	4	5	1.99653	0.000107331
HTR4	NM_870	5	7	2.38505	0.000107938
ARHGAP32	NM_1142685	11	13	3.44907	0.000108106
GLIS1	NM_147193	3	4	1.65899	0.000108589
DTNA	NM_1198942	4	4	-4.02241	0.0001086
NPAS3	NM_1164749	5	7	2.48634	0.000109022
ANKIB1	NM_19004	10	11	1.57275	0.000109185
LRCH3	NM_32773	15	21	2.39287	0.000109198
EIF4G3	NM_1198802	13	17	1.89941	0.000110967
CLOCK	NM_4898	8	9	4.15218	0.000111512
TANK	NM_4180	4	5	3.36539	0.000111536
SHKBP1	NM_138392	21	31	4.17298	0.000112971
RNGTT	NM_3800	16	22	2.51956	0.00011314
GLS	NM_1256310	13	16	2.34701	0.000113598
EFCAB6	NM_22785	7	9	3.14544	0.000114746
GNB1	NM_2074	6	8	3.26265	0.000114978
LONP2	NM_31490	9	11	2.35285	0.000115065
ARHGAP32	NM_1142685	10	11	2.50023	0.000116888
KCNK2	NM_1017425	7	10	3.93051	0.000117081
UBR2	NM_1184801	10	14	2.56565	0.000117224
PTK2	NM_5607	5	7	1.64784	0.000117357
SETD2	NM_14159	8	11	2.34182	0.000117614
NBPF7	NM_1047980	0	0	-3.92517	0.000118538
PICALM	NM_1206946	4	5	1.96424	0.000119705
SLC24A2	NM_20344	11	14	3.34201	0.000119735
KLHL3	NM_17415	19	27	2.04842	0.000119758
AKT3	NM_181690	3	3	2.39002	0.000119863
DLGAP2	NM_4745	7	10	2.68554	0.000120645
TRIM9	NM_52978	3	4	3.0638	0.000120731
KAT6B	NM_1256468	4	6	2.72844	0.000120818
EIF4G3	NM_1198801	13	18	2.57184	0.000120913
LRRC6	NM_12472	14	19	2.66785	0.000121117
BIRC6	NM_16252	143	214	1.98488	0.000121478
ZNF638	NM_1014972	46	69	2.57979	0.000121595
SENP2	NM_21627	13	17	3.27393	0.000122689
ARHGAP10	NM_24605	13	17	1.74282	0.000122726
CHD1L	NM_24568	6	7	2.30685	0.000123627
BIRC6	NM_16252	79	114	2.88676	0.000123995
FAM190B	NM_18999	7	10	2.35046	0.000124346
N4BP2L2	NM_14887	2	3	1.63625	0.000124908
ABCB10	NM_12089	8	11	2.87938	0.000125017
YME1L1	NM_139312	7	10	2.66152	0.000125649
SATB2	NM_15265	11	15	2.80393	0.000125818
SPECC1	NM_152904	6	9	1.50826	0.000126994
DZANK1	NM_1099407	14	20	2.84329	0.000127007
KDM1B	NM_153042	7	9	2.14324	0.000127059
ARHGAP26	NM_15071	13	16	2.3862	0.000127135
FAM185A	NR_26879	5	7	2.63025	0.000127142
APLF	NM_173545	8	9	1.64873	0.000127647
ASXL1	NM_15338	3	4	1.77006	0.000128235
MAP7	NM_1198609	8	11	1.98352	0.000128291
EEF2	NM_1961	25	36	2.55176	0.000128363
PTGES3	NM_6601	5	6	2.06697	0.000128576
HERC4	NM_22079	22	30	2.40771	0.000129
BRWD1	NM_33656	69	102	2.20687	0.000129061
AKT3	NM_5465	3	3	2.24842	0.000130508
ZNF337	NM_15655	4	5	2.57864	0.00013233
GABBR2	NM_5458	18	26	2.67204	0.000133409
FASTKD1	NM_24622	18	26	2.92261	0.000133671
HACE1	NM_20771	8	11	1.55725	0.000136348
CUL5	NM_3478	28	41	2.57701	0.000137422
ORC5	NM_181747	6	7	2.71231	0.000138325
KAT6A	NM_1099413	12	16	2.65163	0.000138368
EEF2	NM_1961	17	20	1.67746	0.00013877
FAM193B	NR_24019	6	8	2.29199	0.000141283
FMN1	NM_1103184	7	10	1.58615	0.000141286
LPHN3	NM_15236	40	59	2.47476	0.000141642
ERC1	NR_27946	26	39	2.46289	0.000142904
DNAH14	NM_1373	74	109	2.50681	0.000144145
KIAA1244	NM_20340	64	96	2.21152	0.000144496
HERC1	NM_3922	45	66	1.94217	0.000144557
PTK2	NM_1199649	5	7	1.65404	0.000145947
QKI	NM_206854	3	4	1.72543	0.000145976
HTR4	NM_1040172	3	4	2.9434	0.000146005
BMS1	NM_14753	33	46	2.54872	0.00014639
SLTM	NM_24755	7	10	2.98026	0.000146465
HECW1	NM_15052	13	19	3.09795	0.000146722
RABEP1	NM_1083585	6	7	1.87111	0.000146999
PPFIBP1	NM_1198915	15	22	3.32287	0.000147941
SCAPER	NM_1145923	30	44	2.2299	0.00014808
HSPA4	NM_2154	23	34	2.44454	0.000149669
NRXN1	NM_1135659	27	37	3.032	0.00014981
ARHGEF12	NM_1198665	63	92	2.63817	0.000150769
BAI3	NM_1704	24	34	2.67451	0.000152198
SMG1	NM_15092	80	119	2.43307	0.000152793
HDGFRP3	NM_16073	6	8	1.66699	0.000153183
NBPF7	NM_1047980	7	7	-3.89756	0.000154376
ARHGAP32	NM_1142685	9	10	2.02256	0.000156154
CRIM1	NM_16441	5	6	2.53393	0.000156172
PPFIBP1	NM_3622	18	26	3.11926	0.000157502
XRCC5	NM_21141	27	39	2.20993	0.000157742
PCLO	NM_14510	4	6	1.50356	0.000157901
FTO	NM_1080432	12	17	2.55258	0.000158084
GALK2	NM_2044	10	13	2.11331	0.000159141
ERC1	NM_178039	29	42	1.87957	0.000159575
SPECC1	NM_1033554	2	3	1.39171	0.000160541
GRM8	NM_845	14	21	2.20622	0.000160864
USP34	NM_14709	25	35	3.06705	0.000161527
EIF2AK4	NM_1013703	54	79	3.66953	0.000161992
DHX29	NM_19030	26	37	2.16287	0.000162372
ELMOD3	NM_1135022	15	21	3.9035	0.00016268
FAM169A	NM_15566	11	12	2.34005	0.00016297
PRKCB	NM_212535	13	18	2.78074	0.000163608
NSMCE2	NM_173685	5	6	2.66404	0.000163759
SPAG16	NM_24532	10	13	2.26075	0.000163931
SLC25A26	NR_28475	4	5	2.46609	0.000164146
YEATS2	NM_18023	7	8	2.40291	0.000164175
LRP1B	NM_18557	65	96	2.48549	0.000164615
PAN3	NM_175854	6	7	2.63556	0.000164989
AP3B2	NM_4644	4	5	2.611	0.000165004
ABCA5	NM_172232	36	53	2.48843	0.000166626
PPP1R12B	NM_2481	10	13	3.30832	0.000166733
NAA16	NM_24561	10	12	2.80405	0.000167393
SCMH1	NM_1172219	17	25	2.08637	0.000168131
[truncated: 1,963 more rows]
