# Supplementary material for: mRNA and circRNA mislocalization to synapses are key features of Alzheimer’s disease
Source: PLoS Genet. 2024 Jul 29;20(7):e1011359. doi: 10.1371/journal.pgen.1011359 (PMC11309398; doi:10.1371/journal.pgen.1011359)
Supplement: S26 Table — (XLSX) [file pgen.1011359.s043.xlsx]

## Sheet: Sheet1
Gene	RefSeq	Donor	Acceptor	log2FoldChange	pvalue
FBXO7	NM_12179	2	2	1.18125	6.90038e-05
ATRNL1	NM_207303	8	2	-0.856447	0.000338275
SPDYE2L	NM_1166339	9	2	1.28557	0.000426722
ATRNL1	NM_207303	27	2	-2.74233	0.000554458
MTDH	NM_178812	6	3	2.47175	0.000601658
ATRNL1	NM_207303	9	2	-1.14654	0.00102929
SRSF1	NR_34041	4	2	2.19071	0.00143783
BRAF	NM_4333	8	4	2.16344	0.00148789
RALBP1	NM_6788	6	5	1.0998	0.00158943
FAT3	NM_1008781	1	1	-1.08422	0.00203067
CWF19L2	NM_152434	12	9	1.3341	0.00312475
CLU	NR_38335	3	2	1.14937	0.00312601
LPAR1	NM_57159	3	2	1.04754	0.00318195
ATRNL1	NM_207303	10	2	-0.825977	0.00337477
KCNN2	NM_21614	3	3	-0.667838	0.0039436
PTP4A2	NM_80391	3	2	0.671515	0.00424884
CLU	NR_38335	3	3	1.63228	0.0044166
BROX	NM_144695	7	6	2.267	0.00441939
EIF4G3	NM_1198801	15	11	1.07823	0.00445545
SENP6	NM_15571	9	5	1.16204	0.00494032
ATRNL1	NM_207303	18	2	-1.05652	0.00494181
TNIK	NM_15028	7	5	1.41008	0.00503718
LONP2	NM_31490	11	3	-1.95494	0.00528707
QKI	NM_206853	4	2	1.96889	0.00532324
BMS1P5	NM_3611	8	6	-1.12138	0.00561368
SH3GL3	NR_26799	8	2	1.14557	0.00591275
UBE2V2	NM_3350	3	2	1.54955	0.00593598
QKI	NM_206855	4	2	1.49808	0.00624597
PTPRM	NM_2845	14	12	1.3229	0.00631415
EXOC6B	NM_15189	6	3	0.729544	0.00661813
CLNS1A	NM_1293	4	3	1.12181	0.00763716
UBE2K	NM_5339	5	2	0.991615	0.0078443
MAN2A1	NM_2372	12	6	1.18693	0.00835332
CUL5	NM_3478	7	3	0.765412	0.00856182
FAM53B	NM_14661	4	4	-1.33185	0.00892477
JMJD1C	NM_32776	2	2	1.72799	0.00894271
AMY2B	NM_20978	9	2	0.66582	0.00913747
ATRNL1	NM_207303	13	9	-1.46234	0.00977932
ARHGAP32	NM_1142685	4	2	-0.644613	0.00983626
RSF1	NM_16578	11	8	1.27593	0.0105421
FGF5	NM_4464	3	3	1.67559	0.0109764
VCAN	NM_1164097	7	7	1.28898	0.0114553
ANKRD36B	NM_25190	42	37	0.867739	0.0115418
ZBTB20	NM_1164343	6	1	1.85472	0.0117585
HNRNPM	NM_31203	5	2	1.6942	0.0118823
ANKIB1	NM_19004	4	2	1.01614	0.01251
R3HDM1	NM_15361	22	19	1.39533	0.0132848
HPRT1	NM_194	6	2	1.49715	0.0135072
LPXN	NM_1143995	7	5	-1.35816	0.0136053
SYNE1	NM_33071	2	2	-1.34703	0.0136077
TMEFF1	NM_3692	5	2	0.648147	0.0140407
TTBK2	NM_173500	3	2	1.26747	0.0147752
KLHL24	NM_17644	3	3	-1.52303	0.0156858
ATRNL1	NM_207303	21	2	-1.22057	0.0158435
SCLT1	NM_144643	18	12	0.939244	0.0163571
CHMP5	NM_16410	7	5	1.21199	0.0164026
PRUNE2	NM_15225	16	12	1.01494	0.0168121
SLTM	NM_1013843	5	4	1.87535	0.0169441
ANKRD13C	NM_30816	9	4	1.39665	0.0170045
PTPN4	NM_2830	15	12	2.09233	0.0178947
SOX2	NM_3106	1	1	1.36026	0.0185376
RNGTT	NM_3800	13	6	1.41596	0.018725
ZNF257	NM_33468	3	2	1.67217	0.0191458
FNBP1	NM_15033	6	2	-1.9106	0.0194538
GABRB1	NM_812	8	6	1.24962	0.0198203
STXBP5L	NM_14980	23	22	-0.905763	0.0202926
TTC39C	NM_153211	6	2	-1.33596	0.0205072
DYNC2H1	NM_1080463	81	77	1.94086	0.0206818
CCDC164	NM_145038	7	3	1.44864	0.0212757
C2orf77	NM_1085447	8	3	1.32806	0.0217168
MYO9A	NM_6901	3	2	1.73608	0.0217199
ATP6V0A1	NM_1130021	17	15	1.59476	0.0221147
NUPL2	NM_7342	2	2	2.11764	0.022208
STAM	NM_3473	12	10	2.11792	0.023155
RALGAPA1	NM_14990	26	14	1.28997	0.0233223
TIMMDC1	NM_16589	6	2	1.18709	0.0233661
PCNT	NM_6031	8	7	1.17371	0.0241129
WAC	NM_16628	7	4	1.23094	0.0243332
ATP9B	NM_198531	7	2	0.809439	0.0253413
PTPRM	NM_1105244	14	12	1.06858	0.0254588
SHOC2	NM_7373	3	2	-0.829604	0.02579
ANKHD1	NM_24668	7	4	1.26629	0.0264434
KIAA0146	NM_1080394	7	6	0.613485	0.0266564
CNOT6L	NM_144571	4	2	1.25243	0.0267775
PHC3	NM_24947	6	5	1.17769	0.0272428
CCDC164	NM_145038	7	5	1.14462	0.0277
DOCK1	NM_1380	10	2	1.02704	0.0278712
SENP6	NM_1100409	15	5	-0.767833	0.0288865
QKI	NM_206853	3	2	1.24256	0.0290253
MGA	NM_1080541	2	2	0.954305	0.0290858
FAT1	NM_5245	2	2	1.73993	0.0292468
ARHGAP5	NM_1173	3	2	0.703282	0.0299506
ANKIB1	NM_19004	5	2	0.534209	0.0303366
AGTPBP1	NM_15239	25	14	0.802439	0.0308844
EDIL3	NM_5711	9	7	1.03553	0.0310604
IBTK	NM_15525	12	12	0.808364	0.0311396
FCHO2	NM_138782	21	20	0.974556	0.0317084
PAPSS1	NM_5443	5	2	-1.07309	0.0330932
UBE2K	NM_1111112	5	2	0.762409	0.0331823
RPPH1	NR_2312	1	1	-1.13378	0.0340572
TTLL7	NM_24686	19	3	1.33691	0.034396
QKI	NM_206854	4	2	2.0638	0.0346359
WDR41	NM_18268	4	3	1.46295	0.0356693
ACSL3	NM_4457	4	3	1.06494	0.0357032
C9orf30-TMEFF1	NM_1198812	5	2	0.60426	0.0365741
TTLL11	NM_1139442	8	5	-1.87624	0.0366317
UNC80	NM_182587	27	24	-1.29773	0.0370395
ZNF880	NM_1145434	3	2	-1.0716	0.0390055
ZC3H13	NM_15070	8	5	1.38296	0.0395305
EPS15	NM_1159969	6	3	1.29981	0.0396872
HOOK3	NM_32410	5	2	0.775655	0.0400655
ZC3H6	NM_198581	11	2	1.05187	0.0400999
SMA4	NR_29426	10	10	0.79524	0.0403501
ISPD	NM_1101417	7	5	-0.859425	0.0405336
R3HDM1	NM_15361	20	19	0.565126	0.041226
HACE1	NM_20771	6	4	-1.19361	0.0415656
ZNF131	NM_3432	6	5	-0.724872	0.0415924
NBPF7	NM_1047980	1	1	0.901404	0.0420419
RIMS1	NM_1168407	20	18	-0.339062	0.04235
NBPF7	NM_1047980	4	1	1.20578	0.0428562
ATRNL1	NM_207303	19	9	-1.33634	0.0439002
RAB6A	NM_198896	6	4	-1.03575	0.0448272
LMBRD1	NM_18368	7	2	1.16882	0.0448783
TXNDC16	NM_20784	6	2	1.03246	0.0450085
SLC8A1	NM_1252624	1	1	-0.579562	0.0451833
RBM39	NR_40724	7	5	1.469	0.0455868
HNRNPM	NM_5968	5	2	1.46566	0.0459492
DGKI	NM_4717	28	9	-1.11544	0.0465025
HIBADH	NM_152740	4	3	1.47063	0.0469848
RANBP9	NM_5493	12	6	0.663834	0.0476298
ODZ3	NM_1080477	5	3	0.509043	0.0479203
PATL1	NM_152716	4	3	0.968412	0.0483091
ST6GAL2	NM_32528	5	2	-0.942901	0.0485633
AFF4	NM_14423	5	3	1.24922	0.0493782
