# Supplementary material for: mRNA and circRNA mislocalization to synapses are key features of Alzheimer’s disease
Source: PLoS Genet. 2024 Jul 29;20(7):e1011359. doi: 10.1371/journal.pgen.1011359 (PMC11309398; doi:10.1371/journal.pgen.1011359)
Supplement: S27 Table — (XLSX) [file pgen.1011359.s044.xlsx]

## Sheet: Sheet1
Gene	RefSeq	Donor	Acceptor	log2FoldChange	pvalue
ATRNL1	NM_207303	26	2	-1.94118	0.000223237
PIEZO2	NM_22068	24	18	2.75567	0.000295991
RPS6KA5	NM_4755	3	2	2.67612	0.000360575
CEP350	NM_14810	8	7	1.49045	0.000588112
DNAH6	NM_1370	61	57	2.09537	0.000719302
UBE2V2	NM_3350	3	2	1.0009	0.000737712
RBM23	NM_1077351	5	2	1.53236	0.000768763
MAP7	NM_1198609	5	4	1.00673	0.000954465
ODZ3	NM_1080477	5	3	0.794207	0.00108538
SPPL3	NM_139015	6	3	1.16096	0.00112404
TOP1	NM_3286	13	9	0.729294	0.00131251
HOOK3	NM_32410	5	3	1.27019	0.00176306
PIK3C2A	NM_2645	11	6	-1.63937	0.00177918
CST3	NM_99	3	2	-1.71582	0.00233967
JMJD5	NM_24773	4	3	1.75943	0.00234525
CEP128	NM_152446	18	15	2.81489	0.00239361
ARMC2	NM_32131	5	2	-0.688026	0.00239646
ARL6IP1	NM_15161	3	2	1.47002	0.00249194
RPS20	NM_1023	4	3	1.13353	0.00287071
NUDC	NM_6600	6	5	0.712606	0.0028876
RABGAP1	NM_12197	25	14	2.99433	0.00291608
RERE	NM_12102	11	8	2.01359	0.00334262
RILPL1	NM_178314	4	3	0.803285	0.00336369
ATRNL1	NM_207303	7	2	-0.826849	0.00339678
PMS2P5	NR_27776	5	4	-2.22093	0.00383282
USP34	NM_14709	53	45	1.4463	0.00385654
ANK1	NM_37	42	41	1.61523	0.00392528
FASTKD1	NM_24622	14	9	1.0867	0.00393616
ZNF675	NM_138330	3	2	2.65524	0.00404426
MAN2A1	NM_2372	16	6	1.20339	0.00409211
BMS1P1	NR_26566	8	6	-0.675163	0.00458689
GRHPR	NM_12203	4	2	0.814067	0.00470503
DPY19L1P1	NR_36680	12	7	-2.44647	0.00472082
RBM27	NM_18989	11	10	-1.15059	0.00500225
LOC375190	NM_1145710	5	3	1.95297	0.00530222
ATRNL1	NM_207303	18	2	-0.993072	0.00540868
SH3GL3	NR_26799	8	2	0.921903	0.00548364
TRIP12	NM_4238	7	5	1.95317	0.0057476
PHF20	NM_16436	9	6	2.55079	0.00580823
MAP7	NM_1198608	5	4	0.87523	0.00588244
CEP70	NM_24491	13	9	-2.58896	0.00603563
VEZT	NR_38241	12	4	1.8073	0.00616149
GABRB2	NM_813	9	7	0.608114	0.00618106
SLAIN2	NM_20846	6	3	2.00314	0.00619466
MYH10	NM_1256012	27	25	2.19405	0.00622
GOLGA8A	NR_27409	5	3	1.11356	0.00622944
GBAS	NM_1483	6	5	2.2307	0.00625023
ROBO2	NM_2942	2	2	2.04822	0.00667624
ATRNL1	NM_207303	15	9	-1.08843	0.00676686
PEAK1	NM_24776	4	2	-0.776025	0.00688168
SYN3	NM_1135774	2	2	1.08201	0.00717725
ANK1	NM_20478	4	3	1.37886	0.00718721
SSBP2	NM_12446	4	2	0.921518	0.00744398
MNT	NM_20310	4	2	2.10392	0.00756335
MAP7	NM_1198619	5	4	0.856381	0.0076758
CHMP5	NM_16410	7	5	0.870456	0.00785282
FAM208A	NM_1112736	23	2	1.98723	0.00788729
MFN2	NM_14874	11	9	1.32773	0.00790821
GFAP	NM_1242376	6	4	1.49119	0.00793621
USP25	NM_13396	3	2	1.26035	0.00809456
CLPX	NM_6660	12	11	1.61044	0.00811149
FARP2	NM_14808	10	5	2.23711	0.00820076
MTMR7	NM_4686	6	2	1.21813	0.00829274
BMPR1B	NM_1203	10	4	-1.04446	0.00844923
ALAS1	NM_199166	7	5	2.87614	0.00852456
HECW1	NM_15052	15	12	1.74966	0.00915182
CDK14	NM_12395	9	7	-1.08523	0.00916257
NUP153	NM_5124	9	3	1.89445	0.00934572
KLHL8	NM_20803	4	2	1.172	0.00938658
MAN2A1	NM_2372	12	6	1.41915	0.00961046
KIAA1328	NM_20776	9	8	2.06699	0.00964351
RNGTT	NM_3800	13	7	1.4422	0.00983211
ST3GAL5	NM_1042437	3	2	1.8066	0.0101226
YTHDC2	NM_22828	10	8	1.38368	0.0103843
SLC41A2	NM_32148	1	1	1.3262	0.0106346
PCNXL2	NM_14801	19	10	-1.85803	0.0108919
TBC1D30	NM_15279	10	9	1.39974	0.0112001
LRP1B	NM_18557	67	64	2.33897	0.0114354
UTP18	NM_16001	11	2	0.870284	0.011616
NCOA2	NM_6540	4	3	0.943261	0.0116848
CUX1	NM_181552	21	21	1.20921	0.0117041
OMA1	NM_145243	8	3	-1.63916	0.0118343
WHAMMP2	NR_26589	6	2	1.56918	0.0120218
GFAP	NM_2055	6	4	1.24482	0.0123724
KIAA1244	NM_20340	4	3	1.98658	0.0127412
TTBK2	NM_173500	3	2	0.919084	0.0129013
SMYD3	NM_1167740	8	6	-1.70367	0.0130388
GUSBP1	NR_27028	6	4	0.907918	0.0133504
USP25	NM_13396	4	2	1.59789	0.0134723
DCLK1	NM_4734	11	8	-1.32182	0.0136047
TRPM7	NM_17672	29	26	1.14228	0.0142673
REXO4	NM_20385	4	3	1.06561	0.0143128
C12orf51	NM_1109662	7	4	1.5512	0.0145053
SGPL1	NM_3901	8	3	0.970536	0.0145676
ARHGEF7	NM_1113511	7	4	-1.82129	0.0145681
NBEA	NM_15678	38	36	1.75841	0.0149425
EFR3A	NM_15137	7	5	1.59168	0.0150799
GLS	NM_1256310	14	4	2.02007	0.0150913
AMFR	NM_1144	10	9	1.5943	0.0151499
YY1AP1	NM_1198900	7	3	1.53127	0.0155311
FGF14	NM_175929	3	2	1.423	0.0156658
RNF219	NM_24546	5	2	1.55201	0.0158367
AGTPBP1	NM_15239	8	2	0.765355	0.0161591
UBE2K	NM_1111112	4	2	1.36616	0.0161885
VEZT	NM_17599	11	3	1.85503	0.0162293
YY1AP1	NM_1198905	8	4	1.41757	0.0162658
SECISBP2	NM_24077	14	13	-2.12228	0.016326
ADD3	NM_16824	14	10	1.4362	0.0163527
ME1	NM_2395	6	2	-2.17563	0.0171121
APLF	NM_173545	6	2	-1.35279	0.0177203
DBP	NM_1352	3	3	0.99036	0.0178982
TTLL11	NM_1139442	4	4	0.714041	0.0179161
DENND2A	NM_15689	1	1	1.47818	0.0182958
ARNT2	NM_14862	8	3	-1.76859	0.0183853
MANBA	NM_5908	4	2	0.809621	0.0186531
ZNF430	NM_1172671	4	3	0.665833	0.0186548
LARP1B	NM_18078	19	11	-1.79474	0.0188182
KDM1A	NM_1009999	9	4	0.707583	0.0205726
NARS2	NM_24678	11	7	0.8221	0.0208736
HDGFRP3	NM_16073	5	3	0.772741	0.0210458
LOC100288911	NR_37631	1	1	1.06796	0.0210538
CBFA2T2	NM_1039709	5	4	0.912206	0.0210624
ZNF148	NM_21964	4	2	0.541338	0.0213664
MAPK1	NM_138957	4	2	0.845894	0.0213924
FBXW8	NM_12174	7	6	1.57111	0.0218837
RBM26	NM_22118	5	4	0.851132	0.0220956
LOC100129034	NR_27406	1	1	-1.24787	0.0221567
FNDC3A	NM_1079673	13	9	-1.78356	0.0228051
MTR	NM_254	11	9	1.81133	0.0230375
NUPL2	NM_7342	2	2	1.7351	0.0230388
WDR41	NM_18268	4	3	1.22702	0.0231207
NDST3	NM_4784	4	3	-1.41387	0.0231534
MYO9A	NM_6901	11	7	0.861698	0.0235583
ANKRD12	NM_1204056	7	2	0.576178	0.0236415
PSEN1	NM_21	5	2	-1.58609	0.0238487
PDE7B	NM_18945	8	6	4.67698	0.0239117
RAPGEF5	NM_12294	5	2	-0.666284	0.0239568
SHANK1	NM_16148	23	1	1.6234	0.0240071
KITLG	NM_3994	8	2	0.61929	0.0244802
GOLGA8B	NR_27410	5	3	0.840247	0.0246489
NBEA	NM_15678	11	2	1.21166	0.0247546
ANKRD12	NM_15208	8	4	0.579993	0.0249593
ERC2	NM_15576	6	5	1.63453	0.0250672
TFDP2	NM_1178138	7	2	1.39765	0.025339
FGD1	NM_4463	8	7	1.2061	0.0254161
NPEPPS	NM_6310	21	20	1.30973	0.0259547
BRWD1	NM_18963	37	34	0.950012	0.0260101
ZNF430	NM_25189	4	3	0.683451	0.0260895
AGTPBP1	NM_15239	13	2	1.99425	0.0261671
DBC1	NM_14618	5	3	-1.29195	0.0264604
SCAP	NM_12235	8	4	0.943837	0.0265505
YY1AP1	NM_1198905	5	4	1.2261	0.0266132
PEX5L	NM_16559	8	5	-0.688067	0.0267741
GSTT1	NM_853	5	5	2.15436	0.0268386
GFAP	NM_1131019	6	4	1.52489	0.0271743
ARFGEF2	NM_6420	6	4	1.26588	0.027309
MAP7	NM_3980	6	4	0.812369	0.0275132
STAG1	NM_5862	15	10	1.61691	0.0277362
ACTR3B	NM_1040135	9	2	1.19329	0.0277905
CST3	NM_99	3	3	-1.65065	0.0278208
TRIM35	NM_171982	3	2	1.8179	0.0280371
PCNXL2	NM_14801	15	13	1.56489	0.0280998
HAUS6	NM_17645	12	2	1.47211	0.0290168
RPRD2	NM_15203	7	7	1.62694	0.029296
PDIA3	NM_5313	3	2	2.00253	0.0293589
MAP7	NM_1198618	5	4	0.654917	0.0296239
NRXN2	NM_138732	5	5	1.36058	0.0298748
MAGI2	NM_12301	16	13	0.805773	0.0298872
PIAS1	NM_16166	8	3	0.791416	0.0301102
PAIP2	NM_1033112	3	2	-0.796276	0.0302663
PLEKHM3	NM_1080475	3	3	-0.44877	0.030594
YY1AP1	NM_1198906	5	4	1.08131	0.0308837
ATM	NM_51	4	2	1.5579	0.0308895
SFMBT2	NM_1029880	7	5	0.639355	0.0311431
HNRNPA3	NM_194247	4	2	1.26298	0.0316727
RHOBTB3	NM_14899	7	6	0.508416	0.0319534
C9orf5	NM_32012	14	9	1.26458	0.0320949
IBTK	NM_15525	12	4	2.1078	0.0326663
HP1BP3	NM_16287	9	5	1.19264	0.0332697
FAM190B	NM_18999	5	4	0.75975	0.0334
SETDB2	NM_31915	2	2	1.46802	0.0334223
SQLE	NM_3129	6	5	1.53006	0.0339854
ATP13A3	NM_24524	5	2	1.79587	0.0340335
FAM190B	NM_18999	3	2	1.50433	0.0341992
DGKI	NM_4717	3	2	1.20754	0.0349618
ATP9A	NM_6045	14	8	0.697756	0.0350188
MAP7	NM_1198611	5	4	0.655763	0.035038
ZMYM4	NM_5095	23	16	1.27278	0.0352565
SEC24B	NM_6323	6	5	0.684745	0.0355872
PPIL4	NM_139126	12	2	-0.834932	0.0356061
MAP7	NM_1198615	5	4	0.680517	0.0358526
MAP7	NM_1198618	6	4	0.950923	0.0359411
CHCHD6	NM_32343	4	2	1.24778	0.0360388
DYNC2H1	NM_1080463	83	77	0.954774	0.0361488
MAPK1	NM_2745	4	2	0.857459	0.036492
CLASP2	NM_15097	12	9	1.19823	0.0367732
R3HDM1	NM_15361	7	2	1.46959	0.0370529
TNFRSF11A	NM_3839	3	2	1.05925	0.0370824
KIF5B	NM_4521	20	18	2.09532	0.0371352
RNGTT	NM_3800	11	9	-1.40449	0.0372367
BAZ1B	NM_32408	13	8	-1.28746	0.0375398
SNX13	NM_15132	9	2	1.18572	0.0377776
ERC1	NM_178039	14	13	0.7112	0.037832
45179	NM_144710	8	2	1.70466	0.0379635
RNGTT	NM_3800	13	11	-0.801543	0.0379795
SATB2	NM_1172509	10	4	0.772589	0.0380024
GRIP1	NM_1178074	5	3	1.54848	0.0388728
RABGEF1	NM_14504	3	2	1.45018	0.0392609
AUTS2	NM_1127231	2	2	1.13256	0.0392658
RIMS1	NM_14989	28	26	-1.45623	0.0395267
SETDB2	NM_31915	11	8	1.24175	0.0397792
COBL	NM_15198	5	3	1.22547	0.0397901
TPP2	NM_3291	8	6	1.12013	0.0402037
PRSS12	NM_3619	4	2	1.2774	0.0404552
VMP1	NM_30938	10	4	0.982726	0.0409798
SAFB	NM_1201339	4	3	1.11138	0.0411517
ZC3H18	NM_144604	8	7	1.60492	0.0411683
KCTD1	NM_1136205	3	2	1.39717	0.0412472
MIPOL1	NM_1195297	12	9	1.00913	0.0412858
NCAM2	NM_4540	12	9	2.11258	0.0412915
CHD2	NM_1271	38	35	0.832367	0.04131
TMEM192	NM_1100389	5	2	1.69547	0.041313
AGTPBP1	NM_15239	18	14	0.412255	0.0414269
RIC8B	NM_18157	7	5	-1.5524	0.0416266
JMJD5	NM_1145348	4	3	1.49696	0.0416625
RNF13	NM_183381	8	2	0.613044	0.0419794
SEC24B	NM_6323	11	5	1.50298	0.0420465
PRH1-PRR4	NR_37918	2	2	-1.5425	0.0420604
NUP205	NM_15135	12	6	-1.28926	0.042178
NUFIP2	NM_20772	2	2	1.80007	0.0425411
KLHL24	NM_17644	3	3	-0.650709	0.0426685
FHOD3	NM_25135	14	11	-2.01561	0.042869
SYNE1	NM_182961	78	78	-0.975855	0.0428736
UROS	NM_375	5	2	2.15441	0.0435327
RAB6A	NM_1243719	6	3	0.612013	0.043733
ATP6V0A1	NM_1130020	17	15	0.653028	0.044159
PSMB1	NM_2793	3	2	2.06051	0.0442887
ERC1	NR_27948	15	14	0.827869	0.044427
VRK1	NM_3384	12	2	1.26974	0.044606
NIPBL	NM_133433	9	2	0.753752	0.0447085
LOC202181	NR_26921	4	2	-1.00196	0.0450714
AKT3	NM_181690	8	1	0.726326	0.0452598
PPP2R2D	NR_33191	7	1	1.26495	0.0457435
PDE4DIP	NM_1198832	8	4	-1.58153	0.0457696
MAP7	NM_1198609	6	4	0.755142	0.0457854
PTK2	NM_1199649	10	3	0.650492	0.0458329
SLC7A8	NM_12244	3	2	1.84495	0.0459556
PRKCB	NM_212535	9	6	-1.1452	0.0460025
RSL1D1	NM_15659	5	3	1.07183	0.0460479
C9orf5	NM_32012	17	10	-1.35659	0.0462932
USP7	NM_3470	10	7	1.02137	0.0463365
SCAF8	NM_14892	12	10	1.60844	0.0466185
HACE1	NM_20771	5	4	1.35146	0.0468571
CEP350	NM_14810	27	26	1.95942	0.0471206
RPRD2	NM_15203	7	3	0.893004	0.0472813
ZCRB1	NM_33114	5	2	2.1947	0.0474844
PIAS1	NM_16166	11	10	1.91106	0.0475612
MYCBP2	NM_15057	26	22	1.75816	0.0475926
RFC1	NM_1204747	6	5	1.54239	0.0476218
PPID	NM_5038	7	5	1.50595	0.0476801
SEC24B	NM_1042734	10	4	1.67766	0.0478566
RASAL2	NM_170692	17	13	-0.73128	0.0481744
PDE1A	NM_1003683	8	4	1.39976	0.048658
EPRS	NM_4446	16	14	1.37408	0.0487023
CREBL2	NM_1310	2	2	1.4585	0.0488198
PTK2	NM_1199649	8	5	1.19653	0.0488743
ME1	NM_2395	3	2	-0.961232	0.0489977
ARHGAP5	NM_1030055	6	3	1.45282	0.0495473
CECR7	NR_15352	3	2	0.498175	0.0496675
CDYL2	NM_152342	2	2	0.299599	0.0498465
