# Supplementary material for: mRNA and circRNA mislocalization to synapses are key features of Alzheimer’s disease
Source: PLoS Genet. 2024 Jul 29;20(7):e1011359. doi: 10.1371/journal.pgen.1011359 (PMC11309398; doi:10.1371/journal.pgen.1011359)
Supplement: S28 Table — (XLSX) [file pgen.1011359.s045.xlsx]

## Sheet: Sheet1
Gene	RefSeq	Donor	Acceptor	log2FoldChange	pvalue
Rn45s	NR_46233	1	1	-7.38431	7.10318e-78
Gria2	NM_1039195	13	13	-4.32818	4.1365e-17
Shank3	NM_21423	21	19	2.53171	3.07448e-13
5031426D15Rik	NM_27890	1	1	-6.43936	7.95937e-13
Omd	NM_12050	2	2	-2.26462	5.23075e-12
R3hdm1	NM_181750	25	16	-6.0883	1.52859e-10
Mfsd4	NM_172510	11	10	-2.72159	8.87934e-10
Tmem132d	NM_172885	2	2	1.10995	1.17475e-09
Sfpq	NM_23603	10	7	-5.97295	2.024e-09
Bahd1	NM_1045523	6	2	3.97262	1.53937e-08
Omd	NM_12050	2	1	-2.68449	4.79021e-08
Pxmp4	NM_21534	4	4	-4.49336	4.8022e-08
A230073K19Rik	NR_33229	1	1	-4.4681	7.85177e-08
Snord17	NR_30762	1	1	-5.38626	1.81948e-07
Tmem82	NM_145987	6	1	-2.67928	4.17429e-07
Plekha5	NM_144920	14	11	1.05837	6.28071e-07
Mfsd4	NM_172510	11	9	-2.5414	6.69249e-07
Dgki	NM_1081206	15	9	1.24027	7.03532e-07
9230105E05Rik	NR_40626	1	1	-4.78196	7.58236e-07
Rbm39	NM_133242	15	4	-4.55092	8.59145e-07
Zfp148	NM_11749	4	2	0.781059	9.90377e-07
4930539N22Rik	NR_40598	3	3	-4.94904	1.5382e-06
Sergef	NM_13789	9	2	0.9298	1.72304e-06
Hipk3	NM_10434	2	2	0.9904	1.93422e-06
Kcnj6	NM_1025584	3	3	1.19262	2.17298e-06
Kansl1	NM_1081045	7	3	1.41945	2.53322e-06
Wscd2	NM_177292	3	2	1.71214	2.55082e-06
Mapk4	NM_172632	2	2	1.93724	2.6273e-06
Ipw	NR_15351	3	3	-3.37005	4.15073e-06
G630071F17	NR_45401	2	1	-2.51245	4.8656e-06
Snora78	NR_28515	1	1	-4.29449	5.97528e-06
Mfsd4	NM_172510	11	3	-3.66533	9.07853e-06
Ctnnd2	NM_8729	8	4	2.77155	9.53363e-06
Mfsd4	NM_172510	11	11	-2.74683	1.62834e-05
Tmem82	NM_145987	5	1	-2.32399	1.63314e-05
Mfsd4	NM_172510	11	5	-3.17707	1.64167e-05
Anks1b	NM_1128086	8	4	1.04378	1.64822e-05
Smpd3	NM_21491	2	2	-1.66084	1.99602e-05
Shc3	NM_9167	12	11	1.55828	2.18341e-05
Mtif2	NM_133767	14	3	-3.57083	2.18518e-05
Kcnj6	NM_10606	3	3	1.24278	3.00792e-05
Kcnj6	NM_1025590	2	2	1.16227	3.0291e-05
Cpsf6	NM_1013391	9	2	1.3178	3.40716e-05
Trip12	NM_133975	5	2	4.20419	3.42962e-05
Pxmp4	NM_21534	4	3	-3.54452	3.44343e-05
Lphn3	NM_198702	9	9	0.935685	3.56117e-05
Dlgap1	NM_1128181	8	6	1.10819	4.02981e-05
Beta-s	NM_1201391	2	1	-1.79466	4.13701e-05
Dlgap1	NM_1128180	7	5	1.13314	4.95765e-05
Unc79	NM_1081017	7	2	0.594777	5.02647e-05
Shank3	NM_21423	21	21	2.8023	6.3782e-05
Tbc1d9	NM_1111304	6	4	2.00312	8.11069e-05
Prdm5	NM_27547	13	10	4.45323	8.69856e-05
Ubb	NM_11664	2	1	0.816087	8.98365e-05
Grin2a	NM_8170	2	2	1.49671	9.32634e-05
Ppp1r9b	NM_172261	10	8	1.70115	9.46126e-05
G630071F17	NR_45401	1	1	-2.83422	9.9226e-05
Spnb3	NM_21287	24	5	1.99318	0.000116519
Dlgap1	NM_27712	8	6	1.03002	0.000120367
Tmem82	NM_145987	1	1	-2.15804	0.000124934
Ep400	NM_173066	2	2	1.30523	0.000140763
Cnih2	NM_9920	6	3	2.30864	0.000149463
Dlgap1	NM_177639	9	7	1.096	0.000155308
Hpcal4	NM_174998	5	1	0.992927	0.00015835
Cds1	NM_173370	5	2	1.9413	0.000182939
Mll1	NM_1081049	20	19	1.62508	0.000187815
Fmn1	NM_10230	2	2	1.37978	0.000211187
Cdyl	NM_9881	5	5	0.674173	0.000220639
Mthfd2l	NM_26788	6	2	1.53782	0.00022114
Cdyl	NM_1123386	2	2	0.665401	0.000232664
Vmp1	NM_29478	7	2	2.94265	0.000253252
Rn4.5s	NR_2841	1	1	-1.93026	0.00026518
Nab1	NM_8667	4	2	1.61808	0.000268527
Mfsd4	NM_172510	11	1	-2.49965	0.000273102
Tmcc2	NM_178874	1	1	1.14241	0.000274839
Rev1	NM_19570	22	7	0.994454	0.000286707
Ppp2r2c	NM_172994	6	2	1.07791	0.000291193
Tmem82	NM_145987	2	1	-2.24395	0.000295124
Mfsd4	NM_172510	11	4	-2.12891	0.000296896
Ube2cbp	NM_27394	8	2	3.75423	0.00033562
Tmtc1	NM_198967	5	2	2.40064	0.000369599
Eef2	NM_7907	5	4	0.96649	0.000370254
Dgkb	NM_178681	19	14	1.15253	0.00039688
Ss18l1	NM_178750	10	2	2.98258	0.000411069
Rtn4	NM_194054	3	2	-2.20118	0.000427125
Camsap1	NM_1115076	3	2	0.964108	0.000430109
Wdfy1	NM_1111279	6	4	0.738197	0.000438679
Fmn2	NM_19445	6	5	1.09582	0.00044836
Klhl34	NM_1081667	1	1	1.18796	0.000450529
Hsp90ab1	NM_8302	9	9	0.943379	0.00049682
Zer1	NM_178694	5	3	1.3617	0.000499063
Eef1a2	NM_7906	3	3	1.0926	0.000508168
Tmem82	NM_145987	3	1	-1.81896	0.000511431
Gapdh	NM_8084	7	2	0.860475	0.000528785
Myo1e	NM_181072	28	17	-3.51645	0.000582487
Hipk3	NM_1145824	2	2	0.874021	0.000670316
Rfx3	NM_11265	4	2	1.69878	0.000677301
Sbno1	NM_1081203	30	22	1.29081	0.000714909
Alg12	NM_1142357	7	6	2.00422	0.000723688
Nlgn1	NM_138666	3	3	1.23138	0.000739808
Zbtb20	NM_181058	5	4	1.5802	0.000743458
G630071F17	NR_45401	3	1	-2.13303	0.000754833
Slc20a2	NM_11394	5	2	1.61228	0.000757225
Kif5a	NM_8447	1	1	1.49388	0.000767037
Ctnnd2	NM_8729	7	6	3.2189	0.000775235
Clu	NM_13492	9	9	0.920515	0.000796951
Tmem82	NM_145987	4	1	-1.4387	0.000803447
Stxbp5	NM_1081344	18	17	1.53064	0.000806161
Rbm33	NM_28234	15	8	3.84606	0.000836842
Hbb-b1	NM_8220	1	1	-1.93574	0.000912553
2010111I01Rik	NM_28079	9	6	2.88501	0.000931793
Eno2	NM_13509	10	9	1.86227	0.000998184
Gm1821	NR_2875	1	1	1.2741	0.00101586
Tsg101	NM_21884	7	6	1.70448	0.00102716
Atp2b1	NM_26482	13	1	-2.36043	0.00103535
Myh10	NM_175260	2	2	1.97038	0.00106984
Fhod3	NM_175276	16	13	3.62501	0.00110796
Setbp1	NM_53099	2	2	1.21897	0.0011133
Fbxw4	NM_13907	5	2	1.3943	0.0011248
Aldoa	NM_1177307	3	1	0.883327	0.00119629
Spnb2	NM_9260	11	10	2.26968	0.00122174
Dhx37	NM_203319	27	7	-3.0414	0.00123037
Cacna2d3	NM_9785	24	21	0.960989	0.00124204
Atp5a1	NM_7505	5	3	0.822438	0.00126191
AI314180	NM_172381	23	18	1.67244	0.00130652
Chd3	NM_146019	40	16	1.67305	0.00131836
Stk35	NM_183262	3	3	0.9704	0.00133909
Mfsd6	NM_178081	2	2	1.33575	0.00144129
Zfp827	NM_178267	4	2	1.51395	0.00148753
Mfsd4	NM_172510	11	2	-2.00936	0.0015299
Dpysl2	NM_9955	13	9	1.94779	0.00166598
Ksr2	NM_1114545	3	2	1.07083	0.00175666
Dtnb	NM_7886	8	5	1.09108	0.00183051
Atxn1	NM_1199304	4	2	1.23984	0.00183551
Rtn1	NM_153457	3	2	1.7788	0.00184942
Adcy1	NM_9622	4	2	2.03532	0.00200983
Dscam	NM_31174	3	2	1.78956	0.00207523
Mycbp2	NM_207215	23	15	2.11917	0.00207739
Akap7	NM_18747	7	2	0.710165	0.00211038
Gm17066	NR_40628	1	1	-1.66559	0.00213937
Tcf20	NM_1114140	2	2	0.748703	0.00216197
Smarca2	NM_11416	9	2	1.61678	0.00216483
Actb	NM_7393	5	3	0.980716	0.00216517
Prkce	NM_11104	10	7	0.809904	0.00219405
Arhgap10	NM_30113	19	9	0.97521	0.00222631
Qrich1	NM_175143	3	3	0.813112	0.0022783
Dennd1b	NM_1166501	9	4	1.50271	0.00228197
Dtnb	NM_1162465	8	5	1.20678	0.0023119
Zfp532	NM_207255	3	3	1.2135	0.00235474
Sparc	NM_9242	10	1	1.67407	0.00237334
Mpped1	NM_172610	3	2	2.6827	0.00243138
Esco1	NM_1081222	9	5	1.91202	0.00244818
Txndc11	NM_29582	4	2	1.39645	0.00246764
Spnb3	NM_21287	24	24	2.42669	0.00255898
Lrp8	NM_1080926	12	7	2.07547	0.00256755
Dennd2a	NM_172477	4	3	2.22675	0.00259677
Gdi1	NM_10273	10	5	2.33099	0.00268078
Eef2	NM_7907	2	1	1.45279	0.00270213
Tcf20	NM_13836	2	2	0.728848	0.00276907
Sos2	NM_1135559	7	2	1.48285	0.00282124
Scamp1	NM_29153	6	3	1.4235	0.00283799
Atxn1	NM_9124	4	2	1.09274	0.00284824
Stx6	NM_21433	7	2	0.672727	0.00286863
Unc79	NM_1081017	7	5	1.92927	0.00302343
Tmem120b	NM_1039723	6	3	1.91272	0.00318504
Kansl1	NM_1081045	6	3	1.49681	0.00322107
Gnptg	NM_172529	8	6	1.59097	0.00324443
Atxn1	NM_1199305	4	2	0.980568	0.00324877
Tcf20	NM_1114140	3	2	1.45432	0.00325349
4930519G04Rik	NM_26263	12	1	-2.42633	0.00331728
Dtnb	NM_7886	9	5	1.17482	0.00344074
B230206F22Rik	NR_28380	10	8	1.97283	0.0034549
Gstm1	NM_10358	8	5	1.78805	0.00346745
Hspa8	NM_31165	9	7	1.13516	0.00354332
Dcbld2	NM_28523	14	2	1.72047	0.00354702
Nav3	NM_1081035	16	13	1.56182	0.00357975
Eef2	NM_7907	11	4	1.41036	0.00359933
Dennd1b	NM_181347	8	5	1.08981	0.00363885
Gars	NM_180678	12	2	1.35135	0.00366563
Dennd1b	NM_181347	8	3	1.36371	0.00368332
Klhl2	NM_178633	5	2	1.35049	0.00378237
Hmgcll1	NM_173731	7	2	1.63531	0.00379326
Rasgef1b	NM_181318	4	2	2.12413	0.00382294
Dennd1b	NM_1166501	9	6	1.356	0.00387493
Prl14l	NM_194340	9	4	1.31378	0.00397515
Glul	NM_8131	3	1	1.76889	0.0041448
Ncam1	NM_1113204	18	18	1.11326	0.0042221
Dhx37	NM_203319	27	24	-2.24391	0.00433815
Bai3	NM_175642	19	17	1.1226	0.00434632
Foxp1	NM_1197322	5	4	1.28401	0.00435919
Slc1a3	NM_148938	4	2	0.928583	0.00448624
Hecw1	NM_1081348	23	11	1.84506	0.00453005
Pspc1	NM_25682	6	2	1.20663	0.00454134
Abcf1	NM_13854	23	9	2.10931	0.00457399
Rims2	NM_1256383	21	19	0.627084	0.00460172
Wdr7	NM_1014981	21	17	2.17433	0.00468594
Pcbp4	NM_21567	13	4	1.35641	0.00469217
Grm5	NM_1081414	9	9	1.43582	0.0047579
Rasgef1b	NM_145839	4	2	1.71742	0.00487778
Atp5b	NM_16774	9	3	1.55462	0.00488246
Sntg1	NM_27671	14	11	2.47297	0.00488282
Runx1t1	NM_1111027	6	3	1.33401	0.00490694
Rab6b	NM_173781	8	6	0.878823	0.00492915
4930519G04Rik	NM_26263	12	7	-1.89494	0.00508048
Lrch3	NM_1081255	6	2	0.762062	0.00511605
Ndst3	NM_31186	5	2	0.807901	0.00541138
Pvrl3	NM_21496	7	6	2.19098	0.00548845
Arhgap32	NM_1195632	10	4	1.27707	0.00550042
Prkcb	NM_8855	5	4	1.28075	0.00555173
Dtnb	NR_27869	8	5	1.01578	0.00564185
Eef2	NM_7907	11	11	1.43829	0.00572379
Rad52	NM_11236	11	10	0.79691	0.00590992
Fmn1	NM_1043322	2	2	0.920092	0.00608341
Sntb2	NM_9229	2	2	1.18302	0.00646705
Cdyl2	NM_29441	2	2	1.87518	0.00655096
Robo1	NM_19413	2	2	1.78448	0.00657625
Prkar1a	NM_21880	9	8	2.43236	0.00671845
Rims2	NM_1256382	22	20	0.684254	0.00672529
Ep400	NM_29337	2	2	0.967641	0.00678091
Fam53b	NM_212473	4	2	1.92972	0.00680259
Rims2	NM_1256382	17	14	2.4198	0.0068275
Rasgrp1	NM_11246	13	5	1.50202	0.00683695
Atp6v1e1	NM_7510	9	3	1.31439	0.00687632
Phactr1	NM_198419	10	9	1.01038	0.00689386
Kdm1a	NM_133872	8	3	2.10166	0.00699251
Qrich1	NM_1114119	4	4	0.803282	0.00700801
Csmd1	NM_53171	5	4	2.02622	0.00712282
Zbtb16	NM_1033324	4	2	2.09286	0.00717068
Sipa1l1	NM_172579	2	2	1.09954	0.00729875
Rere	NM_1085492	10	4	1.77001	0.00733891
Spnb2	NM_9260	18	10	2.19359	0.00746654
Sergef	NM_13789	6	2	1.44015	0.00757455
Glul	NM_8131	4	1	1.14332	0.00761314
Myst4	NM_17479	2	2	1.09618	0.00789077
Myrip	NM_144557	11	10	1.41389	0.00796847
Pwwp2a	NM_1164231	2	2	0.819288	0.00797396
Igf1r	NM_10513	2	2	1.15452	0.00804867
Clu	NM_13492	7	6	1.22937	0.00808648
Runx1t1	NM_9822	5	2	1.41258	0.00815727
Sergef	NM_13789	8	2	0.69138	0.00843816
Dnmt3a	NM_7872	6	2	1.83759	0.00900773
Slc7a8	NM_16972	3	2	1.24235	0.00905092
Fam108a	NM_145421	5	5	2.11837	0.00916802
Bckdk	NM_9739	12	4	-2.23651	0.00921764
Palm	NM_1161747	8	3	2.12427	0.00923999
Agap2	NM_1033263	19	18	0.945598	0.00964342
Ccl27a	NM_11336	3	1	-1.15772	0.00972616
Jph3	NM_20605	5	4	1.3519	0.00995962
Arhgap32	NM_1195632	4	2	2.29969	0.0100586
Samd4	NM_28966	3	3	1.17656	0.0100743
Ppp1r9b	NM_172261	10	9	2.11325	0.0100826
Acer3	NM_25408	7	2	1.04371	0.0102425
Wdr7	NM_1014981	20	17	1.26049	0.0105011
Agap2	NM_1033263	18	17	2.09447	0.0105124
Actg1	NM_9609	6	6	2.13622	0.0105631
Foxn3	NM_183186	2	2	2.51317	0.010727
Nova2	NM_1029877	3	2	1.25644	0.0107337
Pi4ka	NM_1001983	8	2	1.61345	0.010899
Eef1a1	NM_10106	6	3	1.07689	0.0109068
Glcci1	NM_133236	6	2	0.498032	0.0109213
Fam126a	NM_53090	10	2	1.3677	0.0109509
Fat3	NM_1080814	1	1	0.444298	0.0110891
Zfp609	NM_172536	2	2	1.02087	0.0111615
Samd4	NM_1163433	2	2	1.19304	0.0112087
Nfix	NM_10906	2	2	1.08071	0.0114279
Trpc6	NM_13838	10	4	0.67747	0.0114536
Prkce	NM_11104	10	4	2.20301	0.0114966
Rabgap1l	NM_13862	17	14	2.67087	0.0116755
Spopl	NM_1165997	8	2	1.47729	0.0117147
Aldoa	NM_1177308	9	9	1.15956	0.0117574
Zdhhc20	NM_29492	8	4	2.14566	0.0117663
Sel1l3	NM_172710	2	2	1.05546	0.0117689
Arid1a	NM_1080819	4	2	1.76238	0.0117794
Sh3rf3	NM_172788	8	6	1.29925	0.0117852
Rere	NM_1085492	11	4	1.35345	0.0118557
Stim2	NM_1081103	7	4	1.34512	0.011977
Fbxl5	NM_1159963	9	2	1.77714	0.0120237
Prkdc	NM_11159	76	69	2.44524	0.0120772
Pak7	NM_172858	4	4	0.749711	0.0122193
Atp5a1	NM_7505	5	5	1.9652	0.0124745
Rere	NM_1085492	10	5	1.24579	0.0125347
Trip12	NM_133975	5	3	1.65103	0.0126813
Pink1	NM_26880	8	8	1.60477	0.0127825
Asb3	NM_23906	7	4	0.677932	0.0129177
Nfix	NM_1081982	2	2	1.15914	0.0129415
Aff4	NM_33565	5	2	1.59966	0.0129651
Kif5a	NM_1039000	1	1	0.980311	0.0130831
Gpi1	NM_8155	18	18	1.15339	0.013131
Cdh9	NM_9869	6	2	0.657707	0.0132119
Aftph	NM_181411	2	2	0.743967	0.0133191
Tet3	NM_183138	3	3	1.5557	0.0133552
Dtna	NM_207650	15	6	1.94103	0.0134022
Hsp90ab1	NM_8302	10	10	1.59409	0.0135393
Scd1	NM_9127	5	4	1.71676	0.013705
1700012B15Rik	NR_15551	4	2	1.54591	0.0137915
Dpysl2	NM_9955	4	2	1.34178	0.0138883
Scd2	NM_9128	1	1	1.85938	0.0139353
Sorl1	NM_11436	12	7	1.47668	0.0139803
Crebbp	NM_1025432	5	4	1.20339	0.0139964
Jph3	NM_20605	5	2	1.242	0.0141118
Cntn5	NM_1170787	13	4	2.66208	0.0142247
Rbm33	NM_28234	10	8	1.90539	0.0142666
Med12l	NM_177855	15	11	1.61435	0.0143863
H13	NM_1159553	3	2	-1.68493	0.0148182
Pcdh7	NM_1122758	3	1	-1.22457	0.01511
Trp53bp1	NM_13735	12	11	1.32814	0.0151984
Calm3	NM_7590	6	5	0.856263	0.0153523
Sntg1	NM_27671	14	12	1.06574	0.0153592
Prl14l	NM_194340	9	7	2.09259	0.0153609
Gm14327	NR_38101	2	1	-1.9182	0.0153809
Kif5c	NM_8449	10	6	1.33356	0.0154605
4930519G04Rik	NM_26263	12	4	-1.40585	0.0155482
Nsf	NM_8740	16	9	2.03044	0.015574
Tbcel	NM_173038	7	5	1.13246	0.0157546
Atp9a	NM_15731	4	2	1.36187	0.0157884
Satb2	NM_139146	10	6	1.90955	0.0159361
Mycbp2	NM_207215	15	9	0.987812	0.0159435
Rmst	NM_28262	11	4	1.267	0.0160057
Abca8b	NM_13851	10	5	0.937465	0.0162195
Kifap3	NM_10629	14	3	1.61139	0.0163225
Gapdh	NM_8084	5	4	1.00679	0.0163321
Specc1l	NM_153406	13	11	1.88919	0.0163802
Cabin1	NM_172549	29	27	1.60162	0.0166308
Rims2	NM_53271	22	20	0.545477	0.0167085
Abhd2	NM_18811	3	2	2.18085	0.0167182
D030016E14Rik	NM_177240	15	11	1.94532	0.0169949
Tmem231	NM_1033321	4	3	1.23484	0.0170213
Nav3	NM_1081035	12	10	1.69543	0.017076
Dtnb	NR_27870	9	5	1.06178	0.0170833
Fam73a	NM_1162375	8	5	1.67384	0.0171142
Snora74a	NR_2905	1	1	-2.49428	0.0172533
Tmcc2	NM_178874	4	1	1.74584	0.0173973
Rps6kc1	NM_178775	6	3	0.626902	0.0175681
Myo5a	NM_10864	4	2	1.13725	0.0177713
Memo1	NM_133771	5	2	1.6629	0.0178068
Thrb	NM_1113417	4	2	1.4311	0.0180279
Lrp6	NM_8514	7	2	1.36539	0.0180757
Rims2	NM_53271	15	7	1.64647	0.0183067
Sel1l3	NM_172710	9	3	1.10579	0.0184348
Scmh1	NM_1159630	9	6	1.34155	0.0184767
4931406P16Rik	NM_172741	9	9	1.67605	0.0186388
Rnf149	NM_1033135	6	2	1.54283	0.0186613
Bfar	NM_25976	7	6	1.64884	0.0186992
Fgf12	NM_10199	6	6	-1.08617	0.0188
Atad2b	NM_1099628	22	13	1.35688	0.0192952
Npas2	NM_8719	5	2	1.04969	0.0194121
Pcmtd1	NM_183028	3	2	-1.41296	0.0197366
Tmcc2	NM_178874	3	1	1.57357	0.0198213
Pde10a	NM_11866	14	6	1.90118	0.019949
Arih1	NM_19927	12	10	2.72131	0.0200766
Dync2h1	NM_29851	70	62	1.51501	0.0201453
Atp5c1	NM_20615	8	4	1.58638	0.0203395
Myo5b	NM_201600	4	3	2.11616	0.0203982
Smarca2	NM_11416	4	2	2.20636	0.0206976
Trnp1	NM_1081156	2	1	0.911918	0.0210389
Slc30a7	NM_23214	8	3	1.55623	0.021349
Kif5c	NM_8449	21	10	0.680677	0.0215424
Srbd1	NM_30133	20	17	1.4961	0.0220181
Nos1ap	NM_27528	8	4	1.69537	0.022335
Rpsa	NM_11029	3	2	1.08583	0.0225073
2010111I01Rik	NM_28079	4	3	0.87471	0.022546
Eef1a2	NM_7906	6	3	2.05824	0.022707
Rims2	NM_1256382	22	21	1.08608	0.0227197
Cox4i1	NM_9941	5	3	0.550341	0.0227274
Zdhhc21	NM_26647	6	2	0.700722	0.0227852
Wdr78	NM_146254	4	3	1.25608	0.0228124
Sparcl1	NM_10097	5	4	0.867734	0.0228665
Psip1	NM_133948	4	3	1.31655	0.0229987
Zfp827	NM_178267	8	2	1.3059	0.0230038
Cdh10	NM_9865	5	3	0.935716	0.0232562
Irf2	NM_8391	6	2	1.54769	0.0232915
Rfx3	NM_1166414	5	3	1.21028	0.0234243
Rad52	NM_1166381	11	10	0.713257	0.0239576
Sipa1l1	NM_1167983	5	5	0.89044	0.0244017
Grin2b	NM_8171	11	7	0.821535	0.0244186
Aco2	NM_80633	13	10	1.06012	0.0244988
Pias2	NM_1164169	3	2	2.09908	0.0245975
Adcy5	NM_1012765	14	8	1.26566	0.0246662
Atp9b	NM_15805	8	2	1.42807	0.0247433
Extl3	NM_18788	3	2	1.92289	0.0248447
Gm17066	NR_40628	3	1	-1.31202	0.0248587
Atp2b1	NM_26482	15	11	-1.57917	0.02516
Clu	NM_13492	7	4	1.13426	0.0254959
Atrnl1	NM_181415	5	2	1.082	0.0255085
Ankra2	NM_1271389	8	2	1.18053	0.0257318
Tcf20	NM_13836	3	2	1.12486	0.0257681
Fbxo42	NM_172518	4	2	0.99688	0.026028
Pcdh17	NM_1013753	3	2	1.30411	0.0260651
Akap6	NM_198111	13	13	0.431684	0.0264826
Fbxl16	NM_1164225	3	2	1.49318	0.0265323
Shc3	NM_9167	12	1	1.86144	0.0265676
Chst2	NM_18763	1	1	1.86845	0.0267169
Slc25a3	NM_133668	7	5	0.712905	0.0270427
Ubn2	NM_177185	7	4	1.14179	0.0270438
Satb1	NM_1163630	9	2	1.35187	0.0270712
Vapa	NM_13933	4	2	0.919223	0.0271903
Papd7	NM_198600	4	2	1.60174	0.0273184
45173	NM_11129	12	2	1.09927	0.0275115
Glul	NM_8131	2	1	1.39674	0.027596
Nfatc3	NM_10901	2	2	2.01999	0.0276384
Neurl1a	NM_1163480	6	1	1.78776	0.0280163
Med13l	NM_172424	2	2	0.884673	0.0280316
Gnai1	NM_10305	5	2	1.60767	0.0282558
Eef1a2	NM_7906	6	6	1.04149	0.0284963
Eps15l1	NM_7944	21	15	0.840192	0.0285629
Nell2	NM_16743	14	11	1.17859	0.0289736
Lrrk2	NM_25730	50	41	1.26657	0.0289878
Elavl1	NM_10485	6	3	1.40687	0.0290583
Kdm3a	NM_1038695	17	12	1.36969	0.0290741
Tmcc2	NM_178874	5	1	1.37975	0.0291752
Zmiz1	NM_183208	6	2	1.47329	0.0291999
Atxn1	NM_9124	5	4	1.74482	0.0292569
Eef1a2	NM_7906	3	2	1.55494	0.0294376
Mboat2	NM_1083341	4	2	1.18485	0.0294962
Dhx37	NM_203319	27	6	-1.77372	0.0299836
Lrrc7	NM_1081358	26	25	1.44162	0.0299942
Epb4.1l1	NM_1003815	8	1	0.92438	0.0305658
Anks1b	NM_1128086	8	3	0.955039	0.0306118
Mboat2	NM_1083341	3	2	1.05387	0.0306299
Pi4ka	NM_1001983	19	14	1.82955	0.030869
Rims1	NM_1012623	20	17	2.11246	0.0309023
Eef1a2	NM_7906	4	3	1.29696	0.0312563
Rpl27	NM_11289	3	2	1.37671	0.0313421
Sf3b2	NM_30109	10	9	1.78342	0.031514
Rpl3	NM_13762	7	6	1.65739	0.0318018
Eefsec	NM_23060	4	3	0.983299	0.0322191
A930001N09Rik	NM_29870	4	3	0.498381	0.0326076
Lrig2	NM_1025067	15	11	0.686422	0.0327319
Sparc	NM_9242	10	8	0.927077	0.0329156
Ntrk3	NM_8746	11	5	1.39482	0.0329438
Iqsec3	NM_1033354	14	1	1.11311	0.0333339
Atp5b	NM_16774	6	3	1.46136	0.0333695
Erc1	NM_53204	17	15	-1.21235	0.0334665
Kcnt2	NM_1081027	13	4	0.716029	0.0335001
Elavl3	NM_10487	6	2	1.23716	0.03432
Kcnip3	NM_1111331	4	2	1.66403	0.0345543
Lrba	NM_30695	40	38	1.15015	0.0346446
Eif3c	NM_146200	16	16	1.13171	0.0348365
Phactr1	NM_1005740	8	7	0.724319	0.0349785
Pkm	NM_1253883	9	7	1.58795	0.0350807
Ubqln1	NM_152234	6	2	1.4633	0.0352031
Gm18756	NR_45119	11	3	0.771773	0.0352049
Atp1b3	NM_7502	4	2	1.22772	0.0354723
Fam160b1	NM_145505	7	6	1.47656	0.0355327
Rere	NM_1085492	4	3	-1.76392	0.03604
Dlg2	NM_11807	21	7	1.38125	0.0361557
Atxn10	NM_16843	9	2	1.33644	0.0361674
Ldha	NM_10699	8	8	0.853258	0.0363439
Pnmal2	NM_1099636	1	1	0.646846	0.0366781
Aplp2	NM_1102456	17	12	-0.752098	0.0369867
Nbea	NM_30595	38	36	-1.73869	0.0370645
Mlip	NM_27150	7	3	0.931051	0.0370852
Apoe	NM_9696	4	4	1.23476	0.037165
Cdyl	NM_9881	5	4	0.826735	0.0376552
Spnb2	NM_9260	16	2	1.38707	0.0387271
Ryr3	NM_177652	12	11	1.16328	0.038901
Bcat1	NM_1024468	5	3	1.25503	0.0391058
Dst	NM_134448	57	55	1.39791	0.0391589
Spnb3	NM_21287	17	14	1.94302	0.0392734
Ambra1	NM_1080754	12	9	1.44235	0.0392832
Dip2c	NM_1081426	17	9	1.25434	0.0393094
Myrip	NM_144557	15	12	1.17512	0.0397083
Rnf214	NM_178709	6	3	0.90298	0.0397766
Atp5a1	NM_7505	5	4	1.41831	0.039804
Dym	NM_27727	13	9	0.803658	0.0401066
Kif1b	NM_207682	42	23	1.66237	0.0402368
Sorbs2	NM_172752	12	7	0.716762	0.0402574
Rbfox1	NM_183188	2	2	1.19239	0.0402654
Spred2	NM_33523	5	2	1.00072	0.0404432
Eno1	NM_23119	6	5	1.37647	0.0408354
Chordc1	NM_25844	4	2	1.17812	0.0412858
Sh3kbp1	NM_1135728	11	7	1.10303	0.0413354
4930519G04Rik	NM_26263	12	5	-1.42562	0.0413396
3110082D06Rik	NM_28474	3	3	0.855723	0.0413532
Nfix	NM_1081981	2	2	0.970713	0.041567
Nrxn1	NM_177284	16	11	0.735839	0.0416619
Btbd9	NM_172618	6	2	1.09438	0.0417618
Kifap3	NM_10629	10	3	0.738637	0.0420097
Plcl2	NM_13880	3	2	0.572755	0.0421631
Brsk2	NM_1009930	13	10	1.54463	0.0423274
Fam53b	NM_175268	4	2	1.3693	0.0424335
Hsp90aa1	NM_10480	9	4	1.50528	0.042472
Dgki	NM_1081206	20	9	0.824063	0.0426131
Hspa8	NM_31165	7	7	1.20856	0.0426896
Cab39	NM_133781	7	2	1.22998	0.0427183
Acvr2a	NM_7396	4	2	0.923361	0.0428231
Asxl3	NM_1167777	5	2	1.58986	0.0430151
Cpe	NM_13494	6	5	1.73665	0.0431108
Rps6kc1	NM_178775	7	3	0.810977	0.0432375
Dtnb	NM_1162465	9	5	0.935164	0.0433539
Akt3	NM_11785	11	5	1.56809	0.0435468
Elavl3	NM_10487	3	2	0.96294	0.0435805
Btbd9	NM_27060	6	2	1.11538	0.0437228
Sh3kbp1	NM_1135727	16	12	0.904754	0.043733
Ncoa1	NM_10881	20	19	1.52021	0.0438397
Fbxo2	NM_176848	6	2	1.19858	0.0439266
Sec24a	NM_175255	8	4	1.59472	0.0440346
Scaper	NM_1081341	16	12	-0.673731	0.0440513
Fat3	NM_1080814	2	2	1.0698	0.0440827
Trappc6b	NM_30057	3	2	-0.972125	0.0440837
Zfp516	NM_1177464	2	2	1.18911	0.0441847
Syt16	NM_172804	6	4	1.22861	0.0442121
Atxn1	NM_1199304	5	4	1.24377	0.0448297
Crim1	NM_15800	5	2	1.55453	0.0449269
Stk3	NM_19635	6	2	0.653681	0.0451462
Dtnb	NR_27870	8	5	0.831267	0.0451565
Psmb11	NM_175204	1	1	-1.56929	0.0452852
Atp5c1	NM_1112738	8	4	1.16775	0.0454132
Rgnef	NM_12026	4	3	1.2345	0.0454446
Spnb2	NM_9260	20	10	0.916255	0.0454897
Actg1	NM_9609	3	2	1.29842	0.0455849
St3gal2	NM_9179	7	5	1.24702	0.045739
Rere	NM_1085492	8	5	1.38053	0.0459394
Setd3	NM_28262	6	2	0.390065	0.0463077
Tox	NM_145711	3	2	1.0783	0.0463273
Tusc3	NM_30254	5	3	1.87198	0.0463305
Pea15a	NM_11063	4	2	0.560364	0.0465273
Hecw1	NM_1081348	18	11	0.852532	0.0465517
Dcun1d4	NM_1190734	8	3	0.801638	0.0468316
Spnb3	NM_21287	25	24	1.24695	0.0471915
Fbxo44	NM_1161852	5	3	1.54294	0.0476348
Aagab	NM_25857	5	2	0.537593	0.0478132
Satb1	NM_9122	9	2	1.11585	0.0479828
Rpl3	NM_13762	5	3	0.81837	0.0480375
Cnksr2	NM_177751	17	10	0.953801	0.0481716
Dbc1	NM_19967	7	6	0.730993	0.0482634
Smarcc1	NM_9211	26	14	-1.57497	0.0482861
Strn3	NM_1172098	13	2	0.710169	0.0484541
Aff2	NM_8032	3	3	1.02058	0.048518
Fasn	NM_7988	4	2	1.45485	0.0485354
Ckb	NM_21273	2	2	1.5538	0.0485544
Nin	NM_8697	5	3	1.10996	0.048562
Erbb2ip	NM_1005868	4	2	-1.34295	0.0488016
Runx1t1	NM_1111026	5	2	1.1654	0.0488707
Brsk2	NM_29426	13	10	1.3263	0.0489793
Sult4a1	NM_13873	7	7	0.991624	0.0491069
Glce	NM_33320	2	1	1.62	0.0496525
Fat3	NM_1080814	6	4	1.08212	0.0498658
Ryr2	NM_23868	29	24	0.701724	0.050188
Crim1	NM_15800	8	2	0.899879	0.0512027
Plk1s1	NM_1033298	6	5	0.781759	0.0512084
Rims2	NM_1256382	13	5	1.22921	0.0515503
Fth1	NR_73181	3	2	0.789269	0.0521487
Gapdh	NM_8084	7	1	0.521922	0.0521575
Sparcl1	NM_10097	11	7	1.04666	0.0524271
Uvrag	NM_178635	12	8	-1.31583	0.0524595
Plekha5	NM_144920	17	11	0.479883	0.0525141
Samd4	NM_1037221	3	3	0.898227	0.0526772
Nbea	NM_30595	8	2	0.609714	0.0526958
Fam120c	NM_198105	11	5	1.50361	0.0527825
Sipa1l1	NM_172579	7	3	1.08694	0.0528213
Katnal1	NM_153572	4	2	1.49523	0.0532442
Zfp236	NM_177832	6	2	2.2983	0.0533464
Slc24a2	NM_172426	11	6	-1.03914	0.0536089
Bex1	NM_9052	3	3	0.983445	0.0538713
Myst4	NM_1205241	2	2	0.69181	0.0540511
Camk2a	NM_9792	7	7	1.42289	0.0542749
Actb	NM_7393	6	3	1.01498	0.0545967
Nfkb1	NM_8689	6	2	0.893105	0.0548708
Ap3s1	NM_9681	6	6	-1.74968	0.0549281
Zbtb20	NM_19778	7	4	0.840945	0.0551183
Rsrc1	NM_25822	4	2	1.21295	0.0551209
Calm1	NM_9790	6	1	0.593881	0.0551632
Oxct1	NM_24188	6	4	1.43216	0.0552643
Rab6a	NM_1163663	8	4	0.872159	0.0553898
Agap2	NM_1033263	19	15	0.749985	0.0555119
Zfp334	NM_178411	1	1	-1.45826	0.0555164
Spnb2	NM_175836	28	10	0.959318	0.0555456
Trip12	NM_133975	7	3	1.11662	0.055818
Ntrk3	NM_8746	12	5	1.40867	0.0558952
Sel1l3	NM_172710	6	3	1.10919	0.0560804
Ntrk3	NM_182809	11	5	1.31895	0.0561837
Gnptab	NM_1004164	7	3	1.33777	0.056429
Wbp2	NM_16852	8	5	0.774179	0.0568161
Bai3	NM_175642	22	20	0.933293	0.0570797
Atp5b	NM_16774	3	3	0.86554	0.0570834
Calm1	NM_9790	6	5	0.647809	0.0570921
Bckdhb	NM_199195	8	4	0.990027	0.0571115
Rims1	NM_53270	8	6	1.41249	0.0571623
Atp6v1h	NM_133826	10	4	0.947421	0.0571895
Cadps	NM_12061	27	21	1.1791	0.0572416
Oaz1-ps	NR_27656	4	1	1.26442	0.0573847
Ccdc148	NM_1001178	10	5	-1.27553	0.0574433
Nlgn1	NM_1163387	2	2	0.703716	0.0576007
Fam190a	NM_183310	3	2	1.40977	0.0576611
Rbbp4	NM_9030	4	3	1.16006	0.0576866
Csmd1	NM_53171	41	38	0.813245	0.0578354
Ipo11	NM_29665	29	26	1.05801	0.0579821
Olfm1	NM_1038612	4	1	0.718296	0.0581299
Osbpl10	NM_148958	6	5	1.34938	0.0583851
Anapc1	NM_8569	14	3	0.89873	0.0584617
Dennd1b	NM_181347	13	9	0.811442	0.0588724
Arhgap32	NM_1195632	9	6	0.79257	0.0588893
Pgam5	NM_1163538	5	2	1.56173	0.0593324
Bcan	NM_7529	14	3	1.60376	0.0594825
Bfar	NM_1177552	5	4	1.24814	0.0599811
Rp2h	NM_133669	3	2	0.982816	0.0605933
Tmeff1	NM_21436	8	2	0.739345	0.0608778
Aldoa	NM_7438	9	9	0.930015	0.0610788
Slc8a1	NM_1112798	2	2	0.48384	0.0613426
Atf7ip	NM_19426	5	2	1.28045	0.0614071
Mllt1	NM_22328	12	4	1.14119	0.0615055
Ppp3r1	NM_24459	5	3	1.5133	0.0615188
Rpl7	NM_11291	4	2	1.11453	0.061869
Cntn5	NM_1170787	7	4	1.28756	0.0619027
Lmbr1	NM_20295	9	4	1.61127	0.0619405
Ctif	NM_201354	9	8	0.587384	0.0623609
Wnk2	NM_29361	28	28	1.23097	0.0624955
Grm7	NM_177328	8	8	1.02564	0.0628274
Epb4.1l1	NM_13510	7	1	0.769115	0.0629282
Hsp90ab1	NM_8302	6	2	1.45445	0.063187
Atp1b1	NM_9721	3	3	-1.1418	0.0632045
Slc1a3	NM_148938	9	6	1.44566	0.0636866
Atxn1	NM_9124	6	2	0.739065	0.0637456
Ap2a1	NM_1077264	4	2	1.05147	0.064848
Pkm	NM_11099	9	7	1.33166	0.0648614
Wbp2	NM_16852	8	3	1.01647	0.0650466
Scn8a	NM_11323	14	12	1.07906	0.065061
Grm5	NM_1081414	3	2	0.697838	0.0652991
Tbc1d30	NM_29057	8	2	0.931813	0.0653854
Actg1	NM_9609	5	3	0.670734	0.0657571
Cxx1c	NM_28375	1	1	0.659007	0.0662561
Jakmip2	NM_1163637	10	4	1.08843	0.0662725
Large	NM_10687	2	2	0.861413	0.0662783
Prdm2	NM_1081355	8	7	1.64964	0.0663546
Phyhip	NM_145981	3	3	0.982759	0.0664507
Gucy1a2	NM_1033322	4	4	0.661372	0.066577
Ambra1	NM_172669	9	8	1.45536	0.0668236
Itpr1	NM_10585	38	32	1.12786	0.0670264
Dlgap2	NM_172910	9	8	1.80642	0.0671459
Fmn2	NM_19445	6	3	0.825925	0.0673274
Cntn5	NM_1170787	6	4	1.05464	0.0675011
Crkl	NM_7764	2	2	1.95326	0.0676169
Psmd1	NM_27357	25	25	-0.569501	0.0676888
Slc1a3	NM_148938	9	2	0.950614	0.0677607
Nr2c2	NM_11630	5	3	1.76623	0.0679303
Mfsd6	NM_133829	2	2	0.80589	0.0680413
Epb4.1l1	NM_1003815	14	11	1.45866	0.0682448
Cdc42bpa	NM_1033285	5	2	0.868177	0.0687893
Rtn4	NM_194051	3	2	-1.22094	0.0688592
Hsp90aa1	NM_10480	9	5	0.945146	0.0690209
Zwint	NM_25635	6	1	0.578112	0.069151
Snap91	NM_13669	22	16	0.970032	0.0694185
Ap4s1	NM_21710	4	2	-1.07479	0.0694467
Hsp90aa1	NM_10480	8	4	1.29334	0.0695315
Dnm1	NM_10065	21	15	0.93006	0.0699197
Zfx	NM_11768	3	2	0.691641	0.0701283
Grm3	NM_181850	5	4	0.650429	0.0705051
Bbs9	NM_181316	18	13	0.755484	0.0709658
Smad1	NM_8539	2	2	0.690982	0.0710314
Ncdn	NM_11986	4	2	0.801168	0.0711275
Fam73a	NM_174868	8	5	1.36078	0.071382
Rabep1	NM_19400	8	2	0.887779	0.0713991
Acin1	NM_1085473	8	5	0.952825	0.0714021
Eif3e	NM_8388	7	5	1.25543	0.0717367
Tom1l2	NM_1039093	4	3	1.50757	0.071778
Rabgap1l	NM_13862	10	9	0.980225	0.072001
Erc2	NM_177814	14	11	1.31898	0.0722651
Hsp90ab1	NM_8302	9	2	1.34235	0.0733121
Ndufv1	NM_133666	9	5	1.68564	0.0735427
6330439K17Rik	NM_172859	12	6	1.30573	0.0740924
Ddx3x	NM_10028	5	4	1.56032	0.0741479
Smox	NM_1177833	3	2	1.02787	0.0747822
Mfn2	NM_133201	19	18	1.35123	0.0748708
Rabgef1	NM_1199059	3	2	0.679178	0.0750989
Fbxo16	NM_15795	6	4	0.981622	0.0751795
Magi2	NM_1170746	16	13	1.38834	0.0752198
Sv2b	NM_1109753	2	2	1.61166	0.0752837
Scn2a1	NM_1099298	11	6	-1.12695	0.0753047
Spnb2	NM_175836	11	10	1.11214	0.0753266
Atxn1	NM_1199305	6	2	0.653076	0.0755247
Hsp90aa1	NM_10480	8	5	0.754984	0.0755696
Specc1	NM_1029936	10	7	1.59218	0.0763137
Ssbp2	NM_24186	4	2	0.578371	0.0763842
Zfp704	NM_133218	4	3	1.11094	0.0766807
Nab1	NM_8667	2	2	0.967081	0.076924
Lmbrd1	NM_26719	9	6	1.54716	0.0769545
Clstn1	NM_23051	17	3	0.955866	0.07715
Ppp6r3	NM_28999	23	19	1.53317	0.077237
Tle4	NM_11600	7	5	0.869979	0.0772635
Fam126a	NM_53090	10	3	0.883993	0.0773371
Robo2	NM_175549	2	2	1.32214	0.0773516
Atp5b	NM_16774	9	6	0.471596	0.0773678
Kdm3a	NM_173001	16	11	1.03108	0.0774481
Adcy2	NM_153534	3	2	0.661884	0.0779177
Myef2	NM_1162417	17	2	1.35316	0.0779315
Clu	NM_13492	9	5	1.14756	0.0780865
Dgki	NM_1081206	28	25	1.6168	0.0783506
Gm11127	NM_1199967	6	6	-1.24837	0.0792514
Prkce	NM_11104	6	3	1.54397	0.0795983
Fam190a	NM_1164316	3	2	1.32871	0.0796781
Ppia	NM_8907	4	4	1.46011	0.0798551
Psd3	NM_27626	6	3	1.52928	0.080145
Actb	NM_7393	3	3	0.581976	0.0801498
Arid1b	NM_1085355	4	2	1.32698	0.0803412
Arhgap12	NM_29277	3	2	1.04452	0.0806595
Stag1	NM_9282	5	2	0.964324	0.080805
Gabbr1	NM_19439	8	7	1.13035	0.0812195
Pms1	NM_153556	5	2	0.646333	0.0817579
Sil1	NM_30749	7	4	1.16989	0.0817662
Prkcb	NM_8855	8	6	0.726349	0.0831997
Gdi1	NM_10273	8	4	1.59392	0.0833068
Scmh1	NM_13883	9	6	0.959883	0.0833924
Idh3b	NM_130884	12	7	1.2365	0.083502
Atp2b2	NM_9723	11	9	0.952918	0.0838006
Hprt	NM_13556	1	1	0.869075	0.0838798
Ptms	NM_26988	3	3	1.11668	0.0842948
Ppp3ca	NM_8913	2	2	0.926787	0.0843547
Hmgb1	NM_10439	1	1	1.23392	0.0844359
Dlst	NM_30225	15	2	1.0834	0.0844815
Cpe	NM_13494	1	1	0.744123	0.0845371
Bsg	NM_9768	5	1	-1.33251	0.0845833
Myst4	NM_17479	12	4	0.873198	0.0849324
Dclk3	NM_172928	5	2	1.30414	0.0851411
Ctnnd2	NM_8729	8	6	0.755729	0.0851735
Gm18756	NR_45120	11	2	0.635533	0.0853019
Foxp1	NM_1197321	8	5	1.07031	0.0855343
Tle1	NM_11599	7	5	1.48383	0.0860377
Cxx1a	NM_24170	1	1	1.13143	0.0861213
Plxdc2	NM_26162	13	8	1.20235	0.0862308
Sipa1l1	NM_1167983	7	5	1.19319	0.0863703
Ddx3x	NM_10028	5	5	1.02526	0.0863825
Itch	NM_1243712	4	3	1.22829	0.0867389
Akirin2	NM_1007589	4	1	1.47649	0.0868255
Rasgef1a	NM_27526	10	5	1.50775	0.0870744
Lamp1	NM_10684	8	5	1.52723	0.0873571
Ctnnd2	NM_8729	17	15	0.69825	0.0877369
Oxr1	NM_1130166	11	4	0.899085	0.0879055
Wdfy1	NM_1111279	6	5	0.961479	0.0883971
Atxn10	NM_16843	9	7	1.1794	0.0885995
Ldhb	NM_8492	2	1	1.34594	0.0887049
Anks1b	NM_1128086	8	5	0.513813	0.0888148
Dlg4	NM_7864	18	12	1.32328	0.0890103
Lrch1	NM_1252132	18	16	0.942154	0.0890597
Med12l	NM_177855	15	3	0.781649	0.0894769
Tmcc1	NM_177412	4	4	0.906159	0.089645
Cyld	NM_1128169	8	3	-1.34672	0.0896528
Spnb2	NM_175836	20	10	0.864876	0.0898896
Galnt2	NM_139272	3	2	1.00726	0.0900753
Clu	NM_13492	9	8	1.25258	0.0901811
Kcmf1	NM_19715	3	2	0.733006	0.0905083
Stam	NM_11484	5	3	1.13497	0.090562
Dgkg	NM_138650	25	14	0.767222	0.0906014
Ambra1	NM_1080754	12	10	1.44854	0.0906124
Syt14	NM_181546	4	3	-0.724905	0.0906215
Arhgap26	NM_175164	11	7	0.555432	0.0910175
Snph	NM_198214	6	6	1.52521	0.0910657
Tet1	NM_1253857	5	3	1.37647	0.0911081
Acbd6	NM_28250	6	4	-1.06966	0.0912461
Axin2	NM_15732	2	2	1.18305	0.0917306
Dtnb	NR_27869	9	5	0.802075	0.0918544
Dgkb	NM_178681	16	12	1.37933	0.091953
Eri3	NM_80469	6	3	0.989632	0.0922032
Rere	NM_1085492	7	4	1.05604	0.0923695
Lphn3	NM_198702	18	15	0.647988	0.0927691
Beta-s	NM_1201391	1	1	-0.947134	0.0931317
Thrb	NM_1113417	4	3	1.09785	0.0936214
Satb1	NM_1163632	9	2	1.11354	0.0937436
Cpeb3	NM_198300	10	6	1.05521	0.094032
Mtap2	NM_8632	13	11	1.28255	0.0941281
Spnb4	NM_32610	7	5	1.65299	0.0941761
Bai3	NM_175642	10	6	1.4289	0.0944237
Egfem1	NM_1167748	4	2	1.03097	0.0948734
4930402H24Rik	NM_29432	7	2	1.18802	0.0949526
A230056P14Rik	NR_15495	3	2	-0.988441	0.0953879
Aldoa	NM_1177307	10	10	0.895933	0.0956443
Fbxl17	NM_15794	4	2	0.996109	0.0960765
Ica1	NM_1252266	5	1	0.696246	0.0961418
BC057079	NM_1081184	15	12	1.40313	0.0964457
Ube2d2a	NM_19912	6	2	0.416212	0.096497
Stag1	NM_9282	4	2	0.716953	0.0968735
Mll3	NM_1081383	49	47	0.999767	0.0969429
Tbcel	NM_173038	7	4	0.855133	0.097207
Prkcb	NM_8855	7	6	0.551714	0.0974646
Flrt1	NM_201411	1	1	0.640868	0.0976109
Rpl17	NM_1002239	6	1	1.30479	0.099269
Arhgap10	NM_30113	19	14	0.998974	0.0995361
Syt1	NM_1252342	8	5	1.20695	0.0996633
Arl8b	NM_26011	6	2	1.43223	0.100377
Arhgap26	NM_175164	17	13	0.758349	0.100806
Wdr7	NM_1014981	14	13	1.50715	0.100871
Tmtc2	NM_177368	2	2	1.44545	0.101275
Dnm1	NM_10065	18	1	1.60938	0.101381
Ulk4	NM_177589	27	22	1.21467	0.101538
Sub1	NM_11294	5	1	-1.24393	0.101597
Rgs6	NM_15812	15	13	1.32255	0.102113
Vdac1	NM_11694	4	4	1.50718	0.102246
Asph	NM_1177856	5	4	-0.841984	0.102929
Dner	NM_152915	13	11	-1.6589	0.103468
Lrch1	NM_1033439	19	17	0.991648	0.103727
Rasal2	NM_177644	3	2	1.02621	0.103793
Tbc1d14	NM_1113362	3	3	1.17105	0.103938
Dlg4	NM_1109752	6	4	1.28857	0.104329
Atxn1	NM_1199305	3	2	0.616485	0.104464
Hnrpll	NM_144802	7	2	1.17034	0.104845
Tmbim6	NM_1171034	4	3	1.18525	0.104874
Rps6	NM_9096	5	1	-1.2199	0.104939
Lzts1	NM_199364	3	3	1.23229	0.104982
Tasp1	NM_1159640	5	2	0.665036	0.10507
Slc20a2	NM_11394	4	2	1.6029	0.105131
Ywhaz	NM_1253807	1	1	0.587955	0.105363
Uqcr10	NM_197979	2	2	-0.963183	0.105485
Ube2cbp	NM_27394	9	4	1.02293	0.105589
Nkain2	NM_1025286	3	2	1.09452	0.105987
Tasp1	NM_175225	5	2	0.733452	0.10604
Slc8a1	NM_11406	2	2	0.371918	0.106277
Myo5a	NM_10864	21	1	1.48898	0.106613
Tubb2a	NM_9450	4	4	-1.21129	0.106704
Arf1	NM_7476	5	5	0.86628	0.107245
Man1a2	NM_10763	12	9	0.900481	0.107582
Hist2h4	NM_33596	1	1	-0.680292	0.107693
Shoc2	NM_1168505	2	2	0.662306	0.107744
Eps15	NM_7943	16	13	1.15873	0.107872
5730469M10Rik	NM_27464	6	3	1.08592	0.109101
Rbfox1	NM_21477	17	6	-0.937132	0.109168
Unc13c	NM_1081153	11	7	-1.40443	0.10967
Uchl1	NM_11670	9	7	1.20664	0.109758
Hpcal4	NM_174998	5	5	1.2212	0.109991
Taf10	NM_20024	5	5	0.941156	0.110229
3110021N24Rik	NM_1254730	1	1	1.37302	0.110269
Grin2b	NM_8171	5	5	0.955099	0.110422
Smad4	NM_8540	12	3	1.2736	0.110467
Atf2	NM_1025093	11	6	-1.03176	0.110678
Ddx24	NM_20494	9	9	1.08729	0.110758
Usp9x	NM_9481	20	9	-0.864479	0.111242
A230070E04Rik	NR_45897	3	3	0.831659	0.111581
Stip1	NM_16737	9	5	0.483313	0.111635
Atrnl1	NM_181415	9	2	0.966072	0.111641
Dlg2	NM_11807	12	5	0.817627	0.111725
Calm3	NM_7590	3	3	0.574107	0.112094
Snx12	NM_18875	4	2	1.07547	0.112711
Wbp2	NM_16852	5	1	0.681922	0.113156
Lin54	NM_172714	4	2	0.924181	0.113257
Khdrbs3	NM_10158	6	2	1.13663	0.113373
Strn3	NM_1172098	4	2	-1.1395	0.113484
Rasgrp1	NM_11246	17	13	1.14829	0.113606
Cnksr2	NM_177751	11	10	1.09598	0.113788
Ntrk3	NM_8746	15	13	0.74883	0.113966
Atp2b1	NM_26482	15	13	-1.01094	0.114431
Epb4.1l1	NM_1006664	14	10	1.01171	0.115765
St7	NM_22332	10	4	1.04325	0.115979
Rims1	NM_183018	8	6	1.32188	0.11612
Uchl1	NM_11670	9	3	0.840949	0.116143
Igf1r	NM_10513	5	3	1.40583	0.116196
Rabgap1l	NM_13862	7	2	1.01021	0.11621
Suco	NM_172645	7	3	-1.23055	0.116237
Rpsa	NM_11029	7	5	0.963255	0.116908
Grm3	NM_181850	3	2	1.11856	0.116922
Arfgef2	NM_1085495	6	4	0.815686	0.117472
Dync1li1	NM_146229	5	3	0.835015	0.11751
Rims1	NM_1012623	8	6	0.984434	0.11761
Cplx2	NM_9946	3	2	0.901595	0.118039
Atp5b	NM_16774	4	3	1.68708	0.119216
Uhrf1bp1l	NM_29166	12	8	0.724595	0.119271
Sipa1l1	NM_172579	5	3	0.999484	0.119868
Asph	NM_1177856	5	1	-0.953661	0.120721
AF529169	NM_153509	2	2	0.937579	0.120934
Cables1	NM_1146287	7	5	1.39965	0.121119
Sparcl1	NM_10097	4	4	1.23461	0.121182
Cdk8	NM_153599	12	2	0.964989	0.121216
Napb	NM_19632	7	4	1.17236	0.121417
Kcnh1	NM_1038607	5	4	1.31089	0.121438
Ash1l	NM_138679	4	3	0.740289	0.12155
Oaz2	NM_10952	3	2	1.62179	0.121611
Ap2a1	NM_7458	4	2	0.793215	0.122629
Camsap1	NM_1115076	5	2	0.979761	0.123178
Phf12	NM_174852	7	5	0.930808	0.123416
Brsk2	NM_1009929	13	10	0.868358	0.123868
Spnb2	NM_175836	16	2	1.04077	0.124296
Asah1	NM_19734	8	8	-1.01926	0.124406
Rabgap1l	NM_13862	10	6	1.17029	0.125044
Evi5	NM_7964	16	15	1.12723	0.125088
Cplx2	NM_9946	4	1	1.13972	0.125194
Hdac2	NM_8229	8	6	1.39904	0.125907
Bsn	NM_7567	12	3	1.20749	0.125956
Dpysl2	NM_9955	13	4	0.845356	0.126208
Zfp148	NM_11749	7	2	0.670906	0.126302
Ppp3r1	NM_24459	3	3	1.17476	0.126532
Dcaf5	NM_177267	5	2	1.46288	0.126781
Tceal6	NM_25355	3	3	0.822129	0.126978
Lonp2	NM_25827	14	7	1.10338	0.127024
Rnf187	NM_22423	4	2	0.977687	0.127482
Fto	NM_11936	7	5	0.979871	0.128618
Hnrpdl	NM_16690	6	2	1.16029	0.128863
6030419C18Rik	NM_176921	1	1	0.557458	0.128979
Epb4.1l1	NM_13510	14	10	0.973202	0.129251
Nsg2	NM_8741	5	3	-0.361068	0.130006
Usp9x	NM_9481	9	2	1.68584	0.13002
Trim23	NM_30731	10	2	1.26119	0.130214
Ppp1cb	NM_172707	3	2	1.009	0.130262
Cxx1c	NM_28375	2	1	0.603884	0.130664
Ppp3r1	NM_24459	6	6	0.934012	0.130927
Zfhx4	NM_30708	3	2	1.19315	0.131228
Hsp90aa1	NM_10480	5	4	1.09936	0.131399
Kif5a	NM_8447	21	12	1.13428	0.131784
Spopl	NM_29773	7	2	0.988237	0.131786
Rims1	NM_1012625	21	19	0.976644	0.131957
Pik3c2a	NM_11083	21	15	1.105	0.132355
Lrrc7	NM_1081358	28	25	1.48228	0.132582
Atp6v1h	NM_133826	6	3	1.25349	0.133097
Ube2q2	NM_180600	8	4	-1.01266	0.13415
Hiat1	NM_8246	5	2	0.915901	0.134193
Rnps1	NM_1080127	5	2	-0.887027	0.134232
Rims2	NM_53271	22	21	0.761668	0.134273
Zfc3h1	NM_1033261	9	8	1.41879	0.134891
Stag1	NM_9282	9	2	0.855358	0.134912
Dym	NM_27727	8	7	1.04032	0.134988
Spen	NM_19763	3	2	0.713232	0.135081
Tmeff2	NM_19790	9	8	0.705745	0.13567
Gphn	NM_145965	17	11	1.23248	0.135715
Gapdh	NM_8084	7	4	0.930792	0.135811
Arpc1a	NM_19767	8	6	1.2481	0.13585
D18Ertd653e	NM_172631	2	2	1.07954	0.135978
Samd8	NM_26283	4	2	1.02665	0.136286
Osbpl9	NM_133885	11	9	0.613657	0.136314
Rpl21	NM_19647	6	6	-0.631693	0.136691
Parp11	NM_181402	7	2	0.539208	0.137581
Arhgap5	NM_9706	2	1	-0.66847	0.138118
Atp5a1	NM_7505	12	9	0.763377	0.138332
Trpc1	NM_11643	9	2	0.942004	0.13834
Cyfip2	NM_1252460	5	2	1.06108	0.138461
Tuba1a	NM_11653	3	2	0.783516	0.138664
Rnf214	NM_178709	5	3	1.61768	0.138985
Ndrg2	NM_13864	16	10	1.2709	0.139295
Scn2a1	NM_1099298	14	11	-0.998525	0.139467
Nf1	NM_10897	4	2	1.36574	0.13949
Ttc7b	NM_1033213	5	3	0.924568	0.139587
Camk4	NM_9793	4	2	-0.90009	0.139731
Smyd4	NM_1102611	5	5	0.590815	0.139892
Zfp148	NM_11749	7	4	0.855928	0.139909
Atp9a	NM_15731	14	5	1.09206	0.139971
Specc1	NM_1029936	10	6	0.859083	0.140202
Ankhd1	NM_175375	8	4	0.878577	0.140249
Fam125b	NM_175184	6	4	1.19358	0.140334
R3hdm1	NM_181750	23	20	1.13995	0.140799
Snap91	NM_13669	31	28	0.805731	0.140922
Epn1	NM_1252454	11	6	1.05375	0.140935
Mgea5	NM_23799	14	9	0.981789	0.141013
Camk4	NM_9793	11	2	-0.429417	0.141195
Runx2	NM_1271633	5	4	0.547484	0.14122
Pde5a	NM_153422	12	8	1.42785	0.14172
Calm1	NM_9790	5	1	0.583733	0.142079
Adcy9	NM_9624	9	3	1.07368	0.14211
Clip3	NM_1081114	14	7	0.584894	0.142397
Osbpl9	NM_1134791	8	6	0.630473	0.142431
45174	NM_213614	12	7	0.982148	0.142625
Rbfox1	NM_183188	13	8	1.08734	0.142644
Adap1	NM_172723	11	6	1.23874	0.142961
Ppp3cb	NM_8914	9	2	-1.57008	0.143055
Satb1	NM_1163630	5	2	1.12168	0.143548
Rad23b	NM_9011	7	2	1.02212	0.143596
Yes1	NM_1205132	11	2	-1.14692	0.143811
Ttc7b	NM_1033213	9	6	1.06326	0.143954
Syt1	NM_9306	9	6	1.05888	0.144026
Vmp1	NM_29478	5	2	0.685666	0.144121
Scn1a	NM_18733	21	13	1.64333	0.144959
6030419C18Rik	NM_176921	2	1	0.876487	0.144984
Tulp4	NM_54040	1	1	0.459813	0.14526
Grik2	NM_1111268	7	3	1.19956	0.1455
Gabra4	NM_10251	8	3	1.01828	0.146771
Slc8a1	NM_1112798	8	3	0.655215	0.147102
1810013D10Rik	NM_1145433	3	3	0.978972	0.14748
Kcnh5	NM_172805	7	4	1.12538	0.148151
Strbp	NM_9261	2	1	-0.878863	0.149073
Exoc6	NM_175353	18	2	-0.592556	0.149099
Jund	NM_10592	1	1	0.941563	0.149319
Ldhb	NM_8492	8	8	0.926847	0.149362
Rab11fip4	NM_175543	4	1	0.69108	0.149405
Vsnl1	NM_12038	3	1	0.739364	0.149509
Sntg1	NM_27671	15	11	1.28528	0.149563
Srbd1	NM_30133	14	8	0.746324	0.149913
Dtna	NM_10087	11	6	0.915623	0.149999
Ankrd34a	NM_1024851	2	1	0.756898	0.150039
Nat8l	NM_1001985	3	1	0.801408	0.150357
Oxr1	NM_130885	9	2	0.689399	0.150552
Cyb5r4	NM_24195	10	2	1.14029	0.151056
Rps6kc1	NM_178775	8	3	0.987544	0.151216
Tm9sf2	NM_80556	6	4	1.35696	0.151315
Eef1a1	NM_10106	6	2	1.06213	0.151603
Kif1b	NM_207682	47	31	1.0374	0.152034
Dpysl2	NM_9955	13	8	0.688945	0.152144
Psap	NM_1146120	12	4	-0.973305	0.152345
Chd9	NM_177224	13	9	1.22439	0.152389
Tbrg1	NM_25289	9	7	0.758851	0.152567
L3mbtl3	NM_172787	12	2	1.14301	0.152588
Nsd1	NM_8739	5	3	0.336818	0.152659
Snap25	NM_11428	2	2	0.742794	0.152751
Atp6v1e1	NM_7510	9	9	-1.01622	0.152765
Stk39	NM_16866	8	2	0.879092	0.15284
Jmjd1c	NM_207221	2	2	1.2117	0.153473
Cmip	NM_28941	21	21	0.584833	0.153529
Sobp	NM_175407	5	2	1.0248	0.153741
Dennd1b	NM_181347	13	10	0.87711	0.153841
R3hdm1	NM_181750	18	17	1.09557	0.153851
Klc1	NM_8450	14	6	0.817282	0.154068
Mycbp2	NM_207215	17	9	0.516187	0.154965
Dgki	NM_1081206	28	22	0.912498	0.154989
Atxn10	NM_16843	9	4	0.611431	0.155575
Sorbs2	NM_1205219	12	7	0.576352	0.155605
Serinc1	NM_19760	9	5	-0.828803	0.156273
Camk4	NM_9793	11	11	-0.375037	0.156449
Herc4	NM_26101	18	14	0.782826	0.157193
Rpl15	NM_25586	4	3	0.828956	0.157634
Mboat2	NM_26037	4	2	0.501241	0.157869
Fam135a	NM_26604	3	2	0.731989	0.158021
Ckb	NM_21273	8	8	0.845169	0.158141
Atp5o	NM_138597	5	4	1.40843	0.158237
Rps11	NM_13725	5	4	0.803879	0.158323
Chd3	NM_146019	22	18	0.861511	0.158711
Rims1	NM_1012623	4	4	-1.08247	0.158929
Clvs1	NM_28940	2	2	1.03893	0.158953
Ipw	NR_15351	5	3	0.868593	0.15925
Ndrg2	NM_1145959	15	9	1.26472	0.159985
Dlgap1	NM_1128181	7	6	0.664354	0.160101
Calm1	NM_9790	1	1	0.713568	0.160124
Chd3	NM_146019	22	16	1.13466	0.160133
Ash1l	NM_138679	4	4	-0.738236	0.160952
Whsc1	NM_1081102	8	1	0.532637	0.161087
Rprd1b	NM_27434	5	2	0.60892	0.161258
Cltc	NM_1003908	32	25	0.809026	0.162168
Got2	NM_10325	10	10	0.835146	0.16274
Aldoa	NM_7438	9	1	0.715766	0.162827
Zfp827	NM_178267	8	6	0.350312	0.162868
Ogdh	NM_1252287	4	3	0.889669	0.162994
Chsy1	NM_1081163	2	2	0.827312	0.163049
Fhod3	NM_175276	13	11	0.716035	0.163373
Sv2b	NM_1109753	13	10	0.946266	0.163384
Faf1	NM_7983	15	13	0.958548	0.16353
Psmc5	NM_8950	9	6	0.813927	0.163858
Hspa8	NM_31165	6	5	0.957449	0.16396
Pkm	NM_11099	11	10	0.824804	0.164344
Mkln1	NM_13791	12	2	0.68613	0.164721
Slc32a1	NM_9508	2	2	-0.641342	0.165142
Atp1a3	NM_144921	12	11	0.548137	0.165588
Cltc	NM_1003908	17	9	1.02629	0.16579
Osbpl9	NM_173350	9	7	0.57634	0.166175
Stmn1	NM_19641	4	3	0.930771	0.166305
Prmt8	NM_201371	3	3	0.927005	0.166531
Egfem1	NM_29412	4	2	0.764812	0.166568
Slmo1	NM_144867	7	7	-0.810673	0.166662
Sacm1l	NM_30692	5	2	1.0218	0.166844
Mef2c	NM_1170537	7	5	0.946203	0.167133
Pi4ka	NM_1001983	7	2	0.52851	0.167601
Ryr2	NM_23868	27	24	0.91202	0.167815
Rplp1	NM_18853	3	2	0.342738	0.168018
Dennd1b	NM_181347	13	7	1.08147	0.168045
St7	NM_1083315	9	4	0.991566	0.168201
Sec63	NM_153055	7	3	-1.1654	0.169393
Cnot6l	NM_144910	5	2	1.25275	0.169439
Psmb4	NM_8945	3	3	1.08286	0.16979
Slc17a7	NM_182993	10	8	0.854735	0.170023
Ppm1a	NM_8910	3	2	-0.844104	0.170147
Dcun1d4	NM_178896	7	2	0.631594	0.170585
Fam108a	NM_145421	5	4	1.15081	0.170685
Ddx24	NM_1159502	9	9	0.826543	0.171105
Copa	NM_9938	8	7	-1.50744	0.171609
Zdhhc20	NM_29492	7	2	0.772619	0.17219
Glul	NM_8131	6	1	1.01158	0.172762
Kif5a	NM_1039000	29	7	0.85377	0.173189
Glul	NM_8131	3	3	0.842943	0.173352
Ctcf	NM_181322	6	3	1.11463	0.173389
1500032L24Rik	NM_26914	2	1	-0.833361	0.173779
Gm5506	NM_1025388	12	5	1.31885	0.174111
Rbmxl1	NM_9033	2	2	-0.666513	0.174154
Trps1	NM_32000	4	3	1.44135	0.174596
Rpl35	NM_25592	4	2	0.834065	0.175162
Dmxl2	NM_172771	8	7	0.907594	0.175304
Pja2	NM_144859	8	5	1.08928	0.175797
Slmo1	NM_144867	7	1	-0.589112	0.175921
Eri3	NM_80469	8	4	1.29787	0.176223
Syt11	NM_18804	4	3	-0.492466	0.176451
Rere	NM_1085492	7	5	1.09849	0.176676
Mtap7d2	NM_1081124	10	6	0.687778	0.177021
Cfl1	NM_7687	4	4	0.625507	0.17712
Slc17a7	NM_182993	12	12	0.807555	0.177212
Cobl	NM_172496	7	3	0.682706	0.177241
Eri3	NM_80469	6	4	0.540567	0.177346
Arhgap10	NM_30113	13	9	-0.684772	0.177617
Dock4	NM_172803	7	5	0.79392	0.177873
Rps27a	NM_1033865	5	5	1.05151	0.178318
Vash1	NM_177354	7	6	0.82675	0.179232
Cfdp1	NM_11801	7	6	0.923906	0.179325
Kif1b	NM_207682	47	14	0.995721	0.180086
Fgd4	NM_139233	10	4	-0.712169	0.18113
Klc1	NM_8450	14	8	0.494432	0.181382
Ankhd1	NM_175375	10	4	0.835926	0.18263
Tasp1	NM_175225	8	2	0.554502	0.182782
Ldha	NM_1136069	8	8	0.502074	0.183076
Ift81	NM_9879	14	2	-1.0138	0.183203
Isca1	NM_26921	4	4	0.70048	0.183298
Arhgap12	NM_1039692	3	2	1.08916	0.183303
Prr24	NM_1136270	1	1	0.65857	0.183403
Dgki	NM_1081206	28	23	0.596827	0.18364
Atxn1	NM_1199304	5	2	0.696395	0.183736
Pank2	NM_153501	5	2	0.754029	0.183865
Kif5c	NM_8449	21	8	0.738593	0.184089
Atp5b	NM_16774	3	1	0.915232	0.184666
Sh3kbp1	NM_21389	15	11	0.635416	0.184907
Ric8b	NM_183172	3	3	1.05064	0.185099
Rad23b	NM_9011	4	2	0.753535	0.185154
Whsc1	NM_175231	8	1	0.541409	0.185245
Glul	NM_8131	5	3	-0.850581	0.185479
Cep350	NM_1039184	6	2	0.40809	0.18612
Nol4	NM_1161483	5	2	0.71245	0.186456
Boc	NM_172506	3	2	0.579755	0.186679
Brsk1	NM_1003920	19	7	0.706661	0.186846
Dpysl2	NM_9955	13	12	0.586536	0.187019
Ambra1	NM_172669	11	9	1.19428	0.187279
Sf3a1	NM_26175	7	7	0.948171	0.187283
Rasgrp1	NM_11246	5	4	-0.621637	0.187324
Egfem1	NM_29412	14	7	1.30341	0.187477
Rtn2	NM_13648	4	2	1.05332	0.187914
Ufc1	NM_25388	7	4	-0.998643	0.18827
Unc79	NM_1081017	4	2	1.21225	0.188324
Stk24	NM_145465	11	11	1.04935	0.189072
Ube2i	NM_1177609	8	5	1.01621	0.190329
Ddn	NM_1013741	2	2	1.1936	0.190388
Anks1b	NM_1177398	9	5	1.06352	0.190426
Pgk1	NM_8828	11	4	1.41912	0.19045
Taldo1	NM_11528	1	1	0.665028	0.190451
Ntrk3	NM_182809	12	5	0.849024	0.190482
Eef1a2	NM_7906	1	1	1.21605	0.190591
Lrp1b	NM_53011	41	36	0.897699	0.191014
Ppp1ca	NM_31868	7	6	0.983565	0.191208
Hecw2	NM_1001883	19	11	0.740101	0.191338
Stt3b	NM_24222	16	15	-0.891966	0.191522
Sparcl1	NM_10097	11	10	0.481977	0.191683
Plekha5	NM_144920	16	11	0.57491	0.191902
Ralgps2	NM_23884	8	2	0.863224	0.192063
Exoc8	NM_198103	1	1	-0.655581	0.19208
Ehbp1	NM_153078	21	16	0.744892	0.1922
Ndufs3	NM_26688	7	6	0.665444	0.193405
Gad2	NM_8078	4	2	0.780651	0.193473
Cntn5	NM_1170787	18	17	0.858829	0.193588
Rbfox1	NM_183188	13	11	-0.797283	0.193642
Cldn11	NM_8770	3	2	0.967273	0.193654
Arpp19	NM_21548	2	2	-0.989795	0.193876
Kcnip3	NM_19789	5	3	0.939318	0.194159
Nbea	NM_30595	6	2	0.684893	0.194419
Ankrd12	NM_1025572	5	2	0.38685	0.194899
Aldoa	NM_1177308	9	1	0.745017	0.194954
Dennd1a	NM_146122	12	9	0.987961	0.19496
Plekha5	NM_144920	11	11	0.675282	0.195228
Nsg2	NM_8741	1	1	-0.743019	0.195247
Wdr7	NM_1014981	20	18	0.943227	0.195442
Eef1a2	NM_7906	7	3	0.483226	0.195568
Kifap3	NM_10629	18	3	1.02554	0.195726
Ndufb9	NM_23172	4	4	0.476092	0.19583
Stk39	NM_16866	14	2	1.05117	0.196022
Rtn4	NM_24226	1	1	-0.627486	0.196374
Rpl27a	NM_11975	4	4	0.610297	0.196505
Vcp	NM_9503	12	9	0.973042	0.197154
Vat1	NM_12037	6	2	0.809248	0.197941
Cep350	NM_1039184	5	2	-0.758072	0.198066
Npas2	NM_8719	5	3	0.996176	0.198201
Gng3	NM_10316	3	1	0.640642	0.198324
Mboat2	NM_26037	5	2	0.629349	0.198547
Egln2	NM_53208	6	6	0.868726	0.19886
Scn8a	NM_1077499	15	13	0.819208	0.200171
Phkb	NM_199446	7	3	0.971155	0.200284
Fbxw4	NM_13907	4	2	0.872638	0.200425
Ipcef1	NM_1170801	6	3	1.19206	0.200517
Wdr70	NM_1081402	10	5	1.18044	0.200755
Eif4e3	NM_25829	6	2	0.625207	0.200874
Fam135a	NM_26604	11	2	0.790269	0.201104
Strn3	NM_52973	15	2	0.475	0.202184
Pafah1b1	NM_13625	2	1	0.952159	0.202409
Atxn1	NM_1199305	5	4	0.735005	0.202979
Rbm27	NM_172626	14	11	0.886295	0.203044
Pcsk2	NM_8792	12	9	-1.13264	0.204062
Dgkb	NM_178681	8	4	0.736325	0.204165
Ccdc47	NM_26009	4	3	-0.85014	0.20435
Cltc	NM_1003908	4	4	0.904547	0.204385
Got2	NM_10325	10	9	0.535752	0.20462
Atxn7l3	NM_1098837	13	4	0.93488	0.204675
Cdk8	NM_153599	6	2	0.970657	0.204936
Rpl23	NM_22891	3	3	1.09363	0.205277
Arhgap42	NM_27823	21	10	0.969055	0.205298
Prkch	NM_8856	9	3	0.928237	0.205518
Maged1	NM_19791	13	12	-0.539137	0.205757
Atp2b1	NM_26482	13	11	-0.882728	0.206022
Lrp6	NM_8514	7	4	0.391245	0.206196
Mtap7d2	NM_1081124	4	3	1.11066	0.206441
Cacna2d1	NM_1110844	21	11	0.707805	0.206457
Plk2	NM_152804	4	2	-0.767957	0.206556
Strbp	NM_9261	15	1	1.09034	0.206679
Srpk2	NM_9274	6	2	0.381012	0.206932
Ambra1	NM_172669	11	8	1.02914	0.207151
Phkb	NM_199446	5	3	0.757814	0.207224
Ubn2	NM_177185	7	5	1.05522	0.207567
Astn1	NM_7495	16	12	0.993797	0.207589
Gm12669	NR_33611	4	2	1.09804	0.207673
Rab6b	NM_173781	6	2	0.873503	0.207912
Atf7ip	NM_19426	6	2	0.761707	0.207935
Hdac9	NM_1271386	14	6	-0.922671	0.208113
Zc3h12b	NM_1034907	5	4	0.919913	0.208222
Oxct1	NM_24188	7	4	-0.842365	0.208377
Smox	NM_1177840	3	2	0.643152	0.208621
Tasp1	NM_1159640	4	2	0.685576	0.208765
Abi2	NM_1198570	12	12	0.716147	0.208804
Qk	NM_1159516	4	2	-1.01499	0.209271
Axin2	NM_15732	3	2	0.404349	0.209471
Sergef	NM_13789	10	2	0.47981	0.209641
Nrxn1	NM_20252	15	8	0.95997	0.210072
Nedd8	NM_8683	4	2	-0.891897	0.211085
Akap6	NM_198111	7	6	-0.676184	0.211134
Vps35	NM_22997	14	14	0.748056	0.211329
Gnas	NR_3258	13	1	-0.611212	0.211674
Apbb2	NM_1201414	10	9	1.22179	0.212268
Fkbp8	NM_1199631	9	1	0.732424	0.212799
Rph3a	NM_11286	22	17	0.916151	0.212837
Hibadh	NM_145567	4	2	0.60768	0.212972
S100a1	NM_11309	3	1	0.831018	0.213208
4932438A13Rik	NM_172679	45	38	0.986962	0.213484
Elavl3	NM_10487	5	2	0.847088	0.213771
Dmxl2	NM_172771	40	31	0.939335	0.213787
Whsc1	NM_1177884	8	1	0.458936	0.214389
Gpi1	NM_8155	13	9	0.664469	0.214502
Rbfox1	NM_21477	6	6	0.80247	0.215012
Dcbld2	NM_28523	4	2	0.86449	0.215382
Sos1	NM_9231	8	2	0.608365	0.215644
Sorcs3	NM_25696	13	10	1.0405	0.215861
Rfx7	NM_1033536	4	3	0.588405	0.215861
Cacna2d3	NM_9785	11	10	-0.816578	0.216023
Ctsd	NM_9983	9	5	0.987795	0.216375
Fkbp8	NM_1199631	2	2	-1.04244	0.216651
Ddhd2	NM_28102	17	2	1.10359	0.216791
Ano10	NM_133979	11	5	1.02729	0.216905
Rpl4	NM_24212	2	2	0.871264	0.216924
Homer1	NM_147176	5	2	0.353916	0.217062
Zmat2	NM_25594	3	3	1.05737	0.217389
Ncdn	NM_11986	6	2	0.887843	0.217769
Rasgrp1	NM_11246	5	5	0.410632	0.218075
Snrpn	NM_1082962	4	2	0.758356	0.218272
Specc1	NM_1029936	10	8	0.903797	0.218608
Zfx	NM_1044386	4	3	0.457132	0.218744
Eef1a1	NM_10106	8	3	0.96806	0.219097
Nefl	NM_10910	4	3	0.675371	0.219138
Jmjd1c	NM_207221	3	2	-0.816338	0.219245
Hspa8	NM_31165	6	4	0.506875	0.219516
B3gat3	NM_24256	5	3	1.03651	0.219685
Zfx	NM_1044386	4	2	0.771925	0.221436
Rpl29	NM_9082	4	2	0.756517	0.221783
Vps13a	NM_173028	52	43	-1.08027	0.221929
Stau2	NM_25303	5	2	0.543603	0.222178
Pip4k2a	NM_8845	3	2	1.32389	0.222407
Snap25	NM_11428	8	4	-0.520555	0.222718
Slc41a2	NM_177388	6	2	1.06739	0.222784
Epm2aip1	NM_175266	1	1	0.615375	0.22314
Zc3h15	NM_26934	10	3	0.832484	0.223277
Gosr1	NM_16810	6	3	-1.00232	0.223331
Tmem130	NM_177735	8	3	-0.56673	0.223372
Ehbp1	NM_1252515	21	16	0.658161	0.223414
Actg1	NM_9609	5	5	0.868203	0.223504
Epdr1	NM_134065	2	1	-0.646312	0.223765
Rabep1	NM_19400	6	2	1.00212	0.223874
Arnt2	NM_7488	5	3	0.996246	0.22429
Rims2	NM_1256383	21	17	1.10673	0.224418
Vps37a	NM_33560	12	2	0.906723	0.224707
Cxx1c	NM_28375	2	2	0.187672	0.224735
Mll1	NM_1081049	24	21	-0.924046	0.224971
Ino80	NM_26574	14	6	-1.12915	0.225043
Ntrk3	NM_8746	15	14	1.15072	0.225364
Sipa1l1	NM_1167983	8	6	0.812574	0.225484
Sos2	NM_1135559	16	13	-1.02824	0.225734
Dync1h1	NM_30238	52	31	-0.811631	0.22624
Birc6	NM_7566	37	35	-1.07648	0.226325
Mllt3	NM_27326	10	6	-0.757673	0.226466
Ctsb	NM_7798	2	1	-0.533108	0.22647
Camta1	NM_1081557	3	2	0.623972	0.226666
Kidins220	NM_1081378	9	8	0.580938	0.226971
Ube2i	NM_1177609	8	8	1.02215	0.227593
Smox	NM_145533	3	2	0.65162	0.228191
Gphn	NM_172952	18	12	0.870332	0.228448
Kif5c	NM_8449	14	8	1.02108	0.228653
Papd7	NM_1169131	4	2	0.826933	0.228838
Pld3	NM_11116	14	12	0.571917	0.229029
Spna2	NM_1076554	51	40	0.990546	0.229604
Satb1	NM_1163631	9	2	0.599587	0.229944
Grm5	NM_1143834	9	9	0.63976	0.229963
Mettl6	NM_25907	5	3	0.517037	0.230307
Lphn3	NM_198702	14	11	0.827201	0.23059
Tle4	NM_11600	7	7	0.702197	0.230623
Rab6b	NM_173781	8	2	0.558037	0.230813
Cyld	NM_1128169	8	2	0.697753	0.230973
Atrnl1	NM_181415	26	20	0.342463	0.231589
Prdm5	NM_27547	13	8	0.608361	0.231678
Nalcn	NM_177393	6	2	0.662831	0.232155
Kif1a	NM_8440	47	46	0.991494	0.232321
Qrich1	NM_175143	3	2	0.667634	0.232374
Sst	NM_9215	2	1	-0.530327	0.232401
Ezh2	NM_7971	3	2	-0.632944	0.232908
Eml6	NM_146016	28	18	0.75415	0.232968
Fat1	NM_1081286	1	1	0.450202	0.233211
Penk	NM_1002927	2	1	-0.474375	0.23326
Tmem30a	NM_133718	7	3	-0.65807	0.233424
Ino80	NM_26574	28	26	0.565012	0.233497
Arhgap5	NM_9706	1	1	-0.424828	0.233579
Kcnt2	NM_1081027	8	4	0.534429	0.23363
Rims1	NM_1012625	22	19	0.848982	0.2339
Smn1	NM_11420	5	2	0.91203	0.235104
Hadhb	NM_145558	6	4	1.05741	0.235697
Rere	NM_1085492	11	8	1.64972	0.235939
Got2	NM_10325	10	8	0.612114	0.236065
Rad9	NM_11237	11	9	0.776377	0.236225
Upf2	NM_1081132	10	7	0.978676	0.23629
Thy1	NM_9382	3	3	0.975142	0.237399
Ptpn4	NM_19933	8	3	0.893617	0.238312
Asna1	NM_19652	7	7	1.18986	0.238996
Rpl6	NM_11290	6	3	1.0752	0.239047
Ndel1	NM_23668	6	2	-0.95355	0.239943
Crim1	NM_15800	7	2	0.587604	0.240613
Spin1	NM_11462	4	1	0.354931	0.240614
Cacna2d1	NM_9784	21	11	0.714733	0.240643
Hpcal4	NM_174998	5	2	0.94253	0.240701
Herc2	NM_10418	12	11	0.678391	0.240733
Dtna	NM_207650	11	6	0.733703	0.240742
Bin1	NM_9668	19	8	0.789438	0.240856
Kif1a	NM_1110315	20	18	0.642753	0.241317
Cck	NM_31161	3	1	-0.353209	0.241954
Apbb2	NM_1201413	11	10	1.10944	0.241973
Grm5	NM_1143834	3	2	0.520778	0.242007
Rpph1	NR_2142	1	1	-0.440208	0.242249
Zfp407	NM_1033341	8	5	0.49478	0.242522
Jph3	NM_20605	5	5	0.706691	0.242749
Rere	NM_1085492	2	2	0.874371	0.242922
Mettl9	NM_21554	4	2	0.445775	0.242944
Rps7	NM_11300	4	4	0.540763	0.242959
Rpl21	NM_19647	6	5	0.973731	0.243209
Bckdhb	NM_199195	8	2	0.715813	0.243456
Gclc	NM_10295	4	2	1.05603	0.243733
Napepld	NM_178728	4	2	1.05747	0.243821
Csnk2b	NM_9975	7	5	0.683895	0.243964
Dennd1a	NM_146122	13	10	0.733937	0.24409
Smg7	NM_1160257	17	17	0.809972	0.24535
Uba2	NM_16682	10	6	0.630817	0.245751
Diap2	NM_172493	22	18	0.863981	0.245771
Vsnl1	NM_12038	4	1	0.424288	0.245947
Morc3	NM_1045529	7	5	0.280102	0.245994
Diras2	NM_1024474	2	1	0.88727	0.246014
Mllt4	NM_10806	23	5	0.917886	0.246347
Gfra1	NM_10279	8	6	0.902384	0.246398
Hsp90aa1	NM_10480	11	5	1.00918	0.246714
Myo9a	NM_173018	15	2	-0.792515	0.246765
Mgat4a	NM_173870	4	2	0.97818	0.246864
Lrba	NM_1077688	40	38	0.572104	0.247173
Atp6v1b2	NM_7509	14	5	0.733154	0.247206
Rnf208	NM_176834	1	1	0.565874	0.248063
Fut8	NM_16893	4	3	0.702128	0.248092
Ankhd1	NM_175375	29	28	0.956634	0.248167
Jph3	NM_20605	5	1	0.697955	0.248225
Rbfox1	NM_21477	17	16	0.6673	0.248509
Phf12	NM_174852	4	3	0.823049	0.248723
Luzp2	NM_178705	9	1	0.909452	0.248853
Pola1	NM_8892	4	2	-0.956369	0.248954
Letm2	NM_173012	4	3	-0.843933	0.249156
Gnb1	NM_8142	12	4	0.390239	0.249309
Atp2b2	NM_1036684	9	7	0.683756	0.24973
Psmd1	NM_27357	25	19	-1.03656	0.24974
Rb1	NM_9029	17	4	-0.928277	0.250023
Nars2	NM_153591	11	7	0.815294	0.25026
Ap3m2	NM_1122820	9	1	0.696506	0.250311
Pcf11	NM_29078	15	2	-0.844576	0.250502
Ppm1d	NM_16910	5	2	-0.946261	0.250582
Itga8	NM_1001309	11	7	0.911954	0.251365
Aplp1	NM_7467	6	1	-0.67107	0.251686
Spnb3	NM_21287	17	5	1.04383	0.252336
Nedd8	NM_8683	4	4	-0.68724	0.252417
Agap2	NM_1033263	19	2	0.548262	0.252809
Cacna1a	NM_1252059	29	27	0.99218	0.25378
Rapgef6	NM_175258	6	2	0.65365	0.255496
Smox	NM_1177836	3	2	0.80909	0.255763
Fkbp2	NM_1166368	6	4	0.631049	0.255851
Calm3	NM_7590	6	2	0.666527	0.255999
Serpine2	NM_9255	4	2	-1.0776	0.256027
Hecw2	NM_1001883	17	11	0.661428	0.256029
Psd3	NM_30263	5	2	-0.596848	0.256373
Ubn2	NM_177185	13	4	0.987201	0.256509
Cpe	NM_13494	5	3	0.632833	0.256546
Zfp516	NM_183033	2	2	0.611007	0.25661
Akt3	NM_11785	4	2	-0.566844	0.256838
Dlg4	NM_7864	19	12	0.784525	0.25688
Slc8a3	NM_1167920	2	2	0.826297	0.257121
Chd3	NM_146019	40	30	0.833416	0.257339
Wdr1	NM_11715	4	2	0.920624	0.257853
Calm3	NM_7590	6	3	0.961961	0.258569
Bbs9	NM_178415	19	14	0.420124	0.259065
Rap1gap2	NM_1015046	8	4	0.629253	0.259495
Hspa8	NM_31165	6	2	0.457138	0.259719
Ryr2	NM_23868	62	59	0.445904	0.259737
Gm7854	NR_28417	6	2	0.834506	0.260431
Rpl36a	NM_19865	4	3	-0.590312	0.260556
Psmd1	NM_27357	25	1	-0.492427	0.260745
Nedd8	NM_8683	4	3	-0.560816	0.261214
Nmt1	NM_8707	5	3	0.446275	0.26147
Ap3b2	NM_21492	4	2	0.523909	0.262955
Arl13b	NM_26577	3	2	0.960912	0.262986
Cul4a	NM_146207	17	15	0.892085	0.263055
Camk4	NM_9793	11	7	-0.364879	0.26334
Stk39	NM_16866	16	11	0.66761	0.263461
Pabpn1	NM_19402	6	6	0.762499	0.263547
Dnm3	NM_1038619	12	8	-0.894503	0.263766
Rims1	NM_1012625	8	6	0.770315	0.264094
Akt3	NM_11785	5	3	-0.518848	0.264317
Pvt1	NR_3368	2	2	0.442152	0.264328
Rpl26	NM_9080	4	4	-0.581371	0.264383
Dnalc1	NM_28821	7	3	1.25596	0.26479
Snrk	NM_133741	3	2	0.298339	0.264925
Adrbk1	NM_130863	22	3	0.685675	0.265237
Ezh2	NM_1146689	15	2	0.512371	0.265272
Arhgap32	NM_1195632	10	6	0.470487	0.265313
Bbs9	NM_178415	6	3	-0.644333	0.265767
Akt3	NM_11785	13	8	0.723843	0.265948
Mnat1	NM_8612	7	2	0.564504	0.26604
Cdc73	NM_145991	10	7	0.651133	0.266102
Fryl	NM_28194	3	2	0.610197	0.266208
Slmo1	NM_144867	7	3	-0.581931	0.266392
Tm9sf3	NM_133352	9	2	-0.666465	0.266597
Fut8	NM_1252614	5	4	0.676969	0.267197
Ywhab	NM_18753	3	2	0.528261	0.267915
Rasgrf1	NM_11245	7	5	0.744111	0.268046
Tspan7	NM_19634	5	2	1.084	0.268141
Zswim6	NM_145456	10	6	0.900964	0.26832
Cog5	NM_1163126	10	7	0.847867	0.268646
D14Abb1e	NM_28945	11	2	-0.818116	0.268772
Pafah1b2	NM_8775	5	2	0.804453	0.269154
Ppp2r1a	NM_16891	15	13	0.642948	0.26944
Farsa	NM_25648	7	5	0.702127	0.269685
Kif5a	NM_1039000	29	17	0.756492	0.270043
Clns1a	NM_23671	6	2	0.843707	0.270061
Syne1	NM_1079686	42	38	1.39296	0.270797
Atp5h	NM_27862	6	5	0.615074	0.270863
Adh5	NM_7410	8	8	-0.706992	0.272089
Aldoa	NM_7438	9	4	0.637419	0.272288
Rad23b	NM_9011	7	1	0.777176	0.272708
Pten	NM_8960	5	3	0.864194	0.272734
Ank2	NM_178655	18	15	0.549774	0.272799
Med12l	NM_177855	4	2	0.544222	0.27298
Susd4	NM_144796	4	3	0.412563	0.274351
Nbea	NM_30595	38	35	-0.906655	0.274555
Olfm1	NM_1038612	4	4	0.624716	0.27468
Fads1	NM_146094	12	6	0.471552	0.275206
Bmpr2	NM_7561	3	2	0.778103	0.275602
Braf	NM_139294	4	2	0.729074	0.276081
Chd3	NM_146019	22	9	0.668271	0.276605
Rims1	NM_1012625	22	20	-0.346523	0.276906
Fkbp5	NM_10220	5	2	0.783446	0.277211
Gigyf2	NM_1110212	8	4	0.268215	0.277571
Gm15800	NM_181421	76	76	0.791474	0.278089
Zcchc8	NM_27494	10	3	-0.55928	0.278158
Map3k3	NM_11947	6	2	0.685466	0.278533
Dgkb	NM_178681	19	12	0.669684	0.278544
Glcci1	NM_133236	5	2	0.239327	0.278866
Spock2	NM_52994	10	8	-0.678935	0.279145
Cacnb3	NM_1044741	13	10	0.748782	0.279355
Erbb2ip	NM_21563	4	2	-0.662996	0.279473
Nsf	NM_8740	14	5	0.789211	0.279531
Ubqln1	NM_26842	6	2	0.67785	0.279546
5730419I09Rik	NM_29081	22	8	0.385429	0.279966
Bsg	NM_1077184	4	1	-0.998454	0.280455
Hspa9	NM_10481	11	3	0.883445	0.28056
Cpeb3	NM_198300	11	7	0.816159	0.280906
Srebf2	NM_33218	8	5	0.775838	0.28094
Ankra2	NM_23472	8	2	0.594273	0.280943
Lin7a	NM_1033223	6	5	-0.837504	0.281035
Gnas	NR_3258	13	4	0.550406	0.281772
Lrp1b	NM_53011	72	67	0.5787	0.282039
Atxn1	NM_1199305	6	4	0.606695	0.282234
Rims2	NM_1256383	13	5	0.681714	0.282958
Mettl9	NM_21554	4	3	0.35738	0.283225
Atxn1	NM_1199304	3	2	0.425369	0.283348
Atp1a1	NM_144900	16	9	-0.678511	0.283988
Eef2	NM_7907	2	2	0.550554	0.285385
Sparcl1	NM_10097	5	3	0.438122	0.285619
Dock4	NM_172803	7	2	0.847108	0.285942
Rps6ka5	NM_153587	7	4	-0.472315	0.286001
Oxr1	NM_1130163	9	2	0.555776	0.286331
Insr	NM_10568	2	2	0.405976	0.286659
Ankrd52	NM_172790	28	20	0.801554	0.286835
Psmd2	NM_134101	11	9	0.767163	0.287037
Ep300	NM_177821	19	18	0.9723	0.287281
St7	NM_22332	9	4	0.727881	0.287416
Hmbox1	NM_177338	6	4	0.798473	0.287615
Ddhd2	NM_28102	13	5	0.660387	0.28764
Trpc6	NM_13838	2	2	1.23882	0.287926
AI314180	NM_172381	9	2	0.555659	0.288059
Rcan2	NM_207649	5	4	0.635415	0.288107
Gabbr2	NM_1081141	13	8	0.850857	0.288701
Fam135a	NM_26604	11	4	1.00877	0.288817
Capza2	NM_7604	10	6	0.706737	0.288822
Als2	NM_28717	13	10	0.61811	0.289668
Herc2	NM_10418	16	13	0.478627	0.289929
Ankrd12	NM_1025572	8	2	0.191532	0.290115
Atrnl1	NM_181415	24	22	0.412743	0.290149
Ddhd2	NM_28102	11	5	0.826758	0.290237
Rpsa	NM_11029	7	7	0.605901	0.290445
Cplx1	NM_7756	4	4	0.663586	0.290532
Oxct1	NM_24188	17	14	0.549293	0.29079
Ankib1	NM_1003909	4	2	0.713313	0.2918
Stt3b	NM_24222	16	5	-0.588253	0.29195
Homer1	NM_152134	5	2	0.315197	0.292073
Elk1	NM_7922	6	3	-0.677308	0.292733
Fnta	NM_8033	5	2	0.897384	0.292847
Cdk17	NM_146239	4	1	1.00436	0.29397
Vsnl1	NM_12038	2	1	0.706003	0.293979
Vps45	NM_13841	10	8	0.412639	0.294142
Pde7b	NM_13875	8	4	0.579034	0.294205
2610301G19Rik	NM_146055	14	12	0.598014	0.294345
Prdm5	NM_27547	9	4	0.570003	0.294412
Pik3c2a	NM_11083	2	2	1.10936	0.294737
Lphn1	NM_181039	21	8	0.793607	0.295476
Lrp1b	NM_53011	41	38	-0.392625	0.296514
Tmtc2	NM_177368	4	3	0.708729	0.297106
Ubb	NM_11664	2	2	0.464541	0.297147
Cdk8	NM_153599	12	5	0.686228	0.297166
Eri3	NM_80469	7	4	0.532917	0.297368
Scd2	NM_9128	4	4	0.56371	0.29755
Arhgap26	NM_175164	10	7	1.08673	0.297933
Scaper	NM_1081341	21	12	-0.361926	0.298152
Auts2	NM_177047	2	2	0.605408	0.298389
Mapkap1	NM_177345	3	1	-0.612652	0.298448
Hiat1	NM_8246	4	2	0.700981	0.298848
Gucy1a2	NM_1033322	8	2	0.765029	0.299001
Rims1	NM_183018	25	23	0.633369	0.299605
Syp	NM_9305	5	5	-0.4795	0.299619
Grid1	NM_8166	8	7	-0.8819	0.299678
Pak1	NM_11035	9	6	0.432679	0.30013
Zfp207	NR_45038	13	9	0.780128	0.300513
Aatf	NM_19816	9	6	0.852699	0.301324
Akap7	NM_18747	5	2	0.331257	0.301853
Myo9a	NM_173018	15	7	0.47532	0.302293
Kcnk2	NM_10607	6	4	0.791986	0.302852
Ndufs8	NM_1271443	7	3	0.897645	0.303202
Dgki	NM_1081206	6	4	-0.661811	0.303503
Kifap3	NM_10629	19	18	0.536568	0.304103
Zranb1	NM_207302	5	2	0.645742	0.304751
Extl3	NM_18788	4	2	0.919429	0.304769
Cacna1b	NM_1042528	37	33	0.691452	0.304965
Lphn3	NM_198702	18	11	0.514563	0.305279
Dgkd	NM_177646	3	2	-0.467744	0.305951
Rnf38	NM_1038993	10	8	-0.688155	0.306006
Ttll5	NM_1081423	12	8	0.61311	0.306213
Cox4i1	NM_9941	3	3	0.569214	0.306448
Kcnh1	NM_10600	5	2	0.496304	0.307135
Oxr1	NM_1130165	9	2	0.566159	0.307179
Lass6	NM_172856	8	5	0.661699	0.307273
Ppp2cb	NM_17374	5	1	0.658711	0.307304
Mbtd1	NM_134012	5	2	0.53794	0.307334
Rims1	NM_53270	27	24	0.598747	0.307557
Prelid1	NM_25596	5	3	0.716269	0.307926
Rabep1	NM_19400	7	2	0.80804	0.308121
Ncdn	NM_11986	7	5	0.538958	0.308626
Tmbim6	NM_1171035	3	2	0.813222	0.308639
Myo9a	NM_173018	6	2	-0.479281	0.308783
Cmip	NM_1163262	21	21	0.415354	0.309288
Psmd1	NM_27357	25	4	-0.60427	0.309464
Uck2	NM_30724	4	2	0.646485	0.309486
Trak1	NM_175114	16	6	0.632028	0.309559
4933403F05Rik	NM_153794	4	2	0.723607	0.309814
Asph	NM_1177856	5	5	-0.560171	0.310293
Tdrd3	NM_172605	12	4	0.75449	0.311029
Rmst	NM_28262	9	4	0.890262	0.31118
Cadps	NM_1042617	29	23	0.718589	0.311227
Rps6kc1	NM_178775	6	4	0.393073	0.311725
Mef2a	NM_1033713	7	5	1.40238	0.311862
Nbea	NM_30595	10	2	0.428361	0.312355
Slc25a3	NM_133668	7	4	0.628791	0.312708
Rpsa	NM_11029	2	2	0.744613	0.31309
D8Ertd738e	NM_1007571	3	3	0.514087	0.313111
Atp2b4	NM_213616	1	1	0.594641	0.31327
Nrxn1	NM_177284	6	5	0.323558	0.313872
Rsbn1l	NM_1080977	3	2	0.688048	0.313942
Hsp90aa1	NM_10480	6	6	0.642597	0.314159
Cfdp1	NM_11801	7	1	0.520369	0.314868
Smox	NM_1177839	3	2	0.607676	0.315092
Golph3	NM_25673	3	2	-0.931738	0.315666
Anks1b	NM_1128086	9	5	0.663456	0.315971
Glcci1	NM_133236	7	2	0.309906	0.316032
Bbs9	NM_178415	19	16	0.407096	0.316122
Cdh18	NM_1081299	2	2	0.79505	0.31663
Khdrbs3	NM_10158	5	4	0.582556	0.317381
Arsb	NM_9712	4	2	0.767885	0.317453
C1qtnf4	NM_26161	1	1	0.455719	0.318002
Rpl35	NM_25592	4	3	0.585791	0.318499
Ppdpf	NM_25598	5	1	0.722292	0.318693
Tenm4	NM_11858	14	10	0.775399	0.318848
Pdzd8	NM_1033222	5	1	-0.605098	0.319291
Rplp1	NM_18853	1	1	0.391706	0.319667
Gucy1a2	NM_1033322	8	8	0.671114	0.31967
Cwf19l2	NM_27545	12	9	-0.93022	0.319845
Kcnt2	NM_1081027	13	9	0.669063	0.320295
Rbfox1	NM_21477	17	10	0.639646	0.320585
Grm3	NM_181850	1	1	0.201807	0.320691
Sergef	NM_13789	6	3	0.469709	0.321693
Tef	NM_153484	4	2	0.457844	0.321713
Vash1	NM_177354	7	4	0.596278	0.321902
Prkcb	NM_8855	10	6	0.752907	0.322601
Bmpr1b	NM_7560	8	2	0.555674	0.322865
Smox	NM_1177838	3	2	0.590536	0.323091
Phyh	NM_10726	9	7	0.771939	0.323246
Exoc5	NM_207214	12	2	-0.715485	0.323945
Smox	NM_1177837	3	2	0.636367	0.324167
Kcnk1	NM_8430	3	1	0.591565	0.324492
Zfp644	NM_26856	6	3	0.865605	0.324638
Ylpm1	NM_178363	6	5	-0.644607	0.324792
Ncdn	NM_11986	7	4	0.81491	0.324916
Psmd1	NM_27357	25	11	0.501366	0.325211
Nap1l5	NM_21432	1	1	0.464216	0.325305
Dnajc1	NM_1190817	8	4	0.366612	0.325313
Kcnv1	NM_26200	1	1	0.827393	0.325392
Mfap3l	NM_1177881	3	1	-0.565629	0.325508
Maml3	NM_1004176	2	2	0.784355	0.325523
Slc24a2	NM_1110240	10	5	-0.598307	0.325608
Cnksr2	NM_177751	4	2	0.553858	0.326294
Pan3	NM_28291	13	6	0.587285	0.326419
Cdc42	NM_9861	6	5	0.782619	0.32724
Clip3	NM_1081114	14	10	0.415209	0.327303
Arhgap10	NM_30113	18	14	0.261349	0.327506
Itm2c	NM_22417	6	4	0.816875	0.327655
Ate1	NM_1271343	11	2	-0.768476	0.328527
Myst4	NM_1205241	12	8	0.578143	0.329639
Lrba	NM_1077687	40	38	0.500667	0.329689
Dpp8	NM_28906	21	6	0.565483	0.329826
Hspa8	NM_31165	6	3	0.342227	0.330159
Baz2b	NM_1001182	31	19	0.634514	0.330646
Apbb2	NM_1201413	11	7	0.394647	0.330979
Cbx6	NM_28763	5	4	0.604897	0.331053
Aplp2	NM_9691	16	12	-0.377512	0.331159
Sparcl1	NM_10097	11	11	0.734317	0.331566
Grip1	NM_133442	6	2	0.501097	0.332071
Kdm2a	NM_1001984	12	2	0.606726	0.33258
Sparcl1	NM_10097	3	2	0.518472	0.332763
Cox4i1	NM_9941	4	3	0.422076	0.333173
Dpysl2	NM_9955	8	4	0.570391	0.33335
Dcc	NM_7831	25	22	-0.787557	0.333573
Zdhhc20	NM_29492	7	4	0.933115	0.333987
Gls	NM_1081081	6	4	-0.684463	0.334046
Dnajc1	NM_7869	8	4	0.410396	0.334127
Akap10	NM_19921	12	5	1.02131	0.334598
Nsg2	NM_8741	2	1	0.385066	0.334691
Erlec1	NM_25745	14	6	-0.805271	0.334924
Khdrbs3	NM_10158	7	3	0.447503	0.33499
Cacna2d1	NM_1110843	22	11	0.669988	0.335504
Psip1	NM_133948	4	2	-0.497301	0.335723
Cttnbp2	NM_80285	3	2	0.594919	0.335748
Lztr1	NM_25808	18	13	0.594581	0.335847
Rnf112	NM_9548	12	12	-0.674799	0.335884
Utrn	NM_11682	63	60	0.522185	0.336402
Ptprz1	NM_1081306	28	12	0.788441	0.336487
Vsnl1	NM_12038	1	1	0.644182	0.336537
Cacna2d1	NM_1110845	21	11	0.700617	0.336544
Mkln1	NM_13791	9	2	-0.654659	0.337221
Phf3	NM_1081080	3	3	-0.769341	0.33873
Khdrbs3	NM_10158	6	3	0.517953	0.338768
Hspa8	NM_31165	8	2	0.543627	0.339512
Shoc2	NM_19658	2	2	0.406603	0.339922
Tuba1a	NM_11653	4	2	0.801666	0.339984
Sf3b2	NM_30109	21	14	0.513896	0.339986
Tmed3	NM_25360	3	3	0.486604	0.340345
Cyb5r4	NM_24195	15	5	0.640606	0.340857
Rabep1	NM_19400	3	3	-0.481363	0.341128
Strn3	NM_52973	8	2	0.76005	0.341306
Rpl11	NM_25919	4	2	0.682965	0.341404
Ndufs3	NM_26688	7	7	0.697621	0.34143
Rpl6	NM_11290	6	5	0.63892	0.341849
Sncb	NM_33610	6	6	0.590833	0.342032
Eri3	NM_80469	7	3	0.750768	0.342082
Tmsb4x	NM_21278	3	1	-0.406692	0.342127
Gigyf2	NM_146112	8	4	0.252233	0.3423
Tnik	NM_1163007	7	5	-0.799787	0.342315
Rnf150	NM_177378	6	5	0.70664	0.343332
Rpl23a	NM_207523	2	1	0.725732	0.343432
Hipk1	NM_10432	11	2	0.708727	0.343948
Ppp1r7	NM_23200	6	1	0.724784	0.344081
Tmem9b	NM_20050	5	1	0.487547	0.344214
Fubp3	NM_1033389	11	10	-0.553965	0.344623
Olfm1	NM_1038612	4	3	0.426911	0.345115
Fam178a	NM_1081225	11	10	0.951139	0.345174
Pinx1	NM_28228	6	2	-0.602982	0.345318
E2f5	NM_7892	3	2	-0.273046	0.345358
Acap2	NM_30138	10	5	0.773298	0.345374
Grip1	NM_28736	7	3	0.514603	0.346216
Rpl18	NM_9077	5	4	0.798805	0.346316
Mboat2	NM_26037	6	2	-0.966567	0.34657
Gucy1a2	NM_1033322	8	1	0.528611	0.346893
Zfml	NM_1166371	8	5	-0.876519	0.347007
Cdk13	NM_27118	5	2	-0.679221	0.347231
Myst4	NM_1205241	16	8	0.353698	0.347375
Taok1	NM_144825	8	2	0.593534	0.347814
Arhgap10	NM_30113	13	8	0.670257	0.348221
Dlg2	NM_11807	17	7	0.627365	0.348393
Inpp5b	NM_8385	22	15	0.404727	0.348552
Tpr	NM_133780	10	8	0.786783	0.349017
Sqstm1	NM_11018	3	3	0.599874	0.349481
Kif5a	NM_1039000	25	24	0.625001	0.349914
Dnm3	NM_1038619	14	8	0.723467	0.350216
Nsg2	NM_8741	5	1	-0.220791	0.351004
Cpe	NM_13494	9	6	0.553712	0.351345
Eef1g	NM_26007	8	7	1.03727	0.351596
Itm2c	NM_22417	3	2	0.541379	0.35208
Cd2ap	NM_9847	3	2	-0.339189	0.352872
Kcnh1	NM_1038607	5	2	0.458396	0.353371
Pbrm1	NM_1081251	20	17	0.680256	0.353765
Srcin1	NM_18873	13	13	1.11646	0.354447
Gdi2	NM_8112	8	8	-0.707551	0.354988
Rnf111	NM_33604	3	3	0.46551	0.355373
Oma1	NM_25909	7	2	0.888191	0.355527
Fndc3b	NM_173182	3	2	0.690066	0.355557
4930506M07Rik	NM_175172	10	8	-0.67789	0.356116
Slc1a3	NM_148938	3	2	0.609442	0.356184
Tmsb4x	NM_21278	3	3	-0.323195	0.357496
Tjp1	NM_1163574	11	6	-0.48879	0.35783
Tdrd7	NM_146142	15	14	0.940516	0.357864
Cdc27	NM_145436	1	1	0.721674	0.35845
Snrpa1	NM_21336	9	6	0.551104	0.358621
Zfp827	NM_178267	5	2	0.362256	0.358846
Cadps	NM_1042617	27	23	0.43154	0.360048
Kif1a	NM_1110315	2	1	0.487981	0.360265
Trnp1	NM_1081156	2	2	0.599457	0.360486
Dpp8	NM_28906	8	2	0.663755	0.36062
Stk39	NM_16866	10	2	0.292865	0.360853
Eif4a1	NM_1159375	5	1	0.718653	0.361023
Rps6kc1	NM_178775	5	3	0.335515	0.361249
Itm2c	NM_22417	6	1	0.669448	0.361495
Ssbp2	NM_24272	5	2	-0.513382	0.362235
Atp5b	NM_16774	9	5	0.396385	0.363214
Sorcs1	NM_1252501	9	7	0.442889	0.363317
Ift81	NM_9879	11	2	0.744025	0.363677
Nrxn1	NM_177284	15	11	0.624087	0.364639
Tfdp2	NM_1184706	4	3	0.653178	0.36479
Cfdp1	NM_11801	7	4	0.57438	0.36509
Fert2	NM_1037997	14	9	0.735039	0.365147
Herc6	NM_25992	13	4	0.866851	0.365492
Aldoa	NM_1177308	9	4	0.62639	0.36618
Top1	NM_9408	14	4	0.830528	0.366468
A830093I24Rik	NM_175431	5	3	-0.320943	0.366537
Ddx42	NM_28074	9	2	1.00685	0.366576
Dlc1	NM_1194940	2	2	0.755867	0.366674
Slmo1	NM_144867	7	5	-0.489109	0.367253
Gng13	NM_22422	3	1	-0.593775	0.36764
Sorcs3	NM_25696	14	10	0.769559	0.367938
Cog5	NM_1163126	10	8	0.956535	0.368872
Snx7	NM_29655	7	3	0.675347	0.368916
Cwc27	NM_26072	11	8	0.729997	0.368917
Tmem164	NM_1199357	6	5	0.759742	0.369446
Lrba	NM_30695	22	5	0.584346	0.36996
Gbe1	NM_28803	7	4	-0.650781	0.369978
Mbd5	NM_29924	14	12	-0.760643	0.37072
Rims1	NM_53270	26	25	0.417459	0.370901
Glrx3	NM_23140	4	2	0.780565	0.3711
Syt1	NM_1252341	10	7	0.706317	0.371202
Epn1	NM_10147	12	7	0.572975	0.371239
Ache	NM_9599	5	3	-0.60337	0.371713
Arhgap32	NM_1195632	4	3	-0.661947	0.372093
Grm3	NM_181850	6	2	-0.548668	0.372625
Zfp292	NM_13889	4	2	-0.482913	0.372634
Nacc1	NM_25788	6	5	0.747235	0.372844
Fbxo45	NM_173439	3	3	0.797979	0.373495
Shc3	NM_9167	7	3	0.814351	0.373873
Atp6v1b2	NM_7509	14	14	0.646909	0.374112
Esco1	NM_1081222	7	3	-0.697399	0.374751
Hexim2	NM_1130515	3	1	-0.81144	0.374854
Ipo11	NM_29665	29	25	-0.455546	0.374883
Dgkd	NM_177646	10	4	0.683687	0.375017
Rcan2	NM_30598	4	3	0.626273	0.375126
Dcun1d4	NM_1190733	7	2	0.41568	0.375366
Evi5	NM_7964	17	15	-0.261865	0.375476
Dst	NM_133833	52	50	0.648473	0.375499
Smap1	NM_28534	10	9	-0.580841	0.375529
Btbd3	NM_1025431	5	2	0.518824	0.3765
Dpysl2	NM_9955	13	10	0.396997	0.378162
Eef1a1	NM_10106	4	3	0.41896	0.378169
Clu	NM_13492	9	6	0.606847	0.378497
Eef1g	NM_26007	10	8	0.593379	0.378665
Pclo	NM_11995	3	3	0.509107	0.379089
Dennd1b	NM_1166501	14	10	0.368489	0.379415
Snx12	NM_1110311	4	2	0.489672	0.379897
Sparcl1	NM_10097	11	9	-0.593531	0.380001
Zmynd11	NM_144516	3	2	-0.551106	0.380112
Eef1a1	NM_10106	2	2	0.660659	0.380475
A830010M20Rik	NM_1007574	6	1	-0.513553	0.380693
Cfdp1	NM_11801	7	2	0.549028	0.380777
Atxn1	NM_9124	3	2	0.351338	0.38093
Foxp1	NM_53202	9	6	0.569425	0.381334
Cpeb4	NM_26252	2	1	-0.517153	0.38145
Prkce	NM_11104	11	4	0.754689	0.38188
Utp11l	NM_26031	6	3	0.456962	0.381964
Ncdn	NM_11986	7	2	0.585886	0.382297
Flywch1	NM_153791	3	2	0.643788	0.383617
Phyhip	NM_145981	5	5	0.560854	0.384499
Dock7	NM_26082	14	3	0.812862	0.384713
Ogdh	NM_1252282	4	3	0.564525	0.384852
Strn3	NM_1172098	11	2	0.553011	0.385335
Calm3	NM_7590	4	3	0.359712	0.385546
BC057079	NM_1081184	5	2	0.671466	0.386193
Arhgap26	NM_175164	11	9	0.268303	0.3868
Aplp2	NM_1102455	17	13	-0.269408	0.388188
Grin3a	NM_1033351	3	2	0.425785	0.389317
Eef2	NM_7907	8	4	0.518874	0.38943
Alg13	NR_37145	15	13	-0.556612	0.389439
Lrrc7	NM_1081358	19	14	0.278583	0.389445
Kbtbd7	NM_1024135	1	1	-0.64121	0.38966
Rcan2	NM_30598	4	1	0.647804	0.390264
Kcnh5	NM_172805	7	7	1.02224	0.391245
Gnas	NM_22000	13	4	-0.446585	0.391247
Cltc	NM_1003908	17	10	0.739612	0.391446
Dlgap1	NM_177639	8	7	0.402882	0.392144
Ppm1h	NM_1110218	9	7	0.697827	0.393025
Csde1	NM_1161854	19	8	-0.644932	0.393048
Dgkb	NM_178681	22	22	0.518204	0.393613
Cdk14	NM_11074	4	3	0.62948	0.393642
Zfp382	NM_1081007	5	2	0.517836	0.394094
Rps3a	NM_16959	3	3	0.523207	0.394222
Pitpnc1	NM_145823	5	2	0.818256	0.394445
Mtmr7	NM_1040699	4	2	0.890369	0.394645
Bai3	NM_175642	7	3	0.484632	0.395132
Plekhb1	NM_1163187	6	1	0.440407	0.395144
Phkb	NM_199446	8	3	0.635905	0.395877
Yes1	NM_9535	11	2	0.595135	0.396016
Purb	NM_11221	1	1	-0.731677	0.396511
Fam120c	NM_198105	4	2	0.896678	0.396713
2010111I01Rik	NM_28079	10	7	0.635444	0.396775
Rnf114	NM_30743	6	5	0.632946	0.397383
Prkce	NM_11104	11	7	0.709698	0.397497
Zfp964	NM_1177527	3	2	0.632757	0.397533
Pcnxl2	NM_175561	25	24	0.628669	0.397592
Azi2	NM_13727	8	1	-0.426626	0.397815
Ano3	NM_1081556	12	11	0.619769	0.397889
Mcph1	NM_173189	12	9	0.271181	0.398836
Tbc1d14	NM_133910	2	2	0.64139	0.399013
Zmynd11	NM_1199141	4	2	0.271504	0.399576
Vps13b	NM_177151	19	18	0.742965	0.39996
Pafah1b1	NR_37610	8	6	0.625502	0.401092
Sos2	NM_1135559	5	2	0.840716	0.401807
Matr3	NM_10771	12	12	0.520805	0.402179
Sobp	NM_175407	4	2	0.356145	0.402446
Kdm2a	NM_1001984	20	19	0.602858	0.402455
Bcat1	NM_7532	5	3	0.679125	0.402787
Tmem56	NM_178936	6	2	0.233422	0.403885
Pgam1	NM_23418	4	4	0.533662	0.404009
Vps13b	NM_177151	6	4	0.582239	0.404561
Rapgef6	NM_1252494	6	2	0.414384	0.404854
Rbfox1	NM_183188	13	4	0.559138	0.404879
Tmem161b	NR_29419	4	2	-0.635724	0.404903
Ap3m2	NM_29505	9	1	-0.542917	0.405624
Hspa8	NM_31165	9	9	-0.591454	0.405651
Hspa8	NM_31165	9	5	0.37235	0.40599
Gab1	NM_21356	6	2	-0.530383	0.406561
D19Ertd386e	NM_177464	2	2	0.365536	0.406788
Slc1a3	NM_148938	9	9	0.659124	0.406923
Tmeff1	NM_21436	8	6	-0.300491	0.406979
Dnm3	NM_172646	12	8	-0.715778	0.407435
Sorcs1	NM_21377	9	7	0.344591	0.40938
Ncam2	NM_10954	15	9	0.556775	0.409809
Nsg2	NM_8741	3	1	-0.378264	0.409911
Ambra1	NM_1080754	10	9	0.531509	0.41028
Dock4	NM_172803	12	9	-0.546235	0.410544
Fbxl4	NM_172988	6	2	0.588231	0.410925
Ckb	NM_21273	5	1	0.467755	0.411535
Akap10	NM_19921	5	2	0.697356	0.411581
Plxna2	NM_8882	3	2	0.677072	0.411947
Prdm5	NM_27547	13	7	0.544537	0.413087
Rabep1	NM_19400	5	3	-0.59371	0.413161
Setd3	NM_28262	9	6	0.470542	0.413161
Slc1a2	NM_1077515	11	10	0.693865	0.413455
Ascc3	NM_198007	36	31	0.463486	0.41393
Pdpr	NM_198308	8	6	-0.775233	0.414231
Snx12	NM_18875	5	5	0.593115	0.41498
Nin	NM_1081453	3	1	0.447263	0.415195
Nf1	NM_10897	30	28	0.481955	0.415492
Fhl1	NM_1077361	8	7	-0.518162	0.415505
Nrxn1	NM_20252	17	13	0.586756	0.415528
Rps16	NM_13647	5	5	0.458823	0.415824
Zfp148	NM_11749	7	5	0.71525	0.415973
Top2b	NM_9409	24	8	0.749075	0.416037
Psmd1	NM_27357	25	9	0.440261	0.417126
Ncoa2	NM_8678	4	3	0.632222	0.417638
Ubr3	NM_1081548	27	24	0.533764	0.418638
Ahcyl2	NM_1171000	4	2	-0.924548	0.41881
Psmd1	NM_27357	25	20	0.728297	0.41918
Eif4a2	NM_1123037	7	7	0.397341	0.419383
Utrn	NM_11682	64	60	0.293908	0.419401
Zc3h12c	NM_1162921	2	2	0.624897	0.419474
Btaf1	NM_1080706	13	5	0.78803	0.419699
Fndc3a	NM_207636	16	6	0.440096	0.419929
Atp6v1c1	NM_25494	1	1	-0.549069	0.420018
4930429B21Rik	NR_27966	1	1	0.528036	0.420482
Tagln3	NM_19754	1	1	-0.692772	0.420542
H3f3a	NM_8210	2	1	0.695012	0.420603
Ids	NM_10498	5	5	0.513767	0.420609
Pde1a	NM_16744	7	1	-0.337427	0.420966
Txndc9	NM_172054	5	4	0.687631	0.42097
Kcnk2	NR_27627	6	4	0.566001	0.421117
Smarca1	NM_53123	15	3	-0.573339	0.421265
Osbpl9	NM_173350	9	2	0.634431	0.42193
Clstn1	NM_23051	15	13	-0.564241	0.422712
Smg7	NM_1005507	17	17	0.520298	0.422904
Satb1	NM_9122	5	2	0.575821	0.422915
Ewsr1	NM_7968	5	1	0.486513	0.423087
Prdm8	NM_29947	2	1	0.490263	0.423177
Dock7	NM_26082	14	2	0.405025	0.423468
Ppp6r2	NM_26813	12	11	0.475343	0.423811
Csnk1g3	NM_152809	6	2	0.867997	0.423947
Uimc1	NM_11307	12	7	0.573974	0.424146
Tasp1	NM_1159640	8	2	0.338067	0.424477
Dlg4	NM_1109752	18	12	-0.553512	0.425265
Map3k5	NM_8580	10	4	0.747284	0.42534
Cfdp1	NM_11801	5	2	0.52643	0.425872
Kifap3	NM_10629	3	3	0.569093	0.426035
Setbp1	NM_53099	4	4	0.474279	0.426319
Atrnl1	NM_181415	25	22	0.173674	0.426632
Cnksr2	NM_177751	11	9	0.537078	0.426732
Cript	NM_19936	5	1	0.574702	0.426806
Dnmbp	NM_28029	10	5	0.45691	0.426925
Zfp407	NM_1033341	7	5	-0.639933	0.427164
Stmn3	NM_9133	5	2	-0.361424	0.427202
Mthfd2l	NM_26788	7	2	0.537446	0.427427
Ptprm	NM_8984	17	15	0.508076	0.427527
Mll3	NM_1081383	25	24	-0.320363	0.427581
Lin54	NM_1115010	4	2	0.541182	0.427731
Klhl11	NM_172565	2	1	0.327847	0.427833
Ccdc46	NM_29606	24	22	0.390867	0.428
Atp1a3	NM_144921	11	3	0.388918	0.428535
Man1a2	NM_10763	12	2	0.616193	0.430473
Csmd3	NM_1081391	32	29	0.280253	0.430568
Atp1a3	NM_144921	17	3	-0.489735	0.43101
Pbx3	NM_16768	5	3	0.676247	0.431212
Sdccag8	NM_29756	18	15	-0.531273	0.432796
Nutf2	NM_26532	5	4	-0.403514	0.43349
Syp	NM_9305	6	5	0.609315	0.433984
Nsg2	NM_8741	5	2	-0.66878	0.434505
Hspd1	NM_10477	5	3	-0.620981	0.434778
Tasp1	NM_1159641	6	2	0.52133	0.43491
Dek	NM_25900	7	3	-0.402362	0.434969
Gabarap	NM_19749	4	1	0.469976	0.435276
Esyt2	NM_28731	6	2	-0.491927	0.435581
Calm1	NM_9790	2	1	0.575537	0.435945
Rbfox1	NM_21477	17	15	0.614879	0.436341
Ncam2	NM_10954	15	13	-0.573597	0.436819
Prepl	NM_1163622	15	2	0.564633	0.436839
Pde4dip	NM_1110163	5	2	0.371008	0.437208
Zmym4	NM_1114399	5	3	0.303291	0.437337
Gnb1	NM_1160017	11	3	0.275064	0.437908
Gnaq	NM_8139	4	3	0.55223	0.438565
Atp2c1	NM_175025	22	4	0.558268	0.439069
Cadm3	NM_53199	7	7	-0.381682	0.439233
Dock3	NM_153413	22	13	0.345252	0.440943
Rpl7	NM_11291	6	1	-0.470213	0.441135
Btf3	NM_1170540	6	3	0.595103	0.441391
Spnb2	NM_9260	28	10	0.345822	0.441897
Stk39	NM_16866	14	11	0.370187	0.442263
0610043K17Rik	NR_40640	4	4	-0.402006	0.442815
Mboat2	NM_26037	3	2	0.395536	0.443047
Sv2b	NM_153579	9	5	0.283835	0.443359
Nudcd3	NM_173748	2	2	0.407015	0.44345
5730419I09Rik	NM_29897	22	8	0.281952	0.443985
Zfp238	NM_1012330	2	2	-0.586659	0.444018
Arhgap10	NM_30113	18	8	0.551751	0.444701
Ldoc1l	NM_177630	1	1	0.68974	0.444973
Chgb	NM_7694	5	4	-0.496741	0.445219
Slc16a7	NM_11391	4	2	0.47406	0.445591
Mcts1	NM_26902	6	6	0.519505	0.445601
Spred1	NM_33524	5	2	0.408397	0.445858
Kif5a	NM_1039000	29	1	0.237808	0.446683
Rims1	NM_1012624	8	6	0.543697	0.447298
Hsp90aa1	NM_10480	6	5	0.337231	0.447606
Slc8a3	NM_80440	2	2	0.483089	0.44791
Actg1	NM_9609	3	3	0.358568	0.447958
Ddx3y	NM_12008	4	4	0.521723	0.448203
Smox	NM_1177834	3	2	0.389379	0.448897
Paip2	NM_26420	3	2	0.385379	0.449337
Cfl1	NM_7687	2	2	0.480947	0.449589
Nckap1	NM_16965	9	8	0.41032	0.450065
Gm15772	NR_3373	4	4	0.471436	0.450819
Rims1	NM_183018	25	24	0.31208	0.450923
Ppil4	NM_26141	12	11	-0.607888	0.451582
2310011J03Rik	NM_25521	2	1	0.479495	0.451724
Ndufb9	NM_23172	4	1	-0.235017	0.451944
Itm2c	NM_22417	6	2	0.513032	0.45209
Sbf2	NM_177324	17	15	0.500019	0.452578
Nbas	NM_27706	44	43	0.330299	0.452784
Kcnn2	NM_80465	3	3	0.366368	0.453871
Dynll2	NM_26556	3	2	0.511419	0.454146
Ccdc46	NM_29606	22	22	-0.697653	0.454225
Nell2	NM_16743	1	1	-0.477589	0.454248
BC057079	NM_1081184	18	16	0.664864	0.454861
Atp2b4	NM_1167949	1	1	0.554991	0.454888
Mmp15	NM_8609	3	2	0.667195	0.454993
Ppp2r2c	NM_172994	5	3	-0.514927	0.455594
Fam134a	NM_170755	9	7	-0.377766	0.456014
Mpp6	NM_1164733	6	2	0.320443	0.456406
Mtfp1	NM_26443	4	4	-0.521815	0.45641
Sacm1l	NM_30692	13	9	-0.378307	0.456433
Gab1	NM_21356	2	2	0.815554	0.456721
Atp2b1	NM_26482	6	3	0.582585	0.456771
Ppp3cc	NM_8915	4	2	-0.63037	0.456777
4930506M07Rik	NM_1114312	10	8	-0.641164	0.457089
Dclk3	NM_172928	5	4	0.64008	0.457326
Scd2	NM_9128	6	4	0.454816	0.457406
[truncated: 1,493 more rows]
