# Supplementary material for: mRNA and circRNA mislocalization to synapses are key features of Alzheimer’s disease
Source: PLoS Genet. 2024 Jul 29;20(7):e1011359. doi: 10.1371/journal.pgen.1011359 (PMC11309398; doi:10.1371/journal.pgen.1011359)
Supplement: S29 Table — (XLSX) [file pgen.1011359.s046.xlsx]

## Sheet: Sheet1
Gene	RefSeq	Donor	Acceptor	log2FoldChange	pvalue
Pkm	NM_1253883	9	6	1.6894	0.000720888
Sntb2	NM_9229	5	2	2.51343	0.000728927
Rere	NM_1085492	11	2	1.97927	0.002782
Prkch	NM_8856	9	3	-1.84788	0.00282245
Dennd5a	NM_21494	12	5	2.07454	0.00370762
Spnb3	NM_21287	17	14	-2.17971	0.00435227
Gnas	NM_1077510	11	2	-1.92538	0.00441862
Sbno1	NM_1081203	30	22	-0.902888	0.00465194
Satb2	NM_139146	10	6	-1.95198	0.0051409
Nsd1	NM_8739	5	3	-0.654079	0.00530879
Ano4	NM_178773	16	5	3.44698	0.00544192
Mid1	NM_10797	9	4	2.33506	0.00587562
Ubn2	NM_177185	7	5	-2.222	0.00595559
Rab6b	NM_173781	8	6	-0.680961	0.00786181
Slc23a2	NM_18824	5	2	-2.27002	0.00819811
Gm18756	NR_45120	11	2	0.689162	0.00838494
Rere	NM_1085492	11	5	1.25638	0.00843874
St3gal2	NM_9179	7	5	-1.209	0.00846579
Tuba1c	NM_9448	4	3	1.79108	0.0088134
Kif5c	NM_8449	21	8	-1.4747	0.00888634
App	NM_1198825	7	3	1.97226	0.00895899
Eef1a1	NM_10106	7	3	1.28345	0.00913785
Mid1	NM_183151	9	4	1.6959	0.00917837
Traf3	NM_11632	6	2	1.96636	0.00920051
Ccdc148	NM_1001178	10	5	1.42154	0.00931597
Arhgap5	NM_9706	1	1	-0.927283	0.0094354
Zfp827	NM_178267	5	2	0.932391	0.00946049
Strn3	NM_52973	7	2	-0.778143	0.0107707
Tnrc6c	NM_198022	4	2	-1.95581	0.0109398
Aff1	NM_1080798	3	2	1.94764	0.0110193
Strn3	NM_1172098	7	2	-0.805277	0.0111941
Atxn10	NM_16843	8	5	1.79613	0.0115822
Numbl	NM_10950	10	7	1.6344	0.0117487
Top1	NM_9408	7	3	-1.89581	0.0121839
Gapdh	NM_8084	5	3	1.35832	0.0123344
Vdac2	NM_11695	7	5	-2.03999	0.0124296
Tuba1a	NM_11653	3	2	0.956417	0.012661
Ptms	NM_26988	3	3	-1.12877	0.0129384
Ispd	NM_178629	3	2	1.95648	0.0133002
Cdh22	NM_174988	3	3	2.2469	0.0140571
Tuba1a	NM_11653	3	3	1.56853	0.0142077
Fth1	NR_73181	3	2	-0.771315	0.014371
Scaper	NM_1081341	25	12	-1.17219	0.0144256
3110047P20Rik	NM_177006	6	4	1.79493	0.0147579
Dgkb	NM_178681	18	14	-1.30848	0.0150701
Gnas	NM_201618	12	3	-1.19152	0.0155658
Tef	NM_153484	4	2	-1.09388	0.015843
Rere	NM_1085492	2	2	-1.77192	0.0160705
Kif1b	NM_207682	42	23	-1.58813	0.0161028
Grik1	NM_10348	4	2	-1.49146	0.0164841
Jmjd1c	NM_207221	2	2	-2.07074	0.0167231
Plp1	NM_11123	4	3	2.05982	0.0168216
Atp2c1	NM_1253831	21	3	2.15932	0.0172316
Zwint	NM_25635	6	1	-0.595597	0.0175998
Ppp3ca	NM_8913	9	1	1.84301	0.018514
Hspa8	NM_31165	6	4	0.735203	0.0186001
Gdi1	NM_10273	10	5	-1.69684	0.0186979
Cds2	NM_138651	10	2	2.38444	0.018908
Ankhd1	NM_175375	8	4	-1.24106	0.0193798
Zfp664	NM_1081750	4	4	-1.6364	0.019648
Cadm4	NM_153112	5	3	-1.0943	0.0198633
App	NM_1198824	7	3	1.56744	0.0208763
Gnb1	NM_8142	12	4	-0.64369	0.0214216
Rabep1	NM_19400	8	2	-1.13932	0.0215593
Hsp90aa1	NM_10480	8	5	-1.09166	0.021794
Aldoa	NM_1177307	8	3	1.68486	0.0221081
Ttc3	NM_9441	46	22	1.27585	0.0231039
Nrxn1	NM_20252	17	13	1.08377	0.0231215
Slc24a2	NM_172426	11	6	-1.46865	0.0237937
Atp5b	NM_16774	4	3	1.27288	0.0241933
Cab39	NM_133781	9	2	1.52132	0.0242027
Tmed3	NM_25360	3	3	-1.04646	0.0244162
Psd	NM_28627	17	13	1.50978	0.0248049
Dgkd	NM_177646	9	4	1.28497	0.0252774
Rere	NM_1085492	4	3	1.62343	0.0253628
Amfr	NM_11787	4	3	1.8896	0.0255015
Crim1	NM_15800	7	2	0.75902	0.0258855
Spnb2	NM_175836	16	2	-1.19582	0.0261118
Cbx6	NM_28763	5	4	1.02464	0.0263311
Hmbox1	NM_177338	6	4	-1.56287	0.0264258
Tspan7	NM_19634	7	2	2.0292	0.0265593
Man1a2	NM_10763	5	2	-1.77426	0.0268094
Hepacam	NM_175189	5	4	1.79344	0.0268794
Sv2b	NM_1109753	13	10	-1.36788	0.027081
Rab6a	NM_1163663	8	4	-0.85198	0.0276144
Cyb5r4	NM_24195	10	2	-1.54221	0.0277163
Phkb	NM_199446	15	3	1.68142	0.0279013
C1qtnf4	NM_26161	1	1	0.781957	0.0279521
Cfdp1	NM_11801	5	1	1.65024	0.028324
Napb	NM_19632	7	4	-1.36157	0.0287126
45174	NM_213614	12	12	1.59795	0.0290927
Tmtc1	NM_198967	5	2	-0.943933	0.0291251
Lmbr1	NM_20295	9	4	-1.40347	0.0294883
Taf3	NM_27748	4	3	-1.95807	0.0298873
Ttll5	NM_1081423	15	8	0.985761	0.0299084
Eef1a2	NM_7906	4	2	1.75837	0.0300673
Zfp827	NM_178267	8	5	1.19686	0.0303952
Nos1ap	NM_27528	8	4	-1.22421	0.0304183
Erc2	NM_177814	14	11	-1.2946	0.03051
Ddx3y	NM_12008	7	4	-2.12862	0.0310165
Nav3	NM_1081035	16	13	-0.823939	0.0311165
Ep300	NM_177821	2	2	1.47897	0.0320815
Cfdp1	NM_11801	1	1	0.668292	0.0322573
Zc3h15	NM_26934	7	3	-2.21368	0.0325779
Slc16a14	NM_27921	4	2	1.56269	0.0327866
Pcdh17	NM_1013753	3	2	-1.13453	0.03332
Chd9	NM_177224	13	9	-2.05982	0.0335005
Ncdn	NM_11986	4	2	0.688602	0.0337402
Trp53bp1	NM_13735	12	11	-1.05664	0.0341653
Dgkb	NM_178681	8	5	2.35502	0.0341921
Fhod3	NM_175276	5	4	1.00434	0.0344361
Ipo11	NM_29665	29	26	-1.07819	0.034673
App	NM_1198826	7	3	1.51675	0.0348861
Zfp382	NM_1081007	5	2	-1.32056	0.0349129
Vps13b	NM_177151	17	9	1.07815	0.034923
Ntrk3	NM_182809	12	5	1.08715	0.0352915
Skp1a	NM_11543	4	4	1.06177	0.0352984
Cox8a	NM_7750	1	1	2.46396	0.0358758
Mapk8	NM_16700	5	2	-1.27798	0.0359287
Prdx5	NM_12021	6	2	1.57548	0.0366266
Trim37	NM_197987	18	13	1.30756	0.0368585
Stxbp5	NM_1081344	16	9	1.68361	0.0369165
Gm18756	NR_45119	11	3	0.566631	0.0370984
Zdhhc20	NM_29492	8	4	-1.45922	0.0375421
Cdc42bpa	NM_1033285	31	12	-1.23131	0.0375811
Mkln1	NM_13791	12	2	-0.7748	0.0380446
Dpp8	NM_28906	18	16	-1.56902	0.0383462
Spnb2	NM_9260	16	2	-1.09943	0.038844
Wapal	NM_1004436	4	3	-0.684509	0.038847
Rapgef6	NM_1252496	6	2	-0.98734	0.0388508
Ift81	NM_9879	11	2	-1.72094	0.0393414
Dpp10	NM_199021	10	8	1.11387	0.039367
Slc1a3	NM_148938	4	2	-0.577125	0.0398674
Ror1	NM_13845	7	5	1.21856	0.0400725
Smarcc1	NM_9211	26	14	1.36032	0.0407969
Tfdp2	NM_1184706	4	2	-1.71061	0.0418399
Ube2cbp	NM_27394	9	2	1.17058	0.0418411
Rabgef1	NM_1199059	3	2	-0.751781	0.0421068
Rufy3	NM_27530	4	2	1.70729	0.0423824
Bcat1	NM_1024468	5	3	-0.999292	0.0429599
Arhgap10	NM_30113	19	9	-0.630579	0.0433572
Arap2	NM_178407	2	2	-1.50578	0.0433966
Prdm8	NM_29947	2	1	-1.0523	0.0435249
Nf1	NM_10897	36	13	0.868281	0.0442576
Cntnap2	NM_1004357	8	7	1.29461	0.0443455
Cdk14	NM_11074	5	3	1.20491	0.0447853
Bptf	NM_176850	2	2	0.830926	0.0448764
Ankrd13c	NM_1013806	9	7	-1.97886	0.0449649
Fam5b	NM_207583	4	2	1.92336	0.0450078
Ppp2r4	NM_138748	10	6	1.56058	0.0450841
Prnp	NM_11170	3	2	1.90448	0.0452029
Sobp	NM_175407	4	2	0.575254	0.045291
Gnas	NM_1077507	11	2	-1.20471	0.0453575
Rnf141	NM_25999	5	2	2.21486	0.0460796
Fkbp5	NM_10220	5	2	-1.42738	0.0461127
Vps16	NM_30559	13	10	-1.72763	0.0461824
Ryr2	NM_23868	76	74	1.84505	0.0469748
Serinc1	NM_19760	9	9	-1.23171	0.0469842
Khdrbs3	NM_10158	6	2	-1.66658	0.0470277
Hsp90ab1	NM_8302	9	2	-1.10414	0.0471578
Lrp1b	NM_53011	41	36	-1.11077	0.0486294
Rbm25	NM_27349	17	15	-1.87933	0.0488185
Fau	NM_1160239	5	5	0.982688	0.0492411
Cnst	NM_146105	11	8	1.42756	0.0493699
Prickle2	NM_1134459	8	1	0.920843	0.0495201
Wdr78	NM_146254	4	3	-0.664708	0.0496135
