# Supplementary material for: mRNA and circRNA mislocalization to synapses are key features of Alzheimer’s disease
Source: PLoS Genet. 2024 Jul 29;20(7):e1011359. doi: 10.1371/journal.pgen.1011359 (PMC11309398; doi:10.1371/journal.pgen.1011359)
Supplement: S30 Table — (XLSX) [file pgen.1011359.s047.xlsx]

## Sheet: Sheet1
Chr	Start	End	Gene	DCC_Log2FoldChange	DCC_pvalue	ThisStudy_Log2FoldChange	ThisStudy_pvalue	OverlapsWithThisStudy
10	115114009	115469329	ATRNL1	-3.43207	1.39192e-73	2.63996	1.01968e-33	FALSE
3	55888389	55950560	ERC2	0.0488819	0.00427215	2.45443	1.3558e-24	TRUE
6	72307258	72333835	RIMS1	0.0525492	6.34864e-06	2.4889	2.96902e-42	TRUE
2	199368605	199433514	SATB2	0.089453	0.000126712	2.77278	1.73486e-26	TRUE
7	78160025	78185670	MAGI2	0.0975715	0.00904584	2.31469	2.27873e-15	TRUE
13	32517857	32527532	N4BP2L2	0.0992769	3.14634e-06	2.78144	2.61435e-64	TRUE
9	93471141	93498886	FAM120A	0.100804	0.00145585	2.34593	2.94344e-19	TRUE
7	24623666	24650712	MPP6	0.105779	0.00201507	2.51157	1.07882e-12	TRUE
11	46076754	46092223	PHF21A	0.108115	5.28147e-10	#N/A	#N/A	#N/A
2	72718103	72733118	EXOC6B	0.110255	1.03122e-15	2.29258	3.49538e-28	TRUE
5	110420497	110430101	TMEM232	0.110642	0.00202763	5.35693	2.07094e-06	TRUE
6	170543601	170549113	PSMB1	0.11431	0.00187477	2.54102	8.86893e-24	TRUE
12	111552280	111555919	ATXN2	0.114323	0.000962846	3.00308	3.04736e-12	TRUE
22	38494630	38501280	DDX17	0.123203	8.9382e-05	3.52181	4.57589e-17	TRUE
4	109491327	109494856	SEC24B	0.124499	0.0046017	2.47975	5.27567e-07	TRUE
5	114404438	114404856	KCNN2	0.13112	5.72784e-09	2.49334	4.28309e-44	TRUE
2	32377588	32395593	BIRC6	0.131724	0.000969771	2.99224	3.99253e-19	TRUE
14	52536719	52544371	TXNDC16	0.131797	0.000538806	2.78306	9.41222e-10	TRUE
22	50372020	50394135	PPP6R2	0.138045	0.00133056	2.03398	2.13912e-07	TRUE
10	115120185	115129535	ATRNL1	0.14277	7.31862e-11	2.63996	1.01968e-33	TRUE
1	70053026	70089819	LRRC7	0.143275	0.00107655	2.58955	1.2546e-10	TRUE
16	19616114	19647882	VPS35L	0.146985	0.0070451	#N/A	#N/A	#N/A
18	9524594	9525851	RALBP1	0.147316	0.0026941	2.43845	4.71164e-13	TRUE
6	136388393	136389517	MAP7	0.147557	2.52888e-10	2.77808	2.92064e-13	TRUE
8	38819522	38820635	TACC1	0.150624	0.000982345	3.01564	2.82277e-07	TRUE
7	129014979	129018157	TNPO3	0.156781	0.0010527	2.61126	5.1386e-09	TRUE
16	53873786	53934109	FTO	0.157466	0.0046439	2.83166	1.88163e-37	TRUE
2	110545069	110545631	RGPD6	0.158204	0.000180899	2.60594	1.55509e-15	TRUE
10	43154897	43158931	CSGALNACT2	0.158956	0.000396925	2.06565	5.70436e-08	TRUE
18	34755976	34794250	DTNA	0.159003	0.00970501	#N/A	#N/A	#N/A
14	88754512	88766867	EML5	0.162525	0.00048005	3.26168	1.53038e-09	TRUE
12	120782655	120784593	SPPL3	0.163731	8.57229e-05	2.32374	2.70662e-07	TRUE
3	171188702	171194635	TNIK	0.16392	7.14503e-05	2.50228	2.17568e-07	TRUE
6	87215903	87218731	ZNF292	0.165454	1.49278e-07	2.69052	2.24484e-16	TRUE
1	213077696	213129889	RPS6KC1	0.166478	0.00205505	3.08605	9.13778e-14	TRUE
5	95755396	95763620	RHOBTB3	0.167779	3.77417e-08	2.71227	8.53228e-36	TRUE
12	41014228	41029219	CNTN1	0.169712	0.00349632	2.49613	0.00010962	TRUE
1	99287965	99301897	PLPPR4	0.16987	0.000354883	#N/A	#N/A	#N/A
6	170537234	170549113	PSMB1	0.173584	1.23431e-12	2.54102	8.86893e-24	TRUE
8	140864312	140890769	PTK2	0.178357	2.65843e-05	2.84023	1.98582e-27	TRUE
15	101701086	101714963	TARS3	0.178666	0.00629283	#N/A	#N/A	#N/A
8	60572046	60591969	RAB2A	0.181195	2.10366e-05	2.71602	8.35729e-11	TRUE
9	135881633	135883078	CAMSAP1	0.186343	0.000188678	2.15614	7.12064e-15	TRUE
12	38760847	38776301	CPNE8	0.187367	0.00036362	#N/A	#N/A	#N/A
6	69014038	69076038	ADGRB3	0.187767	4.53374e-20	#N/A	#N/A	#N/A
X	17103718	17138961	REPS2	0.188678	0.000678904	3.00166	2.00958e-06	TRUE
10	102157019	102158214	NOLC1	0.189072	0.00186156	2.47598	0.00113285	TRUE
9	14146689	14179780	NFIB	0.189312	0.00231302	3.71577	2.52034e-05	TRUE
7	73686636	73687095	BUD23	0.189629	0.00562005	#N/A	#N/A	#N/A
12	88505159	88545865	KITLG	0.190767	2.10359e-05	3.09637	2.30208e-17	TRUE
1	233198939	233236980	PCNX2	0.193392	0.000493797	#N/A	#N/A	#N/A
6	152628265	152628554	SYNE1	0.195979	1.63335e-05	3.43757	4.31978e-16	TRUE
X	111142096	111152447	PAK3	0.197324	0.00210194	2.5712	3.39248e-10	TRUE
5	136147832	136154163	SMAD5	0.197847	5.50863e-10	2.18535	9.18565e-05	TRUE
15	32526813	32533368	AC135983.3	0.200851	0.00362207	#N/A	#N/A	#N/A
2	121757240	121761524	TSN	0.200863	0.000159006	2.79858	2.28036e-07	TRUE
1	155676548	155679512	YY1AP1	0.201087	8.32143e-05	2.81758	8.65258e-06	TRUE
9	20881871	20916937	FOCAD	0.202034	0.00554768	#N/A	#N/A	#N/A
13	77126318	77129230	MYCBP2	0.203707	1.41924e-11	3.76872	2.28679e-08	TRUE
3	62465367	62481869	CADPS	0.205743	0.00716089	2.30363	7.85407e-07	TRUE
15	58912563	58916999	SLTM	0.205913	4.32252e-11	2.55307	0.00465851	TRUE
15	32857015	32910535	FMN1	0.20638	0.000238473	2.78045	2.90735e-21	TRUE
3	24190074	24337371	THRB	0.207529	0.000486753	2.61137	4.97275e-06	TRUE
11	108046270	108054955	CUL5	0.208326	0.000185423	1.69009	6.77372e-11	TRUE
14	37285318	37369624	MIPOL1	0.210172	0.00944297	#N/A	#N/A	#N/A
4	143543509	143543972	SMARCA5	0.210391	6.24879e-36	2.50255	8.16695e-52	TRUE
15	68141946	68164804	PIAS1	0.211519	0.000698358	1.94157	0.000121173	TRUE
9	126340508	126395697	MVB12B	0.212116	0.00260317	#N/A	#N/A	#N/A
13	41865736	41868477	VWA8	0.213362	0.000366825	#N/A	#N/A	#N/A
9	33953285	33963791	UBAP2	0.213605	0.000668993	2.90347	6.17944e-17	TRUE
3	77564954	77602491	ROBO2	0.214025	0.00102662	2.24938	0.0016319	TRUE
4	128992167	129003876	SCLT1	0.214589	0.000269526	2.70865	5.40639e-11	TRUE
18	79193183	79277196	ATP9B	0.214875	0.00357604	2.84331	9.64191e-12	TRUE
3	170145423	170149244	PHC3	0.215366	0.00319005	3.03862	3.59819e-10	TRUE
1	237423092	237469187	RYR2	0.217126	0.0022005	3.13321	4.89807e-09	TRUE
15	54321939	54338489	UNC13C	0.218247	0.00151147	2.41349	0.000725322	TRUE
13	48373405	48381443	RB1	0.220592	0.00156968	4.39911	8.52542e-07	TRUE
2	115309239	115343912	DPP10	0.225903	0.00242511	#N/A	#N/A	#N/A
15	25405461	25411971	UBE3A	0.226559	0.00362232	#N/A	#N/A	#N/A
14	65561337	65561766	FUT8	0.226618	6.03492e-20	2.75092	1.11236e-17	TRUE
7	92294889	92319512	ANKIB1	0.229513	4.2424e-06	2.56873	4.14661e-21	TRUE
2	32114638	32116212	SPAST	0.229729	0.00493494	2.7081	6.84739e-05	TRUE
13	101345266	101378653	NALCN	0.231726	9.02906e-07	2.88029	6.43009e-32	TRUE
2	171448681	171476950	DCAF17	0.232813	0.00034695	3.03949	8.58929e-07	TRUE
15	54293895	54338489	UNC13C	0.232991	0.000106415	2.41349	0.000725322	TRUE
2	74710888	74711243	not_annotated	0.234717	0.000162383	#N/A	#N/A	#N/A
5	137985257	137988315	FAM13B	0.23692	1.52475e-14	2.58818	6.30303e-28	TRUE
12	40980909	41029219	CNTN1	0.239258	0.00863334	2.49613	0.00010962	TRUE
2	171028339	171046362	TLK1	0.239933	0.00178021	3.27613	3.83159e-07	TRUE
2	168063500	168075231	STK39	0.240041	0.00657732	2.57963	1.45548e-09	TRUE
2	179950512	179950926	CWC22	0.242035	1.03739e-06	2.34255	1.14775e-08	TRUE
2	54982515	54987698	RTN4	0.242566	3.49605e-10	3.2059	1.15588e-10	TRUE
9	135850137	135883078	CAMSAP1	0.242621	0.00226325	2.15614	7.12064e-15	TRUE
4	176149807	176151967	WDR17	0.244275	2.03814e-05	2.46361	1.91709e-06	TRUE
15	83151215	83158041	HDGFL3	0.246038	5.21197e-05	#N/A	#N/A	#N/A
1	92333391	92380873	RPAP2	0.246211	0.000444656	2.0049	1.86519e-11	TRUE
15	82688736	82689453	AP3B2	0.247895	1.12425e-05	2.22978	2.28765e-05	TRUE
14	22906195	22911403	RBM23	0.248392	1.36494e-10	3.44998	1.20755e-06	TRUE
X	121090399	121185843	AC002377.1	0.248668	2.5552e-06	#N/A	#N/A	#N/A
1	50539592	50596216	FAF1	0.249599	0.00148942	2.93942	1.39639e-08	TRUE
14	88626838	88644511	EML5	0.251247	0.000435843	3.26168	1.53038e-09	TRUE
5	173108624	173123202	CREBRF	0.251432	0.000394564	#N/A	#N/A	#N/A
6	149572285	149582603	GINM1	0.252	3.7437e-09	#N/A	#N/A	#N/A
7	27748518	27769834	TAX1BP1	0.253134	0.00917103	#N/A	#N/A	#N/A
12	40028301	40048210	SLC2A13	0.253499	0.0032796	3.33047	8.77186e-09	TRUE
4	76396269	76403280	CCDC158	0.256137	0.00263427	2.27317	0.00693462	TRUE
5	142131808	142144676	NDFIP1	0.256297	3.31647e-05	#N/A	#N/A	#N/A
4	4648977	4649542	STX18-AS1	0.259991	2.49614e-07	#N/A	#N/A	#N/A
8	104093471	104148848	RIMS2	0.260735	4.51018e-11	2.35254	0.000869063	TRUE
2	10644320	10668723	NOL10	0.261377	0.000546018	#N/A	#N/A	#N/A
7	92294889	92327900	ANKIB1	0.264055	4.6383e-12	2.56873	4.14661e-21	TRUE
10	101667886	101676436	FBXW4	0.264129	1.13974e-05	2.67614	3.4761e-19	TRUE
2	220753613	220824935	AC093843.1	0.265392	0.00194864	#N/A	#N/A	#N/A
2	213310059	213375119	SPAG16	0.266351	0.000481395	2.17616	5.29516e-07	TRUE
8	41661430	41663742	ANK1	0.2671	0.000823772	1.93369	0.00235898	TRUE
8	135521237	135582073	KHDRBS3	0.267971	0.000540525	2.29511	7.89059e-12	TRUE
14	33215182	33215587	NPAS3	0.269578	3.67368e-06	2.4526	1.83544e-07	TRUE
7	579256	596304	PRKAR1B	0.272379	0.00435922	#N/A	#N/A	#N/A
7	100023419	100024307	ZKSCAN1	0.272566	3.32527e-14	2.90126	8.00656e-26	TRUE
1	227193786	227254155	CDC42BPA	0.272776	2.78122e-08	2.88422	4.91352e-12	TRUE
1	84179177	84185182	PRKACB	0.273294	4.86922e-05	3.11582	0.00157232	TRUE
14	102040236	102040673	DYNC1H1	0.273327	5.2562e-06	2.17033	6.20993e-06	TRUE
3	183205876	183207823	MCF2L2	0.27373	2.54767e-14	4.09148	3.71649e-17	TRUE
12	110485078	110487943	FAM216A	0.27515	0.00071694	2.92991	1.13223e-11	TRUE
7	140794308	140808995	BRAF	0.276012	0.00365377	2.21897	2.10689e-05	TRUE
9	39952838	39961061	FGF7P3	0.276766	3.53972e-08	#N/A	#N/A	#N/A
3	195959012	195960086	SDHAP1	0.277259	0.00802883	#N/A	#N/A	#N/A
X	91414904	91418871	PABPC5-AS1	0.278857	6.41747e-10	#N/A	#N/A	#N/A
7	122379368	122393582	CADPS2	0.279769	3.43123e-06	3.09637	2.09058e-06	TRUE
13	35040933	35050395	NBEA	0.280194	2.87534e-06	1.99788	4.20306e-09	TRUE
3	197085580	197119530	DLG1	0.280644	0.00384157	3.65086	1.25377e-05	TRUE
5	171391305	171392978	NPM1	0.280866	0.00111272	4.8886	3.32647e-06	TRUE
10	115120185	115165645	ATRNL1	0.280898	2.62594e-13	2.63996	1.01968e-33	TRUE
10	124038515	124046724	CHST15	0.282252	0.000358211	#N/A	#N/A	#N/A
20	13559008	13587370	TASP1	0.282606	3.52901e-05	2.16873	2.01865e-07	TRUE
6	57193842	57210445	RAB23	0.283653	2.21133e-06	2.48717	2.23651e-08	TRUE
12	121416159	121417911	RNF34	0.283664	2.81986e-05	#N/A	#N/A	#N/A
15	49235851	49292537	GALK2	0.284379	0.000118175	2.94556	4.25345e-06	TRUE
4	107682015	107701285	PAPSS1	0.289238	1.32032e-07	2.87209	9.70695e-13	TRUE
4	3086939	3107423	HTT	0.290363	1.2589e-27	2.33062	7.05844e-17	TRUE
6	25604812	25606273	CARMIL1	0.293627	1.1851e-05	#N/A	#N/A	#N/A
6	136377755	136389517	MAP7	0.294219	4.54646e-07	2.77808	2.92064e-13	TRUE
8	135542654	135557587	KHDRBS3	0.294455	5.5696e-05	2.29511	7.89059e-12	TRUE
9	84723573	84752085	NTRK2	0.295604	0.00138454	2.88076	1.63036e-09	TRUE
7	23185070	23187146	NUP42	0.29685	6.19234e-05	#N/A	#N/A	#N/A
17	46050533	46094701	KANSL1	0.297811	0.000657107	#N/A	#N/A	#N/A
18	79193183	79307234	ATP9B	0.298073	0.000376648	2.84331	9.64191e-12	TRUE
1	66891154	66905375	WDR78	0.301362	2.28902e-12	2.66172	5.18727e-15	TRUE
8	26581969	26583983	DPYSL2	0.302459	7.03832e-10	3.70395	7.396e-15	TRUE
X	135545423	135556300	INTS6L	0.303182	2.23821e-10	#N/A	#N/A	#N/A
2	124221705	124242393	CNTNAP5	0.304086	8.44011e-08	2.5128	1.40912e-12	TRUE
5	137757867	137759020	AC106791.3	0.305718	0.00059257	#N/A	#N/A	#N/A
15	74926766	74929232	COX5A	0.307533	0.00192747	2.00078	3.63868e-05	TRUE
1	31337175	31348974	ZCCHC17	0.308318	1.75791e-05	2.49072	1.97214e-09	TRUE
4	122192229	122199450	KIAA1109	0.309196	0.00331282	2.99125	6.88168e-05	TRUE
6	116698704	116705160	KPNA5	0.31336	0.000118542	2.57455	1.47637e-05	TRUE
7	102772409	102787469	FAM185A	0.313808	3.80272e-05	2.85434	5.0483e-08	TRUE
9	93471141	93476338	FAM120A	0.314039	2.76189e-06	2.34593	2.94344e-19	TRUE
10	115426250	115469329	ATRNL1	0.314156	1.09158e-08	2.63996	1.01968e-33	TRUE
1	26942660	26943065	NUDC	0.3147	9.28829e-07	2.25877	1.83801e-12	TRUE
6	79042843	79060818	PHIP	0.315483	2.35934e-22	2.74716	1.30625e-16	TRUE
10	17704431	17705741	STAM	0.316917	4.29721e-08	2.35901	9.4246e-06	TRUE
9	77381976	77407607	VPS13A	0.318307	5.9107e-05	2.62645	5.82463e-10	TRUE
X	155415575	155419562	not_annotated	0.318716	0.000684781	#N/A	#N/A	#N/A
3	32541037	32545965	DYNC1LI1	0.319328	3.42743e-09	3.07103	1.02243e-21	TRUE
5	168488602	168497348	RARS1	0.319448	0.00295573	#N/A	#N/A	#N/A
7	102757854	102787469	FAM185A	0.319786	2.4649e-06	2.85434	5.0483e-08	TRUE
7	126902542	126904683	GRM8	0.322109	0.000304899	5.16691	3.01888e-08	TRUE
15	71916370	71938927	MYO9A	0.32232	0.00981147	4.10148	9.75564e-09	TRUE
9	84702159	84727959	NTRK2	0.322536	0.000740034	2.88076	1.63036e-09	TRUE
1	92320599	92345914	RPAP2	0.325626	1.56801e-05	2.0049	1.86519e-11	TRUE
5	123545417	123557564	CSNK1G3	0.325866	2.8262e-28	2.72657	5.32958e-24	TRUE
13	39694634	39727548	COG6	0.327325	6.98042e-17	3.16422	1.7204e-07	TRUE
17	12908897	12929046	ARHGAP44	0.327553	2.46628e-05	2.87022	1.56365e-05	TRUE
3	33400189	33425741	UBP1	0.328199	3.79189e-05	#N/A	#N/A	#N/A
12	50427762	50441643	LARP4	0.328795	3.8061e-06	#N/A	#N/A	#N/A
4	16585922	16595875	LDB2	0.329819	2.37478e-10	2.91376	4.77566e-11	TRUE
15	72045724	72046634	MYO9A	0.330236	1.97675e-06	4.10148	9.75564e-09	TRUE
10	96544076	96576829	TM9SF3	0.330408	0.000480771	#N/A	#N/A	#N/A
8	132610166	132615097	LRRC6	0.331858	0.00749274	2.34929	2.07475e-09	TRUE
4	20704466	20713539	PACRGL	0.333045	2.38621e-23	3.32231	6.48704e-17	TRUE
10	20880794	20899450	NEBL	0.333543	0.000261265	2.44134	0.00223808	TRUE
9	65682766	65693473	CBWD5	0.334645	5.61723e-07	#N/A	#N/A	#N/A
9	6880012	6893232	KDM4C	0.335184	0.000624815	3.89633	0.000104586	TRUE
3	179859062	179887784	PEX5L	0.335604	0.000195208	2.29993	7.29909e-10	TRUE
8	28970043	29018913	HMBOX1	0.335821	0.000708381	3.28716	6.07044e-05	TRUE
10	102685816	102705489	ARL3	0.335989	0.00975116	#N/A	#N/A	#N/A
17	4282798	4307123	UBE2G1	0.336378	0.00050885	3.91794	2.73691e-10	TRUE
6	53071057	53076543	FBXO9	0.336839	1.6227e-16	3.97377	3.05146e-07	TRUE
10	88901656	88922436	STAMBPL1	0.338216	8.56613e-05	1.64237	4.79489e-06	TRUE
9	84702159	84710791	NTRK2	0.338586	2.57731e-25	2.88076	1.63036e-09	TRUE
12	98773042	98807915	ANKS1B	0.338676	0.00595969	3.00777	1.67668e-31	TRUE
12	92851111	92853025	EEA1	0.339893	0.000802323	#N/A	#N/A	#N/A
1	26729651	26732792	ARID1A	0.340773	0.00131121	2.16555	1.92286e-05	TRUE
4	73118688	73125312	ANKRD17	0.341906	1.44237e-06	2.8643	8.38107e-12	TRUE
7	130039464	130049144	ZC3HC1	0.343175	2.27946e-05	3.36352	1.74903e-08	TRUE
18	56758865	56781656	WDR7	0.343816	3.84279e-14	2.64812	7.80344e-12	TRUE
14	33215182	33367268	NPAS3	0.346329	5.53384e-06	2.4526	1.83544e-07	TRUE
18	8113486	8143779	PTPRM	0.346474	1.00423e-15	1.60548	2.30213e-05	TRUE
16	19730430	19735450	IQCK	0.346521	0.00717045	3.89528	2.2369e-05	TRUE
10	115461941	115549536	ATRNL1	0.347713	1.17058e-20	2.63996	1.01968e-33	TRUE
15	50038768	50107008	ATP8B4	0.348785	0.00353523	#N/A	#N/A	#N/A
3	121114925	121157627	STXBP5L	0.35122	6.15061e-12	1.92594	6.47015e-10	TRUE
2	147972739	147982081	ORC4	0.351247	0.0008016	2.9595	2.43617e-05	TRUE
8	135542654	135582073	KHDRBS3	0.351629	3.52918e-11	2.29511	7.89059e-12	TRUE
3	121844453	121872788	EAF2	0.35449	3.68132e-06	#N/A	#N/A	#N/A
15	58886975	58887540	SLTM	0.354777	3.75865e-06	2.55307	0.00465851	TRUE
2	54813232	54829477	EML6	0.35591	0.00037522	3.05388	1.56652e-06	TRUE
18	56816031	56880165	WDR7	0.359036	0.00605567	2.64812	7.80344e-12	TRUE
17	28122603	28172618	NLK	0.359207	8.78317e-17	2.97304	2.77869e-21	TRUE
3	142054115	142101841	TFDP2	0.35981	0.000179647	2.15995	1.75515e-06	TRUE
1	15534237	15536814	DNAJC16	0.360623	7.92665e-08	2.45758	0.00122548	TRUE
11	74789626	74817714	RNF169	0.360888	7.33105e-17	2.64288	4.06725e-16	TRUE
4	182600924	182628889	TENM3	0.361284	1.66812e-07	#N/A	#N/A	#N/A
13	49451553	49467960	SETDB2	0.361674	2.2501e-05	3.07157	8.24857e-05	TRUE
1	41070595	41075451	SCMH1	0.361903	2.10351e-24	3.40561	3.67113e-08	TRUE
1	40189055	40202614	RLF	0.362201	3.05633e-19	2.93105	4.49043e-28	TRUE
7	102227367	102227669	CUX1	0.363063	3.29325e-19	2.78018	3.14507e-07	TRUE
19	32915337	32926273	CEP89	0.364591	0.00430708	#N/A	#N/A	#N/A
5	74813840	74841679	FAM169A	0.365424	3.13363e-08	2.47834	2.0149e-24	TRUE
2	40139401	40178493	SLC8A1	0.365872	5.67017e-57	2.53007	1.71439e-25	TRUE
19	42005723	42006810	GRIK5	0.365896	0.00552272	#N/A	#N/A	#N/A
3	183643480	183651276	KLHL24	0.366612	4.10209e-29	2.74365	4.13734e-10	TRUE
13	101283933	101292366	NALCN	0.367042	0.00105344	2.88029	6.43009e-32	TRUE
9	84702159	84752085	NTRK2	0.367215	5.80036e-06	2.88076	1.63036e-09	TRUE
18	61490402	61507560	CDH20	0.367311	0.00217488	2.71584	0.000325068	TRUE
7	14672929	14701730	DGKB	0.367548	1.04051e-06	2.28415	1.45649e-24	TRUE
5	50759643	50763242	PARP8	0.367755	8.0525e-05	3.15767	0.00117606	TRUE
7	140355668	140358785	SLC37A3	0.368431	2.44453e-19	3.16236	1.52004e-05	TRUE
19	45277923	45280734	MARK4	0.369132	0.00625707	3.44745	6.12631e-05	TRUE
12	123498544	123499536	RILPL1	0.36922	1.03242e-25	3.13907	2.82176e-37	TRUE
11	46493608	46508370	AMBRA1	0.370346	1.82779e-08	3.39633	2.0062e-06	TRUE
8	37765526	37766355	PLPBP	0.371602	1.94365e-11	#N/A	#N/A	#N/A
6	143470961	143474856	PEX3	0.373989	5.57547e-13	2.82019	2.04075e-14	TRUE
19	47437462	47441440	SLC8A2	0.374642	2.91243e-07	4.82704	1.02364e-11	TRUE
15	75854386	75873568	UBE2Q2	0.374754	9.49687e-09	2.26294	0.00016874	TRUE
13	20058575	20067390	ZMYM2	0.37533	1.81669e-06	2.78693	0.000319922	TRUE
11	129161605	129164427	ARHGAP32	0.3754	7.17585e-05	2.90916	7.19471e-33	TRUE
10	72562895	72566794	MICU1	0.376825	0.00407803	3.51593	0.000141704	TRUE
12	129699810	129700698	TMEM132D	0.377136	8.62977e-08	2.53011	2.82509e-18	TRUE
1	230663141	230671640	COG2	0.377155	5.60314e-06	4.5343	3.00839e-11	TRUE
5	87331348	87338091	RASA1	0.380069	1.41555e-07	2.435	0.000345379	TRUE
1	8541214	8614686	RERE	0.380833	1.46545e-25	2.9796	2.8892e-21	TRUE
4	61934840	61998265	ADGRL3	0.381352	1.00313e-07	#N/A	#N/A	#N/A
5	137634037	137639977	KLHL3	0.381426	1.57224e-13	3.56287	2.49598e-10	TRUE
11	18291442	18292019	HPS5	0.382277	2.40928e-09	3.10761	1.25713e-10	TRUE
18	21765772	21779685	MIB1	0.382468	2.20448e-48	2.77612	2.43946e-54	TRUE
17	59731421	59738947	VMP1	0.383188	6.28754e-21	2.45786	2.36743e-22	TRUE
8	27525362	27536855	EPHX2	0.384701	2.77311e-11	3.8494	7.15245e-05	TRUE
11	64685646	64685947	NRXN2	0.386113	0.000441179	1.83921	0.00175861	TRUE
3	170113360	170122744	PHC3	0.389602	0.00315983	3.03862	3.59819e-10	TRUE
2	152542739	152581049	FMNL2	0.389835	4.37299e-08	2.30566	1.71396e-07	TRUE
16	7579777	7607338	RBFOX1	0.390943	1.00667e-08	#N/A	#N/A	#N/A
4	150735258	150817257	LRBA	0.392249	0.000842461	2.61562	3.90618e-12	TRUE
5	88282042	88292643	TMEM161B-AS1	0.393369	0.000324891	#N/A	#N/A	#N/A
13	83802377	83815744	not_annotated	0.393696	5.55022e-27	#N/A	#N/A	#N/A
7	104161072	104204234	ORC5	0.3937	2.18236e-09	3.7081	1.31565e-10	TRUE
3	56592970	56594028	CCDC66	0.394111	1.86384e-14	1.8225	1.00948e-05	TRUE
1	75739980	75750546	ACADM	0.394343	5.44214e-08	2.29277	6.10004e-08	TRUE
16	53873786	53888951	FTO	0.394813	1.80624e-74	2.83166	1.88163e-37	TRUE
7	78160025	78195063	MAGI2	0.395144	0.00308145	2.31469	2.27873e-15	TRUE
3	57242856	57248351	APPL1	0.395746	6.66977e-25	2.82534	1.4108e-20	TRUE
13	25769046	25774959	ATP8A2	0.39606	6.69688e-13	2.96203	2.94609e-10	TRUE
10	115461941	115519324	ATRNL1	0.396394	2.58725e-33	2.63996	1.01968e-33	TRUE
7	8218305	8236005	ICA1	0.396745	1.49846e-26	2.95594	4.70422e-41	TRUE
10	20945338	20961779	NEBL	0.398419	0.000569364	2.44134	0.00223808	TRUE
16	48277338	48303305	LONP2	0.398821	3.64287e-07	2.52479	2.33731e-06	TRUE
10	73146276	73163950	ECD	0.399277	8.35316e-08	#N/A	#N/A	#N/A
3	47720666	47745993	SMARCC1	0.399567	1.9919e-05	2.10776	0.000125421	TRUE
2	60891683	60901083	REL	0.400341	0.000100239	1.96452	0.00492396	TRUE
11	18291442	18292976	HPS5	0.400736	1.16454e-26	3.10761	1.25713e-10	TRUE
12	1263034	1371977	ERC1	0.40097	7.31488e-19	3.42593	5.53666e-19	TRUE
15	87929191	87940753	NTRK3	0.401299	1.8945e-42	3.26286	4.92824e-13	TRUE
3	16286342	16303592	OXNAD1	0.40132	0.000884381	#N/A	#N/A	#N/A
15	59030804	59031702	RNF111	0.402412	1.93171e-06	#N/A	#N/A	#N/A
16	3850297	3851009	CREBBP	0.403596	8.52679e-09	2.3343	3.87084e-05	TRUE
15	28260777	28263169	HERC2	0.404702	8.24367e-07	3.38554	5.96328e-05	TRUE
13	95925680	95940091	UGGT2	0.405272	1.24106e-10	2.45992	1.72654e-06	TRUE
1	149240377	149267024	AC245297.1	0.405869	1.17577e-15	#N/A	#N/A	#N/A
17	44084555	44087696	HDAC5	0.407099	1.19443e-05	2.57646	0.00299841	TRUE
17	56848696	56856665	DGKE	0.408104	0.000127196	2.54764	1.54216e-14	TRUE
5	90763305	90779097	ADGRV1	0.408229	0.000131541	#N/A	#N/A	#N/A
5	157294783	157304366	CYFIP2	0.40842	1.58837e-07	2.78876	0.00330723	TRUE
12	98798934	98832136	ANKS1B	0.409059	1.78332e-14	3.00777	1.67668e-31	TRUE
19	12928342	12928847	FARSA	0.411106	2.3449e-11	2.87214	4.96717e-11	TRUE
8	47700403	47702015	SPIDR	0.41238	1.00743e-06	#N/A	#N/A	#N/A
20	35858302	35863400	PHF20	0.414464	4.7224e-05	#N/A	#N/A	#N/A
4	182600924	182653893	TENM3	0.415336	2.55353e-36	#N/A	#N/A	#N/A
11	76463821	76472840	EMSY	0.417626	1.73976e-09	#N/A	#N/A	#N/A
9	14120440	14179780	NFIB	0.418009	3.14039e-09	3.71577	2.52034e-05	TRUE
5	111344024	111394782	CAMK4	0.419479	1.8601e-12	2.24296	1.05243e-09	TRUE
6	170484930	170549113	PSMB1	0.419641	6.22236e-06	2.54102	8.86893e-24	TRUE
9	14639896	14680162	ZDHHC21	0.420021	1.39673e-17	2.57844	8.51165e-17	TRUE
2	140442504	140475337	LRP1B	0.423711	0.000454395	2.84311	2.02572e-06	TRUE
2	40160765	40178493	SLC8A1	0.427963	9.85487e-19	2.53007	1.71439e-25	TRUE
6	68943830	68975340	ADGRB3	0.430312	2.09328e-07	#N/A	#N/A	#N/A
20	21340721	21346550	XRN2	0.430334	7.94066e-06	3.36999	2.1639e-09	TRUE
9	96458379	96465778	HABP4	0.432388	4.39371e-28	2.69865	7.12759e-16	TRUE
2	175111568	175121540	ATF2	0.433875	0.000961228	#N/A	#N/A	#N/A
18	951130	1061535	AP000829.1	0.434226	0.000404596	#N/A	#N/A	#N/A
1	220598331	220618755	MARK1	0.436096	4.73321e-13	2.64482	0.000245982	TRUE
22	20933779	20934244	CRKL	0.438378	3.73478e-34	2.77011	8.11889e-25	TRUE
1	169230718	169287408	NME7	0.438518	3.41602e-07	2.5131	9.00949e-07	TRUE
8	17265907	17286427	VPS37A	0.44073	7.19123e-14	2.99528	1.61339e-08	TRUE
8	8922289	8922750	not_annotated	0.440781	0.000760057	#N/A	#N/A	#N/A
7	140334429	140337349	SLC37A3	0.440956	1.06624e-05	3.16236	1.52004e-05	TRUE
17	69155019	69155925	ABCA10	0.441305	0.000119204	3.94372	2.19355e-06	TRUE
7	43492075	43501322	HECW1	0.442125	9.56621e-12	3.30858	6.35427e-09	TRUE
7	78125694	78127416	MAGI2	0.442231	7.35883e-06	2.31469	2.27873e-15	TRUE
8	50394212	50450729	SNTG1	0.442236	5.30276e-07	2.59387	1.06358e-17	TRUE
2	162504443	162518158	KCNH7	0.442647	8.99273e-27	3.86283	9.0104e-14	TRUE
X	85978767	86027557	CHM	0.442779	5.44385e-05	3.60776	8.60782e-06	TRUE
2	207976651	207977586	PLEKHM3	0.443533	1.65313e-22	2.26606	1.74306e-17	TRUE
10	68487144	68493570	SLC25A16	0.443875	3.53515e-12	2.17586	2.24914e-13	TRUE
1	7777160	7778169	VAMP3	0.444882	3.75137e-08	2.69886	2.07923e-07	TRUE
7	111935540	111945798	DOCK4	0.445197	3.04436e-21	2.49865	4.04092e-08	TRUE
15	93009145	93020258	CHD2	0.446408	8.61934e-07	1.70578	0.00146534	TRUE
4	102722871	102726683	MANBA	0.446424	3.89866e-26	2.30088	2.31887e-08	TRUE
8	135542654	135607037	KHDRBS3	0.447167	8.29511e-14	2.29511	7.89059e-12	TRUE
1	20904883	20942330	EIF4G3	0.448533	2.07859e-10	2.81763	1.45239e-06	TRUE
8	42401788	42403461	VDAC3	0.44861	2.04429e-10	#N/A	#N/A	#N/A
1	167332470	167338258	POU2F1	0.449603	1.95228e-06	#N/A	#N/A	#N/A
7	35667434	35673278	HERPUD2	0.450457	5.44826e-08	2.12183	0.000215057	TRUE
9	121974009	121989770	TTLL11	0.450626	2.10663e-33	2.87618	2.21129e-16	TRUE
X	32287529	32348528	DMD	0.451383	2.00216e-06	#N/A	#N/A	#N/A
9	83665030	83677961	UBQLN1	0.453112	8.06507e-10	2.69222	2.17887e-13	TRUE
13	46723221	46733998	LRCH1	0.453265	0.000411032	3.70187	2.03564e-05	TRUE
7	35010468	35018596	DPY19L1	0.455123	6.75184e-24	2.33039	1.07091e-09	TRUE
7	43468920	43501322	HECW1	0.455788	5.5795e-13	3.30858	6.35427e-09	TRUE
6	145919348	145933178	SHPRH	0.456427	1.25715e-14	2.63557	8.45069e-07	TRUE
12	100922226	100942535	ANO4	0.457799	3.1201e-19	1.84489	0.00162498	TRUE
7	33937289	33974784	BMPER	0.45823	5.50898e-44	3.62898	6.17443e-11	TRUE
2	226906793	226914351	RHBDD1	0.458357	0.000131012	2.68657	5.00561e-10	TRUE
9	37424845	37426654	GRHPR	0.460484	3.59008e-14	2.37666	5.13439e-08	TRUE
10	50516323	50590247	SGMS1	0.462381	0.00303989	2.17796	1.03975e-15	TRUE
X	121090399	121151724	AC002377.1	0.46274	6.51449e-12	#N/A	#N/A	#N/A
2	220774918	220791156	AC093843.1	0.464078	1.47229e-11	#N/A	#N/A	#N/A
15	32857015	32902040	FMN1	0.466131	6.77491e-38	2.78045	2.90735e-21	TRUE
2	124772799	124798320	CNTNAP5	0.467654	2.55247e-16	2.5128	1.40912e-12	TRUE
18	9583117	9595153	PPP4R1	0.468505	1.54501e-07	2.30795	7.19881e-10	TRUE
2	176296860	176337577	MTX2	0.470435	3.10683e-06	#N/A	#N/A	#N/A
10	115426250	115549536	ATRNL1	0.473599	2.46814e-15	2.63996	1.01968e-33	TRUE
1	13715541	13742157	PRDM2	0.474838	3.56911e-07	#N/A	#N/A	#N/A
2	120127688	120175004	EPB41L5	0.474903	2.01685e-43	2.78396	5.84714e-05	TRUE
17	79077430	79077864	ENGASE	0.474944	2.80195e-06	3.45425	3.39444e-07	TRUE
1	155670320	155679512	YY1AP1	0.475339	5.52387e-05	2.81758	8.65258e-06	TRUE
20	49135833	49166285	STAU1	0.475426	3.8616e-10	3.6492	6.29399e-15	TRUE
3	197081051	197119530	DLG1	0.475496	2.97042e-17	3.65086	1.25377e-05	TRUE
18	8076455	8088851	PTPRM	0.476811	1.84778e-13	1.60548	2.30213e-05	TRUE
3	18463480	18527326	SATB1-AS1	0.477606	6.40532e-09	#N/A	#N/A	#N/A
2	112399632	112400194	RGPD8	0.478459	1.74354e-13	3.36989	2.93597e-07	TRUE
2	147896301	147899898	ACVR2A	0.481484	4.40736e-47	2.97023	1.22023e-26	TRUE
4	139125164	139139497	ELF2	0.485032	4.69222e-14	#N/A	#N/A	#N/A
1	44284835	44339322	ERI3	0.487495	3.81207e-18	2.96709	2.69637e-09	TRUE
2	202952559	202955758	CARF	0.487918	5.34807e-05	#N/A	#N/A	#N/A
5	38990949	39003622	RICTOR	0.488541	8.00186e-17	2.62811	4.98957e-12	TRUE
4	67728540	67732345	UBA6-AS1	0.488814	7.62777e-07	#N/A	#N/A	#N/A
1	39370030	39372596	MACF1	0.489483	4.56415e-08	3.17938	5.90047e-05	TRUE
18	54271360	54277855	POLI	0.489558	2.70867e-05	2.12951	1.12381e-05	TRUE
2	202464809	202467689	BMPR2	0.489831	3.05038e-49	2.78942	2.64124e-30	TRUE
5	55645789	55664863	SLC38A9	0.490902	1.65165e-09	2.27216	6.57428e-07	TRUE
8	141253989	141254629	SLC45A4	0.491436	6.11143e-86	#N/A	#N/A	#N/A
15	70919050	70984257	LRRC49	0.492711	9.30134e-14	1.95378	0.00181535	TRUE
7	22291175	22318037	RAPGEF5	0.493713	6.70714e-38	2.54731	5.9259e-16	TRUE
1	236168706	236183906	GPR137B	0.495357	5.20757e-11	3.44403	0.000244041	TRUE
9	62289658	62297882	not_annotated	0.49595	9.51403e-15	#N/A	#N/A	#N/A
3	119500695	119517315	TIMMDC1	0.498151	3.89829e-07	3.0013	1.59741e-13	TRUE
7	51190850	51193589	COBL	0.498918	2.86871e-08	2.68896	2.49434e-05	TRUE
7	43468920	43479744	HECW1	0.500666	4.49107e-15	3.30858	6.35427e-09	TRUE
1	213077696	213117410	RPS6KC1	0.50195	9.01414e-20	3.08605	9.13778e-14	TRUE
22	40117055	40156182	TNRC6B	0.502961	5.51375e-08	2.44988	7.60959e-09	TRUE
5	17850183	17926959	LINC02223	0.503563	3.67933e-08	#N/A	#N/A	#N/A
2	79651552	79744582	CTNNA2	0.503888	1.98311e-05	#N/A	#N/A	#N/A
8	130152736	130169067	ASAP1	0.50575	2.80396e-43	2.87631	6.2862e-08	TRUE
5	143054439	143057747	ARHGAP26	0.506946	4.82436e-12	2.31264	2.50104e-14	TRUE
11	83224855	83248087	ANKRD42	0.507258	1.43146e-10	5.90651	5.57122e-09	TRUE
4	38089932	38103157	TBC1D1	0.507821	1.7965e-34	3.12151	3.77503e-08	TRUE
11	100297625	100308468	CNTN5	0.508375	8.40956e-10	#N/A	#N/A	#N/A
6	135039573	135042126	HBS1L	0.508936	4.76801e-06	3.27659	6.23355e-05	TRUE
10	88893871	88905660	STAMBPL1	0.509712	1.67346e-07	1.64237	4.79489e-06	TRUE
3	149895473	149921227	RNF13	0.50996	1.18303e-19	1.91076	8.20495e-08	TRUE
7	16376092	16406337	CRPPA	0.510628	4.5129e-14	#N/A	#N/A	#N/A
10	13127745	13136897	OPTN	0.512332	5.14362e-15	#N/A	#N/A	#N/A
3	151116338	151127984	MED12L	0.512341	3.22161e-39	2.84157	9.81617e-30	TRUE
5	180261684	180280608	MAPK9	0.514697	5.26546e-38	4.08667	7.58895e-12	TRUE
7	64543707	64544432	ZNF680	0.515014	3.90607e-10	2.14331	4.15733e-09	TRUE
2	135709433	135710231	R3HDM1	0.51547	1.7997e-30	2.82169	9.23683e-44	TRUE
16	11894954	11898035	GSPT1	0.515612	3.92947e-24	#N/A	#N/A	#N/A
6	30234358	30254464	HCG17	0.516703	8.35075e-14	#N/A	#N/A	#N/A
14	56585001	56636598	TMEM260	0.517432	1.3987e-07	#N/A	#N/A	#N/A
5	179966806	179980200	RNF130	0.517554	3.41671e-18	2.05748	0.000355197	TRUE
1	220579354	220618755	MARK1	0.518093	1.35524e-10	2.64482	0.000245982	TRUE
1	47280241	47282459	STIL	0.520025	1.10153e-05	#N/A	#N/A	#N/A
12	123004394	123005548	PITPNM2	0.521955	5.59969e-07	3.42758	4.52953e-06	TRUE
2	196220039	196220941	HECW2	0.522586	2.07616e-05	3.08794	7.23834e-06	TRUE
6	69233290	69239226	ADGRB3	0.523885	1.3085e-31	#N/A	#N/A	#N/A
15	51781044	51782828	TMOD2	0.526725	2.25354e-07	3.60023	3.77141e-07	TRUE
21	32694228	32695282	SYNJ1	0.527817	4.22654e-15	3.44163	7.14219e-05	TRUE
4	112562371	112585725	ZGRF1	0.528224	6.06352e-15	#N/A	#N/A	#N/A
1	12001401	12002103	MFN2	0.529546	4.42264e-17	3.34724	6.06998e-08	TRUE
10	106699214	106709341	SORCS1	0.532509	3.47988e-15	#N/A	#N/A	#N/A
3	134188837	134195182	RYK	0.532643	3.95073e-17	2.51876	6.32097e-12	TRUE
1	172387133	172388809	DNM3	0.537614	4.94753e-18	3.11607	2.28807e-07	TRUE
6	56981711	56992555	BEND6	0.539087	4.06615e-44	2.82588	2.06317e-16	TRUE
9	23731022	23765099	ELAVL2	0.539886	9.86161e-15	#N/A	#N/A	#N/A
5	72968498	72990864	FCHO2	0.54097	6.15717e-05	2.42355	1.59932e-09	TRUE
2	120127688	120175000	EPB41L5	0.540997	4.54284e-24	2.78396	5.84714e-05	TRUE
20	51674153	51690819	ATP9A	0.541078	4.24853e-18	2.93144	2.86404e-08	TRUE
5	31995576	32010482	PDZD2	0.542611	2.56361e-09	1.82127	0.00138404	TRUE
4	120754553	120811449	PRDM5	0.542785	9.86438e-13	2.03587	8.99955e-08	TRUE
7	127704839	127721400	SND1	0.542871	7.74415e-11	4.89465	6.30828e-10	TRUE
10	68025546	68044563	HERC4	0.542875	1.81759e-08	2.78574	7.0675e-09	TRUE
9	33986760	34017189	UBAP2	0.544409	1.92435e-07	2.90347	6.17944e-17	TRUE
2	135675332	135680324	R3HDM1	0.54562	8.25019e-58	2.82169	9.23683e-44	TRUE
2	112501206	112503181	TTL	0.546073	1.08685e-08	3.48157	3.99307e-08	TRUE
21	15511119	15513934	AJ009632.2	0.548478	0.00018464	#N/A	#N/A	#N/A
9	20353525	20365744	MLLT3	0.548877	2.28418e-07	3.28676	0.000127258	TRUE
12	1289852	1371977	ERC1	0.549394	7.56449e-78	3.42593	5.53666e-19	TRUE
6	143765261	143765798	PHACTR2	0.55004	0.000736238	#N/A	#N/A	#N/A
12	122511109	122515227	RSRC2	0.550711	3.58227e-05	#N/A	#N/A	#N/A
17	16001915	16006568	TTC19	0.551872	1.12083e-25	3.59346	2.44794e-10	TRUE
2	229836848	229880128	TRIP12	0.552663	5.08535e-13	1.95658	1.81249e-05	TRUE
3	32544876	32545965	DYNC1LI1	0.55404	2.33762e-15	3.07103	1.02243e-21	TRUE
5	88220563	88245792	TMEM161B	0.554263	1.89745e-31	#N/A	#N/A	#N/A
6	138333970	138335188	ARFGEF3	0.554447	1.3585e-08	#N/A	#N/A	#N/A
6	107904629	107924932	SEC63	0.554908	1.06238e-08	2.5201	2.05128e-05	TRUE
4	42485496	42543986	ATP8A1	0.555701	3.13034e-05	3.32318	0.000505145	TRUE
2	169530587	169544835	FASTKD1	0.55646	7.02089e-13	2.68296	4.05211e-07	TRUE
2	2836919	2838288	AC011995.2	0.557528	1.25999e-32	#N/A	#N/A	#N/A
8	135521237	135607037	KHDRBS3	0.55872	4.29381e-07	2.29511	7.89059e-12	TRUE
4	118105018	118143684	NDST3	0.55906	5.55612e-35	3.34438	2.30067e-29	TRUE
20	34727259	34736758	NCOA6	0.559494	0.000477381	#N/A	#N/A	#N/A
3	179378341	179392104	MFN1	0.559934	0.000571995	#N/A	#N/A	#N/A
10	15821656	15847943	MINDY3	0.560781	5.48191e-15	#N/A	#N/A	#N/A
5	36211844	36227565	NADK2	0.561362	7.39109e-12	#N/A	#N/A	#N/A
7	78125694	78185670	MAGI2	0.564815	2.02453e-21	2.31469	2.27873e-15	TRUE
16	10969161	10982991	CLEC16A	0.56737	1.65586e-19	4.77264	1.34146e-07	TRUE
13	77217840	77243951	MYCBP2	0.567413	1.83342e-09	3.76872	2.28679e-08	TRUE
8	213121	213710	RPL23AP53	0.567581	1.02149e-11	2.10578	0.00166775	TRUE
1	23050387	23059167	KDM1A	0.568833	9.38018e-41	2.90503	2.83074e-16	TRUE
15	40744047	40745259	RMDN3	0.568927	7.88062e-28	#N/A	#N/A	#N/A
X	134473359	134498684	HPRT1	0.570201	1.15431e-14	2.38179	1.4395e-08	TRUE
7	111808821	111834686	DOCK4	0.570271	3.76792e-09	2.49865	4.04092e-08	TRUE
18	21006351	21008194	ROCK1	0.573244	7.67103e-07	2.57831	1.77597e-05	TRUE
6	17507169	17513954	CAP2	0.575133	5.35166e-14	3.95848	2.24304e-27	TRUE
X	24179183	24179770	ZFX	0.576382	7.85296e-10	2.57673	3.6191e-17	TRUE
10	45862986	45900426	PARGP1	0.577173	3.03519e-07	#N/A	#N/A	#N/A
1	25340474	25351693	TMEM50A	0.577474	1.04413e-12	2.40803	0.00013505	TRUE
10	115461941	115469329	ATRNL1	0.577858	3.39715e-36	2.63996	1.01968e-33	TRUE
22	32478981	32485209	FBXO7	0.578634	1.40225e-09	4.31247	3.84848e-08	TRUE
14	99458279	99465813	SETD3	0.579685	5.81462e-70	2.34361	2.91771e-16	TRUE
12	116230533	116237705	MED13L	0.580957	4.02105e-19	#N/A	#N/A	#N/A
17	67928355	67932019	BPTF	0.581387	5.13709e-09	3.77847	1.50868e-06	TRUE
17	82763965	82781721	TBCD	0.583238	2.75416e-06	2.66501	1.2059e-06	TRUE
13	100309833	100368574	PCCA	0.584332	0.00010784	2.15865	7.27594e-07	TRUE
9	20923660	20933132	FOCAD	0.586846	8.58756e-53	#N/A	#N/A	#N/A
6	54149056	54189914	MLIP	0.589364	1.3109e-16	2.86539	1.14913e-59	TRUE
11	103303093	103358359	DYNC2H1	0.59121	5.67662e-23	1.96825	6.47989e-05	TRUE
4	150102478	150102812	DCLK2	0.592822	1.16083e-14	2.87192	0.00156567	TRUE
5	81615473	81710768	SSBP2	0.593483	5.45355e-05	2.69947	5.5606e-08	TRUE
5	43161249	43161931	ZNF131	0.59394	7.28803e-14	2.34429	5.67421e-11	TRUE
7	23611171	23611553	CCDC126	0.59707	4.45346e-27	3.19661	2.58836e-12	TRUE
5	123545417	123575963	CSNK1G3	0.597935	1.89927e-23	2.72657	5.32958e-24	TRUE
1	65913245	65918835	PDE4B	0.599772	7.44367e-52	2.88486	4.04311e-22	TRUE
2	127763062	127771004	WDR33	0.600902	2.4437e-10	#N/A	#N/A	#N/A
3	179859062	179898246	PEX5L	0.601105	1.21396e-11	2.29993	7.29909e-10	TRUE
1	75732644	75734871	ACADM	0.601662	0.0002834	2.29277	6.10004e-08	TRUE
1	240827098	240870119	RGS7	0.603543	2.21963e-16	3.15897	1.57701e-09	TRUE
17	28163543	28172618	NLK	0.605027	1.72232e-36	2.97304	2.77869e-21	TRUE
2	106830066	106834146	ST6GAL2	0.605729	9.38468e-11	2.04601	1.72385e-10	TRUE
4	104518577	104519454	not_annotated	0.607051	3.59849e-14	#N/A	#N/A	#N/A
2	226864604	226914351	RHBDD1	0.6071	1.8883e-39	2.68657	5.00561e-10	TRUE
11	13403168	13421838	BTBD10	0.607411	1.09335e-15	2.48059	8.00534e-15	TRUE
5	148548668	148550262	HTR4	0.609882	2.52003e-19	2.73933	0.00235586	TRUE
10	74838683	74843478	KAT6B	0.610144	1.91714e-29	2.24013	2.13584e-05	TRUE
8	140830472	140890769	PTK2	0.610473	7.09029e-14	2.84023	1.98582e-27	TRUE
20	25685567	25686466	ZNF337	0.611807	2.87296e-21	2.63284	0.000653542	TRUE
10	73817023	73824084	CAMK2G	0.611979	3.52192e-20	#N/A	#N/A	#N/A
1	8541214	8557523	RERE	0.613027	2.91023e-60	2.9796	2.8892e-21	TRUE
6	6366355	6438732	LY86-AS1	0.614473	1.97768e-08	1.73974	0.00283673	TRUE
17	82563354	82568201	FOXK2	0.615649	4.88822e-50	2.85406	1.43963e-17	TRUE
2	168012634	168075231	STK39	0.61598	4.06951e-19	2.57963	1.45548e-09	TRUE
17	31223444	31227606	NF1	0.617807	5.84165e-22	3.4099	3.69991e-09	TRUE
5	146691128	146701142	PPP2R2B	0.6195	6.71983e-26	2.5236	0.00187289	TRUE
10	118701306	118730410	CACUL1	0.619875	4.44034e-12	#N/A	#N/A	#N/A
22	25663630	25674528	GRK3	0.620033	3.21811e-10	#N/A	#N/A	#N/A
6	55495419	55542140	HMGCLL1	0.62205	8.60116e-42	2.94415	1.69838e-10	TRUE
15	72007826	72027793	MYO9A	0.623113	1.03642e-08	4.10148	9.75564e-09	TRUE
2	153900936	153944639	GALNT13	0.62746	5.38549e-12	#N/A	#N/A	#N/A
14	90943078	91001159	RPS6KA5	0.62789	1.03034e-20	3.54444	9.65e-06	TRUE
14	50741582	50744365	NIN	0.628409	1.59128e-08	#N/A	#N/A	#N/A
1	50655442	50744775	FAF1	0.630664	6.13314e-15	2.93942	1.39639e-08	TRUE
12	44703726	44714741	NELL2	0.632571	5.26797e-23	3.38799	5.61207e-06	TRUE
1	112555868	112616895	ST7L	0.632896	1.89176e-14	#N/A	#N/A	#N/A
X	121090399	121164157	AC002377.1	0.633372	9.78768e-09	#N/A	#N/A	#N/A
4	150798081	150817257	LRBA	0.633618	5.05924e-10	2.61562	3.90618e-12	TRUE
7	77585543	77600806	PTPN12	0.637107	3.34756e-24	#N/A	#N/A	#N/A
15	41562548	41565141	TYRO3	0.637127	1.12107e-14	2.52114	1.55563e-08	TRUE
8	74244529	74245175	JPH1	0.637464	5.72024e-22	2.65915	4.54978e-09	TRUE
19	18539371	18539720	FKBP8	0.638613	8.29967e-43	3.24618	4.22532e-27	TRUE
10	13663453	13675044	FRMD4A	0.64063	6.34505e-07	2.70755	0.000749025	TRUE
19	47416652	47417350	MEIS3	0.642316	6.35272e-23	2.90391	8.04206e-10	TRUE
5	74834426	74841679	FAM169A	0.642698	7.99865e-26	2.47834	2.0149e-24	TRUE
20	59840369	59841535	PHACTR3	0.643066	2.38069e-20	#N/A	#N/A	#N/A
9	120831331	120833456	PSMD5	0.643316	6.48263e-31	2.92986	5.51952e-11	TRUE
1	155717006	155726019	DAP3	0.64448	1.44369e-10	#N/A	#N/A	#N/A
11	34957384	34978182	PDHX	0.644593	1.15165e-31	2.1804	0.00166942	TRUE
9	83678441	83686155	UBQLN1	0.646044	6.10315e-29	2.69222	2.17887e-13	TRUE
15	39713444	39741900	FSIP1	0.647322	4.40088e-15	2.80299	2.34711e-08	TRUE
7	71415889	71421105	GALNT17	0.647926	1.78942e-09	#N/A	#N/A	#N/A
2	119926598	119945240	PTPN4	0.648318	1.60975e-15	2.89215	4.0193e-08	TRUE
11	129123446	129164427	ARHGAP32	0.648987	1.42337e-68	2.90916	7.19471e-33	TRUE
2	169555124	169557297	FASTKD1	0.650188	9.02992e-06	2.68296	4.05211e-07	TRUE
2	186740228	186754049	FAM171B	0.650719	4.78806e-11	2.62819	1.79552e-07	TRUE
9	33986760	33998864	UBAP2	0.652941	1.87992e-23	2.90347	6.17944e-17	TRUE
8	98706467	98707311	STK3	0.655349	4.63855e-10	#N/A	#N/A	#N/A
7	158759486	158799072	ESYT2	0.655946	7.04372e-08	#N/A	#N/A	#N/A
18	58165788	58252054	NEDD4L	0.659333	1.55377e-12	#N/A	#N/A	#N/A
14	71026117	71036157	PCNX1	0.659731	5.48011e-25	#N/A	#N/A	#N/A
16	67036639	67082339	CBFB	0.660134	1.21746e-05	3.00473	0.00123938	TRUE
6	143165082	143284225	AIG1	0.661132	8.25938e-11	2.2003	0.0003886	TRUE
1	233160283	233208689	PCNX2	0.661413	3.12512e-20	#N/A	#N/A	#N/A
6	149378018	149379518	TAB2	0.665065	6.29643e-07	#N/A	#N/A	#N/A
4	102304317	102315830	SLC39A8	0.666916	4.95858e-10	#N/A	#N/A	#N/A
4	16585922	16759260	LDB2	0.670776	1.63511e-22	2.91376	4.77566e-11	TRUE
14	78957242	78988141	NRXN3	0.671332	1.38345e-07	#N/A	#N/A	#N/A
21	37420299	37430400	DYRK1A	0.671372	6.74864e-11	#N/A	#N/A	#N/A
5	94628811	94643435	SLF1	0.671549	1.30071e-06	#N/A	#N/A	#N/A
15	77252367	77286504	PEAK1	0.677263	2.20319e-26	2.29998	4.07408e-08	TRUE
2	202555252	202556531	BMPR2	0.67815	1.02316e-24	2.78942	2.64124e-30	TRUE
15	63706780	63716473	HERC1	0.678842	1.08622e-36	2.20116	6.80286e-21	TRUE
9	96458379	96471094	HABP4	0.67933	2.75731e-09	2.69865	7.12759e-16	TRUE
10	121790169	121924329	ATE1	0.679744	1.5504e-46	2.29348	1.89907e-09	TRUE
3	66243203	66263379	SLC25A26	0.680512	6.00186e-21	3.4752	6.22287e-12	TRUE
3	170136419	170178938	PHC3	0.682829	1.31707e-15	3.03862	3.59819e-10	TRUE
11	59658866	59659469	PATL1	0.684292	8.12539e-25	2.52837	1.3636e-07	TRUE
2	199323803	199381820	SATB2	0.685108	3.51608e-23	2.77278	1.73486e-26	TRUE
2	199348701	199381820	SATB2	0.688617	1.27331e-11	2.77278	1.73486e-26	TRUE
4	128074460	128082305	LARP1B	0.689134	5.8041e-09	2.55143	0.000105939	TRUE
7	16216066	16278226	CRPPA	0.68933	4.67927e-43	#N/A	#N/A	#N/A
9	123065348	123076762	RABGAP1	0.691271	5.21867e-14	2.29568	2.93039e-05	TRUE
7	22308339	22318037	RAPGEF5	0.691274	1.92213e-71	2.54731	5.9259e-16	TRUE
20	58438945	58441083	VAPB	0.691988	7.49924e-24	2.76401	2.47551e-16	TRUE
2	222900674	222909150	ACSL3	0.693876	1.61485e-20	3.65627	6.95784e-06	TRUE
7	14672929	14718685	DGKB	0.696723	2.17294e-16	2.28415	1.45649e-24	TRUE
15	84680713	84691644	SEC11A	0.703465	2.35715e-06	4.12755	4.02197e-06	TRUE
8	28155942	28162078	ELP3	0.704073	3.49136e-21	2.82811	1.42914e-06	TRUE
3	72832369	72844423	SHQ1	0.704919	1.14418e-17	3.0645	0.000102996	TRUE
2	61495455	61499894	XPO1	0.705153	6.91825e-13	2.88182	1.40754e-15	TRUE
7	156724112	156826744	LMBR1	0.708935	1.12486e-29	2.79003	1.96879e-13	TRUE
3	179413412	179419505	GNB4	0.709117	6.82474e-07	#N/A	#N/A	#N/A
15	42260958	42268032	TMEM87A	0.710726	2.30922e-11	#N/A	#N/A	#N/A
3	55888389	55992250	ERC2	0.712349	2.73865e-28	2.45443	1.3558e-24	TRUE
14	23033368	23033674	PSMB5	0.718231	7.87576e-11	#N/A	#N/A	#N/A
9	111440372	111444494	ECPAS	0.718951	7.48419e-15	#N/A	#N/A	#N/A
13	111205289	111233293	ARHGEF7	0.723423	1.9494e-18	2.95668	0.00554823	TRUE
1	100906852	100921841	SLC30A7	0.724814	1.25898e-19	3.31426	5.27991e-21	TRUE
9	35546430	35548535	RUSC2	0.72589	1.13485e-13	2.22439	0.000556404	TRUE
12	99772922	99782097	ANKS1B	0.726086	3.63151e-51	3.00777	1.67668e-31	TRUE
20	59773279	59774490	PHACTR3	0.729172	1.36656e-06	#N/A	#N/A	#N/A
2	36396614	36442735	CRIM1	0.730528	1.24285e-15	2.64831	3.36701e-08	TRUE
15	67231814	67236820	AAGAB	0.734986	6.26009e-67	3.37066	8.7073e-52	TRUE
5	176943335	176958154	UIMC1	0.735199	2.33522e-44	2.8905	4.24379e-21	TRUE
2	30525587	30533314	LCLAT1	0.737175	3.83949e-12	#N/A	#N/A	#N/A
12	123586747	123590449	TMED2	0.737384	5.22129e-15	2.4847	0.00056666	TRUE
9	36352742	36353331	RNF38	0.740024	1.95285e-15	2.42377	0.000185001	TRUE
22	29636751	29642285	NF2	0.741032	1.47818e-24	#N/A	#N/A	#N/A
4	118088039	118143684	NDST3	0.741115	9.08752e-13	3.34438	2.30067e-29	TRUE
4	253560	254837	ZNF876P	0.742303	1.122e-15	#N/A	#N/A	#N/A
1	86715724	86735179	SH3GLB1	0.744938	6.98509e-13	#N/A	#N/A	#N/A
10	115426250	115519324	ATRNL1	0.747016	7.2979e-14	2.63996	1.01968e-33	TRUE
12	12244262	12244655	LRP6	0.747155	5.0661e-35	3.08785	2.03093e-16	TRUE
9	109073356	109108570	TMEM245	0.749396	1.0532e-17	#N/A	#N/A	#N/A
1	233090061	233095863	PCNX2	0.754465	2.44925e-08	#N/A	#N/A	#N/A
4	51863437	51891851	DCUN1D4	0.755864	8.28111e-60	2.26028	2.19534e-14	TRUE
7	44645327	44647759	OGDH	0.757965	3.56304e-27	2.71207	3.1144e-09	TRUE
12	98751355	98832136	ANKS1B	0.763893	1.22583e-45	3.00777	1.67668e-31	TRUE
21	39206108	39212707	BRWD1	0.765807	4.99485e-51	2.87913	2.25884e-09	TRUE
5	127956804	127966928	LINC01184	0.766418	6.26136e-16	#N/A	#N/A	#N/A
1	84179177	84197824	PRKACB	0.768401	2.54381e-30	3.11582	0.00157232	TRUE
8	10207833	10319989	MSRA	0.768834	9.71002e-23	#N/A	#N/A	#N/A
1	240868587	240870119	RGS7	0.770104	1.67848e-28	3.15897	1.57701e-09	TRUE
12	66515619	66529914	GRIP1	0.772595	1.36451e-12	5.22597	1.29621e-06	TRUE
2	144208603	144237339	GTDC1	0.773289	4.52211e-07	2.768	0.000530026	TRUE
10	18527588	18536196	CACNB2	0.776533	4.22606e-21	#N/A	#N/A	#N/A
X	21526867	21532067	CNKSR2	0.777495	2.32058e-24	#N/A	#N/A	#N/A
1	114463104	114464388	TRIM33	0.785325	6.26637e-99	2.95192	8.27359e-18	TRUE
2	174915058	174952202	CHN1	0.786245	4.08861e-23	#N/A	#N/A	#N/A
17	42498924	42501304	ATP6V0A1	0.786575	8.55451e-56	3.41318	1.67951e-11	TRUE
17	56844019	56848065	DGKE	0.787861	4.63043e-10	2.54764	1.54216e-14	TRUE
22	45689712	45718493	ATXN10	0.788142	1.61805e-23	2.20351	2.64357e-17	TRUE
2	135675332	135715694	R3HDM1	0.789624	2.36102e-12	2.82169	9.23683e-44	TRUE
16	29905788	29906127	ASPHD1	0.79183	1.21229e-23	#N/A	#N/A	#N/A
6	68993768	69063036	ADGRB3	0.793149	1.10323e-33	#N/A	#N/A	#N/A
10	50433476	50466932	SGMS1	0.797542	3.40492e-16	2.17796	1.03975e-15	TRUE
11	22203804	22239684	ANO5	0.797709	7.52003e-08	#N/A	#N/A	#N/A
18	8718424	8720496	MTCL1	0.800594	3.24336e-86	#N/A	#N/A	#N/A
1	100913663	100974902	SLC30A7	0.801476	3.00149e-48	3.31426	5.27991e-21	TRUE
16	69370483	69372355	TERF2	0.802452	2.17876e-11	3.10308	0.00209189	TRUE
14	31133238	31133675	HECTD1	0.803507	1.25447e-11	2.79324	0.00140241	TRUE
14	103753000	103754244	PPP1R13B	0.806306	3.27699e-09	2.46225	1.19508e-18	TRUE
2	54928313	54928751	EML6	0.80724	4.1796e-58	3.05388	1.56652e-06	TRUE
3	32534511	32545965	DYNC1LI1	0.807565	5.71499e-17	3.07103	1.02243e-21	TRUE
11	129123446	129124894	ARHGAP32	0.808515	1.70324e-14	2.90916	7.19471e-33	TRUE
9	114636990	114638726	TMEM268	0.810038	2.98784e-13	#N/A	#N/A	#N/A
4	86693587	86701801	PTPN13	0.810139	5.95819e-31	#N/A	#N/A	#N/A
17	8238031	8238629	CTC1	0.810862	4.65349e-46	3.55266	3.8611e-11	TRUE
5	56864734	56865977	MAP3K1	0.812372	1.76139e-21	2.14695	0.00279861	TRUE
3	129965701	129972108	AC083906.3	0.812992	9.02609e-39	#N/A	#N/A	#N/A
5	139363759	139364743	PAIP2	0.813668	8.07389e-29	2.73121	3.10346e-08	TRUE
20	35716740	35725155	RBM39	0.81581	7.1074e-44	2.24644	1.60162e-08	TRUE
17	37283267	37289528	ACACA	0.816954	1.98744e-25	3.66893	2.53158e-06	TRUE
15	27326809	27328888	GABRG3	0.818137	2.86578e-38	3.4893	9.55644e-17	TRUE
13	79370945	79371930	RBM26	0.818773	1.7375e-12	2.28768	8.21901e-10	TRUE
16	53844155	53888951	FTO	0.820012	6.64892e-19	2.83166	1.88163e-37	TRUE
4	150761783	150817257	LRBA	0.821048	3.5171e-17	2.61562	3.90618e-12	TRUE
6	88801564	88891915	RNGTT	0.821387	1.12909e-23	2.4804	1.37673e-10	TRUE
13	49196877	49198574	FNDC3A	0.821877	1.908e-18	#N/A	#N/A	#N/A
3	183650296	183651276	KLHL24	0.82204	5.85072e-23	2.74365	4.13734e-10	TRUE
2	161947566	161965173	SLC4A10	0.822188	4.71608e-50	3.67496	2.3744e-06	TRUE
X	17133824	17138961	REPS2	0.825314	2.16177e-45	3.00166	2.00958e-06	TRUE
5	93553761	93563463	NR2F1-AS1	0.828199	1.6405e-14	#N/A	#N/A	#N/A
5	153705697	153706067	GRIA1	0.831205	7.31773e-12	#N/A	#N/A	#N/A
16	53879844	53934109	FTO	0.833246	2.64163e-08	2.83166	1.88163e-37	TRUE
14	93467671	93497286	UNC79	0.833641	2.96178e-53	2.80061	1.55838e-12	TRUE
1	180984677	180993425	STX6	0.834928	3.25308e-60	2.68286	4.18896e-22	TRUE
5	65567513	65572286	PPWD1	0.835538	1.56e-10	#N/A	#N/A	#N/A
17	82563354	82571870	FOXK2	0.836201	5.10486e-13	2.85406	1.43963e-17	TRUE
X	141715008	141721898	not_annotated	0.836708	5.02197e-30	#N/A	#N/A	#N/A
7	140776912	140794467	BRAF	0.839702	3.06435e-37	2.21897	2.10689e-05	TRUE
13	42168440	42190525	DGKH	0.841304	4.55959e-40	3.06879	1.15352e-08	TRUE
17	28132620	28172618	NLK	0.841339	1.56887e-14	2.97304	2.77869e-21	TRUE
1	230954333	230961303	TTC13	0.841656	1.14215e-12	3.2381	5.34409e-05	TRUE
2	88801099	88804880	ANKRD36BP2	0.842916	1.32471e-31	2.94233	1.18249e-05	TRUE
2	170015281	170061443	UBR3	0.84333	2.65891e-35	3.02407	5.57379e-07	TRUE
1	167951800	167975015	DCAF6	0.843563	8.25467e-17	#N/A	#N/A	#N/A
20	2986765	2988474	PTPRA	0.844703	9.25172e-14	3.36523	2.86162e-05	TRUE
6	4891713	4892379	CDYL	0.846055	3.65984e-99	2.95057	7.73576e-28	TRUE
4	150761783	150808398	LRBA	0.846449	1.17141e-32	2.61562	3.90618e-12	TRUE
8	8991548	8994254	not_annotated	0.856574	3.601e-19	#N/A	#N/A	#N/A
18	58934433	58953799	ZNF532	0.8616	6.1699e-47	2.5891	2.66347e-16	TRUE
7	34966894	35018596	DPY19L1	0.862858	2.46137e-13	2.33039	1.07091e-09	TRUE
12	128814775	128815070	SLC15A4	0.865211	3.66963e-12	#N/A	#N/A	#N/A
1	98953070	98956741	PLPPR5	0.866162	3.8345e-55	#N/A	#N/A	#N/A
13	32078834	32117473	FRY	0.866822	1.67564e-18	3.548	3.94678e-05	TRUE
7	103025063	103029418	FBXL13	0.87348	1.10328e-37	3.2081	4.16131e-05	TRUE
18	58931646	58939621	ZNF532	0.878493	1.03545e-11	2.5891	2.66347e-16	TRUE
8	97686668	97691188	MTDH	0.879506	2.877e-10	#N/A	#N/A	#N/A
10	115394659	115469329	ATRNL1	0.883194	8.95331e-33	2.63996	1.01968e-33	TRUE
17	12095575	12113360	MAP2K4	0.887593	1.74266e-18	2.51873	6.89997e-45	TRUE
7	104188251	104204234	ORC5	0.891533	2.46683e-36	3.7081	1.31565e-10	TRUE
7	137521866	137623554	DGKI	0.894901	1.6413e-21	2.70057	1.17285e-05	TRUE
15	83588662	83609466	SH3GL3	0.894924	2.70367e-24	1.90168	4.35128e-05	TRUE
1	50582618	50596216	FAF1	0.897546	2.34596e-09	2.93942	1.39639e-08	TRUE
11	7416042	7420635	SYT9	0.897642	4.77301e-17	#N/A	#N/A	#N/A
9	6849507	6893232	KDM4C	0.89831	2.4664e-17	3.89633	0.000104586	TRUE
9	131430090	131432794	PRRC2B	0.900842	1.10984e-23	3.49693	1.50455e-10	TRUE
1	59339958	59378837	FGGY	0.903129	4.18359e-52	2.46432	2.21782e-11	TRUE
4	133075344	133096883	AC105383.1	0.904174	8.46017e-15	#N/A	#N/A	#N/A
7	22266964	22318037	RAPGEF5	0.905361	1.98634e-63	2.54731	5.9259e-16	TRUE
1	77286941	77297947	AK5	0.905584	6.81096e-12	3.21727	3.96834e-06	TRUE
10	4830675	4909606	AKR1E2	0.907815	9.64644e-31	#N/A	#N/A	#N/A
8	17989859	17993619	PCM1	0.910975	6.02829e-12	3.48361	1.24692e-05	TRUE
22	45729425	45740538	ATXN10	0.91206	5.1268e-100	2.20351	2.64357e-17	TRUE
11	87067694	87091395	TMEM135	0.913104	5.17045e-14	#N/A	#N/A	#N/A
7	140702866	140704963	NDUFB2	0.913837	2.88272e-11	2.00946	0.000704771	TRUE
X	19607938	19687691	SH3KBP1	0.914273	1.13904e-46	#N/A	#N/A	#N/A
12	100971306	100987670	ANO4	0.916324	2.63133e-22	1.84489	0.00162498	TRUE
1	20749723	20773610	HP1BP3	0.917409	4.60987e-27	2.37452	1.19356e-05	TRUE
9	111578796	111586165	PTGR1	0.917976	2.82702e-12	#N/A	#N/A	#N/A
3	62445765	62481869	CADPS	0.91906	9.41795e-36	2.30363	7.85407e-07	TRUE
7	43463660	43479744	HECW1	0.91957	2.99631e-24	3.30858	6.35427e-09	TRUE
12	350621	354234	KDM5A	0.921624	4.63701e-29	3.02281	4.4061e-05	TRUE
6	87210451	87218731	ZNF292	0.92429	9.29454e-23	2.69052	2.24484e-16	TRUE
11	19350373	19351027	NAV2	0.932737	1.93244e-16	#N/A	#N/A	#N/A
17	4282798	4296814	UBE2G1	0.933254	7.49302e-40	3.91794	2.73691e-10	TRUE
17	66687111	66689047	PRKCA	0.938655	4.42304e-22	2.40323	4.35181e-07	TRUE
18	56776782	56816144	WDR7	0.939217	2.35347e-57	2.64812	7.80344e-12	TRUE
7	66240325	66286709	TPST1	0.939363	6.72663e-66	2.56389	2.70705e-15	TRUE
7	43450828	43493180	HECW1	0.940652	8.62956e-34	3.30858	6.35427e-09	TRUE
8	100527845	100529860	ANKRD46	0.941036	4.79182e-21	3.52765	2.65192e-06	TRUE
13	25828118	25862408	ATP8A2	0.94234	5.15639e-24	2.96203	2.94609e-10	TRUE
9	98385640	98406141	GABBR2	0.946956	2.11631e-23	2.78148	0.00157798	TRUE
21	46349012	46349820	PCNT	0.948117	2.36305e-26	2.33561	3.57683e-05	TRUE
2	109825876	109826438	RGPD5	0.948344	3.86918e-22	2.64393	1.38012e-15	TRUE
10	50460673	50590247	SGMS1	0.948741	2.50516e-71	2.17796	1.03975e-15	TRUE
15	84538532	84555070	UBE2Q2P1	0.95211	4.49577e-27	2.30468	0.000712044	TRUE
1	230663141	230675124	COG2	0.952809	1.25878e-53	4.5343	3.00839e-11	TRUE
8	88056128	88167973	MMP16	0.953752	5.07149e-15	3.37561	3.59899e-08	TRUE
12	22493223	22506819	C2CD5	0.954219	4.4946e-19	#N/A	#N/A	#N/A
1	40406736	40409835	SMAP2	0.954595	1.38987e-19	#N/A	#N/A	#N/A
7	122345574	122416164	CADPS2	0.956285	5.21049e-18	3.09637	2.09058e-06	TRUE
18	33607594	33683568	ASXL3	0.957463	1.09415e-23	1.8556	5.16078e-05	TRUE
2	220740284	220740678	AC067956.1	0.957865	3.71698e-16	#N/A	#N/A	#N/A
13	102622877	102627924	TPP2	0.959916	6.93958e-22	#N/A	#N/A	#N/A
21	45128402	45134832	ADARB1	0.961477	1.14455e-62	3.05312	6.6727e-12	TRUE
5	143054439	143147381	ARHGAP26	0.967236	8.73847e-31	2.31264	2.50104e-14	TRUE
1	44308310	44339322	ERI3	0.969251	8.55632e-76	2.96709	2.69637e-09	TRUE
12	2504436	2512984	CACNA1C	0.971851	1.05246e-93	3.70036	5.17288e-14	TRUE
6	68993768	69049346	ADGRB3	0.973762	7.89519e-41	#N/A	#N/A	#N/A
12	111513357	111520076	ATXN2	0.973819	5.96435e-18	3.00308	3.04736e-12	TRUE
12	78006419	78007445	NAV3	0.973999	1.88297e-11	3.3761	2.75282e-05	TRUE
20	62139075	62140944	PSMA7	0.976921	1.7999e-70	2.86125	3.50155e-18	TRUE
6	158583954	158589782	TMEM181	0.977142	1.98735e-37	2.38005	1.41707e-08	TRUE
3	31576396	31600459	STT3B	0.981337	3.27361e-18	3.2867	5.40379e-06	TRUE
X	6150995	6151771	NLGN4X	0.988	5.03696e-16	2.02404	0.0024773	TRUE
10	45939361	45962994	PARGP1	0.988436	1.08349e-65	#N/A	#N/A	#N/A
2	202755538	202759353	FAM117B	0.990965	4.64085e-38	3.18413	6.25774e-16	TRUE
7	14694075	14736194	DGKB	1.01464	1.68828e-13	2.28415	1.45649e-24	TRUE
2	85368686	85371562	ELMOD3	1.02197	1.16778e-19	#N/A	#N/A	#N/A
7	90917601	90984241	CDK14	1.02296	1.72948e-43	2.01778	7.41872e-06	TRUE
7	31873292	31880860	PDE1C	1.02378	1.07685e-28	#N/A	#N/A	#N/A
5	160035140	160051183	TTC1	1.02591	3.37313e-38	#N/A	#N/A	#N/A
11	129062280	129066868	ARHGAP32	1.02675	6.13673e-46	2.90916	7.19471e-33	TRUE
3	66236544	66263379	SLC25A26	1.02691	7.75229e-71	3.4752	6.22287e-12	TRUE
6	70475410	70502791	FAM135A	1.02936	1.15225e-50	3.71465	6.4788e-06	TRUE
2	106434637	106435202	RGPD3	1.02976	5.82253e-13	#N/A	#N/A	#N/A
18	24064140	24083081	TTC39C	1.0314	4.38794e-73	2.97841	4.44576e-13	TRUE
7	141636960	141649333	AGK	1.03175	6.18779e-53	#N/A	#N/A	#N/A
X	135545423	135552146	INTS6L	1.04053	3.2547e-50	#N/A	#N/A	#N/A
17	31982999	31988497	SUZ12	1.04122	6.76155e-26	2.33043	1.17364e-11	TRUE
7	129657343	129690546	NRF1	1.04346	4.43507e-23	2.95402	0.000166188	TRUE
4	147906638	147955374	ARHGAP10	1.0448	4.60119e-31	2.18715	4.46847e-05	TRUE
8	61676140	61684188	ASPH	1.0465	5.03358e-64	2.09293	4.65255e-09	TRUE
19	21974729	21988909	ZNF208	1.04911	4.56917e-15	#N/A	#N/A	#N/A
X	121090399	121297451	AC002377.1	1.05779	1.03761e-23	#N/A	#N/A	#N/A
2	232747615	232761436	GIGYF2	1.05976	1.17742e-41	2.87661	2.82351e-05	TRUE
6	72291934	72333835	RIMS1	1.05986	1.10736e-40	2.4889	2.96902e-42	TRUE
18	12999421	13030608	CEP192	1.06474	3.59222e-28	2.40209	3.00565e-08	TRUE
9	111428042	111442424	ECPAS	1.06598	2.00979e-17	#N/A	#N/A	#N/A
5	108348399	108367953	FBXL17	1.06652	2.81142e-79	3.33065	1.04053e-14	TRUE
2	140867590	140868263	LRP1B	1.06661	6.94237e-43	2.84311	2.02572e-06	TRUE
2	87793631	87794193	RGPD2	1.06752	1.69609e-16	#N/A	#N/A	#N/A
2	38880179	38881578	MORN2	1.06909	2.41238e-32	2.85924	0.000282627	TRUE
6	146972045	147119477	STXBP5-AS1	1.06981	3.55408e-14	#N/A	#N/A	#N/A
1	84179177	84235364	PRKACB	1.07365	1.36732e-16	3.11582	0.00157232	TRUE
6	6362183	6438732	LY86-AS1	1.08204	5.87e-55	1.73974	0.00283673	TRUE
7	14607434	14673027	DGKB	1.08452	4.40461e-103	2.28415	1.45649e-24	TRUE
13	112088046	112098474	SOX1-OT	1.09259	1.5276e-25	#N/A	#N/A	#N/A
7	16258390	16278226	CRPPA	1.09373	1.1921e-95	#N/A	#N/A	#N/A
1	107324282	107324922	NTNG1	1.09554	1.81101e-48	3.82279	4.95169e-05	TRUE
21	26051000	26053348	APP	1.09884	2.62506e-62	#N/A	#N/A	#N/A
15	65700544	65701890	DENND4A	1.10256	1.96526e-36	2.71687	5.44838e-05	TRUE
11	34090179	34092056	CAPRIN1	1.10402	4.66609e-25	2.21589	0.000251367	TRUE
2	168012634	168129758	STK39	1.10431	8.30076e-40	2.57963	1.45548e-09	TRUE
14	61970132	61996542	SYT16	1.10654	5.96196e-32	#N/A	#N/A	#N/A
14	22926133	22927660	PRMT5	1.10872	1.46229e-21	#N/A	#N/A	#N/A
6	24475121	24479959	GPLD1	1.10882	2.74903e-36	4.28897	1.03159e-05	TRUE
2	168161787	168182090	STK39	1.11139	4.05883e-47	2.57963	1.45548e-09	TRUE
10	64883698	64936771	not_annotated	1.11195	5.57609e-29	#N/A	#N/A	#N/A
6	109641518	109672167	AK9	1.11413	1.85672e-25	#N/A	#N/A	#N/A
6	147001441	147119477	STXBP5-AS1	1.11548	1.27166e-37	#N/A	#N/A	#N/A
4	42503450	42524847	ATP8A1	1.11566	1.07463e-26	3.32318	0.000505145	TRUE
12	27714780	27737608	MRPS35	1.1171	5.58183e-21	3.12333	3.00493e-20	TRUE
8	53795647	53801896	ATP6V1H	1.12205	3.10029e-23	#N/A	#N/A	#N/A
16	24032136	24035547	PRKCB	1.12275	3.89019e-30	3.73364	2.70419e-11	TRUE
2	86251957	86282242	REEP1	1.12296	8.64692e-27	#N/A	#N/A	#N/A
1	1223244	1223968	SDF4	1.12405	4.2874e-87	3.34512	5.10472e-30	TRUE
12	19343323	19348519	PLEKHA5	1.1325	2.99531e-30	#N/A	#N/A	#N/A
17	30743301	30769965	SUZ12P1	1.13288	3.41791e-54	#N/A	#N/A	#N/A
5	161330883	161336769	GABRB2	1.13425	5.69515e-107	3.08781	2.46861e-24	TRUE
9	19423862	19424841	ACER2	1.13469	2.13946e-23	3.79883	5.77354e-13	TRUE
8	70213903	70216764	NCOA2	1.14178	1.30717e-33	2.19399	1.28633e-06	TRUE
2	29133655	29145367	CLIP4	1.14648	9.60427e-35	2.69955	4.64882e-06	TRUE
6	30021667	30035983	ZNRD1ASP	1.14851	1.96227e-21	#N/A	#N/A	#N/A
7	158901739	158906091	WDR60	1.14985	4.87815e-39	#N/A	#N/A	#N/A
15	91251819	91268605	SV2B	1.1508	7.67594e-89	3.87886	2.5174e-09	TRUE
9	19423862	19435084	ACER2	1.15105	4.29986e-44	3.79883	5.77354e-13	TRUE
10	4830675	4873307	AKR1E2	1.15404	5.52688e-14	#N/A	#N/A	#N/A
1	229463543	229465519	NUP133	1.1618	1.03282e-49	3.73222	1.11996e-09	TRUE
10	14896846	14897517	SUV39H2	1.17344	5.43119e-39	#N/A	#N/A	#N/A
3	47037666	47046621	SETD2	1.17465	6.47063e-36	2.81718	2.63583e-09	TRUE
2	15488894	15511350	NBAS	1.18015	5.9526e-20	2.80953	3.40745e-05	TRUE
5	143037196	143147381	ARHGAP26	1.18059	3.05411e-29	2.31264	2.50104e-14	TRUE
2	206279540	206297373	ZDBF2	1.18184	3.23533e-35	#N/A	#N/A	#N/A
1	145839890	145841071	POLR3C	1.18248	4.8236e-18	2.32258	0.00914029	TRUE
1	247138716	247159813	ZNF124	1.1825	3.94214e-36	2.40486	3.49483e-06	TRUE
12	100282943	100298175	SCYL2	1.18929	4.4235e-25	2.688	4.17804e-06	TRUE
7	14590424	14673027	DGKB	1.18945	1.03733e-49	2.28415	1.45649e-24	TRUE
1	151658235	151668635	SNX27	1.19051	1.04252e-30	#N/A	#N/A	#N/A
1	70076077	70121870	LRRC7	1.19805	1.89651e-33	2.58955	1.2546e-10	TRUE
7	126532952	126533887	GRM8	1.19921	3.44319e-21	5.16691	3.01888e-08	TRUE
1	97515726	97595166	DPYD	1.20161	5.96218e-28	2.74911	3.53338e-07	TRUE
19	34430576	34438766	UBA2	1.20515	3.21124e-73	2.23355	7.62424e-09	TRUE
8	42459896	42472654	SLC20A2	1.20541	4.68133e-45	3.84624	1.6072e-07	TRUE
2	196271193	196278662	HECW2	1.20761	9.16929e-30	3.08794	7.23834e-06	TRUE
11	118551786	118559864	IFT46	1.21034	2.16002e-27	3.35896	7.23598e-07	TRUE
1	88770352	88771879	PKN2	1.21428	1.07028e-32	3.22668	2.84492e-08	TRUE
10	70844473	70859499	SGPL1	1.21922	2.07248e-49	3.04027	3.93661e-19	TRUE
3	33068230	33068970	GLB1	1.22079	1.73878e-26	#N/A	#N/A	#N/A
10	74842600	74843478	KAT6B	1.22283	8.19499e-42	2.24013	2.13584e-05	TRUE
1	213077696	213176492	RPS6KC1	1.22503	3.21188e-59	3.08605	9.13778e-14	TRUE
6	55514048	55542140	HMGCLL1	1.22506	1.77195e-73	2.94415	1.69838e-10	TRUE
1	155721517	155726019	DAP3	1.22754	4.00045e-25	#N/A	#N/A	#N/A
3	32733423	32734976	CNOT10	1.23062	1.62482e-30	#N/A	#N/A	#N/A
13	31215051	31229294	B3GLCT	1.23118	8.59314e-31	#N/A	#N/A	#N/A
12	111933886	111943369	TMEM116	1.23186	1.69528e-68	2.6216	7.95004e-07	TRUE
3	121413158	121415968	STXBP5L	1.23736	9.06601e-40	1.92594	6.47015e-10	TRUE
1	15638307	15643650	DDI2	1.23768	5.41108e-20	5.39362	9.02754e-09	TRUE
16	29895259	29895860	SEZ6L2	1.24543	1.99178e-19	#N/A	#N/A	#N/A
13	21381434	21391854	ZDHHC20	1.24713	6.72119e-40	3.03599	0.000118492	TRUE
18	23234608	23237245	CABLES1	1.24794	2.64476e-29	#N/A	#N/A	#N/A
12	112269704	112273795	HECTD4	1.25316	1.68505e-71	#N/A	#N/A	#N/A
15	75859878	75873568	UBE2Q2	1.25608	3.82518e-35	2.26294	0.00016874	TRUE
3	3156219	3174261	CRBN	1.25875	2.61703e-45	2.80545	0.000635456	TRUE
7	122407540	122474517	CADPS2	1.25917	3.88043e-35	3.09637	2.09058e-06	TRUE
16	66598178	66598840	not_annotated	1.26057	1.80443e-21	#N/A	#N/A	#N/A
1	10149184	10161286	UBE4B	1.26166	2.74224e-23	#N/A	#N/A	#N/A
14	93466698	93497286	UNC79	1.2654	3.20937e-32	2.80061	1.55838e-12	TRUE
5	138006990	138021197	FAM13B	1.2682	6.34697e-51	2.58818	6.30303e-28	TRUE
12	8235189	8235999	LINC02449	1.26829	4.22059e-21	#N/A	#N/A	#N/A
1	97679095	97740479	DPYD	1.26985	8.21002e-27	2.74911	3.53338e-07	TRUE
22	32478981	32479275	FBXO7	1.27549	1.50372e-53	4.31247	3.84848e-08	TRUE
4	47403318	47406926	GABRB1	1.28311	2.74141e-22	1.72178	0.00789337	TRUE
19	5604583	5604936	SAFB2	1.28603	3.00241e-69	2.71693	7.80874e-07	TRUE
5	73058433	73077493	FCHO2	1.28648	6.631e-51	2.42355	1.59932e-09	TRUE
3	319683	328354	CHL1	1.28658	1.20764e-20	#N/A	#N/A	#N/A
22	45689712	45702847	ATXN10	1.28688	1.50117e-28	2.20351	2.64357e-17	TRUE
1	21272699	21290156	ECE1	1.28717	3.60734e-53	3.49713	2.83095e-05	TRUE
1	215169199	215172183	KCNK2	1.29007	1.1239e-39	2.26558	0.00175907	TRUE
14	76166663	76180849	GPATCH2L	1.29041	1.94277e-53	#N/A	#N/A	#N/A
12	19462510	19473355	AEBP2	1.29428	7.11786e-44	5.04294	1.03339e-06	TRUE
2	50465442	50506617	NRXN1	1.29651	1.50572e-44	2.31054	1.19891e-05	TRUE
4	10097711	10103986	WDR1	1.29871	6.18511e-48	2.31376	0.000658931	TRUE
7	38207447	38219660	STARD3NL	1.29876	7.03736e-30	3.1686	9.02583e-07	TRUE
17	42500707	42501304	ATP6V0A1	1.30273	2.11782e-50	3.41318	1.67951e-11	TRUE
20	3945177	3974400	RNF24	1.30846	2.62112e-45	#N/A	#N/A	#N/A
8	112921627	112976148	CSMD3	1.31046	1.11146e-54	3.02453	2.62468e-05	TRUE
12	94375886	94403262	CEP83	1.31071	4.47651e-35	#N/A	#N/A	#N/A
15	61929501	61931259	VPS13C	1.3111	3.32043e-29	2.51422	2.03712e-20	TRUE
2	1098196	1173183	SNTG2	1.31332	2.31461e-21	#N/A	#N/A	#N/A
2	94196055	94203287	AC026273.1	1.31387	1.57645e-28	#N/A	#N/A	#N/A
2	190927306	190954818	GLS	1.31782	8.492e-32	3.17375	3.7317e-05	TRUE
12	101714090	101716812	CHPT1	1.31783	1.24155e-38	#N/A	#N/A	#N/A
1	197642711	197658369	DENND1B	1.32639	1.62553e-33	4.30959	2.1787e-06	TRUE
3	119500695	119513719	TIMMDC1	1.32668	1.04409e-50	3.0013	1.59741e-13	TRUE
5	145796442	145826200	PRELID2	1.32855	1.72385e-20	2.29948	8.60574e-05	TRUE
2	61522611	61526521	XPO1	1.32956	2.33931e-71	2.88182	1.40754e-15	TRUE
X	134473359	134493590	HPRT1	1.3316	2.28471e-91	2.38179	1.4395e-08	TRUE
17	9940126	9946983	AC005747.1	1.33533	7.11778e-66	#N/A	#N/A	#N/A
7	158773341	158799072	ESYT2	1.33631	4.35686e-38	#N/A	#N/A	#N/A
5	80775694	80813741	MSH3	1.33879	7.66057e-52	1.94304	2.42101e-05	TRUE
2	119920069	119934958	PTPN4	1.34227	1.69977e-38	2.89215	4.0193e-08	TRUE
6	69737942	69790472	LMBRD1	1.34257	1.29406e-69	3.40443	4.44418e-09	TRUE
16	24354833	24361598	CACNG3	1.353	1.62516e-25	#N/A	#N/A	#N/A
6	126011253	126013101	TRMT11	1.36499	1.29023e-32	#N/A	#N/A	#N/A
9	14639896	14674385	ZDHHC21	1.36903	1.01804e-24	2.57844	8.51165e-17	TRUE
9	86033282	86046572	GOLM1	1.37065	2.26469e-45	6.47905	2.26577e-11	TRUE
7	78489761	78521645	MAGI2	1.37171	3.02059e-45	2.31469	2.27873e-15	TRUE
21	31164962	31195305	TIAM1	1.37587	9.27011e-44	4.0669	1.97228e-05	TRUE
5	94888879	94912976	MCTP1	1.37895	2.11307e-86	4.10163	3.79328e-09	TRUE
3	54968450	54987753	CACNA2D3	1.37922	1.00771e-26	3.11362	0.00390649	TRUE
15	51766373	51777018	TMOD2	1.38111	1.34082e-52	3.60023	3.77141e-07	TRUE
16	8915254	8917156	USP7	1.38303	5.53037e-41	2.4869	0.000133166	TRUE
6	16522627	16657901	ATXN1	1.38813	1.47287e-37	2.10657	6.19064e-13	TRUE
3	142777632	142785040	TRPC1	1.38902	4.16301e-26	4.6143	7.74635e-07	TRUE
2	220630379	220634128	AC067956.1	1.39175	4.47004e-84	#N/A	#N/A	#N/A
X	57842246	57850693	not_annotated	1.39609	5.9792e-25	#N/A	#N/A	#N/A
6	54149056	54169572	MLIP	1.39816	3.69357e-53	2.86539	1.14913e-59	TRUE
15	73176403	73178427	NEO1	1.4018	3.96455e-58	3.67219	1.52905e-07	TRUE
7	148832634	148847305	EZH2	1.40256	1.24236e-21	#N/A	#N/A	#N/A
5	72989427	72990864	FCHO2	1.40755	3.57023e-74	2.42355	1.59932e-09	TRUE
1	234450428	234472811	TARBP1	1.41075	2.61213e-45	3.28137	3.78182e-05	TRUE
2	115762572	115782399	DPP10	1.41766	4.69897e-66	#N/A	#N/A	#N/A
10	87767673	87776427	ATAD1	1.41885	5.75232e-27	#N/A	#N/A	#N/A
8	37877109	37877551	RAB11FIP1	1.42746	1.5751e-55	2.69085	0.00141684	TRUE
2	168691034	168717978	CERS6	1.43004	1.51991e-75	#N/A	#N/A	#N/A
11	63137741	63166944	SLC22A10	1.43147	2.78146e-52	#N/A	#N/A	#N/A
16	3536122	3536994	CLUAP1	1.43214	9.00513e-52	#N/A	#N/A	#N/A
14	30715924	30734858	SCFD1	1.43236	1.70404e-26	#N/A	#N/A	#N/A
4	75012425	75013150	PARM1	1.43598	7.46805e-72	2.94616	6.77642e-12	TRUE
21	37420299	37472880	DYRK1A	1.44369	4.66488e-24	#N/A	#N/A	#N/A
8	103885298	103886223	RIMS2	1.44511	1.45684e-36	2.35254	0.000869063	TRUE
7	152783187	152825122	ACTR3B	1.44546	2.41987e-27	2.50584	0.00279498	TRUE
15	75955932	76052983	NRG4	1.44632	2.62895e-27	#N/A	#N/A	#N/A
5	138886212	138904441	CTNNA1	1.44977	7.03628e-28	3.18253	3.11199e-05	TRUE
X	20186296	20204103	RPS6KA3	1.45475	8.0469e-26	2.80228	0.00172717	TRUE
10	1072116	1096246	WDR37	1.46265	6.10594e-75	2.75444	0.000505725	TRUE
11	34086064	34092056	CAPRIN1	1.47554	1.05738e-34	2.21589	0.000251367	TRUE
15	50631417	50663046	TRPM7	1.47893	3.06593e-55	2.54958	2.05699e-06	TRUE
5	73840480	73840760	ARHGEF28	1.48794	2.33189e-44	#N/A	#N/A	#N/A
1	176027572	176116681	COP1	1.48869	7.51569e-31	#N/A	#N/A	#N/A
1	233177802	233227371	PCNX2	1.48902	6.87902e-39	#N/A	#N/A	#N/A
10	116698635	116707285	HSPA12A	1.49623	2.4968e-29	3.338	2.42731e-05	TRUE
15	52584745	52593736	FAM214A	1.49719	7.50889e-33	3.01644	0.000137984	TRUE
1	20969474	20982408	EIF4G3	1.50239	2.60296e-67	2.81763	1.45239e-06	TRUE
2	120127688	120146289	EPB41L5	1.50324	2.13814e-38	2.78396	5.84714e-05	TRUE
7	16278129	16406337	CRPPA	1.50766	4.92078e-33	#N/A	#N/A	#N/A
11	11327086	11341004	GALNT18	1.50804	1.21922e-78	#N/A	#N/A	#N/A
7	31864942	31880860	PDE1C	1.50917	4.26346e-39	#N/A	#N/A	#N/A
9	125337018	125337591	GAPVD1	1.51409	2.68592e-97	2.46652	4.81479e-10	TRUE
15	71991103	72010447	MYO9A	1.52043	1.85102e-49	4.10148	9.75564e-09	TRUE
2	66283339	66285475	not_annotated	1.52118	1.51456e-49	#N/A	#N/A	#N/A
9	109050283	109064567	TMEM245	1.52641	4.56e-33	#N/A	#N/A	#N/A
17	56848696	56856625	DGKE	1.53147	1.64085e-89	2.54764	1.54216e-14	TRUE
20	47246008	47249439	ZMYND8	1.54632	6.3804e-37	2.63998	9.51253e-05	TRUE
3	56566594	56567053	CCDC66	1.54648	2.52721e-46	1.8225	1.00948e-05	TRUE
6	20781145	21000372	CDKAL1	1.56194	5.13571e-48	2.54503	8.46476e-07	TRUE
2	206841107	206881891	AC008269.1	1.56351	6.41679e-86	#N/A	#N/A	#N/A
17	42727635	42730918	EZH1	1.56416	5.31302e-63	3.69719	2.44398e-09	TRUE
10	92893349	92909631	EXOC6	1.56494	2.30541e-47	2.06719	0.000220946	TRUE
6	136694140	136720589	MAP3K5	1.56794	1.5027e-34	1.96577	5.84165e-08	TRUE
1	55123447	55134413	USP24	1.57083	4.65924e-61	2.56816	3.82799e-05	TRUE
7	139266333	139272440	UBN2	1.57117	1.70172e-58	#N/A	#N/A	#N/A
10	45457785	45464327	MARCHF8	1.57344	6.99841e-49	#N/A	#N/A	#N/A
6	88769774	88853764	RNGTT	1.57345	4.98564e-34	2.4804	1.37673e-10	TRUE
3	183338800	183389779	MCF2L2	1.5742	2.27425e-88	4.09148	3.71649e-17	TRUE
2	61482380	61490776	XPO1	1.57917	8.60973e-37	2.88182	1.40754e-15	TRUE
16	31722626	31723353	ZNF720	1.58459	6.96141e-88	2.85625	3.41196e-25	TRUE
15	67664597	67772752	MAP2K5	1.58724	4.7016e-66	#N/A	#N/A	#N/A
2	161620915	161624566	SLC4A10	1.58839	6.29258e-92	3.67496	2.3744e-06	TRUE
8	135606955	135648598	KHDRBS3	1.59064	8.99621e-34	2.29511	7.89059e-12	TRUE
2	161872293	161894825	SLC4A10	1.59465	2.38857e-60	3.67496	2.3744e-06	TRUE
6	135318519	135428759	AHI1	1.6034	2.76041e-30	3.86852	1.12936e-05	TRUE
6	42615071	42632904	UBR2	1.60483	5.294e-41	3.67394	7.51373e-08	TRUE
3	24297226	24337371	THRB	1.61562	1.55574e-58	2.61137	4.97275e-06	TRUE
1	147648246	147659775	ACP6	1.61729	1.01763e-55	3.65422	1.96243e-09	TRUE
2	108752998	108753563	RANBP2	1.62617	4.57349e-83	3.6008	2.68578e-13	TRUE
3	197075837	197119530	DLG1	1.63673	3.49338e-71	3.65086	1.25377e-05	TRUE
12	42199136	42210619	YAF2	1.6372	2.51807e-82	#N/A	#N/A	#N/A
14	93466698	93487755	UNC79	1.63995	2.37224e-92	2.80061	1.55838e-12	TRUE
13	48253808	48261321	ITM2B	1.65228	9.88064e-87	#N/A	#N/A	#N/A
3	40189826	40190463	MYRIP	1.65529	1.62838e-68	3.08715	2.12003e-12	TRUE
4	139060324	139073567	ELF2	1.65703	7.04693e-33	#N/A	#N/A	#N/A
1	213129527	213176492	RPS6KC1	1.65742	2.34009e-103	3.08605	9.13778e-14	TRUE
5	93776159	93784499	FAM172A	1.6608	1.49967e-32	#N/A	#N/A	#N/A
12	13753317	13753915	GRIN2B	1.67111	5.40193e-81	2.71983	1.35097e-09	TRUE
15	20661960	20671268	NBEAP1	1.67181	1.10596e-75	#N/A	#N/A	#N/A
4	151132331	151135132	SH3D19	1.67254	3.14463e-41	#N/A	#N/A	#N/A
20	34096657	34098633	EIF2S2	1.67362	5.04124e-55	3.2148	2.78166e-06	TRUE
X	21516485	21532067	CNKSR2	1.67408	2.95036e-86	#N/A	#N/A	#N/A
3	11358418	11426926	ATG7	1.69253	2.52586e-55	#N/A	#N/A	#N/A
1	181577766	181580776	CACNA1E	1.71315	9.57865e-76	#N/A	#N/A	#N/A
10	16752539	16782084	RSU1	1.72181	2.13319e-119	3.87611	1.26457e-06	TRUE
17	38195880	38197710	NPEPPSP1	1.73008	3.78116e-44	#N/A	#N/A	#N/A
13	35290389	35352323	NBEA	1.7361	7.83104e-46	1.99788	4.20306e-09	TRUE
16	69155871	69167185	UTP4	1.74349	2.08562e-44	#N/A	#N/A	#N/A
11	68596097	68603492	PPP6R3	1.74585	7.48402e-109	#N/A	#N/A	#N/A
18	62072673	62095950	PIGN	1.74894	7.49492e-63	3.66923	1.90519e-10	TRUE
1	50490588	50535457	FAF1	1.75936	1.49966e-41	2.93942	1.39639e-08	TRUE
8	30786211	30799755	PPP2CB	1.76064	5.63828e-38	#N/A	#N/A	#N/A
20	51656938	51690819	ATP9A	1.76076	1.03037e-35	2.93144	2.86404e-08	TRUE
9	20819796	20874807	FOCAD	1.78009	9.78348e-100	#N/A	#N/A	#N/A
1	233160283	233236980	PCNX2	1.78581	3.0377e-57	#N/A	#N/A	#N/A
1	97679095	97700302	DPYD	1.80527	7.59009e-55	2.74911	3.53338e-07	TRUE
2	171337453	171339554	METTL8	1.80531	1.31679e-32	#N/A	#N/A	#N/A
22	43039780	43046573	TTLL1	1.80572	3.25027e-76	#N/A	#N/A	#N/A
2	26429628	26432006	DRC1	1.81121	5.88949e-68	#N/A	#N/A	#N/A
4	46964970	46979098	GABRA4	1.82016	6.35529e-43	#N/A	#N/A	#N/A
11	108301648	108304852	ATM	1.82831	3.66165e-37	4.48487	2.57828e-06	TRUE
6	128078813	128089992	PTPRK	1.83089	8.2578e-66	3.68107	0.000605438	TRUE
13	21387508	21413772	ZDHHC20	1.83314	2.61684e-69	3.03599	0.000118492	TRUE
4	48369849	48394653	SLAIN2	1.84995	9.61789e-76	2.1784	1.63968e-11	TRUE
3	197814908	197820430	LRCH3	1.85612	4.61383e-110	2.75618	2.9237e-07	TRUE
11	94445810	94447438	MRE11	1.86499	1.06546e-42	#N/A	#N/A	#N/A
17	64591084	64606640	SMURF2	1.88712	2.26978e-73	#N/A	#N/A	#N/A
1	185214507	185231708	SWT1	1.89562	1.9042e-104	3.19436	5.12566e-05	TRUE
21	36754180	36767285	HLCS	1.89938	3.40293e-34	#N/A	#N/A	#N/A
11	129093621	129124894	ARHGAP32	1.90412	4.94166e-60	2.90916	7.19471e-33	TRUE
6	147064510	147119477	STXBP5-AS1	1.91445	1.41142e-48	#N/A	#N/A	#N/A
8	140789474	140819020	PTK2	1.92623	4.64245e-70	2.84023	1.98582e-27	TRUE
7	140334679	140337349	SLC37A3	1.93692	2.34041e-41	3.16236	1.52004e-05	TRUE
3	51541498	51590559	RAD54L2	1.95687	5.2586e-47	#N/A	#N/A	#N/A
10	12400016	12403369	CAMK1D	1.96165	4.2974e-54	#N/A	#N/A	#N/A
X	53561756	53562929	HUWE1	1.9619	2.06667e-52	4.07806	1.59457e-07	TRUE
5	14673642	14681607	OTULIN	1.96864	1.29181e-38	#N/A	#N/A	#N/A
22	33761371	33765953	LARGE1	1.97272	1.27311e-40	#N/A	#N/A	#N/A
3	121279805	121318540	STXBP5L	1.99664	1.67514e-57	1.92594	6.47015e-10	TRUE
14	90978306	91001159	RPS6KA5	2.00463	3.2887e-58	3.54444	9.65e-06	TRUE
2	171448681	171473975	DCAF17	2.00672	1.3362e-61	3.03949	8.58929e-07	TRUE
9	107300141	107311737	RAD23B	2.00884	9.10439e-15	#N/A	#N/A	#N/A
6	88844357	88891915	RNGTT	2.02367	5.02276e-46	2.4804	1.37673e-10	TRUE
3	98768430	98773983	ST3GAL6	2.02386	4.87943e-55	7.26754	3.78381e-13	TRUE
17	32171043	32176213	RHOT1	2.02997	3.75567e-112	#N/A	#N/A	#N/A
1	15911101	15916279	SPEN	2.04101	8.35141e-53	3.97579	1.44711e-05	TRUE
7	6814764	6824737	CCZ1B	2.04166	1.71044e-52	2.69575	5.49801e-10	TRUE
10	92531748	92537550	IDE	2.04803	4.38785e-104	3.108	6.29418e-11	TRUE
12	99655067	99782097	ANKS1B	2.05708	1.80767e-97	3.00777	1.67668e-31	TRUE
9	76067955	76107351	PCSK5	2.06148	1.30365e-42	3.41224	0.00015957	TRUE
2	220774918	220810932	AC093843.1	2.06766	1.35172e-42	#N/A	#N/A	#N/A
1	86715724	86724405	SH3GLB1	2.07245	1.42626e-74	#N/A	#N/A	#N/A
18	76849526	76875664	ZNF236	2.07346	8.68158e-47	2.35621	1.14608e-11	TRUE
6	69048185	69076038	ADGRB3	2.07644	4.46647e-98	#N/A	#N/A	#N/A
22	33006352	33006824	SYN3	2.07848	1.62707e-79	2.83917	7.65035e-08	TRUE
1	30992390	30995220	PUM1	2.08806	8.54691e-66	2.2283	0.00691642	TRUE
14	46920012	47035304	MDGA2	2.09812	5.88201e-104	2.78342	1.82606e-06	TRUE
7	105038126	105041023	KMT2E	2.11222	7.54585e-61	#N/A	#N/A	#N/A
14	88726541	88746283	EML5	2.1329	3.45485e-35	3.26168	1.53038e-09	TRUE
12	19336515	19348519	PLEKHA5	2.13454	1.83981e-61	#N/A	#N/A	#N/A
3	131462749	131471279	MRPL3	2.13903	7.03688e-57	4.50539	1.102e-06	TRUE
2	177440965	177462018	AGPS	2.15782	3.7963e-103	3.07554	3.74283e-09	TRUE
2	241407537	241434321	FARP2	2.15833	2.78423e-98	3.87053	0.000881487	TRUE
9	76629192	76644912	PRUNE2	2.18278	2.78103e-105	2.55714	5.49844e-08	TRUE
12	99772922	99812311	ANKS1B	2.18541	4.1847e-83	3.00777	1.67668e-31	TRUE
12	111552280	111552977	ATXN2	2.18924	3.43772e-86	3.00308	3.04736e-12	TRUE
2	42718988	42723035	MTA3	2.19351	1.94674e-65	4.17686	0.000568196	TRUE
3	17508474	17586557	TBC1D5	2.21915	1.33446e-63	#N/A	#N/A	#N/A
11	77358898	77379994	PAK1	2.22045	1.12216e-120	2.97245	3.91578e-05	TRUE
12	53719739	53722183	CALCOCO1	2.22402	1.05148e-67	#N/A	#N/A	#N/A
8	97805353	97825153	LAPTM4B	2.22615	3.18208e-91	3.28408	7.35609e-08	TRUE
2	26421288	26432006	DRC1	2.24049	1.0187e-75	#N/A	#N/A	#N/A
12	94169153	94186473	PLXNC1	2.24333	2.36434e-40	2.58557	2.16806e-05	TRUE
15	38502312	38505920	RASGRP1	2.25346	5.48438e-72	3.48147	2.2385e-06	TRUE
21	25975070	26000182	APP	2.27809	1.20449e-61	#N/A	#N/A	#N/A
18	42015476	42029441	PIK3C3	2.28415	3.71844e-46	2.36034	2.64319e-10	TRUE
6	12933633	12934237	PHACTR1	2.29464	8.82265e-78	2.68072	1.24547e-05	TRUE
2	172568741	172596023	PDK1	2.29887	9.17788e-68	#N/A	#N/A	#N/A
2	120073178	120078581	EPB41L5	2.30138	2.81023e-88	2.78396	5.84714e-05	TRUE
21	25954590	26000182	APP	2.30337	8.87606e-66	#N/A	#N/A	#N/A
9	77794463	77922345	GNAQ	2.30628	1.28328e-70	1.8754	0.000373999	TRUE
12	78954227	79047362	SYT1	2.34184	1.30771e-65	2.13385	1.02366e-05	TRUE
14	61037059	61052135	SLC38A6	2.349	4.39711e-144	#N/A	#N/A	#N/A
14	80497469	80530886	CEP128	2.36494	7.82129e-53	#N/A	#N/A	#N/A
12	128926359	128957643	GLT1D1	2.41663	1.00544e-83	#N/A	#N/A	#N/A
3	1295601	1297991	CNTN6	2.42745	2.7116e-47	#N/A	#N/A	#N/A
16	14644274	14644609	BFAR	2.4467	3.14927e-78	#N/A	#N/A	#N/A
8	42957094	42964474	HOOK3	2.45499	1.00483e-92	2.51277	1.07483e-13	TRUE
10	50433476	50519921	SGMS1	2.46794	3.55163e-72	2.17796	1.03975e-15	TRUE
1	145643869	145647267	GPR89A	2.49032	1.34195e-65	#N/A	#N/A	#N/A
8	17098458	17120401	MICU3	2.49491	2.5378e-105	#N/A	#N/A	#N/A
7	33966479	33974784	BMPER	2.50655	5.40473e-52	3.62898	6.17443e-11	TRUE
6	5404542	5431172	FARS2	2.50912	6.51885e-28	2.67628	0.00413145	TRUE
10	7798990	7802854	ATP5F1C	2.53145	2.49523e-79	#N/A	#N/A	#N/A
6	70426439	70502791	FAM135A	2.53999	2.31888e-20	3.71465	6.4788e-06	TRUE
X	102816992	102839972	LINC00630	2.5642	3.91356e-32	#N/A	#N/A	#N/A
5	173944967	173953272	CPEB4	2.57048	1.02619e-75	2.99392	0.000375041	TRUE
1	215169199	215195092	KCNK2	2.57413	1.75398e-69	2.26558	0.00175907	TRUE
17	36952886	36953907	AATF	2.57952	1.02119e-91	3.32754	2.62529e-13	TRUE
7	24620052	24650712	MPP6	2.58166	5.05619e-87	2.51157	1.07882e-12	TRUE
17	21011151	21015899	USP22	2.62794	1.02777e-85	3.95522	0.00027262	TRUE
5	177536358	177539147	FAM193B	2.69419	1.37907e-93	4.04405	3.82948e-20	TRUE
9	125657651	125672643	MAPKAP1	2.70432	2.07662e-57	#N/A	#N/A	#N/A
17	18867282	18877870	PRPSAP2	2.73198	8.50327e-59	#N/A	#N/A	#N/A
1	227160543	227254155	CDC42BPA	2.82571	7.13963e-60	2.88422	4.91352e-12	TRUE
8	105419144	105444381	ZFPM2	2.83122	2.07878e-41	2.76158	7.83857e-12	TRUE
8	47279862	47294030	SPIDR	2.8396	6.70284e-77	#N/A	#N/A	#N/A
17	47618350	47619164	NPEPPS	2.84167	3.60528e-62	2.59265	0.00195037	TRUE
4	121833231	121835283	BBS7	2.90486	4.46555e-113	3.32122	0.00154012	TRUE
15	42872611	42878684	TTBK2	2.92858	1.40789e-76	3.91579	4.29997e-10	TRUE
7	140334634	140337349	SLC37A3	2.9371	1.41369e-77	3.16236	1.52004e-05	TRUE
1	6667709	6681037	DNAJC11	2.98276	2.58897e-86	3.14398	0.000302369	TRUE
2	140982160	140994135	LRP1B	3.04428	7.63765e-67	2.84311	2.02572e-06	TRUE
1	40267786	40272035	ZMPSTE24	3.04704	2.11362e-57	5.44229	6.92485e-08	TRUE
8	104041329	104148848	RIMS2	3.05387	2.80881e-49	2.35254	0.000869063	TRUE
14	82687314	82706864	LINC02301	3.12053	1.87979e-68	#N/A	#N/A	#N/A
13	41865736	41887361	VWA8	3.22848	1.21917e-115	#N/A	#N/A	#N/A
15	76574158	76683061	SCAPER	3.23374	4.29555e-72	3.55663	0.00214603	TRUE
8	41661430	41661941	ANK1	3.32716	1.31942e-78	1.93369	0.00235898	TRUE
1	47368469	47375293	CMPK1	3.38355	1.14967e-97	2.79233	0.00361631	TRUE
5	143054439	143134105	ARHGAP26	3.44157	8.8305e-113	2.31264	2.50104e-14	TRUE
2	222900674	222919202	ACSL3	3.47313	8.84435e-74	3.65627	6.95784e-06	TRUE
1	203707009	203708104	ATP2B4	3.48458	1.11746e-81	2.24876	0.00956524	TRUE
1	237566567	237569319	RYR2	3.48476	2.04086e-89	3.13321	4.89807e-09	TRUE
7	66240325	66241270	TPST1	3.74325	3.69981e-96	2.56389	2.70705e-15	TRUE
3	43549720	43565727	ANO10	3.84758	7.02652e-110	#N/A	#N/A	#N/A
5	128114212	128141981	SLC12A2	3.91265	9.40168e-73	2.52942	1.14237e-05	TRUE
13	41761128	41833531	VWA8	4.07472	1.733e-118	#N/A	#N/A	#N/A
X	96735758	96763120	DIAPH2	4.22145	9.89104e-100	#N/A	#N/A	#N/A
2	196912882	196920150	PGAP1	4.22324	1.72849e-81	3.76015	2.09438e-10	TRUE
17	37248011	37253036	ACACA	4.31406	4.04303e-78	3.66893	2.53158e-06	TRUE
5	57230846	57231321	GPBP1	4.4164	3.33442e-36	2.11679	0.00146011	TRUE
X	141715008	141737585	not_annotated	#DIV/0!	9.61673e-116	#N/A	#N/A	#N/A
10	60084602	60088358	ANK3	#DIV/0!	4.01593e-108	3.33627	7.00585e-06	#DIV/0!
6	136694140	136697387	MAP3K5	#DIV/0!	1.06588e-103	1.96577	5.84165e-08	#DIV/0!
10	115461941	115727355	ATRNL1	#DIV/0!	1.39501e-101	2.63996	1.01968e-33	#DIV/0!
X	53614534	53615835	HUWE1	#DIV/0!	7.25639e-100	4.07806	1.59457e-07	#DIV/0!
3	106920966	106927994	LINC00882	#DIV/0!	4.50721e-92	#N/A	#N/A	#N/A
3	7452607	7461722	GRM7	#DIV/0!	9.37612e-92	4.33356	9.9331e-06	#DIV/0!
14	39642713	39655808	AL049828.1	#DIV/0!	7.52925e-86	#N/A	#N/A	#N/A
9	85575315	85579096	AGTPBP1	#DIV/0!	7.90843e-86	2.11872	3.61891e-14	#DIV/0!
17	38361711	38377842	SOCS7	#DIV/0!	5.54124e-85	3.26567	0.00108577	#DIV/0!
8	90321191	90360003	AC004083.1	#DIV/0!	2.91041e-84	#N/A	#N/A	#N/A
5	81615473	81650339	SSBP2	#DIV/0!	4.21125e-83	2.69947	5.5606e-08	#DIV/0!
2	61103853	61106662	KIAA1841	#DIV/0!	1.85985e-82	2.89427	2.25303e-09	#DIV/0!
1	244552322	244552814	CATSPERE	#DIV/0!	1.58711e-78	#N/A	#N/A	#N/A
3	47425485	47428670	SCAP	#DIV/0!	2.09547e-77	4.13637	9.1943e-07	#DIV/0!
13	48376918	48381443	RB1	#DIV/0!	6.4833e-77	4.39911	8.52542e-07	#DIV/0!
2	23823258	23823569	ATAD2B	#DIV/0!	1.46263e-74	#N/A	#N/A	#N/A
6	56981711	56982198	BEND6	#DIV/0!	2.18953e-68	2.82588	2.06317e-16	#DIV/0!
12	68650400	68654252	RAP1B	#DIV/0!	9.07946e-64	#N/A	#N/A	#N/A
14	39158285	39159550	TRAPPC6B	#DIV/0!	7.19526e-43	3.69596	5.44002e-06	#DIV/0!
