# Supplementary material for: mRNA and circRNA mislocalization to synapses are key features of Alzheimer’s disease
Source: PLoS Genet. 2024 Jul 29;20(7):e1011359. doi: 10.1371/journal.pgen.1011359 (PMC11309398; doi:10.1371/journal.pgen.1011359)
Supplement: S31 Table — (XLSX) [file pgen.1011359.s048.xlsx]

## Sheet: Sheet1
Chr	Start	End	Gene	DCC_Log2FoldChange	DCC_pvalue	ThisStudy_Log2FoldChange	ThisStudy_pvalue	OverlapsWithThisStudy
10	115120185	115129535	ATRNL1	-0.365381	0	-0.545541	0.0141018	TRUE
8	104093471	104148848	RIMS2	-0.849127	0	1.77769	0.0455593	FALSE
8	135521237	135582073	KHDRBS3	-0.61932	0	-0.959757	0.0151644	TRUE
15	72760407	72775097	ADPGK	1.5929	0	1.34368	0.0367251	TRUE
15	87929191	87940753	NTRK3	-0.227165	0	#N/A	#N/A	#N/A
7	23185070	23187146	NUP42	-0.557174	0	#N/A	#N/A	#N/A
9	126392066	126421948	MVB12B	0.486079	0	#N/A	#N/A	#N/A
2	152575136	152581049	FMNL2	0.357384	0	-1.37764	0.0230225	FALSE
8	61676140	61684188	ASPH	0.181362	0	#N/A	#N/A	#N/A
18	54271360	54277855	POLI	-0.705344	0	#N/A	#N/A	#N/A
3	32541037	32545965	DYNC1LI1	-0.817901	0	-0.682548	0.0181134	TRUE
4	39326563	39327756	RFC1	-1.27845	0	#N/A	#N/A	#N/A
8	28155942	28162078	ELP3	-0.205254	0	#N/A	#N/A	#N/A
6	20781145	21000372	CDKAL1	-1.33569	0	#N/A	#N/A	#N/A
1	39370030	39372596	MACF1	-0.391437	0	#N/A	#N/A	#N/A
8	140789474	140819020	PTK2	-0.955657	0	0.888684	0.0470977	FALSE
2	228016406	228020156	SPHKAP	0.694604	0	#N/A	#N/A	#N/A
3	136377660	136423044	STAG1	0.412636	0	#N/A	#N/A	#N/A
1	70053026	70089819	LRRC7	-0.741637	1.28367e-300	#N/A	#N/A	#N/A
11	130260856	130261929	ZBTB44	0.180247	1.79202e-292	#N/A	#N/A	#N/A
9	35546430	35548535	RUSC2	-0.426722	1.33659e-288	#N/A	#N/A	#N/A
16	8915254	8917156	USP7	0.214853	4.16128e-279	#N/A	#N/A	#N/A
22	45689712	45702847	ATXN10	-0.610011	1.11004e-214	#N/A	#N/A	#N/A
6	56981711	56992555	BEND6	-0.397922	6.68798e-209	#N/A	#N/A	#N/A
5	93553761	93563463	NR2F1-AS1	-1.69651	2.02522e-188	#N/A	#N/A	#N/A
22	43039780	43046573	TTLL1	-0.546355	1.56844e-173	#N/A	#N/A	#N/A
17	64591084	64606640	SMURF2	-1.19682	2.30969e-145	#N/A	#N/A	#N/A
5	148406257	148417204	FBXO38	-0.352825	3.78047e-141	#N/A	#N/A	#N/A
1	201847279	201848594	IPO9	0.604396	1.11283e-127	#N/A	#N/A	#N/A
9	85020206	85068519	NTRK2	1.70888	1.21639e-126	#N/A	#N/A	#N/A
8	135521237	135557587	KHDRBS3	-0.653408	1.01142e-107	-0.959757	0.0151644	TRUE
2	112399632	112400194	RGPD8	0.650484	1.42436e-104	#N/A	#N/A	#N/A
8	102360071	102361626	UBR5	0.33297	2.59762e-101	#N/A	#N/A	#N/A
6	98899268	98927822	FBXL4	-0.557816	4.42858e-98	#N/A	#N/A	#N/A
10	7798990	7802854	ATP5F1C	0.119858	7.17746e-91	#N/A	#N/A	#N/A
2	79312709	79340063	CTNNA2	-0.688873	2.40735e-87	#N/A	#N/A	#N/A
15	64499293	64500166	ZNF609	-0.100267	1.86159e-85	#N/A	#N/A	#N/A
17	36952886	36953907	AATF	-0.557042	5.10805e-83	#N/A	#N/A	#N/A
10	121790169	121924329	ATE1	-0.599641	7.94002e-77	#N/A	#N/A	#N/A
4	169576928	169602678	NEK1	-0.496407	3.31352e-75	#N/A	#N/A	#N/A
4	102714438	102726683	MANBA	0.420837	6.88509e-75	#N/A	#N/A	#N/A
1	227193786	227254155	CDC42BPA	-0.91284	2.33198e-67	-0.839003	0.0131451	TRUE
X	19607938	19687691	SH3KBP1	0.491953	4.93479e-61	#N/A	#N/A	#N/A
4	51863437	51899378	DCUN1D4	0.682547	2.7633e-56	#N/A	#N/A	#N/A
11	103303093	103358359	DYNC2H1	-0.489717	9.15503e-56	#N/A	#N/A	#N/A
5	114404438	114404856	KCNN2	-0.147735	2.94385e-51	#N/A	#N/A	#N/A
6	114371592	114469299	HDAC2-AS2	-0.33518	6.53459e-51	#N/A	#N/A	#N/A
5	142885298	142932125	ARHGAP26	-0.542738	1.57441e-48	-1.82219	0.0384016	TRUE
X	17133824	17138961	REPS2	-0.454437	3.24371e-48	#N/A	#N/A	#N/A
5	43161249	43161931	ZNF131	-1.15134	9.93122e-43	#N/A	#N/A	#N/A
1	117402186	117420649	MAN1A2	-0.362081	2.68689e-42	-0.493467	0.0352456	TRUE
9	109073356	109108570	TMEM245	0.318623	7.7296e-41	#N/A	#N/A	#N/A
3	129965701	129972108	AC083906.3	-2.23953	6.28576e-38	#N/A	#N/A	#N/A
5	79439010	79457018	HOMER1	-0.177806	1.40708e-37	#N/A	#N/A	#N/A
20	41512846	41533570	CHD6	-0.175494	3.20603e-32	#N/A	#N/A	#N/A
2	8882511	8958642	MBOAT2	0.703638	4.54464e-31	#N/A	#N/A	#N/A
12	88505159	88545865	KITLG	-0.334573	1.21212e-29	#N/A	#N/A	#N/A
5	108020925	108348530	FBXL17	-0.393838	2.28737e-27	#N/A	#N/A	#N/A
19	47437462	47441440	SLC8A2	-0.606631	2.81812e-27	#N/A	#N/A	#N/A
6	72307258	72333835	RIMS1	-0.101192	4.73043e-27	#N/A	#N/A	#N/A
10	45939361	45962994	PARGP1	-0.267642	7.28109e-27	#N/A	#N/A	#N/A
3	62445765	62481869	CADPS	-0.489628	2.20094e-26	#N/A	#N/A	#N/A
15	59030804	59031702	RNF111	1.15186	5.24768e-24	1.11269	0.0117117	TRUE
1	112555868	112616895	ST7L	0.507036	1.47419e-23	1.71717	0.0141484	TRUE
3	171188702	171194635	TNIK	-0.394467	1.68121e-22	#N/A	#N/A	#N/A
12	42210355	42210680	YAF2	-0.87137	1.99641e-22	#N/A	#N/A	#N/A
12	120782655	120784593	SPPL3	0.307099	2.25273e-22	#N/A	#N/A	#N/A
10	92081320	92091944	CPEB3	0.252434	8.78514e-20	#N/A	#N/A	#N/A
5	177041126	177050936	ZNF346	-1.07082	3.30013e-19	#N/A	#N/A	#N/A
8	42401788	42403461	VDAC3	0.398882	1.5594e-17	#N/A	#N/A	#N/A
8	50502778	50553179	SNTG1	-0.147516	1.44901e-16	#N/A	#N/A	#N/A
2	202952559	202955758	CARF	0.541429	2.64354e-16	#N/A	#N/A	#N/A
12	99772922	99782097	ANKS1B	-0.474981	5.5876e-16	1.20686	0.00585191	FALSE
15	57437985	57442478	CGNL1	0.210104	8.41081e-16	#N/A	#N/A	#N/A
4	42503450	42543986	ATP8A1	-0.80919	9.1427e-16	#N/A	#N/A	#N/A
6	68943830	69018499	ADGRB3	0.508967	1.01487e-15	#N/A	#N/A	#N/A
2	202952559	202961426	CARF	-0.853882	2.09605e-15	#N/A	#N/A	#N/A
3	142777632	142785040	TRPC1	-1.26972	2.15151e-15	-1.73032	0.00229407	TRUE
11	34071726	34076642	CAPRIN1	-0.820647	2.21207e-15	#N/A	#N/A	#N/A
12	122511109	122515227	RSRC2	-1.64165	2.57811e-15	#N/A	#N/A	#N/A
6	88844357	88904955	RNGTT	-0.702113	1.02997e-14	#N/A	#N/A	#N/A
22	27894555	27914347	PITPNB	0.97832	1.62787e-14	#N/A	#N/A	#N/A
14	93467671	93497286	UNC79	-0.494039	1.75217e-14	#N/A	#N/A	#N/A
12	40028301	40048210	SLC2A13	-0.589821	4.37036e-14	-0.654863	0.0419946	TRUE
13	30208577	30283791	KATNAL1	-0.381511	9.6146e-14	#N/A	#N/A	#N/A
2	26429628	26432006	DRC1	-0.742484	6.75381e-13	#N/A	#N/A	#N/A
X	140783175	140784659	LINC00632	0.145511	1.08939e-12	#N/A	#N/A	#N/A
3	183650296	183651276	KLHL24	-0.649801	1.22452e-12	-1.49718	0.00677818	TRUE
2	147972739	147982081	ORC4	1.27704	1.639e-12	#N/A	#N/A	#N/A
9	77794463	77797648	GNAQ	-0.533147	2.03658e-12	#N/A	#N/A	#N/A
10	124408542	124412200	OAT	0.522597	2.97359e-12	#N/A	#N/A	#N/A
4	40934456	40945070	APBB2	0.566302	1.2384e-11	#N/A	#N/A	#N/A
1	237566567	237569319	RYR2	0.372475	2.6684e-11	1.72073	0.0142828	TRUE
16	53873786	53888951	FTO	-0.12435	2.74211e-11	-1.03697	0.0272049	TRUE
12	68650400	68654252	RAP1B	0.520691	4.93004e-11	#N/A	#N/A	#N/A
7	8218305	8236005	ICA1	-0.565217	5.0374e-11	-0.63724	0.0189178	TRUE
8	47396376	47407961	SPIDR	0.422428	5.11547e-11	#N/A	#N/A	#N/A
1	92333391	92380873	RPAP2	0.419219	7.66579e-11	-1.07341	0.012054	FALSE
12	44703726	44714741	NELL2	-1.20959	1.25817e-10	#N/A	#N/A	#N/A
1	213077696	213176492	RPS6KC1	0.0595611	1.70248e-10	#N/A	#N/A	#N/A
13	39694634	39727548	COG6	-0.20503	2.59666e-10	#N/A	#N/A	#N/A
13	26400453	26401624	CDK8	0.508134	4.53568e-10	#N/A	#N/A	#N/A
2	190900564	190924593	GLS	0.515757	4.59407e-10	#N/A	#N/A	#N/A
9	93471141	93476338	FAM120A	-1.22112	1.23827e-09	#N/A	#N/A	#N/A
6	16585780	16754091	ATXN1	-0.37766	1.74471e-09	-1.24651	0.0462733	TRUE
12	27368262	27370230	ARNTL2	-0.691138	2.58302e-09	-0.822558	0.0296374	TRUE
7	137251230	137254974	PTN	0.505952	3.31383e-09	#N/A	#N/A	#N/A
10	7797047	7802854	ATP5F1C	-0.686117	3.65891e-09	#N/A	#N/A	#N/A
2	199323803	199433514	SATB2	-0.695685	6.96266e-09	#N/A	#N/A	#N/A
4	155696756	155722192	GUCY1A1	1.33577	1.32571e-08	#N/A	#N/A	#N/A
8	140846260	140890769	PTK2	-0.64518	1.55938e-08	0.888684	0.0470977	FALSE
13	39694634	39751144	COG6	-0.915503	1.70195e-08	#N/A	#N/A	#N/A
5	43295752	43297166	HMGCS1	-0.886294	1.9099e-08	#N/A	#N/A	#N/A
3	57242856	57248351	APPL1	-0.398384	1.98552e-08	#N/A	#N/A	#N/A
6	170537234	170549113	PSMB1	-0.193708	2.15425e-08	#N/A	#N/A	#N/A
18	50662907	50664504	MAPK4	0.709992	2.46088e-08	#N/A	#N/A	#N/A
7	131567385	131572508	not_annotated	-0.77651	2.52638e-08	#N/A	#N/A	#N/A
6	111172695	111177665	SLC16A10	-0.953561	3.24865e-08	-0.876885	0.02835	TRUE
12	94375886	94403262	CEP83	-1.81113	3.34826e-08	#N/A	#N/A	#N/A
6	3076764	3077935	RIPK1	-0.581539	3.56887e-08	#N/A	#N/A	#N/A
2	161872293	161901011	SLC4A10	0.63671	5.23614e-08	#N/A	#N/A	#N/A
7	38207447	38219660	STARD3NL	-1.07162	6.00074e-08	-1.46701	0.0045891	TRUE
10	102685816	102705489	ARL3	-0.57086	6.40961e-08	#N/A	#N/A	#N/A
7	137521866	137609609	DGKI	0.833122	8.21496e-08	1.78252	0.0183562	TRUE
2	2836919	2838288	AC011995.2	-0.754032	9.50955e-08	#N/A	#N/A	#N/A
10	7276892	7285954	SFMBT2	0.763696	1.17622e-07	#N/A	#N/A	#N/A
14	99458279	99465813	SETD3	0.292644	1.79653e-07	#N/A	#N/A	#N/A
12	100971306	100987670	ANO4	-0.284978	2.14351e-07	#N/A	#N/A	#N/A
6	4891713	4892379	CDYL	-0.238412	2.22383e-07	#N/A	#N/A	#N/A
12	98773042	98801125	ANKS1B	0.667022	3.09473e-07	1.20686	0.00585191	TRUE
1	233090061	233095863	PCNX2	-1.65432	4.42392e-07	#N/A	#N/A	#N/A
10	50433476	50590247	SGMS1	0.522849	4.66678e-07	#N/A	#N/A	#N/A
1	114463104	114464388	TRIM33	-0.433447	5.60657e-07	1.22977	0.0444257	FALSE
7	122113118	122133741	AASS	1.2708	5.69605e-07	#N/A	#N/A	#N/A
12	28305649	28307749	CCDC91	-0.00786381	6.36346e-07	#N/A	#N/A	#N/A
1	50490588	50535457	FAF1	-0.974001	8.39784e-07	#N/A	#N/A	#N/A
1	88770352	88771879	PKN2	-0.405839	1.06202e-06	-2.27288	0.00293371	TRUE
2	40428473	40430304	SLC8A1	0.614818	1.70605e-06	#N/A	#N/A	#N/A
10	92893349	92909631	EXOC6	-0.727991	2.46612e-06	#N/A	#N/A	#N/A
3	93995874	94003908	ARL13B	0.571736	2.84968e-06	#N/A	#N/A	#N/A
9	14120440	14179780	NFIB	0.282923	4.56337e-06	#N/A	#N/A	#N/A
13	60439688	60467379	TDRD3	0.217973	5.52577e-06	#N/A	#N/A	#N/A
7	92294889	92319512	ANKIB1	-0.356309	6.01112e-06	-0.690895	0.035225	TRUE
21	45128402	45134832	ADARB1	-0.345153	7.50285e-06	#N/A	#N/A	#N/A
6	107921797	107929514	SEC63	0.97917	7.99184e-06	#N/A	#N/A	#N/A
12	21292164	21306988	SLCO1A2	-1.69313	1.18966e-05	-2.0252	0.017804	TRUE
7	92294889	92362273	ANKIB1	0.712397	1.20684e-05	-0.690895	0.035225	FALSE
11	46076754	46092223	PHF21A	-0.128661	1.31106e-05	#N/A	#N/A	#N/A
15	75859878	75873568	UBE2Q2	-1.11074	1.35938e-05	-1.14824	0.0180965	TRUE
11	74789626	74817714	RNF169	0.373534	1.39372e-05	#N/A	#N/A	#N/A
8	104068512	104148848	RIMS2	-0.133689	1.45029e-05	1.77769	0.0455593	FALSE
10	115461941	115469329	ATRNL1	-0.259645	1.62461e-05	-0.545541	0.0141018	TRUE
6	70426439	70502791	FAM135A	-1.27023	1.75336e-05	#N/A	#N/A	#N/A
5	87331348	87338091	RASA1	0.431727	2.00699e-05	#N/A	#N/A	#N/A
18	3814059	3822005	DLGAP1	-0.229047	2.05291e-05	#N/A	#N/A	#N/A
5	123545417	123557564	CSNK1G3	-0.27212	2.37703e-05	-1.36286	0.0210107	TRUE
20	47623911	47633636	NCOA3	0.523371	2.40328e-05	#N/A	#N/A	#N/A
X	17103718	17138961	REPS2	-0.293302	3.28976e-05	#N/A	#N/A	#N/A
7	22291175	22318037	RAPGEF5	-0.403587	3.30905e-05	#N/A	#N/A	#N/A
17	69155019	69155925	ABCA10	0.551538	3.40661e-05	#N/A	#N/A	#N/A
4	104518577	104519454	not_annotated	-0.724821	3.56012e-05	#N/A	#N/A	#N/A
8	135606955	135648598	KHDRBS3	-1.72051	3.97187e-05	-0.959757	0.0151644	TRUE
9	111578796	111586165	PTGR1	-1.6701	4.1034e-05	-1.88267	0.0265018	TRUE
4	112562371	112585725	ZGRF1	-0.380112	5.46763e-05	#N/A	#N/A	#N/A
14	61037059	61052135	SLC38A6	-0.837303	5.58135e-05	#N/A	#N/A	#N/A
X	150592605	150619139	MTM1	0.212748	7.39699e-05	#N/A	#N/A	#N/A
11	73707420	73720899	RAB6A	0.452555	8.01741e-05	#N/A	#N/A	#N/A
12	32327461	32328555	BICD1	0.537277	0.000101814	#N/A	#N/A	#N/A
3	197814908	197820430	LRCH3	0.386721	0.00010395	#N/A	#N/A	#N/A
1	180984677	180993425	STX6	-0.518965	0.00010718	#N/A	#N/A	#N/A
5	50750151	50763242	PARP8	-1.01451	0.00013887	#N/A	#N/A	#N/A
9	111786793	111787947	not_annotated	-1.77467	0.000148663	#N/A	#N/A	#N/A
8	140739018	140752316	PTK2	-0.282454	0.000190425	0.888684	0.0470977	FALSE
10	35516523	35530243	CCNY	0.296555	0.000203788	#N/A	#N/A	#N/A
5	64788951	64804386	CWC27	0.232198	0.000204711	#N/A	#N/A	#N/A
10	15833630	15847943	MINDY3	-0.120396	0.000208836	#N/A	#N/A	#N/A
13	100301460	100449305	PCCA	-0.345192	0.000217749	#N/A	#N/A	#N/A
6	72295937	72333835	RIMS1	0.0795244	0.000223939	#N/A	#N/A	#N/A
2	40428473	40430301	SLC8A1	0.687169	0.000227067	#N/A	#N/A	#N/A
9	121989195	121989770	TTLL11	0.167512	0.000305168	#N/A	#N/A	#N/A
2	202464809	202467689	BMPR2	-0.066037	0.000340915	#N/A	#N/A	#N/A
4	102722871	102726683	MANBA	-0.17098	0.000424132	#N/A	#N/A	#N/A
18	24064140	24083081	TTC39C	-0.653145	0.000443342	#N/A	#N/A	#N/A
10	95395001	95432576	SORBS1	1.38511	0.000443434	#N/A	#N/A	#N/A
14	91481576	91490802	PPP4R3A	0.906355	0.000457235	#N/A	#N/A	#N/A
1	155438327	155439068	ASH1L	0.14213	0.00048626	#N/A	#N/A	#N/A
14	65561337	65561766	FUT8	-0.0873543	0.000500169	#N/A	#N/A	#N/A
20	49135833	49166285	STAU1	-0.147878	0.000567806	#N/A	#N/A	#N/A
18	8076455	8143779	PTPRM	0.632986	0.000655211	0.907778	0.0287503	TRUE
3	55888389	55992250	ERC2	-0.230871	0.000659906	-0.773309	0.0194587	TRUE
14	33215182	33215587	NPAS3	0.399686	0.000673015	#N/A	#N/A	#N/A
7	14478161	14673027	DGKB	0.584277	0.000693322	-1.45933	0.0350263	FALSE
2	153900936	153944639	GALNT13	-0.460486	0.000725864	#N/A	#N/A	#N/A
8	17989859	17993619	PCM1	-1.64582	0.000737924	#N/A	#N/A	#N/A
7	18666213	18666476	HDAC9	-0.390901	0.000805984	#N/A	#N/A	#N/A
1	234450428	234472811	TARBP1	-2.04799	0.000905193	#N/A	#N/A	#N/A
8	140735251	140752316	PTK2	0.0319994	0.000995499	0.888684	0.0470977	TRUE
5	173944967	173953272	CPEB4	-1.48688	0.0010292	#N/A	#N/A	#N/A
10	106699214	106709341	SORCS1	-0.615111	0.00109603	#N/A	#N/A	#N/A
12	98798934	98832136	ANKS1B	0.442133	0.0011966	1.20686	0.00585191	TRUE
10	84438512	84477664	CCSER2	0.286369	0.00123482	#N/A	#N/A	#N/A
5	65567513	65572286	PPWD1	-0.914322	0.00126277	#N/A	#N/A	#N/A
4	10097711	10103986	WDR1	-0.267903	0.00159067	#N/A	#N/A	#N/A
3	183643480	183651276	KLHL24	-0.411282	0.00176415	-1.49718	0.00677818	TRUE
X	53561756	53562929	HUWE1	-0.911095	0.00187338	#N/A	#N/A	#N/A
4	109491327	109516640	SEC24B	0.870315	0.00197192	#N/A	#N/A	#N/A
1	20749723	20773610	HP1BP3	-0.365605	0.00201797	#N/A	#N/A	#N/A
2	202555252	202556531	BMPR2	-0.37183	0.00207006	#N/A	#N/A	#N/A
3	179859062	179898246	PEX5L	-1.00538	0.00209162	#N/A	#N/A	#N/A
17	62033787	62035608	MED13	-0.600435	0.00222438	#N/A	#N/A	#N/A
19	40241938	40242687	AKT2	0.917785	0.00250006	#N/A	#N/A	#N/A
10	68487144	68506718	SLC25A16	0.468941	0.00276334	#N/A	#N/A	#N/A
4	3086939	3107423	HTT	-0.110123	0.00317604	#N/A	#N/A	#N/A
6	99439769	99465136	USP45	-0.233261	0.00329254	#N/A	#N/A	#N/A
1	50655442	50744775	FAF1	0.236551	0.00337363	#N/A	#N/A	#N/A
2	66283339	66285475	not_annotated	-1.45616	0.00354246	#N/A	#N/A	#N/A
4	102304317	102315830	SLC39A8	-1.09371	0.00413527	#N/A	#N/A	#N/A
3	183650296	183672484	KLHL24	0.459892	0.00423049	-1.49718	0.00677818	FALSE
12	12244262	12244655	LRP6	-0.418306	0.00429137	#N/A	#N/A	#N/A
7	45648670	45662214	ADCY1	0.626307	0.00436401	#N/A	#N/A	#N/A
9	21476899	21477292	MIR31HG	-0.128877	0.00447269	#N/A	#N/A	#N/A
7	122345574	122416164	CADPS2	-0.464937	0.00467612	#N/A	#N/A	#N/A
1	97679095	97700302	DPYD	-1.05532	0.00533171	#N/A	#N/A	#N/A
7	95977512	95996073	DYNC1I1	-0.865037	0.00548388	#N/A	#N/A	#N/A
2	112299849	112300029	ZC3H6	-0.294788	0.00548664	#N/A	#N/A	#N/A
18	34755976	34794250	DTNA	0.675848	0.00564228	#N/A	#N/A	#N/A
10	94441896	94474783	TBC1D12	0.755037	0.00639169	#N/A	#N/A	#N/A
7	155665175	155680908	RBM33	0.222931	0.0077531	#N/A	#N/A	#N/A
12	90675293	90679945	LINC02822	1.18873	0.0082348	#N/A	#N/A	#N/A
1	173992755	173993135	RC3H1	-0.84767	0.00830857	#N/A	#N/A	#N/A
15	39713444	39741900	FSIP1	-1.24806	0.00854115	-0.746431	0.0430213	TRUE
7	130039464	130049144	ZC3HC1	-0.611666	0.00894336	-0.737606	0.0414471	TRUE
1	77801331	77815231	MIGA1	1.4872	0.00911937	#N/A	#N/A	#N/A
X	13666317	13680598	TCEANC	0.324694	0.00942638	#N/A	#N/A	#N/A
5	173108624	173123202	CREBRF	-0.628962	0.00957286	#N/A	#N/A	#N/A
4	143543509	143543972	SMARCA5	0.0270999	0.011225	#N/A	#N/A	#N/A
2	124221705	124242393	CNTNAP5	-0.307628	0.0117241	#N/A	#N/A	#N/A
22	21805850	21807846	MAPK1	1.26732	0.0124397	1.09278	0.012765	TRUE
1	176081152	176136547	COP1	-0.413005	0.0124544	#N/A	#N/A	#N/A
10	70844473	70859499	SGPL1	-0.7238	0.0125014	#N/A	#N/A	#N/A
5	88905209	88965915	MEF2C-AS1	-0.226462	0.0132378	#N/A	#N/A	#N/A
13	101376700	101399165	NALCN	-0.112039	0.0132519	1.32248	0.0466362	FALSE
10	115120185	115171292	ATRNL1	-0.107057	0.0135881	-0.545541	0.0141018	TRUE
5	57230846	57231321	GPBP1	0.465026	0.0144698	#N/A	#N/A	#N/A
11	86012281	86031611	PICALM	1.02932	0.0147048	#N/A	#N/A	#N/A
4	128992167	129003876	SCLT1	0.188222	0.0147596	-1.39677	0.0295944	FALSE
5	72968498	72990864	FCHO2	-1.4799	0.0148984	#N/A	#N/A	#N/A
2	162884606	162934099	not_annotated	1.18313	0.0159389	#N/A	#N/A	#N/A
11	118581246	118584644	ARCN1	1.05203	0.0161256	#N/A	#N/A	#N/A
4	107682015	107701285	PAPSS1	-0.592637	0.016308	-0.878409	0.0326102	TRUE
1	93894614	93901669	GCLM	0.657409	0.0163647	#N/A	#N/A	#N/A
1	84179177	84235364	PRKACB	-1.01708	0.0164474	#N/A	#N/A	#N/A
11	34089395	34092056	CAPRIN1	-0.886478	0.0167282	#N/A	#N/A	#N/A
20	33619517	33623296	CBFA2T2	0.374155	0.0171754	#N/A	#N/A	#N/A
10	45888165	45900426	PARGP1	-0.765025	0.0174268	#N/A	#N/A	#N/A
9	83677727	83686155	UBQLN1	-0.43231	0.0176482	-0.592052	0.0231828	TRUE
20	48953556	48963898	ARFGEF2	-0.466884	0.0178517	#N/A	#N/A	#N/A
10	88901656	88922436	STAMBPL1	0.052802	0.0189437	#N/A	#N/A	#N/A
2	40160765	40178493	SLC8A1	-0.362316	0.019638	#N/A	#N/A	#N/A
3	98768430	98773983	ST3GAL6	-0.344302	0.02066	#N/A	#N/A	#N/A
16	69370483	69372355	TERF2	-0.511953	0.0209229	#N/A	#N/A	#N/A
2	2836919	2839025	AC011995.2	-0.963365	0.0231715	#N/A	#N/A	#N/A
11	101986832	101997733	CEP126	1.38349	0.0234467	#N/A	#N/A	#N/A
3	121378716	121381532	STXBP5L	0.476461	0.0238344	-1.34394	0.0159913	FALSE
12	120782655	120791557	SPPL3	0.666287	0.0239387	#N/A	#N/A	#N/A
2	220753613	220824935	AC093843.1	-0.71178	0.0250887	#N/A	#N/A	#N/A
15	32857015	33092203	FMN1	2.03873	0.0256457	-1.6402	0.0210433	FALSE
13	77126318	77129230	MYCBP2	-0.647656	0.0272949	-1.55775	0.0062684	TRUE
9	23762006	23765099	ELAVL2	0.502057	0.0273277	#N/A	#N/A	#N/A
8	18799295	18804898	PSD3	1.05603	0.0276648	#N/A	#N/A	#N/A
18	8718424	8720496	MTCL1	-0.492998	0.0278911	#N/A	#N/A	#N/A
3	32733423	32734976	CNOT10	-0.23249	0.0283148	#N/A	#N/A	#N/A
1	117402186	117442325	MAN1A2	-0.207244	0.0291075	-0.493467	0.0352456	TRUE
7	77083887	77098951	FAM185BP	0.686162	0.0297031	#N/A	#N/A	#N/A
9	111440372	111444494	ECPAS	0.426328	0.0299699	#N/A	#N/A	#N/A
6	69338916	69361512	ADGRB3	0.854095	0.0302251	#N/A	#N/A	#N/A
5	88220563	88245792	TMEM161B	0.0937599	0.0331771	#N/A	#N/A	#N/A
18	42015476	42029441	PIK3C3	-0.658101	0.0332315	#N/A	#N/A	#N/A
2	106830066	106844034	ST6GAL2	-0.168049	0.0344028	#N/A	#N/A	#N/A
18	9583117	9595102	PPP4R1	0.429024	0.0348109	#N/A	#N/A	#N/A
2	226864604	226867318	RHBDD1	0.398549	0.0348194	#N/A	#N/A	#N/A
7	137521866	137623554	DGKI	-0.438661	0.035403	1.78252	0.0183562	FALSE
7	26844030	26854890	SKAP2	0.229025	0.0359477	#N/A	#N/A	#N/A
5	93776159	93784499	FAM172A	0.967558	0.0364208	#N/A	#N/A	#N/A
8	89587891	89596512	AF117829.1	0.0935962	0.0364773	#N/A	#N/A	#N/A
1	227160543	227254155	CDC42BPA	-0.797359	0.0372329	-0.839003	0.0131451	TRUE
1	8541214	8557523	RERE	0.273033	0.0384117	#N/A	#N/A	#N/A
16	24354833	24361598	CACNG3	0.597933	0.0400994	#N/A	#N/A	#N/A
5	43675511	43704400	NNT	-0.207397	0.0405895	#N/A	#N/A	#N/A
2	168012634	168129758	STK39	0.687025	0.0407247	#N/A	#N/A	#N/A
2	170015281	170061443	UBR3	-0.776977	0.0436394	#N/A	#N/A	#N/A
22	50372020	50394135	PPP6R2	0.486848	0.0447478	#N/A	#N/A	#N/A
X	121090399	121297451	AC002377.1	-0.7595	0.0479918	#N/A	#N/A	#N/A
10	115461941	115519324	ATRNL1	-0.139912	0.0490728	-0.545541	0.0141018	TRUE
13	95925680	95940091	UGGT2	-0.282241	0.0494846	#N/A	#N/A	#N/A
7	22308339	22318037	RAPGEF5	-0.278496	0.0498082	#N/A	#N/A	#N/A
