# Supplementary material for: mRNA and circRNA mislocalization to synapses are key features of Alzheimer’s disease
Source: PLoS Genet. 2024 Jul 29;20(7):e1011359. doi: 10.1371/journal.pgen.1011359 (PMC11309398; doi:10.1371/journal.pgen.1011359)
Supplement: S32 Table — (XLSX) [file pgen.1011359.s049.xlsx]

## Sheet: Sheet1
Primer name	Sequence
GSK3β exon 9 Forward	CACCACTGGAAGCTTGTGCACATT
GSK3β exon 7 Reverse	CTACCAACTGATCCACACCACTAT
GSK3β exon 10 Forward	CAAGTAATCCACCTCTGGCTACCA
GSK3β exon 9 Reverse	GTGAAGTTGAAGAGTGCAGGTGTG
